# Supplementary material for: Deep Evolutionary Comparison of Gene Expression Identifies Parallel Recruitment of Trans-Factors in Two Independent Origins of C4 Photosynthesis
Source: PLoS Genet. 2014 Jun 5;10(6):e1004365. doi: 10.1371/journal.pgen.1004365 (PMC4046924; doi:10.1371/journal.pgen.1004365)
Supplement: Table S1 — List of genes detected along C. gynandra leaf gradient. (XLSX) [file pgen.1004365.s015.xlsx]

## Sheet: Legend
List of genes detected along C. gynandra leaf gradient

## Sheet: Genes unique to Base
Gene ID	Mean RPKM	STDEV	Gene annotation 1	Gene annotation 2	Gene annotation 3
AT4G02420	0.265054	0.553595	Concanavalin A-like lectin protein kinase family protein	0	Concanavalin A-like lectin protein kinase family protein; FUNCTIONS IN: kinase activity; INVOLVED IN: protein amino acid phosphorylation; LOCATED IN: endomembrane system; EXPRESSED IN: 21 plant structures; EXPRESSED DURING: 13 growth stages; CONTAINS InterPro DOMAIN/s: Legume lectin, beta chain (InterPro:IPR001220), Protein kinase, ATP binding site (InterPro:IPR017441), Serine/threonine-protein k…
AT3G18740	0.28237	0.584392	Ribosomal protein L7Ae/L30e/S12e/Gadd45 family protein	0	Ribosomal protein L7Ae/L30e/S12e/Gadd45 family protein; FUNCTIONS IN: structural constituent of ribosome; INVOLVED IN: translation; LOCATED IN: cytosolic ribosome, cytosolic large ribosomal subunit; EXPRESSED IN: 23 plant structures; EXPRESSED DURING: 13 growth stages; CONTAINS InterPro DOMAIN/s: Ribosomal protein L7Ae/L30e/S12e/Gadd45 (InterPro:IPR004038), Ribosomal protein L30e (InterPro:IPR000…
AT1G12150	0.28237	0.584392	Plant protein of unknown function (DUF827)	0	Plant protein of unknown function (DUF827); CONTAINS InterPro DOMAIN/s: Protein of unknown function DUF827, plant (InterPro:IPR008545); BEST Arabidopsis thaliana protein match is: Plant protein of unknown function (DUF827) (TAIR:AT4G17210.1); Has 175296 Blast hits to 90319 proteins in 3640 species: Archae - 2475; Bacteria - 39608; Metazoa - 72017; Fungi - 13793; Plants - 10094; Viruses - 656; Oth…
AT5G59510	0.28237	0.584392	ROTUNDIFOLIA like 5	0	ROTUNDIFOLIA like 5 (RTFL5); CONTAINS InterPro DOMAIN/s: DVL (InterPro:IPR012552); BEST Arabidopsis thaliana protein match is: ROTUNDIFOLIA like 4 (TAIR:AT3G46613.1); Has 187 Blast hits to 178 proteins in 36 species: Archae - 0; Bacteria - 8; Metazoa - 22; Fungi - 25; Plants - 122; Viruses - 0; Other Eukaryotes - 10 (source: NCBI BLink).
AT2G35930	0.28237	0.584392	plant U-box 23	Encodes a cytoplasmically localized U-box domain containing E3 ubiquitin ligase that is involved in the response to water stress and acts as a negative regulator of PAMP-triggered immunity.	plant U-box 23 (PUB23); CONTAINS InterPro DOMAIN/s: U box domain (InterPro:IPR003613), Armadillo-like helical (InterPro:IPR011989), Armadillo-type fold (InterPro:IPR016024); BEST Arabidopsis thaliana protein match is: plant U-box 22 (TAIR:AT3G52450.1); Has 2501 Blast hits to 2466 proteins in 187 species: Archae - 0; Bacteria - 34; Metazoa - 243; Fungi - 89; Plants - 1910; Viruses - 3; Other Eukar…
AT2G33205	0.530108	1.10719	Serinc-domain containing serine and sphingolipid biosynthesis protein	0	Serinc-domain containing serine and sphingolipid biosynthesis protein; FUNCTIONS IN: molecular_function unknown; INVOLVED IN: biological_process unknown; LOCATED IN: membrane; CONTAINS InterPro DOMAIN/s: TMS membrane protein/tumour differentially expressed protein (InterPro:IPR005016); BEST Arabidopsis thaliana protein match is: Serinc-domain containing serine and sphingolipid biosynthesis protei…
AT2G23170	0.530108	1.10719	Auxin-responsive GH3 family protein	encodes an IAA-amido synthase that conjugates Asp and other amino acids to auxin in vitro.	GH3.3; CONTAINS InterPro DOMAIN/s: GH3 auxin-responsive promoter (InterPro:IPR004993); BEST Arabidopsis thaliana protein match is: Auxin-responsive GH3 family protein (TAIR:AT4G37390.1); Has 1734 Blast hits to 1530 proteins in 236 species: Archae - 0; Bacteria - 610; Metazoa - 53; Fungi - 2; Plants - 676; Viruses - 0; Other Eukaryotes - 393 (source: NCBI BLink).
AT1G13890	0.550212	0.574673	soluble N-ethylmaleimide-sensitive factor adaptor protein 30	Encodes a member of a gene family homologous to mammalian SNAP25, a type of SNARE proteins with two chains. There are three members in Arabidopsis: SNAP30, SNAP29, and SNAP33.	soluble N-ethylmaleimide-sensitive factor adaptor protein 30 (SNAP30); FUNCTIONS IN: SNAP receptor activity; INVOLVED IN: vesicle-mediated transport, cellular membrane fusion; LOCATED IN: cellular_component unknown; EXPRESSED IN: 7 plant structures; EXPRESSED DURING: L mature pollen stage, M germinated pollen stage, 4 anthesis, seedling growth, petal differentiation and expansion stage; CONTAINS …
AT1G29230	0.56474	1.16878	CBL-interacting protein kinase 18	Encodes a member of the SNF1-related kinase (SnRK) gene family (SnRK3.20), which has also been reported as a member of the CBL-interacting protein kinases (CIPK18).	CBL-interacting protein kinase 18 (CIPK18); FUNCTIONS IN: protein serine/threonine kinase activity, protein kinase activity, kinase activity, ATP binding; INVOLVED IN: signal transduction, protein amino acid phosphorylation; EXPRESSED IN: 20 plant structures; EXPRESSED DURING: 12 growth stages; CONTAINS InterPro DOMAIN/s: Protein kinase, ATP binding site (InterPro:IPR017441), Serine/threonine-pro…
AT2G41260	0.570317	1.18731	glycine-rich protein / late embryogenesis abundant protein (M17)	Late-embryogenesis-abundant gene. Involved in the acquisition of desiccation tolerance during late phase of embryogenesis.	M17; FUNCTIONS IN: molecular_function unknown; INVOLVED IN: embryo development; LOCATED IN: endomembrane system; EXPRESSED IN: cotyledon; BEST Arabidopsis thaliana protein match is: late embryogenesis abundant protein (M10) / LEA protein M10 (TAIR:AT2G41280.1); Has 3422 Blast hits to 2401 proteins in 322 species: Archae - 2; Bacteria - 405; Metazoa - 1403; Fungi - 273; Plants - 1003; Viruses - 37…
AT4G15370	0.570317	1.18731	baruol synthase 1	Encodes an oxidosqualene cyclase that primarily produces the tetracyclic triterpene baruol in vitro and when expressed in yeast. It can also make 22 other minor triterpenoid products with varying numbers of rings.	baruol synthase 1 (BARS1); CONTAINS InterPro DOMAIN/s: Terpene synthase, conserved site (InterPro:IPR002365), Terpenoid cylases/protein prenyltransferase alpha-alpha toroid (InterPro:IPR008930), Squalene cyclase (InterPro:IPR018333), Prenyltransferase/squalene oxidase (InterPro:IPR001330); BEST Arabidopsis thaliana protein match is: pentacyclic triterpene synthase 1 (TAIR:AT4G15340.1); Has 1967 B…
AT5G57123	0.795163	1.66078	0	0	unknown protein; BEST Arabidopsis thaliana protein match is: unknown protein (TAIR:AT4G29905.1); Has 30201 Blast hits to 17322 proteins in 780 species: Archae - 12; Bacteria - 1396; Metazoa - 17338; Fungi - 3422; Plants - 5037; Viruses - 0; Other Eukaryotes - 2996 (source: NCBI BLink).
AT4G24080	0.815267	0.959691	aldolase like	0	aldolase like (ALL1); FUNCTIONS IN: carbon-carbon lyase activity, catalytic activity; INVOLVED IN: cytokinin mediated signaling pathway; LOCATED IN: cellular_component unknown; EXPRESSED IN: sporophyte; CONTAINS InterPro DOMAIN/s: Pyruvate/Phosphoenolpyruvate kinase, catalytic core (InterPro:IPR015813), HpcH/HpaI aldolase (InterPro:IPR005000); BEST Arabidopsis thaliana protein match is: Phosphoen…
AT3G58000	0.835371	1.02902	VQ motif-containing protein	0	VQ motif-containing protein; CONTAINS InterPro DOMAIN/s: VQ (InterPro:IPR008889); BEST Arabidopsis thaliana protein match is: VQ motif-containing protein (TAIR:AT2G42140.1); Has 79 Blast hits to 79 proteins in 12 species: Archae - 0; Bacteria - 0; Metazoa - 0; Fungi - 0; Plants - 79; Viruses - 0; Other Eukaryotes - 0 (source: NCBI BLink).
AT3G26120	0.835371	1.02902	terminal EAR1-like 1	Similar to terminal ear1 in Zea mays. A member of mei2-like gene family; phylogenetic analysis revealed that TEL1 belongs to the third clade of mei2-like proteins (TEL clade), with conserved two N-terminal RNA recognition motifs (RRM), in addition to the C-terminal RRM, shared among all mei2-like proteins.	terminal EAR1-like 1 (TEL1); FUNCTIONS IN: RNA binding, nucleotide binding, nucleic acid binding; EXPRESSED IN: primary root apical meristem, cotyledon primordium, shoot apical meristem, floral meristem, embryonic shoot apical meristem; EXPRESSED DURING: D bilateral stage, E expanded cotyledon stage; CONTAINS InterPro DOMAIN/s: RNA recognition motif, RNP-1 (InterPro:IPR000504), RNA recognition mo…
AT1G69860	0.852687	1.02828	Major facilitator superfamily protein	0	Major facilitator superfamily protein; FUNCTIONS IN: transporter activity; INVOLVED IN: oligopeptide transport; LOCATED IN: membrane; CONTAINS InterPro DOMAIN/s: Oligopeptide transporter (InterPro:IPR000109), Major facilitator superfamily, general substrate transporter (InterPro:IPR016196); BEST Arabidopsis thaliana protein match is: nitrate transporter 1.7 (TAIR:AT1G69870.1); Has 5388 Blast hits…
AT3G49170	1.06022	2.21438	Tetratricopeptide repeat (TPR)-like superfamily protein	0	embryo defective 2261 (EMB2261); INVOLVED IN: embryo development ending in seed dormancy; LOCATED IN: chloroplast; CONTAINS InterPro DOMAIN/s: Pentatricopeptide repeat (InterPro:IPR002885); BEST Arabidopsis thaliana protein match is: Tetratricopeptide repeat (TPR)-like superfamily protein (TAIR:AT3G57430.1); Has 48732 Blast hits to 14187 proteins in 273 species: Archae - 0; Bacteria - 16; Metazoa…
AT5G25140	1.09485	1.13924	cytochrome P450, family 71, subfamily B, polypeptide 13	putative cytochrome P450	cytochrome P450, family 71, subfamily B, polypeptide 13 (CYP71B13); FUNCTIONS IN: electron carrier activity, monooxygenase activity, iron ion binding, oxygen binding, heme binding; INVOLVED IN: oxidation reduction; LOCATED IN: endomembrane system; EXPRESSED IN: 13 plant structures; EXPRESSED DURING: 7 growth stages; CONTAINS InterPro DOMAIN/s: Cytochrome P450 (InterPro:IPR001128), Cytochrome P450…
AT4G30010	1.14063	2.37462	0	0	unknown protein; FUNCTIONS IN: molecular_function unknown; INVOLVED IN: biological_process unknown; LOCATED IN: mitochondrion, plastid; EXPRESSED IN: 26 plant structures; EXPRESSED DURING: 15 growth stages; Has 39 Blast hits to 39 proteins in 18 species: Archae - 0; Bacteria - 0; Metazoa - 0; Fungi - 0; Plants - 39; Viruses - 0; Other Eukaryotes - 0 (source: NCBI BLink).
AT4G02190	1.3599	1.47755	Cysteine/Histidine-rich C1 domain family protein	0	Cysteine/Histidine-rich C1 domain family protein; FUNCTIONS IN: zinc ion binding; INVOLVED IN: intracellular signaling pathway; LOCATED IN: cellular_component unknown; CONTAINS InterPro DOMAIN/s: Protein kinase C-like, phorbol ester/diacylglycerol binding (InterPro:IPR002219), DC1 (InterPro:IPR004146), Zinc finger, PHD-type (InterPro:IPR001965), C1-like (InterPro:IPR011424); BEST Arabidopsis thal…
AT3G44750	1.62496	1.9187	histone deacetylase 3	Encodes a histone deacetylase. Controls the development of adaxial/abaxial leaf polarity. Two lines with RNAi-directed against this gene show reduced Agrobacterium-mediated DNA transformation of the roots.	histone deacetylase 3 (HDA3); FUNCTIONS IN: histone deacetylase activity, zinc ion binding, nucleic acid binding; INVOLVED IN: DNA mediated transformation, polarity specification of adaxial/abaxial axis; LOCATED IN: nucleolus; EXPRESSED IN: 21 plant structures; EXPRESSED DURING: 13 growth stages; CONTAINS InterPro DOMAIN/s: Zinc finger, C2H2-like (InterPro:IPR015880), Zinc finger, C2H2-type (Inte…
AT2G46110	1.69422	3.50635	ketopantoate hydroxymethyltransferase 1	Encodes a ketopentoate hydroxymethyltransferase that appears to localize to the mitochondria. This protein is expected to play a role in pantothenate (vitamin B5) biosynthesis.	ketopantoate hydroxymethyltransferase 1 (KPHMT1); CONTAINS InterPro DOMAIN/s: Pyruvate/Phosphoenolpyruvate kinase, catalytic core (InterPro:IPR015813), Ketopantoate hydroxymethyltransferase (InterPro:IPR003700); BEST Arabidopsis thaliana protein match is: Phosphoenolpyruvate carboxylase family protein (TAIR:AT3G61530.2); Has 7565 Blast hits to 7565 proteins in 2036 species: Archae - 128; Bacteria…
AT4G39200	1.69701	2.675	Ribosomal protein S25 family protein	0	Ribosomal protein S25 family protein; FUNCTIONS IN: structural constituent of ribosome; INVOLVED IN: translation; LOCATED IN: cytosolic small ribosomal subunit, cytosolic ribosome, ribosome; EXPRESSED IN: 23 plant structures; EXPRESSED DURING: 13 growth stages; CONTAINS InterPro DOMAIN/s: Ribosomal protein S25 (InterPro:IPR004977); BEST Arabidopsis thaliana protein match is: Ribosomal protein S25…
AT5G33300	1.85538	3.87517	chromosome-associated kinesin-related	0	chromosome-associated kinesin-related; BEST Arabidopsis thaliana protein match is: P-loop containing nucleoside triphosphate hydrolases superfamily protein (TAIR:AT5G60930.1); Has 35333 Blast hits to 34131 proteins in 2444 species: Archae - 798; Bacteria - 22429; Metazoa - 974; Fungi - 991; Plants - 531; Viruses - 0; Other Eukaryotes - 9610 (source: NCBI BLink).
AT5G17970	1.91012	1.42316	Disease resistance protein (TIR-NBS-LRR class) family	0	Disease resistance protein (TIR-NBS-LRR class) family; FUNCTIONS IN: transmembrane receptor activity, nucleoside-triphosphatase activity, nucleotide binding, ATP binding; INVOLVED IN: signal transduction, defense response, apoptosis, innate immune response; LOCATED IN: intrinsic to membrane; CONTAINS InterPro DOMAIN/s: ATPase, AAA+ type, core (InterPro:IPR003593), NB-ARC (InterPro:IPR002182), Leu…
AT1G48480	2.27011	2.35631	receptor-like kinase 1	Arabidopsis thaliana receptor-like protein kinase (RKL1) gene	receptor-like kinase 1 (RKL1); FUNCTIONS IN: protein serine/threonine kinase activity, kinase activity, ATP binding; INVOLVED IN: transmembrane receptor protein tyrosine kinase signaling pathway, protein amino acid phosphorylation; LOCATED IN: plasma membrane; EXPRESSED IN: 23 plant structures; EXPRESSED DURING: 13 growth stages; CONTAINS InterPro DOMAIN/s: Protein kinase, ATP binding site (Inter…
AT4G16370	3.13674	6.53021	oligopeptide transporter	Encodes an oligopeptide transporter involved in metal homeostasis.	oligopeptide transporter (OPT3); CONTAINS InterPro DOMAIN/s: Tetrapeptide transporter, OPT1/isp4 (InterPro:IPR004648), Oligopeptide transporter OPT superfamily (InterPro:IPR004813); BEST Arabidopsis thaliana protein match is: oligopeptide transporter 2 (TAIR:AT1G09930.1); Has 1146 Blast hits to 1125 proteins in 109 species: Archae - 0; Bacteria - 26; Metazoa - 0; Fungi - 775; Plants - 337; Viruse…
AT4G26970	3.35381	5.37652	aconitase 2	Encodes an aconitase that can catalyze the conversion of citrate to isocitrate through a cis-aconitate intermediate, indicating that it may participate in the TCA cycle and other primary metabolic pathways. The protein is believed to accumulate in the mitochondria and the cytosol. It affects CSD2 (At2g28190 - a superoxide dismutase) transcript levels and may play a role in the response to oxidati…	aconitase 2 (ACO2); FUNCTIONS IN: aconitate hydratase activity, copper ion binding; INVOLVED IN: response to oxidative stress, response to cadmium ion, isocitrate metabolic process, citrate metabolic process; LOCATED IN: cytosol, mitochondrion, chloroplast; EXPRESSED IN: 25 plant structures; EXPRESSED DURING: 17 growth stages; CONTAINS InterPro DOMAIN/s: Aconitase family, 4Fe-4S cluster binding s…
AT2G23030	3.58365	2.86493	SNF1-related protein kinase 2.9	encodes a member of SNF1-related protein kinases (SnRK2)	SNF1-related protein kinase 2.9 (SNRK2.9); FUNCTIONS IN: protein serine/threonine kinase activity, protein kinase activity, kinase activity, ATP binding; INVOLVED IN: protein amino acid phosphorylation, response to osmotic stress; EXPRESSED IN: hypocotyl, root; CONTAINS InterPro DOMAIN/s: Protein kinase, ATP binding site (InterPro:IPR017441), Serine/threonine-protein kinase domain (InterPro:IPR00…
AT1G08260	3.65907	5.00365	DNA polymerase epsilon catalytic subunit	Similar to POL2A, DNA polymerase epsilon catalytic subunit. Essential for Arabidopsis growth. Null homozygotes are embryo lethal, partial loss of function alleles show embryo patterning defects such as root pole displacement. Delayed progression through cell cycle results in embryos with smaller numbers of larger cells.	TILTED 1 (TIL1); FUNCTIONS IN: DNA-directed DNA polymerase activity, DNA binding, nucleotide binding, zinc ion binding, nucleic acid binding; INVOLVED IN: positive regulation of S phase of mitotic cell cycle, negative regulation of long-day photoperiodism, flowering, embryo development ending in seed dormancy; LOCATED IN: apoplast, epsilon DNA polymerase complex; EXPRESSED IN: 19 plant structures…
AT3G22890	3.70706	7.71752	ATP sulfurylase 1	encodes ATP sulfurylase, the first enzyme in the sulfate assimilation pathway of Arabidopsis.	ATP sulfurylase 1 (APS1); FUNCTIONS IN: sulfate adenylyltransferase (ATP) activity; INVOLVED IN: response to cadmium ion, response to salt stress; LOCATED IN: chloroplast, plasma membrane, chloroplast stroma; EXPRESSED IN: 24 plant structures; EXPRESSED DURING: 15 growth stages; CONTAINS InterPro DOMAIN/s: Rossmann-like alpha/beta/alpha sandwich fold (InterPro:IPR014729), Pseudouridine synthase/a…
AT1G14630	6.17413	5.97522	0	0	unknown protein; BEST Arabidopsis thaliana protein match is: unknown protein (TAIR:AT2G01990.1); Has 125 Blast hits to 123 proteins in 14 species: Archae - 0; Bacteria - 0; Metazoa - 0; Fungi - 0; Plants - 125; Viruses - 0; Other Eukaryotes - 0 (source: NCBI BLink).
AT3G14580	8.34094	8.32078	Pentatricopeptide repeat (PPR) superfamily protein	0	Pentatricopeptide repeat (PPR) superfamily protein; CONTAINS InterPro DOMAIN/s: Pentatricopeptide repeat (InterPro:IPR002885); BEST Arabidopsis thaliana protein match is: Pentatricopeptide repeat (PPR) superfamily protein (TAIR:AT5G46100.1); Has 35779 Blast hits to 10850 proteins in 252 species: Archae - 2; Bacteria - 9; Metazoa - 300; Fungi - 243; Plants - 34331; Viruses - 0; Other Eukaryotes - …
AT3G28880	10.8672	22.6974	Ankyrin repeat family protein	0	Ankyrin repeat family protein; CONTAINS InterPro DOMAIN/s: Ankyrin repeat-containing domain (InterPro:IPR020683), Ankyrin repeat (InterPro:IPR002110); BEST Arabidopsis thaliana protein match is: Ankyrin repeat family protein (TAIR:AT2G03430.1); Has 30201 Blast hits to 17322 proteins in 780 species: Archae - 12; Bacteria - 1396; Metazoa - 17338; Fungi - 3422; Plants - 5037; Viruses - 0; Other Euka…
AT4G34980	10.9485	11.3924	subtilisin-like serine protease 2	Serine protease similar to subtilisin.	subtilisin-like serine protease 2 (SLP2); FUNCTIONS IN: serine-type peptidase activity; INVOLVED IN: plant-type cell wall modification, proteolysis; LOCATED IN: middle lamella-containing extracellular matrix, membrane; EXPRESSED IN: 24 plant structures; EXPRESSED DURING: 15 growth stages; CONTAINS InterPro DOMAIN/s: Protease-associated PA (InterPro:IPR003137), Proteinase inhibitor, propeptide (In…
AT3G09100	17.2664	23.7183	mRNA capping enzyme family protein	0	mRNA capping enzyme family protein; FUNCTIONS IN: phosphatase activity, protein tyrosine phosphatase activity, protein tyrosine/serine/threonine phosphatase activity, mRNA guanylyltransferase activity, polynucleotide 5'-phosphatase activity; INVOLVED IN: protein amino acid dephosphorylation, mRNA processing, mRNA capping, dephosphorylation; LOCATED IN: nucleus; EXPRESSED IN: 22 plant structures; …

## Sheet: Genes unique to Mid
Gene ID	Mean RPKM	STDEV	Gene annotation 1	Gene annotation 2	Gene annotation 3
AT4G19980	0.310164	0.558401	0	0	unknown protein; FUNCTIONS IN: molecular_function unknown; INVOLVED IN: biological_process unknown; LOCATED IN: chloroplast; EXPRESSED IN: root, pedicel; EXPRESSED DURING: 4 anthesis; Has 30201 Blast hits to 17322 proteins in 780 species: Archae - 12; Bacteria - 1396; Metazoa - 17338; Fungi - 3422; Plants - 5037; Viruses - 0; Other Eukaryotes - 2996 (source: NCBI BLink).
AT5G01630	0.310164	0.558401	BRCA2-like B	Ortholog of breast cancer susceptibility protein 2. Essential at meiosis. Interacts with with both Rad51 and Dss1(I) or both Dmc1 and Dss1(I) in a tripartite complex.	BRCA2-like B (BRCA2B); FUNCTIONS IN: single-stranded DNA binding; INVOLVED IN: meiosis; LOCATED IN: mitochondrion; CONTAINS InterPro DOMAIN/s: Nucleic acid-binding, OB-fold-like (InterPro:IPR016027), DNA recombination/repair protein BRCA2, helical domain (InterPro:IPR015252), DNA recombination and repair protein, BRCA2 (InterPro:IPR011370), BRCA2, oligonucleotide/oligosaccharide-binding 1 (InterP…
AT3G24340	0.317223	0.577753	chromatin remodeling 40	0	chromatin remodeling 40 (chr40); FUNCTIONS IN: helicase activity, DNA binding, ATP binding, nucleic acid binding; EXPRESSED IN: 13 plant structures; EXPRESSED DURING: 7 growth stages; CONTAINS InterPro DOMAIN/s: DEAD-like helicase, N-terminal (InterPro:IPR014001), DNA/RNA helicase, C-terminal (InterPro:IPR001650), Helicase, superfamily 1/2, ATP-binding domain (InterPro:IPR014021), SNF2-related (I…
AT2G04890	0.317223	0.577753	SCARECROW-like 21	Encodes a scarecrow-like protein (SCL21). Member of GRAS gene family.	SCARECROW-like 21 (SCL21); CONTAINS InterPro DOMAIN/s: Transcription factor GRAS (InterPro:IPR005202); BEST Arabidopsis thaliana protein match is: GRAS family transcription factor (TAIR:AT5G48150.2); Has 2478 Blast hits to 2441 proteins in 302 species: Archae - 0; Bacteria - 4; Metazoa - 0; Fungi - 0; Plants - 2474; Viruses - 0; Other Eukaryotes - 0 (source: NCBI BLink).
AT5G37430	0.317223	0.577753	Family of unknown function (DUF577)	0	Family of unknown function (DUF577); CONTAINS InterPro DOMAIN/s: Protein of unknown function DUF577 (InterPro:IPR007598); BEST Arabidopsis thaliana protein match is: Family of unknown function (DUF577) (TAIR:AT5G37920.1); Has 1807 Blast hits to 1807 proteins in 277 species: Archae - 0; Bacteria - 0; Metazoa - 736; Fungi - 347; Plants - 385; Viruses - 0; Other Eukaryotes - 339 (source: NCBI BLink).
AT1G68030	0.317223	0.577753	RING/FYVE/PHD zinc finger superfamily protein	0	RING/FYVE/PHD zinc finger superfamily protein; FUNCTIONS IN: zinc ion binding; INVOLVED IN: biological_process unknown; LOCATED IN: cellular_component unknown; CONTAINS InterPro DOMAIN/s: Zinc finger, PHD-type, conserved site (InterPro:IPR019786), Zinc finger, PHD-type (InterPro:IPR001965), Zinc finger, FYVE/PHD-type (InterPro:IPR011011); BEST Arabidopsis thaliana protein match is: RING/FYVE/PHD …
AT2G31141	0.328534	0.592936	0	0	unknown protein; Has 30201 Blast hits to 17322 proteins in 780 species: Archae - 12; Bacteria - 1396; Metazoa - 17338; Fungi - 3422; Plants - 5037; Viruses - 0; Other Eukaryotes - 2996 (source: NCBI BLink)., unknown protein.
AT1G32940	0.328534	0.592936	Subtilase family protein	0	SBT3.5; FUNCTIONS IN: identical protein binding, serine-type endopeptidase activity; INVOLVED IN: proteolysis, negative regulation of catalytic activity; LOCATED IN: apoplast; EXPRESSED IN: 12 plant structures; EXPRESSED DURING: LP.06 six leaves visible, LP.04 four leaves visible, 4 anthesis, F mature embryo stage, petal differentiation and expansion stage; CONTAINS InterPro DOMAIN/s: Protease-as…
AT5G59760	0.328534	0.592936	Protein of unknown function (DUF1635)	0	Protein of unknown function (DUF1635); CONTAINS InterPro DOMAIN/s: Protein of unknown function DUF1635 (InterPro:IPR012862); BEST Arabidopsis thaliana protein match is: Protein of unknown function (DUF1635) (TAIR:AT2G28690.1); Has 104 Blast hits to 104 proteins in 17 species: Archae - 0; Bacteria - 0; Metazoa - 2; Fungi - 2; Plants - 100; Viruses - 0; Other Eukaryotes - 0 (source: NCBI BLink).
AT5G07300	0.657067	1.18587	Calcium-dependent phospholipid-binding Copine family protein	Encodes a copine-like protein, which is a member of a newly identified class of calcium-dependent, phospholipid binding proteins that are present in a wide range of organisms.	BONZAI 2 (BON2); FUNCTIONS IN: calcium-dependent phospholipid binding; LOCATED IN: plasma membrane; EXPRESSED IN: 24 plant structures; EXPRESSED DURING: 13 growth stages; CONTAINS InterPro DOMAIN/s: C2 membrane targeting protein (InterPro:IPR018029), C2 calcium/lipid-binding domain, CaLB (InterPro:IPR008973), Copine (InterPro:IPR010734), C2 calcium-dependent membrane targeting (InterPro:IPR000008…
AT2G07040	0.657067	1.18587	Leucine-rich repeat protein kinase family protein	Pollen receptor kinase. Coexpression of AtPRK2a with AtRopGEF12 resulted in isotropic pollen tube growth.	PRK2A; FUNCTIONS IN: protein serine/threonine kinase activity, protein kinase activity, ATP binding; INVOLVED IN: protein amino acid phosphorylation, transmembrane receptor protein tyrosine kinase signaling pathway, pollen tube growth; LOCATED IN: plasma membrane; EXPRESSED IN: 9 plant structures; EXPRESSED DURING: L mature pollen stage, M germinated pollen stage, 4 anthesis, C globular stage, pe…
AT3G51150	0.930492	1.6752	ATP binding microtubule motor family protein	0	ATP binding microtubule motor family protein; FUNCTIONS IN: microtubule motor activity, ATP binding; INVOLVED IN: microtubule-based movement; EXPRESSED IN: 21 plant structures; EXPRESSED DURING: 15 growth stages; CONTAINS InterPro DOMAIN/s: Protein of unknown function DUF3490 (InterPro:IPR021881), Kinesin, motor region, conserved site (InterPro:IPR019821), Kinesin, motor domain (InterPro:IPR00175…
AT5G61200	0.95167	1.73326	0	0	BEST Arabidopsis thaliana protein match is: myosin heavy chain-related (TAIR:AT5G07890.2); Has 22208 Blast hits to 14344 proteins in 1121 species: Archae - 324; Bacteria - 1921; Metazoa - 12512; Fungi - 1464; Plants - 1009; Viruses - 53; Other Eukaryotes - 4925 (source: NCBI BLink)., FUNCTIONS IN: molecular_function unknown; INVOLVED IN: biological_process unknown; BEST Arabidopsis thaliana prote…
AT1G78172	0.985601	1.77881	0	0	unknown protein; FUNCTIONS IN: molecular_function unknown; INVOLVED IN: biological_process unknown; LOCATED IN: cellular_component unknown; Has 30201 Blast hits to 17322 proteins in 780 species: Archae - 12; Bacteria - 1396; Metazoa - 17338; Fungi - 3422; Plants - 5037; Viruses - 0; Other Eukaryotes - 2996 (source: NCBI BLink).
AT5G49140	1.26889	2.31101	Disease resistance protein (TIR-NBS-LRR class) family	0	Disease resistance protein (TIR-NBS-LRR class) family; FUNCTIONS IN: transmembrane receptor activity, ATP binding; INVOLVED IN: signal transduction, apoptosis, defense response, innate immune response; LOCATED IN: intrinsic to membrane; CONTAINS InterPro DOMAIN/s: NB-ARC (InterPro:IPR002182), Toll-Interleukin receptor (InterPro:IPR000157), Disease resistance protein (InterPro:IPR000767); BEST Ara…
AT3G06210	1.28445	0.618022	ARM repeat superfamily protein	0	ARM repeat superfamily protein; FUNCTIONS IN: binding; INVOLVED IN: biological_process unknown; LOCATED IN: cellular_component unknown; EXPRESSED IN: 14 plant structures; EXPRESSED DURING: 6 growth stages; CONTAINS InterPro DOMAIN/s: Armadillo-like helical (InterPro:IPR011989), Armadillo (InterPro:IPR000225), Armadillo-type fold (InterPro:IPR016024); BEST Arabidopsis thaliana protein match is: AR…
AT3G16100	4.09567	4.51801	RAB GTPase homolog G3C	0	RAB GTPase homolog G3C (RABG3c); FUNCTIONS IN: GTP binding; INVOLVED IN: protein transport, small GTPase mediated signal transduction; LOCATED IN: plasma membrane, nucleus; EXPRESSED IN: 24 plant structures; EXPRESSED DURING: 15 growth stages; CONTAINS InterPro DOMAIN/s: Ras GTPase (InterPro:IPR001806), Small GTP-binding protein (InterPro:IPR005225), Small GTPase (InterPro:IPR020851), Ras (InterP…
AT2G39830	9.74215	9.23874	DA1-related protein 2	0	DA1-related protein 2 (DAR2); FUNCTIONS IN: zinc ion binding; LOCATED IN: chloroplast; EXPRESSED IN: 23 plant structures; EXPRESSED DURING: 13 growth stages; CONTAINS InterPro DOMAIN/s: Zinc finger, LIM-type (InterPro:IPR001781), Protein of unknown function DUF3633 (InterPro:IPR022087); BEST Arabidopsis thaliana protein match is: LIM domain-containing protein (TAIR:AT4G36860.1); Has 1539 Blast hi…

## Sheet: Genes unique to Tip
Gene ID	Mean RPKM	STDEV	Gene annotation 1	Gene annotation 2	Gene annotation 3
AT2G03550	0.393476	0.568024	alpha/beta-Hydrolases superfamily protein	0	alpha/beta-Hydrolases superfamily protein; FUNCTIONS IN: hydrolase activity; INVOLVED IN: metabolic process; LOCATED IN: cellular_component unknown; EXPRESSED IN: 21 plant structures; EXPRESSED DURING: 13 growth stages; CONTAINS InterPro DOMAIN/s: Alpha/beta hydrolase fold-3 (InterPro:IPR013094); BEST Arabidopsis thaliana protein match is: carboxyesterase 13 (TAIR:AT3G48700.1); Has 9970 Blast hit…
AT3G54060	0.393476	0.568024	0	0	unknown protein; BEST Arabidopsis thaliana protein match is: unknown protein (TAIR:AT2G37960.2); Has 455 Blast hits to 322 proteins in 98 species: Archae - 0; Bacteria - 178; Metazoa - 88; Fungi - 75; Plants - 28; Viruses - 2; Other Eukaryotes - 84 (source: NCBI BLink)., unknown protein; BEST Arabidopsis thaliana protein match is: unknown protein (TAIR:AT2G37960.2); Has 35333 Blast hits to 34131 …
AT3G48310	0.393476	0.568024	cytochrome P450, family 71, subfamily A, polypeptide 22	putative cytochrome P450	cytochrome P450, family 71, subfamily A, polypeptide 22 (CYP71A22); FUNCTIONS IN: electron carrier activity, monooxygenase activity, iron ion binding, oxygen binding, heme binding; INVOLVED IN: oxidation reduction; LOCATED IN: cellular_component unknown; CONTAINS InterPro DOMAIN/s: Cytochrome P450 (InterPro:IPR001128), Cytochrome P450, conserved site (InterPro:IPR017972), Cytochrome P450, E-class…
AT5G38960	0.393476	0.568024	RmlC-like cupins superfamily protein	0	RmlC-like cupins superfamily protein; FUNCTIONS IN: manganese ion binding, nutrient reservoir activity; INVOLVED IN: biological_process unknown; LOCATED IN: endomembrane system, apoplast; EXPRESSED IN: leaf whorl, leaf; EXPRESSED DURING: LP.06 six leaves visible; CONTAINS InterPro DOMAIN/s: Cupin, RmlC-type (InterPro:IPR011051), Cupin 1 (InterPro:IPR006045), RmlC-like jelly roll fold (InterPro:IP…
AT5G46170	0.396244	0.570235	F-box family protein	0	F-box family protein; CONTAINS InterPro DOMAIN/s: F-box domain, Skp2-like (InterPro:IPR022364); BEST Arabidopsis thaliana protein match is: F-box family protein (TAIR:AT4G18380.2); Has 1807 Blast hits to 1807 proteins in 277 species: Archae - 0; Bacteria - 0; Metazoa - 736; Fungi - 347; Plants - 385; Viruses - 0; Other Eukaryotes - 339 (source: NCBI BLink).
AT4G23300	0.396244	0.570235	cysteine-rich RLK (RECEPTOR-like protein kinase) 22	Encodes a cysteine-rich receptor-like protein kinase.	cysteine-rich RLK (RECEPTOR-like protein kinase) 22 (CRK22); FUNCTIONS IN: kinase activity; INVOLVED IN: protein amino acid phosphorylation; LOCATED IN: endomembrane system; EXPRESSED IN: 8 plant structures; EXPRESSED DURING: 7 growth stages; CONTAINS InterPro DOMAIN/s: Protein kinase, ATP binding site (InterPro:IPR017441), Protein kinase, catalytic domain (InterPro:IPR000719), Protein of unknown…
AT5G48750	0.396244	0.570235	Cytochrome b561/ferric reductase transmembrane with DOMON related domain	0	Cytochrome b561/ferric reductase transmembrane with DOMON related domain; CONTAINS InterPro DOMAIN/s: Protein of unknown function DUF568, DOMON-like (InterPro:IPR007613), DOMON related (InterPro:IPR005018), Cytochrome b561/ferric reductase transmembrane (InterPro:IPR006593); BEST Arabidopsis thaliana protein match is: Cytochrome b561/ferric reductase transmembrane with DOMON related domain (TAIR:…
AT3G23010	0.403386	0.596558	receptor like protein 36	0	receptor like protein 36 (RLP36); CONTAINS InterPro DOMAIN/s: Leucine-rich repeat (InterPro:IPR001611); BEST Arabidopsis thaliana protein match is: receptor like protein 38 (TAIR:AT3G23120.1); Has 98934 Blast hits to 26273 proteins in 1049 species: Archae - 38; Bacteria - 5801; Metazoa - 19602; Fungi - 835; Plants - 65537; Viruses - 10; Other Eukaryotes - 7111 (source: NCBI BLink).
AT3G59910	0.403386	0.596558	Ankyrin repeat family protein	0	Ankyrin repeat family protein; CONTAINS InterPro DOMAIN/s: Ankyrin repeat-containing domain (InterPro:IPR020683); BEST Arabidopsis thaliana protein match is: Ankyrin repeat family protein (TAIR:AT2G44090.2); Has 71 Blast hits to 71 proteins in 16 species: Archae - 0; Bacteria - 2; Metazoa - 0; Fungi - 0; Plants - 66; Viruses - 0; Other Eukaryotes - 3 (source: NCBI BLink).
AT3G44860	0.403386	0.596558	farnesoic acid carboxyl-O-methyltransferase	Encodes a farnesoic acid carboxyl-O-methyltransferase.	farnesoic acid carboxyl-O-methyltransferase (FAMT); FUNCTIONS IN: S-adenosylmethionine-dependent methyltransferase activity, farnesoic acid O-methyltransferase activity; INVOLVED IN: biological_process unknown; LOCATED IN: cellular_component unknown; EXPRESSED IN: leaf; EXPRESSED DURING: seedling growth; CONTAINS InterPro DOMAIN/s: SAM dependent carboxyl methyltransferase (InterPro:IPR005299); BE…
AT3G60250	0.786952	1.13605	casein kinase II beta chain 3	Regulatory (beta) subunit of the protein kinase CK2. Involved in regulation of the circadian clock in Arabidopsis	casein kinase II beta chain 3 (CKB3); CONTAINS InterPro DOMAIN/s: Casein kinase II, regulatory subunit, alpha-helical (InterPro:IPR016149), Casein kinase II, regulatory subunit, beta-sheet (InterPro:IPR016150), Casein kinase II, regulatory subunit (InterPro:IPR000704); BEST Arabidopsis thaliana protein match is: casein kinase II beta subunit 4 (TAIR:AT2G44680.1); Has 1086 Blast hits to 1084 prote…
AT4G39980	0.786952	1.13605	3-deoxy-D-arabino-heptulosonate 7-phosphate synthase 1	Encodes a 2-deoxy-D-arabino-heptulosonate 7-phosphate (DAHP) synthase, which catalyzes the first committed step in aromatic amino acid biosynthesis. Gene expression is induced by wounding and pathogenic bacteria Pseudomonas syringae.	3-deoxy-D-arabino-heptulosonate 7-phosphate synthase 1 (DHS1); CONTAINS InterPro DOMAIN/s: DAHP synthetase, class II (InterPro:IPR002480); BEST Arabidopsis thaliana protein match is: Class-II DAHP synthetase family protein (TAIR:AT1G22410.1); Has 3797 Blast hits to 3784 proteins in 681 species: Archae - 0; Bacteria - 1224; Metazoa - 0; Fungi - 110; Plants - 172; Viruses - 0; Other Eukaryotes - 22…
AT4G28720	0.806773	1.19311	Flavin-binding monooxygenase family protein	Auxin biosynthetic gene regulated by RVE1. Overexpression leads to suppression of bri1 phenotype.	YUCCA 8 (YUC8); FUNCTIONS IN: NADP or NADPH binding, oxidoreductase activity, monooxygenase activity, FAD binding, flavin-containing monooxygenase activity; INVOLVED IN: brassinosteroid mediated signaling pathway, auxin biosynthetic process; EXPRESSED IN: 11 plant structures; EXPRESSED DURING: 4 anthesis; CONTAINS InterPro DOMAIN/s: Pyridine nucleotide-disulphide oxidoreductase, class-II (InterPr…
AT5G12980	1.18873	1.7107	Cell differentiation, Rcd1-like protein	0	Cell differentiation, Rcd1-like protein; CONTAINS InterPro DOMAIN/s: Cell differentiation, Rcd1-like (InterPro:IPR007216); BEST Arabidopsis thaliana protein match is: Cell differentiation, Rcd1-like protein (TAIR:AT3G20800.1); Has 1807 Blast hits to 1807 proteins in 277 species: Archae - 0; Bacteria - 0; Metazoa - 736; Fungi - 347; Plants - 385; Viruses - 0; Other Eukaryotes - 339 (source: NCBI B…
AT4G14580	1.19034	0.98426	CBL-interacting protein kinase 4	CBL-interacting protein kinase	CBL-interacting protein kinase 4 (CIPK4); FUNCTIONS IN: protein serine/threonine kinase activity, protein kinase activity, kinase activity, ATP binding; INVOLVED IN: signal transduction, protein amino acid phosphorylation; EXPRESSED IN: 18 plant structures; EXPRESSED DURING: 9 growth stages; CONTAINS InterPro DOMAIN/s: Protein kinase, ATP binding site (InterPro:IPR017441), Serine/threonine-protei…
AT1G55750	1.19587	0.988026	BSD domain (BTF2-like transcription factors, Synapse-associated proteins and DOS2-like proteins)	0	BSD domain (BTF2-like transcription factors, Synapse-associated proteins and DOS2-like proteins); CONTAINS InterPro DOMAIN/s: Kelch related (InterPro:IPR013089), BSD (InterPro:IPR005607); BEST Arabidopsis thaliana protein match is: BSD domain (BTF2-like transcription factors, Synapse-associated proteins and DOS2-like proteins) (TAIR:AT3G61420.1); Has 363 Blast hits to 357 proteins in 168 species:…
AT2G17650	1.61355	2.38623	AMP-dependent synthetase and ligase family protein	0	AMP-dependent synthetase and ligase family protein; FUNCTIONS IN: catalytic activity; INVOLVED IN: metabolic process; LOCATED IN: mitochondrion; EXPRESSED IN: carpel; EXPRESSED DURING: petal differentiation and expansion stage; CONTAINS InterPro DOMAIN/s: AMP-binding, conserved site (InterPro:IPR020845), AMP-dependent synthetase/ligase (InterPro:IPR000873); BEST Arabidopsis thaliana protein match…
AT1G10430	1.98122	2.85117	protein phosphatase 2A-2	Encodes one of the isoforms of the catalytic subunit of protein phosphatase 2A: AT1G59830/PP2A-1, AT1G10430/PP2A-2, At2g42500/PP2A-3, At3g58500/PP2A-4 [Plant Molecular Biology (1993) 21:475-485 and (1994) 26:523-528; Note that in more recent publications, there is mixed use of gene names for PP2A-3 and PP2A-4 - some refer to At2g42500 as PP2A-3 and some as PP2A-4].	protein phosphatase 2A-2 (PP2A-2); FUNCTIONS IN: protein serine/threonine phosphatase activity; INVOLVED IN: biological_process unknown; LOCATED IN: nucleus, plasma membrane, cytoplasm; EXPRESSED IN: 25 plant structures; EXPRESSED DURING: 15 growth stages; CONTAINS InterPro DOMAIN/s: Metallophosphoesterase (InterPro:IPR004843), Serine/threonine-specific protein phosphatase/bis(5-nucleosyl)-tetrap…
AT1G17600	2.00979	2.15837	Disease resistance protein (TIR-NBS-LRR class) family	0	Disease resistance protein (TIR-NBS-LRR class) family; FUNCTIONS IN: transmembrane receptor activity, ATP binding; INVOLVED IN: signal transduction, defense response, apoptosis, innate immune response; LOCATED IN: intrinsic to membrane; EXPRESSED IN: leaf whorl, leaf; EXPRESSED DURING: LP.10 ten leaves visible; CONTAINS InterPro DOMAIN/s: NB-ARC (InterPro:IPR002182), Toll-Interleukin receptor (In…
AT5G33406	2.77371	3.99164	hAT dimerisation domain-containing protein / transposase-related	0	hAT dimerisation domain-containing protein / transposase-related; FUNCTIONS IN: protein dimerization activity; INVOLVED IN: biological_process unknown; LOCATED IN: mitochondrion; CONTAINS InterPro DOMAIN/s: HAT dimerisation (InterPro:IPR008906); BEST Arabidopsis thaliana protein match is: hAT transposon superfamily (TAIR:AT4G15020.2); Has 707 Blast hits to 681 proteins in 26 species: Archae - 0; …
AT4G18540	2.81656	3.33104	0	0	unknown protein; Has 209 Blast hits to 205 proteins in 54 species: Archae - 0; Bacteria - 17; Metazoa - 2; Fungi - 150; Plants - 40; Viruses - 0; Other Eukaryotes - 0 (source: NCBI BLink).
AT2G03240	2.8237	4.1759	EXS (ERD1/XPR1/SYG1) family protein	0	EXS (ERD1/XPR1/SYG1) family protein; LOCATED IN: integral to membrane; EXPRESSED IN: 18 plant structures; EXPRESSED DURING: 10 growth stages; CONTAINS InterPro DOMAIN/s: SPX, N-terminal (InterPro:IPR004331), EXS, C-terminal (InterPro:IPR004342); BEST Arabidopsis thaliana protein match is: EXS (ERD1/XPR1/SYG1) family protein (TAIR:AT1G14040.1); Has 1164 Blast hits to 1104 proteins in 198 species: …
AT1G30270	3.63048	5.36902	CBL-interacting protein kinase 23	Arabidopsis thaliana CBL-interacting protein kinase 23. CIPK23 serves as a positive regulator of the potassium transporter AKT1 by directly phosphorylating AKT1. CIPK23 is activated by the binding of two calcineurin B-like proteins, CBL1 and CBL9.	CBL-interacting protein kinase 23 (CIPK23); CONTAINS InterPro DOMAIN/s: Protein kinase, ATP binding site (InterPro:IPR017441), Serine/threonine-protein kinase domain (InterPro:IPR002290), NAF/FISL domain (InterPro:IPR018451), Serine/threonine-protein kinase-like domain (InterPro:IPR017442), Protein kinase-like domain (InterPro:IPR011009), Serine/threonine-protein kinase, active site (InterPro:IPR…
AT2G31770	3.93476	5.68024	RING/U-box superfamily protein	0	ARIADNE 9 (ARI9); FUNCTIONS IN: zinc ion binding; EXPRESSED IN: sepal, root, flower; EXPRESSED DURING: petal differentiation and expansion stage; CONTAINS InterPro DOMAIN/s: Zinc finger, RING-type, conserved site (InterPro:IPR017907), Zinc finger, RING-type (InterPro:IPR001841), Zinc finger, C6HC-type (InterPro:IPR002867); BEST Arabidopsis thaliana protein match is: RING/U-box superfamily protein…
AT4G15940	4.03386	5.96558	Fumarylacetoacetate (FAA) hydrolase family	0	Fumarylacetoacetate (FAA) hydrolase family; FUNCTIONS IN: copper ion binding, catalytic activity; INVOLVED IN: metabolic process; LOCATED IN: mitochondrion; EXPRESSED IN: 24 plant structures; EXPRESSED DURING: 15 growth stages; CONTAINS InterPro DOMAIN/s: Fumarylacetoacetase, C-terminal-like (InterPro:IPR002529), Fumarylacetoacetase, C-terminal-related (InterPro:IPR011234); BEST Arabidopsis thali…
AT4G12650	4.03386	5.96558	Endomembrane protein 70 protein family	0	Endomembrane protein 70 protein family; LOCATED IN: integral to membrane, Golgi apparatus, plasma membrane, vacuole; EXPRESSED IN: 25 plant structures; EXPRESSED DURING: 13 growth stages; CONTAINS InterPro DOMAIN/s: Nonaspanin (TM9SF) (InterPro:IPR004240); BEST Arabidopsis thaliana protein match is: Endomembrane protein 70 protein family (TAIR:AT5G35160.2); Has 1639 Blast hits to 1594 proteins in…
AT1G77620	8.32245	7.41019	P-loop containing nucleoside triphosphate hydrolases superfamily protein	0	P-loop containing nucleoside triphosphate hydrolases superfamily protein; FUNCTIONS IN: nucleoside-triphosphatase activity, nucleotide binding; INVOLVED IN: DNA repair, cell cycle; LOCATED IN: nucleus; CONTAINS InterPro DOMAIN/s: Checkpoint protein Rad24 (InterPro:IPR004582), ATPase, AAA+ type, core (InterPro:IPR003593); BEST Arabidopsis thaliana protein match is: replication factor C1 (TAIR:AT5G…
AT1G80260	8.65647	12.4965	Spc97 / Spc98 family of spindle pole body (SBP) component	0	embryo defective 1427 (emb1427); FUNCTIONS IN: tubulin binding; INVOLVED IN: embryo development ending in seed dormancy; LOCATED IN: spindle pole, microtubule organizing center; CONTAINS InterPro DOMAIN/s: Spc97/Spc98 (InterPro:IPR007259); BEST Arabidopsis thaliana protein match is: Spc97 / Spc98 family of spindle pole body (SBP) component (TAIR:AT1G20570.1); Has 1146 Blast hits to 1005 proteins …

## Sheet: Genes unique to Mature
Gene ID	Mean RPKM	STDEV	Gene annotation 1	Gene annotation 2	Gene annotation 3
AT1G21110	0.341941	0.550474	O-methyltransferase family protein	0	O-methyltransferase family protein; FUNCTIONS IN: methyltransferase activity, O-methyltransferase activity, protein dimerization activity; LOCATED IN: cytosol; CONTAINS InterPro DOMAIN/s: Winged helix-turn-helix transcription repressor DNA-binding (InterPro:IPR011991), Plant methyltransferase dimerisation (InterPro:IPR012967), O-methyltransferase, family 2 (InterPro:IPR001077), O-methyltransferas…
AT1G54730	0.341941	0.550474	Major facilitator superfamily protein	0	Major facilitator superfamily protein; FUNCTIONS IN: carbohydrate transmembrane transporter activity, sugar:hydrogen symporter activity; INVOLVED IN: transport, transmembrane transport; LOCATED IN: integral to membrane, membrane; EXPRESSED IN: 22 plant structures; EXPRESSED DURING: 13 growth stages; CONTAINS InterPro DOMAIN/s: Sugar transporter, conserved site (InterPro:IPR005829), Major facilita…
AT2G32930	0.341941	0.550474	zinc finger nuclease 2	Encodes a zinc finger protein.	zinc finger nuclease 2 (ZFN2); CONTAINS InterPro DOMAIN/s: Zinc finger, CCCH-type (InterPro:IPR000571); BEST Arabidopsis thaliana protein match is: Zinc finger C-x8-C-x5-C-x3-H type family protein (TAIR:AT1G04990.1); Has 1502 Blast hits to 1018 proteins in 167 species: Archae - 0; Bacteria - 2; Metazoa - 453; Fungi - 164; Plants - 727; Viruses - 0; Other Eukaryotes - 156 (source: NCBI BLink)., zi…
AT1G51890	0.341941	0.550474	Leucine-rich repeat protein kinase family protein	0	Leucine-rich repeat protein kinase family protein; FUNCTIONS IN: kinase activity; INVOLVED IN: protein amino acid phosphorylation; LOCATED IN: endomembrane system; EXPRESSED IN: 9 plant structures; EXPRESSED DURING: 8 growth stages; CONTAINS InterPro DOMAIN/s: Protein kinase, ATP binding site (InterPro:IPR017441), Serine/threonine-protein kinase domain (InterPro:IPR002290), Leucine-rich repeat (I…
AT1G02390	0.341941	0.550474	glycerol-3-phosphate acyltransferase 2	Encodes a member of a family of proteins with glycerol-3-phosphate acyltransferase activity.	glycerol-3-phosphate acyltransferase 2 (GPAT2); FUNCTIONS IN: acyltransferase activity; INVOLVED IN: metabolic process; EXPRESSED IN: 13 plant structures; EXPRESSED DURING: 8 growth stages; CONTAINS InterPro DOMAIN/s: Phospholipid/glycerol acyltransferase (InterPro:IPR002123); BEST Arabidopsis thaliana protein match is: glycerol-3-phosphate acyltransferase 3 (TAIR:AT4G01950.1); Has 367 Blast hits…
AT5G07640	0.362526	0.585943	RING/U-box superfamily protein	0	RING/U-box superfamily protein; FUNCTIONS IN: zinc ion binding; EXPRESSED IN: embryo; EXPRESSED DURING: D bilateral stage; CONTAINS InterPro DOMAIN/s: Zinc finger, RING-type, conserved site (InterPro:IPR017907), Zinc finger, C6HC-type (InterPro:IPR002867), Zinc finger, RING-type (InterPro:IPR001841); BEST Arabidopsis thaliana protein match is: RING/U-box superfamily protein (TAIR:AT2G19610.2); Ha…
AT4G19080	0.362526	0.585943	Protein of unknown function (DUF594)	0	Protein of unknown function (DUF594); FUNCTIONS IN: molecular_function unknown; INVOLVED IN: biological_process unknown; LOCATED IN: mitochondrion; CONTAINS InterPro DOMAIN/s: Protein of unknown function DUF594 (InterPro:IPR007658); BEST Arabidopsis thaliana protein match is: Protein of unknown function (DUF594) (TAIR:AT5G45540.1); Has 30201 Blast hits to 17322 proteins in 780 species: Archae - 1…
AT2G21910	0.362526	0.585943	cytochrome P450, family 96, subfamily A, polypeptide 5	member of CYP96A	cytochrome P450, family 96, subfamily A, polypeptide 5 (CYP96A5); FUNCTIONS IN: electron carrier activity, monooxygenase activity, iron ion binding, oxygen binding, heme binding; INVOLVED IN: oxidation reduction; LOCATED IN: endomembrane system; CONTAINS InterPro DOMAIN/s: Cytochrome P450 (InterPro:IPR001128), Cytochrome P450, E-class, group I (InterPro:IPR002401), Cytochrome P450, conserved site…
AT1G79580	0.362526	0.585943	NAC (No Apical Meristem) domain transcriptional regulator superfamily protein	NAC-domain protein. Involved in root cap development. Involved in a regulatory feedback loop with FEZ. FEZ activates SMB in hte root cap daughter cells soon after division, and SMB in turn represses FEZ expression in these cells, thereby preventing further stem cell divisions.	SOMBRERO (SMB); CONTAINS InterPro DOMAIN/s: No apical meristem (NAM) protein (InterPro:IPR003441); BEST Arabidopsis thaliana protein match is: NAC domain containing protein 70 (TAIR:AT4G10350.1); Has 5042 Blast hits to 4339 proteins in 312 species: Archae - 0; Bacteria - 299; Metazoa - 1017; Fungi - 76; Plants - 3059; Viruses - 0; Other Eukaryotes - 591 (source: NCBI BLink)., SOMBRERO (SMB); CONT…
AT4G14060	0.362526	0.585943	Polyketide cyclase/dehydrase and lipid transport superfamily protein	0	Polyketide cyclase/dehydrase and lipid transport superfamily protein; FUNCTIONS IN: molecular_function unknown; INVOLVED IN: response to biotic stimulus, defense response; LOCATED IN: cellular_component unknown; EXPRESSED IN: cotyledon, root; CONTAINS InterPro DOMAIN/s: Bet v I allergen (InterPro:IPR000916); BEST Arabidopsis thaliana protein match is: MLP-like protein 328 (TAIR:AT2G01520.1); Has …
AT1G03050	0.362526	0.585943	ENTH/ANTH/VHS superfamily protein	0	ENTH/ANTH/VHS superfamily protein; FUNCTIONS IN: phospholipid binding, clathrin binding, binding, phosphatidylinositol binding; INVOLVED IN: N-terminal protein myristoylation, clathrin coat assembly; LOCATED IN: clathrin coat; EXPRESSED IN: 9 plant structures; EXPRESSED DURING: L mature pollen stage, M germinated pollen stage, 4 anthesis, C globular stage, petal differentiation and expansion stag…
AT1G17120	0.362526	0.585943	cationic amino acid transporter 8	Encodes a member of the cationic amino acid transporter (CAT) subfamily of amino acid polyamine choline transporters. Does not mediate efficient uptake of basic amino acids in yeast or Xenopus systems but can transport neutral and acidic amino acid analogs.	cationic amino acid transporter 8 (CAT8); FUNCTIONS IN: cationic amino acid transmembrane transporter activity; INVOLVED IN: transport, amino acid transport, transmembrane transport; LOCATED IN: intracellular membrane-bounded organelle, plasma membrane; EXPRESSED IN: 25 plant structures; EXPRESSED DURING: 13 growth stages; CONTAINS InterPro DOMAIN/s: Cationic amino acid transporter (InterPro:IPR0…
AT1G80820	0.372017	0.594591	cinnamoyl coa reductase	Encodes an cinnamoyl CoA reductase isoform. Involved in lignin biosynthesis.	cinnamoyl coa reductase (CCR2); CONTAINS InterPro DOMAIN/s: NAD-dependent epimerase/dehydratase (InterPro:IPR001509), NAD(P)-binding domain (InterPro:IPR016040); BEST Arabidopsis thaliana protein match is: cinnamoyl coa reductase 1 (TAIR:AT1G15950.1); Has 10779 Blast hits to 10766 proteins in 1817 species: Archae - 140; Bacteria - 4512; Metazoa - 410; Fungi - 946; Plants - 2512; Viruses - 14; Oth…
AT5G12880	0.372017	0.594591	proline-rich family protein	0	proline-rich family protein; FUNCTIONS IN: molecular_function unknown; INVOLVED IN: biological_process unknown; LOCATED IN: endomembrane system; EXPRESSED IN: 10 plant structures; EXPRESSED DURING: LP.06 six leaves visible, LP.04 four leaves visible, LP.10 ten leaves visible, petal differentiation and expansion stage, LP.08 eight leaves visible; Has 1807 Blast hits to 1807 proteins in 277 species…
AT5G23270	0.372017	0.594591	sugar transporter 11	0	sugar transporter 11 (STP11); FUNCTIONS IN: carbohydrate transmembrane transporter activity, sugar:hydrogen symporter activity; INVOLVED IN: transport, transmembrane transport; LOCATED IN: integral to membrane, membrane; EXPRESSED IN: 23 plant structures; EXPRESSED DURING: 13 growth stages; CONTAINS InterPro DOMAIN/s: Sugar transporter, conserved site (InterPro:IPR005829), Major facilitator super…
AT1G23540	0.372017	0.594591	Protein kinase superfamily protein	Encodes a member of the PERK family of putative receptor kinases. Overexpression leads to morphological defects and reduced fertility and increased expression of MAX genes.	INFLORESCENCE GROWTH INHIBITOR 1 (IGI1); FUNCTIONS IN: protein serine/threonine kinase activity, protein kinase activity, kinase activity, ATP binding; INVOLVED IN: developmental process; LOCATED IN: chloroplast; EXPRESSED IN: male gametophyte, flower, anther, root, pollen tube; EXPRESSED DURING: L mature pollen stage, M germinated pollen stage, 4 anthesis; CONTAINS InterPro DOMAIN/s: Protein kin…
AT1G68238	0.372017	0.594591	0	0	unknown protein; FUNCTIONS IN: molecular_function unknown; INVOLVED IN: biological_process unknown; LOCATED IN: endomembrane system; Has 30201 Blast hits to 17322 proteins in 780 species: Archae - 12; Bacteria - 1396; Metazoa - 17338; Fungi - 3422; Plants - 5037; Viruses - 0; Other Eukaryotes - 2996 (source: NCBI BLink).
AT5G51060	0.372017	0.594591	NADPH/respiratory burst oxidase protein D	RHD2 (along with RHD3 and RHD4) is required for normal root hair elongation. Has NADPH oxidase activity. Gene is expressed in the elongation and differention zone in trichoblasts and elongating root hairs. RDH2 is localized to the growing tips of root hair cells. It is required for the production of reactive oxygen species in response to extracellular ATP stimulus. The increase in ROS production …	ROOT HAIR DEFECTIVE 2 (RHD2); CONTAINS InterPro DOMAIN/s: Ferredoxin reductase-type FAD-binding domain (InterPro:IPR017927), Cytochrome b245, heavy chain (InterPro:IPR000778), EF-Hand 1, calcium-binding site (InterPro:IPR018247), EF-hand-like domain (InterPro:IPR011992), Ferric reductase-like transmembrane component, N-terminal (InterPro:IPR013130), NADPH oxidase Respiratory burst (InterPro:IPR01…
AT4G31730	0.372017	0.594591	glutamine dumper 1	Glutamine dumper1 is a putative transmembrane protein. It is involved in glutamine secretion	glutamine dumper 1 (GDU1); FUNCTIONS IN: molecular_function unknown; INVOLVED IN: glutamine secretion, regulation of amino acid export; LOCATED IN: integral to membrane, nucleus; EXPRESSED IN: 10 plant structures; EXPRESSED DURING: F mature embryo stage, petal differentiation and expansion stage; BEST Arabidopsis thaliana protein match is: glutamine dumper 4 (TAIR:AT2G24762.1); Has 157 Blast hits…
AT3G08940	0.372017	0.594591	light harvesting complex photosystem II	Lhcb4.2 protein (Lhcb4.2, protein involved in the light harvesting complex of photosystem II	light harvesting complex photosystem II (LHCB4.2); FUNCTIONS IN: chlorophyll binding; INVOLVED IN: response to blue light, response to red light, response to far red light; LOCATED IN: chloroplast thylakoid membrane, chloroplast, membrane, chloroplast envelope; EXPRESSED IN: 26 plant structures; EXPRESSED DURING: 14 growth stages; CONTAINS InterPro DOMAIN/s: Chlorophyll A-B binding protein (Inter…
AT3G46460	0.372017	0.594591	ubiquitin-conjugating enzyme 13	0	ubiquitin-conjugating enzyme 13 (UBC13); CONTAINS InterPro DOMAIN/s: Ubiquitin-conjugating enzyme/RWD-like (InterPro:IPR016135), Ubiquitin-conjugating enzyme, E2 (InterPro:IPR000608); BEST Arabidopsis thaliana protein match is: ubiquitin carrier protein 7 (TAIR:AT5G59300.1); Has 10290 Blast hits to 10255 proteins in 396 species: Archae - 0; Bacteria - 0; Metazoa - 4390; Fungi - 2251; Plants - 199…
AT1G02830	0.372017	0.594591	Ribosomal L22e protein family	0	Ribosomal L22e protein family; FUNCTIONS IN: structural constituent of ribosome; INVOLVED IN: translation; LOCATED IN: ribosome, cytosolic large ribosomal subunit; EXPRESSED IN: shoot apex, flower; EXPRESSED DURING: petal differentiation and expansion stage; CONTAINS InterPro DOMAIN/s: Ribosomal protein L22e (InterPro:IPR002671); BEST Arabidopsis thaliana protein match is: Ribosomal L22e protein …
AT4G11470	0.372017	0.594591	cysteine-rich RLK (RECEPTOR-like protein kinase) 31	Encodes a cysteine-rich receptor-like protein kinase.	cysteine-rich RLK (RECEPTOR-like protein kinase) 31 (CRK31); FUNCTIONS IN: protein serine/threonine kinase activity, protein kinase activity, ATP binding; INVOLVED IN: protein amino acid phosphorylation; LOCATED IN: endomembrane system; EXPRESSED IN: cotyledon; CONTAINS InterPro DOMAIN/s: Protein kinase, ATP binding site (InterPro:IPR017441), Protein kinase, catalytic domain (InterPro:IPR000719),…
AT5G41750	0.683882	1.10095	Disease resistance protein (TIR-NBS-LRR class) family	0	Disease resistance protein (TIR-NBS-LRR class) family; FUNCTIONS IN: transmembrane receptor activity, nucleoside-triphosphatase activity, nucleotide binding, ATP binding; INVOLVED IN: signal transduction, defense response, apoptosis, innate immune response; LOCATED IN: intrinsic to membrane; CONTAINS InterPro DOMAIN/s: ATPase, AAA+ type, core (InterPro:IPR003593), NB-ARC (InterPro:IPR002182), Tol…
AT2G33670	0.704467	0.569038	Seven transmembrane MLO family protein	A member of a large family of seven-transmembrane domain proteins specific to plants, homologs of the barley mildew resistance locus o (MLO) protein. The Arabidopsis genome contains 15 genes encoding MLO proteins, with localization in plasma membrane. Phylogenetic analysis revealed four clades of closely-related AtMLO genes. ATMLO5 belongs to the clade III, with AtMLO7, AtMLO8, AtMLO9, and AtMLO1…	MILDEW RESISTANCE LOCUS O 5 (MLO5); FUNCTIONS IN: calmodulin binding; INVOLVED IN: cell death, defense response; LOCATED IN: integral to membrane, plasma membrane; EXPRESSED IN: 11 plant structures; EXPRESSED DURING: L mature pollen stage, M germinated pollen stage, 4 anthesis, petal differentiation and expansion stage; CONTAINS InterPro DOMAIN/s: Mlo-related protein (InterPro:IPR004326); BEST Ar…
AT1G78340	0.704467	0.569038	glutathione S-transferase TAU 22	Encodes glutathione transferase belonging to the tau class of GSTs. Naming convention according to Wagner et al. (2002).	glutathione S-transferase TAU 22 (GSTU22); CONTAINS InterPro DOMAIN/s: Thioredoxin fold (InterPro:IPR012335), Glutathione S-transferase, C-terminal (InterPro:IPR004046), Glutathione S-transferase, C-terminal-like (InterPro:IPR010987), Glutathione S-transferase/chloride channel, C-terminal (InterPro:IPR017933), Glutathione S-transferase, N-terminal (InterPro:IPR004045), Thioredoxin-like fold (Inte…
AT1G62320	0.725053	1.17189	ERD (early-responsive to dehydration stress) family protein	0	ERD (early-responsive to dehydration stress) family protein; FUNCTIONS IN: molecular_function unknown; INVOLVED IN: biological_process unknown; LOCATED IN: endomembrane system, membrane; EXPRESSED IN: pollen tube; CONTAINS InterPro DOMAIN/s: Protein of unknown function DUF221 (InterPro:IPR003864); BEST Arabidopsis thaliana protein match is: ERD (early-responsive to dehydration stress) family prot…
AT5G24280	0.725053	1.17189	gamma-irradiation and mitomycin c induced 1	0	GAMMA-IRRADIATION AND MITOMYCIN C INDUCED 1 (GMI1); BEST Arabidopsis thaliana protein match is: defective in meristem silencing 3 (TAIR:AT3G49250.1); Has 114 Blast hits to 102 proteins in 24 species: Archae - 0; Bacteria - 7; Metazoa - 8; Fungi - 4; Plants - 91; Viruses - 0; Other Eukaryotes - 4 (source: NCBI BLink).
AT1G13150	0.734543	0.590314	cytochrome P450, family 86, subfamily C, polypeptide 4	member of CYP86C	cytochrome P450, family 86, subfamily C, polypeptide 4 (CYP86C4); FUNCTIONS IN: electron carrier activity, monooxygenase activity, iron ion binding, oxygen binding, heme binding; INVOLVED IN: oxidation reduction; LOCATED IN: endomembrane system; EXPRESSED IN: petal, leaf whorl, sepal, flower; EXPRESSED DURING: 4 anthesis, petal differentiation and expansion stage; CONTAINS InterPro DOMAIN/s: Cyto…
AT3G28490	1.04641	0.954109	Oxoglutarate/iron-dependent oxygenase	0	Oxoglutarate/iron-dependent oxygenase; FUNCTIONS IN: oxidoreductase activity, acting on paired donors, with incorporation or reduction of molecular oxygen, 2-oxoglutarate as one donor, and incorporation of one atom each of oxygen into both donors, oxidoreductase activity, oxidoreductase activity, acting on paired donors, with incorporation or reduction of molecular oxygen, iron ion binding, L-asc…
AT4G30380	1.04641	0.954109	Barwin-related endoglucanase	Encodes a Plant Natriuretic Peptide (PNP). PNPs are a class of systemically mobile molecules distantly related to expansins; their biological role has remained elusive.	Barwin-related endoglucanase; FUNCTIONS IN: molecular_function unknown; INVOLVED IN: biological_process unknown; LOCATED IN: endomembrane system; CONTAINS InterPro DOMAIN/s: Barwin-related endoglucanase (InterPro:IPR009009), Pollen allergen, N-terminal (InterPro:IPR014734), Rare lipoprotein A (InterPro:IPR005132), Expansin 45, endoglucanase-like (InterPro:IPR007112); BEST Arabidopsis thaliana pro…
AT2G45400	1.08597	1.03081	NAD(P)-binding Rossmann-fold superfamily protein	involved in the regulation of brassinosteroid metabolic pathway	BEN1; FUNCTIONS IN: coenzyme binding, oxidoreductase activity, acting on CH-OH group of donors, binding, catalytic activity; INVOLVED IN: regulation of brassinosteroid biosynthetic process, brassinosteroid metabolic process, response to light intensity, flavonoid biosynthetic process; LOCATED IN: cytoplasm; EXPRESSED IN: 13 plant structures; EXPRESSED DURING: 4 anthesis, petal differentiation and…
ATMG00516	1.08758	1.75783	NADH dehydrogenase 1C	Encodes subunit of mitochondrial NAD(P)H dehydrogenase that is trans-spliced from three precursors, NAD1A, NAD1B, and NAD1C.	NADH dehydrogenase 1C (NAD1C); CONTAINS InterPro DOMAIN/s: NADH:ubiquinone oxidoreductase, subunit 1 (InterPro:IPR001694), NADH:ubiquinone oxidoreductase, subunit 1, conserved site (InterPro:IPR018086); BEST Arabidopsis thaliana protein match is: NADH dehydrogenase 1A (TAIR:ATMG01275.1).
AT1G09640	1.09707	1.01492	Translation elongation factor EF1B, gamma chain	0	Translation elongation factor EF1B, gamma chain; FUNCTIONS IN: translation elongation factor activity; INVOLVED IN: translational elongation; LOCATED IN: plasma membrane; EXPRESSED IN: male gametophyte, cultured cell, pollen tube, leaf, seed; EXPRESSED DURING: L mature pollen stage, M germinated pollen stage, seed development stages; CONTAINS InterPro DOMAIN/s: Thioredoxin fold (InterPro:IPR01233…
AT5G06570	1.09707	1.01492	alpha/beta-Hydrolases superfamily protein	0	alpha/beta-Hydrolases superfamily protein; FUNCTIONS IN: hydrolase activity; INVOLVED IN: metabolic process; LOCATED IN: cellular_component unknown; EXPRESSED IN: 6 plant structures; EXPRESSED DURING: petal differentiation and expansion stage; CONTAINS InterPro DOMAIN/s: Alpha/beta hydrolase fold-3 (InterPro:IPR013094); BEST Arabidopsis thaliana protein match is: carboxyesterase 17 (TAIR:AT5G1608…
AT1G51640	1.10656	1.0299	exocyst subunit exo70 family protein G2	A member of EXO70 gene family, putative exocyst subunits, conserved in land plants. Arabidopsis thaliana contains 23 putative EXO70 genes, which can be classified into eight clusters on the phylogenetic tree.	exocyst subunit exo70 family protein G2 (EXO70G2); INVOLVED IN: exocytosis, vesicle docking involved in exocytosis; LOCATED IN: exocyst; EXPRESSED IN: hypocotyl, root, flower; EXPRESSED DURING: 4 anthesis; CONTAINS InterPro DOMAIN/s: Exo70 exocyst complex subunit (InterPro:IPR004140); BEST Arabidopsis thaliana protein match is: exocyst subunit exo70 family protein G1 (TAIR:AT4G31540.1); Has 648 B…
AT2G27880	1.11605	1.78377	Argonaute family protein	0	ARGONAUTE 5 (AGO5); FUNCTIONS IN: nucleic acid binding; INVOLVED IN: biological_process unknown; LOCATED IN: cellular_component unknown; EXPRESSED IN: 10 plant structures; EXPRESSED DURING: 6 growth stages; CONTAINS InterPro DOMAIN/s: Domain of unknown function DUF1785 (InterPro:IPR014811), Stem cell self-renewal protein Piwi (InterPro:IPR003165), Polynucleotidyl transferase, ribonuclease H fold …
AT3G45080	1.11605	1.78377	P-loop containing nucleoside triphosphate hydrolases superfamily protein	0	P-loop containing nucleoside triphosphate hydrolases superfamily protein; FUNCTIONS IN: sulfotransferase activity; INVOLVED IN: biological_process unknown; LOCATED IN: cellular_component unknown; CONTAINS InterPro DOMAIN/s: Sulfotransferase domain (InterPro:IPR000863); BEST Arabidopsis thaliana protein match is: P-loop containing nucleoside triphosphate hydrolases superfamily protein (TAIR:AT3G45…
AT3G04900	1.11605	1.78377	Heavy metal transport/detoxification superfamily protein	0	Heavy metal transport/detoxification superfamily protein ; FUNCTIONS IN: metal ion binding; INVOLVED IN: metal ion transport; LOCATED IN: cellular_component unknown; CONTAINS InterPro DOMAIN/s: Heavy metal transport/detoxification protein (InterPro:IPR006121); BEST Arabidopsis thaliana protein match is: Heavy metal transport/detoxification superfamily protein (TAIR:AT3G06130.2); Has 240 Blast hit…
AT1G16110	1.36776	2.2019	wall associated kinase-like 6	WAK-like kinase	wall associated kinase-like 6 (WAKL6); FUNCTIONS IN: kinase activity; INVOLVED IN: protein amino acid phosphorylation; LOCATED IN: endomembrane system, integral to membrane; CONTAINS InterPro DOMAIN/s: Wall-associated kinase (InterPro:IPR013695), Protein kinase, catalytic domain (InterPro:IPR000719), Serine/threonine-protein kinase domain (InterPro:IPR002290), Tyrosine-protein kinase, catalytic d…
AT3G20580	1.40893	1.13808	COBRA-like protein 10 precursor	0	COBRA-like protein 10 precursor (COBL10); CONTAINS InterPro DOMAIN/s: Glycosyl-phosphatidyl inositol-anchored, plant (InterPro:IPR006918); BEST Arabidopsis thaliana protein match is: COBRA-like protein 11 precursor (TAIR:AT4G27110.1); Has 377 Blast hits to 368 proteins in 29 species: Archae - 0; Bacteria - 0; Metazoa - 0; Fungi - 0; Plants - 377; Viruses - 0; Other Eukaryotes - 0 (source: NCBI BL…
AT3G47890	1.4501	2.34377	Ubiquitin carboxyl-terminal hydrolase-related protein	0	Ubiquitin carboxyl-terminal hydrolase-related protein; FUNCTIONS IN: ubiquitin thiolesterase activity, zinc ion binding; INVOLVED IN: ubiquitin-dependent protein catabolic process; LOCATED IN: intracellular; CONTAINS InterPro DOMAIN/s: Protein of unknown function DUF627 (InterPro:IPR006866), Peptidase C19, ubiquitin carboxyl-terminal hydrolase 2 (InterPro:IPR001394), Zinc finger, C2H2-type (Inter…
AT5G48810	1.4501	2.34377	cytochrome B5 isoform D	Encodes a cytochrome b5 isoform that localizes to the ER. The C-terminal portion of the protein appears to be capable of inserting into a plant microsomal membrane in vitro and the protein appears to be subject to glycosylation.	cytochrome B5 isoform D (CB5-D); FUNCTIONS IN: heme binding; INVOLVED IN: defense response to bacterium; LOCATED IN: endoplasmic reticulum, endoplasmic reticulum membrane; EXPRESSED IN: 26 plant structures; EXPRESSED DURING: 15 growth stages; CONTAINS InterPro DOMAIN/s: Cytochrome b5, heme-binding site (InterPro:IPR018506), Cytochrome b5 (InterPro:IPR001199); BEST Arabidopsis thaliana protein mat…
AT1G77920	1.4501	2.34377	bZIP transcription factor family protein	0	bZIP transcription factor family protein; CONTAINS InterPro DOMAIN/s: Basic-leucine zipper (bZIP) transcription factor (InterPro:IPR004827), bZIP transcription factor, bZIP-1 (InterPro:IPR011616); BEST Arabidopsis thaliana protein match is: TGA1A-related gene 3 (TAIR:AT1G22070.1); Has 1009 Blast hits to 1009 proteins in 97 species: Archae - 0; Bacteria - 11; Metazoa - 10; Fungi - 28; Plants - 845…
AT1G51260	1.45799	1.58207	lysophosphatidyl acyltransferase 3	ACYL-COA:1-ACYLGLYCEROL-3-PHOSPHATE ACYLTRANSFERASE, PUTATIVE SIMILAR TO ACYL-COA:1-ACYLGLYCEROL-3-PHOSPHATE ACYLTRANSFERASE GI:4583544 FROM [BRASSICA NAPUS]	lysophosphatidyl acyltransferase 3 (LPAT3); FUNCTIONS IN: 1-acylglycerol-3-phosphate O-acyltransferase activity; INVOLVED IN: metabolic process; LOCATED IN: endomembrane system; EXPRESSED IN: 9 plant structures; EXPRESSED DURING: L mature pollen stage, M germinated pollen stage, 4 anthesis, petal differentiation and expansion stage; CONTAINS InterPro DOMAIN/s: Phospholipid/glycerol acyltransferas…
AT5G11670	1.48807	2.37836	NADP-malic enzyme 2	The malic enzyme (EC 1.1.1.40) encoded by AtNADP-ME2 is presumably a cytosolic enzyme involved in malate metabolism and possibly assisting the oxidative pentose phosphate pathway. AtNADP-ME2 counts for the major part of NADP-ME activity in mature tissues of Arabidopsis.	NADP-malic enzyme 2 (NADP-ME2); FUNCTIONS IN: malate dehydrogenase (oxaloacetate-decarboxylating) (NADP+) activity, oxidoreductase activity, acting on NADH or NADPH, NAD or NADP as acceptor, malic enzyme activity; INVOLVED IN: response to cadmium ion, malate metabolic process, pentose-phosphate shunt, oxidative branch, protein homooligomerization; LOCATED IN: in 6 components; EXPRESSED IN: 26 pla…
AT5G43670	1.7097	2.75237	Sec23/Sec24 protein transport family protein	0	Sec23/Sec24 protein transport family protein; FUNCTIONS IN: transporter activity, zinc ion binding; INVOLVED IN: intracellular protein transport, transport, ER to Golgi vesicle-mediated transport; LOCATED IN: COPII vesicle coat; EXPRESSED IN: 23 plant structures; EXPRESSED DURING: 13 growth stages; CONTAINS InterPro DOMAIN/s: Sec23/Sec24, helical domain (InterPro:IPR006900), Sec23/Sec24 beta-sand…
AT2G23900	1.75087	1.47147	Pectin lyase-like superfamily protein	0	Pectin lyase-like superfamily protein; FUNCTIONS IN: polygalacturonase activity; INVOLVED IN: carbohydrate metabolic process; LOCATED IN: endomembrane system; EXPRESSED IN: 9 plant structures; EXPRESSED DURING: L mature pollen stage, M germinated pollen stage, 4 anthesis, C globular stage, petal differentiation and expansion stage; CONTAINS InterPro DOMAIN/s: Pectin lyase fold/virulence factor (I…
AT5G38450	1.78095	0.545298	cytochrome P450, family 735, subfamily A, polypeptide 1	member of CYP709A	cytochrome P450, family 735, subfamily A, polypeptide 1 (CYP735A1); FUNCTIONS IN: electron carrier activity, monooxygenase activity, iron ion binding, oxygen binding, heme binding; INVOLVED IN: oxidation reduction; LOCATED IN: endomembrane system; EXPRESSED IN: male gametophyte, root, pollen tube; EXPRESSED DURING: M germinated pollen stage; CONTAINS InterPro DOMAIN/s: Cytochrome P450 (InterPro:I…
AT5G65340	1.81103	0.630237	Protein of unknown function, DUF617	0	Protein of unknown function, DUF617; CONTAINS InterPro DOMAIN/s: Protein of unknown function DUF617, plant (InterPro:IPR006460); BEST Arabidopsis thaliana protein match is: Protein of unknown function, DUF617 (TAIR:AT2G22460.1); Has 1807 Blast hits to 1807 proteins in 277 species: Archae - 0; Bacteria - 0; Metazoa - 736; Fungi - 347; Plants - 385; Viruses - 0; Other Eukaryotes - 339 (source: NCBI…
AT3G22800	2.07223	2.5112	Leucine-rich repeat (LRR) family protein	0	Leucine-rich repeat (LRR) family protein; FUNCTIONS IN: structural constituent of cell wall; LOCATED IN: endomembrane system; EXPRESSED IN: 8 plant structures; EXPRESSED DURING: petal differentiation and expansion stage; CONTAINS InterPro DOMAIN/s: Leucine-rich repeat-containing N-terminal domain, type 2 (InterPro:IPR013210), Leucine-rich repeat (InterPro:IPR001611); BEST Arabidopsis thaliana pro…
AT4G37430	2.07223	2.5112	cytochrome P450, family 91, subfamily A, polypeptide 2	Encodes a member of the CYP81F cytochrome P450 monooxygenase subfamily.	cytochrome P450, family 91, subfamily A, polypeptide 2 (CYP91A2); FUNCTIONS IN: electron carrier activity, monooxygenase activity, iron ion binding, oxygen binding, heme binding; INVOLVED IN: oxidation reduction; LOCATED IN: endoplasmic reticulum; EXPRESSED IN: 16 plant structures; EXPRESSED DURING: 6 growth stages; CONTAINS InterPro DOMAIN/s: Cytochrome P450 (InterPro:IPR001128), Cytochrome P450…
AT3G16210	2.12289	0.916548	F-box family protein	0	F-box family protein; CONTAINS InterPro DOMAIN/s: F-box domain, cyclin-like (InterPro:IPR001810), F-box domain, Skp2-like (InterPro:IPR022364), F-box associated domain, type 1 (InterPro:IPR006527), F-box associated interaction domain (InterPro:IPR017451); BEST Arabidopsis thaliana protein match is: F-box associated ubiquitination effector family protein (TAIR:AT1G32600.1); Has 2517 Blast hits to …
AT3G02610	2.16246	1.04074	Plant stearoyl-acyl-carrier-protein desaturase family protein	0	Plant stearoyl-acyl-carrier-protein desaturase family protein; FUNCTIONS IN: acyl-[acyl-carrier-protein] desaturase activity, oxidoreductase activity, transition metal ion binding; INVOLVED IN: oxidation reduction, fatty acid metabolic process, fatty acid biosynthetic process; LOCATED IN: chloroplast; CONTAINS InterPro DOMAIN/s: Ribonucleotide reductase-related (InterPro:IPR012348), Fatty acid de…
AT3G23230	2.20363	1.77094	Integrase-type DNA-binding superfamily protein	encodes a member of the ERF (ethylene response factor) subfamily B-3 of ERF/AP2 transcription factor family. The protein contains one AP2 domain. There are 18 members in this subfamily including ATERF-1, ATERF-2, AND ATERF-5.	Integrase-type DNA-binding superfamily protein; CONTAINS InterPro DOMAIN/s: DNA-binding, integrase-type (InterPro:IPR016177), Pathogenesis-related transcriptional factor/ERF, DNA-binding (InterPro:IPR001471); BEST Arabidopsis thaliana protein match is: Integrase-type DNA-binding superfamily protein (TAIR:AT5G43410.1); Has 5843 Blast hits to 5635 proteins in 250 species: Archae - 0; Bacteria - 2; …
AT1G06260	2.2321	3.56755	Cysteine proteinases superfamily protein	0	Cysteine proteinases superfamily protein; FUNCTIONS IN: cysteine-type peptidase activity, cysteine-type endopeptidase activity; INVOLVED IN: proteolysis; LOCATED IN: endomembrane system; EXPRESSED IN: petal, leaf whorl, sepal, flower; EXPRESSED DURING: 4 anthesis, petal differentiation and expansion stage; CONTAINS InterPro DOMAIN/s: Peptidase C1A, papain (InterPro:IPR013128), Proteinase inhibito…
AT1G03040	2.39359	3.85332	basic helix-loop-helix (bHLH) DNA-binding superfamily protein	0	basic helix-loop-helix (bHLH) DNA-binding superfamily protein; FUNCTIONS IN: DNA binding, sequence-specific DNA binding transcription factor activity; INVOLVED IN: regulation of transcription, acetyl-CoA biosynthetic process from pyruvate; LOCATED IN: nucleus; EXPRESSED IN: 22 plant structures; EXPRESSED DURING: 13 growth stages; CONTAINS InterPro DOMAIN/s: Helix-loop-helix DNA-binding domain (In…
AT3G09640	2.45534	2.01687	ascorbate peroxidase 2	Encodes a cytosolic ascorbate peroxidase APX2. Ascorbate peroxidases are enzymes that scavenge hydrogen peroxide in plant cells. Eight types of APX have been described for Arabidopsis: three cytosolic (APX1, APX2, APX6), two chloroplastic types (stromal sAPX, thylakoid tAPX), and three microsomal (APX3, APX4, APX5) isoforms.	ascorbate peroxidase 2 (APX2); CONTAINS InterPro DOMAIN/s: Haem peroxidase (InterPro:IPR010255), Plant ascorbate peroxidase (InterPro:IPR002207), Peroxidases heam-ligand binding site (InterPro:IPR019793), Haem peroxidase, plant/fungal/bacterial (InterPro:IPR002016), Peroxidase, active site (InterPro:IPR019794); BEST Arabidopsis thaliana protein match is: ascorbate peroxidase 1 (TAIR:AT1G07890.8);…
AT3G08490	2.52499	0.650264	0	0	BEST Arabidopsis thaliana protein match is: Late embryogenesis abundant protein, group 2 (TAIR:AT3G24600.1); Has 161 Blast hits to 158 proteins in 15 species: Archae - 0; Bacteria - 0; Metazoa - 0; Fungi - 0; Plants - 161; Viruses - 0; Other Eukaryotes - 0 (source: NCBI BLink).
AT4G37010	2.73553	4.4038	centrin 2	Encodes a member of the Centrin family. Mutants are hypersensitive to UV and prone to UV induced DNA damage. Based on sequence similarity and mutant phenotype CEN2 is thought to be involved in nucelotide excision repair/DNA repair.	centrin 2 (CEN2); FUNCTIONS IN: calcium ion binding; INVOLVED IN: DNA repair; LOCATED IN: cytoplasm; EXPRESSED IN: 8 plant structures; EXPRESSED DURING: LP.04 four leaves visible, 4 anthesis, petal differentiation and expansion stage; CONTAINS InterPro DOMAIN/s: EF-Hand 1, calcium-binding site (InterPro:IPR018247), EF-HAND 2 (InterPro:IPR018249), EF-hand-like domain (InterPro:IPR011992), Calcium-…
ATCG00530	2.90021	4.68754	CemA-like proton extrusion protein-related	hypothetical protein	YCF10; LOCATED IN: endomembrane system, integral to membrane; EXPRESSED IN: 22 plant structures; EXPRESSED DURING: 13 growth stages; CONTAINS InterPro DOMAIN/s: CemA (InterPro:IPR004282); BEST Arabidopsis thaliana protein match is: CemA-like proton extrusion protein-related (TAIR:AT4G31040.1).
AT1G16320	3.53022	2.35838	Uncharacterized conserved protein (DUF2358)	0	Uncharacterized conserved protein (DUF2358); FUNCTIONS IN: molecular_function unknown; INVOLVED IN: biological_process unknown; LOCATED IN: chloroplast; CONTAINS InterPro DOMAIN/s: Protein of unknown function DUF2358 (InterPro:IPR018790); BEST Arabidopsis thaliana protein match is: Uncharacterized conserved protein (DUF2358) (TAIR:AT1G79510.2); Has 274 Blast hits to 274 proteins in 79 species: Ar…
AT3G22370	3.55081	1.38031	alternative oxidase 1A	Encodes AOX1a, an isoform of alternative oxidase that is expressed in rosettes, flowers, and root. The alternative oxidase of plant mitochondria transfers electrons from the ubiquinone pool to oxygen without energy conservations. It is regulated through transcriptional control and by pyruvate. Plays a role in shoot acclimation to low temperature. Also is capable of ameliorating reactive oxygen sp…	alternative oxidase 1A (AOX1A); FUNCTIONS IN: alternative oxidase activity; INVOLVED IN: oxidation reduction, cellular respiration, response to cold, response to stress, mitochondria-nucleus signaling pathway; LOCATED IN: mitochondrion; EXPRESSED IN: 26 plant structures; EXPRESSED DURING: 14 growth stages; CONTAINS InterPro DOMAIN/s: Alternative oxidase (InterPro:IPR002680); BEST Arabidopsis thal…
AT2G48090	3.59358	3.28325	0	0	unknown protein; FUNCTIONS IN: molecular_function unknown; INVOLVED IN: biological_process unknown; LOCATED IN: chloroplast; EXPRESSED IN: male gametophyte, root, flower, carpel; EXPRESSED DURING: 4 anthesis, petal differentiation and expansion stage; Has 3 Blast hits to 3 proteins in 1 species: Archae - 0; Bacteria - 0; Metazoa - 0; Fungi - 0; Plants - 3; Viruses - 0; Other Eukaryotes - 0 (sourc…
AT1G26250	3.84369	3.36304	Proline-rich extensin-like family protein	0	Proline-rich extensin-like family protein; FUNCTIONS IN: structural constituent of cell wall; INVOLVED IN: plant-type cell wall organization; LOCATED IN: endomembrane system; CONTAINS InterPro DOMAIN/s: Extensin-like repeat (InterPro:IPR006706); BEST Arabidopsis thaliana protein match is: Proline-rich extensin-like family protein (TAIR:AT4G08370.1); Has 289174 Blast hits to 44674 proteins in 1767…
AT5G44420	3.90545	3.5553	plant defensin 1.2	Encodes an ethylene- and jasmonate-responsive plant defensin. mRNA levels are not responsive to salicylic acid treatment; although jasmonate and salicylic acid can act synergistically to enhance the expression of this gene. Belongs to the plant defensin (PDF) family with the following members: At1g75830/PDF1.1, At5g44420/PDF1.2a, At2g26020/PDF1.2b, At5g44430/PDF1.2c, At2g26010/PDF1.3, At1g19610/P…	plant defensin 1.2 (PDF1.2); FUNCTIONS IN: molecular_function unknown; INVOLVED IN: response to ethylene stimulus, response to jasmonic acid stimulus, jasmonic acid and ethylene-dependent systemic resistance, defense response, response to insect; LOCATED IN: endomembrane system, cell wall; EXPRESSED IN: 13 plant structures; EXPRESSED DURING: 8 growth stages; CONTAINS InterPro DOMAIN/s: Gamma thio…
AT4G04770	3.93392	0.504259	ATP binding cassette protein 1	Encodes an iron-stimulated ATPase. A member of the NAP subfamily of ABC transporters. Involved in Fe-S cluster assembly. Similar to SufB. Involved in the regulation of iron homeostasis. Able to form homodimers. Interacts with AtNAP7 inside the chloroplast.	ATP binding cassette protein 1 (ABC1); FUNCTIONS IN: protein binding, ATPase activity, coupled to transmembrane movement of substances, transporter activity; INVOLVED IN: cellular iron ion homeostasis, regulation of response to red or far red light, iron-sulfur cluster assembly; LOCATED IN: chloroplast; EXPRESSED IN: 24 plant structures; EXPRESSED DURING: 15 growth stages; CONTAINS InterPro DOMAI…
AT5G66780	4.10329	6.60569	0	0	unknown protein; Has 1807 Blast hits to 1807 proteins in 277 species: Archae - 0; Bacteria - 0; Metazoa - 736; Fungi - 347; Plants - 385; Viruses - 0; Other Eukaryotes - 339 (source: NCBI BLink).
AT5G35190	4.7508	4.57428	proline-rich extensin-like family protein	0	proline-rich extensin-like family protein; FUNCTIONS IN: structural constituent of cell wall; INVOLVED IN: plant-type cell wall organization; LOCATED IN: endomembrane system; EXPRESSED IN: root; CONTAINS InterPro DOMAIN/s: Extensin-like repeat (InterPro:IPR006706); BEST Arabidopsis thaliana protein match is: Proline-rich extensin-like family protein (TAIR:AT4G13390.1); Has 1807 Blast hits to 1807…
AT1G20440	5.51222	7.19266	cold-regulated 47	Belongs to the dehydrin protein family, which contains highly conserved stretches of 7-17 residues that are repetitively scattered in their sequences, the K-, S-, Y- and lysine rich segments. Cold regulated gene, amino acid sequence homology with Group II LEA (late embryogenesis abundant) proteins. Also responds to osmotic stress, ABA, dehydration and inhibits e.coli growth while overexpressed. C…	cold-regulated 47 (COR47); CONTAINS InterPro DOMAIN/s: Dehydrin (InterPro:IPR000167); BEST Arabidopsis thaliana protein match is: Dehydrin family protein (TAIR:AT1G20450.1); Has 14264 Blast hits to 8754 proteins in 735 species: Archae - 48; Bacteria - 976; Metazoa - 4799; Fungi - 1094; Plants - 2502; Viruses - 117; Other Eukaryotes - 4728 (source: NCBI BLink).
AT3G45160	6.12806	2.20372	Putative membrane lipoprotein	0	Putative membrane lipoprotein; FUNCTIONS IN: molecular_function unknown; INVOLVED IN: biological_process unknown; LOCATED IN: endomembrane system; EXPRESSED IN: 16 plant structures; EXPRESSED DURING: 9 growth stages; Has 13 Blast hits to 13 proteins in 4 species: Archae - 0; Bacteria - 0; Metazoa - 0; Fungi - 0; Plants - 13; Viruses - 0; Other Eukaryotes - 0 (source: NCBI BLink).
AT1G12570	8.23986	0.455502	Glucose-methanol-choline (GMC) oxidoreductase family protein	0	Glucose-methanol-choline (GMC) oxidoreductase family protein; FUNCTIONS IN: aldehyde-lyase activity, oxidoreductase activity, acting on CH-OH group of donors, FAD binding; INVOLVED IN: alcohol metabolic process; LOCATED IN: endomembrane system; EXPRESSED IN: 17 plant structures; EXPRESSED DURING: 9 growth stages; CONTAINS InterPro DOMAIN/s: Glucose-methanol-choline oxidoreductase, N-terminal (Int…
AT4G04330	11.4994	0.991619	Chaperonin-like RbcX protein	0	Chaperonin-like RbcX protein; CONTAINS InterPro DOMAIN/s: Chaperonin-like RbcX (InterPro:IPR003435); Has 30201 Blast hits to 17322 proteins in 780 species: Archae - 12; Bacteria - 1396; Metazoa - 17338; Fungi - 3422; Plants - 5037; Viruses - 0; Other Eukaryotes - 2996 (source: NCBI BLink).
AT4G16730	16.8707	1.68596	terpene synthase 02	In the Col ecotype, no functional protein is encoded at this locus due to the presence of a two-base (AT) insertion 184 nucleotides downstream of the start codon leading to a frame shift and premature translational termination. However, in the Ws ecotype, a functional terpene synthase that localizes to the chloroplast is encoded at this locus. It can catalyze the synthesis of (E)-beta-ocimene and…	terpene synthase 02 (TPS02); INVOLVED IN: metabolic process; EXPRESSED IN: sepal, carpel, stamen; EXPRESSED DURING: 4 anthesis, petal differentiation and expansion stage; CONTAINS InterPro DOMAIN/s: Terpene synthase, metal-binding domain (InterPro:IPR005630), Terpenoid synthase (InterPro:IPR008949), Terpenoid cylases/protein prenyltransferase alpha-alpha toroid (InterPro:IPR008930), Terpene synth…
AT5G24090	21.6452	30.5681	chitinase A	Chitinase A (class III) expressed exclusively under environmental stress conditions.	chitinase A (CHIA); FUNCTIONS IN: cation binding, hydrolase activity, hydrolyzing O-glycosyl compounds, catalytic activity; INVOLVED IN: response to salt stress, response to cold, cellular response to water deprivation, response to wounding, response to light intensity; LOCATED IN: endomembrane system; EXPRESSED IN: 20 plant structures; EXPRESSED DURING: 13 growth stages; CONTAINS InterPro DOMAIN…
AT5G03290	23.4453	19.9408	isocitrate dehydrogenase V	Encodes a catalytic subunit of the mitochondrially-localized NAD+- dependent isocitrate dehydrogenase.	isocitrate dehydrogenase V (IDH-V); FUNCTIONS IN: isocitrate dehydrogenase (NAD+) activity, zinc ion binding, ATP binding; INVOLVED IN: isocitrate metabolic process, tricarboxylic acid cycle, metabolic process; LOCATED IN: mitochondrion, chloroplast; EXPRESSED IN: 24 plant structures; EXPRESSED DURING: 15 growth stages; CONTAINS InterPro DOMAIN/s: Isocitrate/isopropylmalate dehydrogenase (InterPr…
AT5G44310	26.692	42.0966	Late embryogenesis abundant protein (LEA) family protein	0	Late embryogenesis abundant protein (LEA) family protein; INVOLVED IN: embryo development ending in seed dormancy; EXPRESSED IN: cotyledon; BEST Arabidopsis thaliana protein match is: Late embryogenesis abundant protein (LEA) family protein (TAIR:AT4G21020.1); Has 48363 Blast hits to 24499 proteins in 2419 species: Archae - 560; Bacteria - 15441; Metazoa - 12035; Fungi - 3407; Plants - 3668; Viru…
AT1G09155	32.9371	49.4697	phloem protein 2-B15	0	phloem protein 2-B15 (PP2-B15); FUNCTIONS IN: carbohydrate binding; LOCATED IN: endomembrane system; EXPRESSED IN: 6 plant structures; EXPRESSED DURING: 4 anthesis, C globular stage, petal differentiation and expansion stage; BEST Arabidopsis thaliana protein match is: phloem protein 2-B13 (TAIR:AT1G56240.1); Has 535 Blast hits to 526 proteins in 37 species: Archae - 0; Bacteria - 0; Metazoa - 0;…
AT5G52300	34.2147	54.2064	CAP160 protein	encodes a protein that is induced in expression in response to water deprivation such as cold, high-salt, and dessication. The response appears to be via abscisic acid. The promoter region contains two ABA-responsive elements (ABREs) that are required for the dehydration-responsive expression of rd29B as cis-acting elements. Protein is a member of a gene family with other members found plants, an…	LOW-TEMPERATURE-INDUCED 65 (LTI65); FUNCTIONS IN: molecular_function unknown; INVOLVED IN: response to water deprivation, response to salt stress, response to cold, abscisic acid mediated signaling pathway, response to abscisic acid stimulus; LOCATED IN: cellular_component unknown; EXPRESSED IN: leaf, seed; EXPRESSED DURING: dry seed stage, LP.04 four leaves visible; CONTAINS InterPro DOMAIN/s: C…
AT1G20030	37.737	55.575	Pathogenesis-related thaumatin superfamily protein	0	Pathogenesis-related thaumatin superfamily protein; CONTAINS InterPro DOMAIN/s: Thaumatin, conserved site (InterPro:IPR017949), Thaumatin, pathogenesis-related (InterPro:IPR001938); BEST Arabidopsis thaliana protein match is: Pathogenesis-related thaumatin superfamily protein (TAIR:AT1G75800.1); Has 1614 Blast hits to 1596 proteins in 182 species: Archae - 0; Bacteria - 45; Metazoa - 56; Fungi - …
AT2G01110	54.9937	46.6606	Sec-independent periplasmic protein translocase	mutant is Albino and pale green; Chloroplast Protein Translocation (tatC). Core subunit of the chloroplast Tat translocase. Integral chloroplast thylakoid membrane protein.	ALBINO AND PALE GREEN 2 (APG2); FUNCTIONS IN: proton motive force dependent protein transmembrane transporter activity; INVOLVED IN: thylakoid membrane organization, double fertilization forming a zygote and endosperm; LOCATED IN: chloroplast thylakoid membrane, receptor complex, chloroplast, integral to thylakoid membrane; EXPRESSED IN: 22 plant structures; EXPRESSED DURING: 13 growth stages; CO…
