# Supplementary material for: Deep Evolutionary Comparison of Gene Expression Identifies Parallel Recruitment of Trans-Factors in Two Independent Origins of C4 Photosynthesis
Source: PLoS Genet. 2014 Jun 5;10(6):e1004365. doi: 10.1371/journal.pgen.1004365 (PMC4046924; doi:10.1371/journal.pgen.1004365)
Supplement: Table S4 — GO terms that are different between C. gynandra and maize. (XLSX) [file pgen.1004365.s018.xlsx]

## Sheet: Legend
	Table S4: GO terms that are different between C. gynandra and maize.
	GO ZmA_CgA		GO present in Zm ascending clusters and Cg ascending clusters
	GO ZmA_CgD		GO present in Zm ascending clusters and Cg descending clusters
	GO ZmD_CgA		GO present in Zm descending clusters and Cg ascending clusters
	GO ZmD_CgD		GO present in Zm descending clusters and Cg descending clusters

## Sheet: GO ZmA_CgA
GO	Description	p-val	#genes_in_GO	#genes_in_list	#GO_in_list
GO:0009507	chloroplast	2.72e-169	2206	793	356
GO:0009535	chloroplast thylakoid membrane	1.35e-103	285	793	118
GO:0009534	chloroplast thylakoid	8.31e-90	195	793	95
GO:0009579	thylakoid	9.09e-54	192	793	69
GO:0009941	chloroplast envelope	4.85e-53	491	793	103
GO:0009570	chloroplast stroma	4.48e-45	531	793	98
GO:0010287	plastoglobule	7.99e-31	63	793	33
GO:0015979	photosynthesis	2.12e-29	107	793	38
GO:0009543	chloroplast thylakoid lumen	6.88e-21	65	793	26
GO:0031977	thylakoid lumen	4.95e-20	49	793	23
GO:0055114	oxidation-reduction process	1.7e-19	826	793	86
GO:0003824	catalytic activity	3.28e-17	1035	793	94
GO:0008152	metabolic process	3.45e-16	690	793	72
GO:0016491	oxidoreductase activity	1.23e-15	486	793	58
GO:0016020	membrane	1.29e-15	1526	793	114
GO:0009523	photosystem II	6.23e-13	35	793	15
GO:0009773	photosynthetic electron transport in photosystem I	1.8e-12	15	793	11
GO:0010598	NAD(P)H dehydrogenase complex (plastoquinone)	6.86e-11	11	793	9
GO:0048046	apoplast	7.88e-09	235	793	30
GO:0016168	chlorophyll binding	2.62e-08	28	793	11
GO:0042651	thylakoid membrane	1.85e-07	19	793	9
GO:0030076	light-harvesting complex	3.48e-07	20	793	9
GO:0009522	photosystem I	3.85e-07	17	793	8
GO:0019684	photosynthesis, light reaction	5.65e-07	16	793	8
GO:0009654	oxygen evolving complex	6.22e-07	23	793	9
GO:0016226	iron-sulfur cluster assembly	8.68e-07	16	793	8
GO:0009637	response to blue light	1.06e-06	28	793	10
GO:0030095	chloroplast photosystem II	1.1e-06	18	793	8
GO:0009658	chloroplast organization	1.18e-06	72	793	15
GO:0005198	structural molecule activity	1.92e-06	57	793	13
GO:0009706	chloroplast inner membrane	2.36e-06	38	793	11
GO:0009058	biosynthetic process	2.59e-06	134	793	20
GO:0016787	hydrolase activity	2.97e-06	279	793	29
GO:0010206	photosystem II repair	8.33e-06	9	793	6
GO:4444444	C4 genes	1.09e-05	34	793	10
GO:0009765	photosynthesis, light harvesting	1.17e-05	22	793	8
GO:0009055	electron carrier activity	1.27e-05	325	793	30
GO:0003674	molecular_function	1.27e-05	3929	793	162
GO:0046872	metal ion binding	1.83e-05	208	793	23
GO:0051537	2 iron, 2 sulfur cluster binding	2.21e-05	23	793	8
GO:0009767	photosynthetic electron transport chain	2.24e-05	17	793	7
GO:0019898	extrinsic to membrane	4.49e-05	26	793	8
GO:0005777	peroxisome	4.49e-05	142	793	18
GO:0051536	iron-sulfur cluster binding	8.35e-05	46	793	10
GO:0045156	electron transporter, transferring electrons within the cyclic electron transport pathway of photosynthesis activity	9.73e-05	8	793	5
GO:0010277	chlorophyllide a oxygenase [overall] activity	0.000137096	4	793	4
GO:0045454	cell redox homeostasis	0.000203179	109	793	14
GO:0055085	transmembrane transport	0.000221114	405	793	33
GO:0009538	photosystem I reaction center	0.000221114	10	793	5
GO:0005773	vacuole	0.000290193	424	793	32
GO:0016655	oxidoreductase activity, acting on NADH or NADPH, quinone or similar compound as acceptor	0.000451636	6	793	4
GO:0009250	glucan biosynthetic process	0.000597723	5	793	4
GO:0042742	defense response to bacterium	0.000617374	171	793	18
GO:0009772	photosynthetic electron transport in photosystem II	0.000622618	10	793	5
GO:0010319	stromule	0.000688423	34	793	8
GO:0010114	response to red light	0.000741574	36	793	8
GO:0008266	poly(U) RNA binding	0.00110493	18	793	6
GO:0010258	NADH dehydrogenase complex (plastoquinone) assembly	0.00122873	3	793	3
GO:0016987	sigma factor activity	0.00148138	6	793	4
GO:0009011	starch synthase activity	0.00149257	6	793	4
GO:0015035	protein disulfide oxidoreductase activity	0.00150975	73	793	10
GO:0004751	ribose-5-phosphate isomerase activity	0.00183299	3	793	3
GO:0009533	chloroplast stromal thylakoid	0.00188543	7	793	4
GO:0005982	starch metabolic process	0.00214468	12	793	5
GO:0030170	pyridoxal phosphate binding	0.00218043	101	793	13
GO:0046686	response to cadmium ion	0.00219186	280	793	23
GO:0010193	response to ozone	0.00221137	21	793	6
GO:0006000	fructose metabolic process	0.00242686	3	793	3
GO:0050347	trans-octaprenyltranstransferase activity	0.00242686	3	793	3
GO:0005506	iron ion binding	0.00299399	240	793	21
GO:0010207	photosystem II assembly	0.00302209	14	793	5
GO:0009853	photorespiration	0.00392888	27	793	6
GO:0006979	response to oxidative stress	0.00562819	179	793	16
GO:0003755	peptidyl-prolyl cis-trans isomerase activity	0.00573421	51	793	8
GO:0008324	cation transmembrane transporter activity	0.00636066	24	793	6
GO:0009052	pentose-phosphate shunt, non-oxidative branch	0.00642666	4	793	3
GO:0004017	adenylate kinase activity	0.00642666	4	793	3
GO:0016765	transferase activity, transferring alkyl or aryl (other than methyl) groups	0.00662052	9	793	4
GO:0080167	response to karrikin	0.00721762	95	793	11
GO:0005509	calcium ion binding	0.0077914	181	793	16
GO:0005983	starch catabolic process	0.00780596	16	793	5
GO:0015995	chlorophyll biosynthetic process	0.00837181	26	793	6
GO:0016021	integral to membrane	0.00874705	637	793	38
GO:0043085	positive regulation of catalytic activity	0.00935243	12	793	4
GO:0009768	photosynthesis, light harvesting in photosystem I	0.0113755	5	793	3
GO:0008271	secondary active sulfate transmembrane transporter activity	0.0132358	10	793	4
GO:0009512	cytochrome b6f complex	0.013431	6	793	3
GO:0005774	vacuolar membrane	0.0169592	360	793	24
GO:0010027	thylakoid membrane organization	0.0169592	20	793	5
GO:0009611	response to wounding	0.0169592	117	793	12
GO:0010196	nonphotochemical quenching	0.0182456	6	793	3
GO:0009610	response to symbiotic fungus	0.0182456	5	793	3
GO:0010218	response to far red light	0.0182456	32	793	6
GO:0015743	malate transport	0.0188957	5	793	3
GO:0005975	carbohydrate metabolic process	0.0192322	300	793	22
GO:0009651	response to salt stress	0.0206287	319	793	22
GO:0004176	ATP-dependent peptidase activity	0.020968	20	793	5
GO:0003959	NADPH dehydrogenase activity	0.0227054	6	793	3
GO:0008272	sulfate transport	0.0249553	12	793	4
GO:0015116	sulfate transmembrane transporter activity	0.0250919	12	793	4
GO:0009496	plastoquinol--plastocyanin reductase activity	0.0261712	2	793	2
GO:0004033	aldo-keto reductase (NADP) activity	0.0272285	6	793	3
GO:0009344	nitrite reductase complex [NAD(P)H]	0.0294754	2	793	2
GO:0000302	response to reactive oxygen species	0.032721	15	793	4
GO:0005985	sucrose metabolic process	0.0327985	13	793	4
GO:0009904	chloroplast accumulation movement	0.032855	6	793	3
GO:0006812	cation transport	0.0334226	104	793	11
GO:0004807	triose-phosphate isomerase activity	0.0370112	2	793	2
GO:0018119	peptidyl-cysteine S-nitrosylation	0.03801	15	793	4
GO:0046688	response to copper ion	0.0412566	8	793	3
GO:0015977	carbon fixation	0.0412566	7	793	3
GO:0006835	dicarboxylic acid transport	0.0426354	2	793	2
GO:0030388	fructose 1,6-bisphosphate metabolic process	0.0426354	2	793	2
GO:0042132	fructose 1,6-bisphosphate 1-phosphatase activity	0.0426354	2	793	2
GO:0016616	oxidoreductase activity, acting on the CH-OH group of donors, NAD or NADP as acceptor	0.0429708	64	793	8
GO:0010190	cytochrome b6f complex assembly	0.0449139	8	793	3
GO:0009521	photosystem	0.0449139	2	793	2
GO:0006108	malate metabolic process	0.0449139	15	793	4
GO:0046939	nucleotide phosphorylation	0.0449139	8	793	3
GO:0009409	response to cold	0.0449139	198	793	15
GO:0005978	glycogen biosynthetic process	0.0449139	2	793	2
GO:0004347	glucose-6-phosphate isomerase activity	0.0449139	2	793	2
GO:0046608	carotenoid isomerase activity	0.0449139	2	793	2
GO:0051287	NAD binding	0.0475773	51	793	7

## Sheet: GO ZmA_CgD
GO	Description	p-val	#genes_in_GO	#genes_in_list	#GO_in_list
GO:0009507	chloroplast	5.82426e-34	2206	1590	298
GO:0009570	chloroplast stroma	1.37244e-21	531	1590	103
GO:0005634	nucleus	1.0814e-18	1529	1590	201
GO:0005829	cytosol	5.43807e-15	1239	1590	163
GO:0005886	plasma membrane	2.63753e-10	1463	1590	171
GO:0005515	protein binding	1.10071e-09	3134	1590	315
GO:0008270	zinc ion binding	1.92984e-09	990	1590	126
GO:0003674	molecular_function	2.20085e-08	3929	1590	306
GO:0003723	RNA binding	4.35847e-08	418	1590	64
GO:0005739	mitochondrion	4.38922e-07	787	1590	95
GO:0008150	biological_process	7.00608e-07	4367	1590	341
GO:0006355	regulation of transcription, DNA-dependent	9.15698e-07	982	1590	110
GO:0005737	cytoplasm	1.69965e-06	655	1590	82
GO:0000166	nucleotide binding	2.12224e-06	940	1590	115
GO:0009941	chloroplast envelope	2.27141e-06	491	1590	66
GO:0003700	sequence-specific DNA binding transcription factor activity	3.91883e-06	950	1590	103
GO:0009651	response to salt stress	5.32172e-06	319	1590	48
GO:0003824	catalytic activity	8.42716e-06	1035	1590	118
GO:0006508	proteolysis	2.05431e-05	284	1590	46
GO:0009408	response to heat	8.33383e-05	119	1590	24
GO:0005622	intracellular	0.00022121	705	1590	74
GO:0008152	metabolic process	0.00025699	690	1590	81
GO:0003677	DNA binding	0.000275614	1080	1590	110
GO:0009611	response to wounding	0.000419807	117	1590	23
GO:0009409	response to cold	0.000419807	198	1590	31
GO:0009723	response to ethylene stimulus	0.000741796	81	1590	18
GO:0004842	ubiquitin-protein ligase activity	0.000750663	204	1590	33
GO:0005524	ATP binding	0.0010807	1601	1590	170
GO:0004722	protein serine/threonine phosphatase activity	0.00234674	109	1590	21
GO:0010224	response to UV-B	0.00317135	45	1590	12
GO:0006499	N-terminal protein myristoylation	0.00343661	292	1590	38
GO:0006418	tRNA aminoacylation for protein translation	0.00343661	40	1590	12
GO:0004812	aminoacyl-tRNA ligase activity	0.00343661	40	1590	12
GO:0031146	SCF-dependent proteasomal ubiquitin-dependent protein catabolic process	0.00357	4	1590	4
GO:0016020	membrane	0.00422875	1526	1590	144
GO:0005747	mitochondrial respiratory chain complex I	0.00449946	51	1590	10
GO:0048573	photoperiodism, flowering	0.00692581	26	1590	9
GO:0006351	transcription, DNA-dependent	0.0106648	67	1590	14
GO:0003676	nucleic acid binding	0.011878	631	1590	70
GO:0006470	protein dephosphorylation	0.0157567	61	1590	13
GO:0009733	response to auxin stimulus	0.0215064	175	1590	24
GO:0009737	response to abscisic acid stimulus	0.0232054	259	1590	33
GO:0005773	vacuole	0.0246616	424	1590	47
GO:0048481	ovule development	0.0249094	30	1590	9
GO:0043565	sequence-specific DNA binding	0.0269027	221	1590	28
GO:0010386	lateral root primordium development	0.0281805	9	1590	5
GO:0016881	acid-amino acid ligase activity	0.0281995	53	1590	11
GO:0009793	embryo development ending in seed dormancy	0.0303902	288	1590	37
GO:0005840	ribosome	0.0303902	283	1590	25
GO:0009738	abscisic acid mediated signaling pathway	0.0303902	51	1590	11
GO:0009579	thylakoid	0.0390432	192	1590	23
GO:0016787	hydrolase activity	0.0408105	279	1590	34
GO:0046872	metal ion binding	0.046844	208	1590	28
GO:0009506	plasmodesma	0.046844	676	1590	72
GO:0009640	photomorphogenesis	0.0493061	39	1590	10

## Sheet: GO ZmD_CgA
GO	Description	p-val	#genes_in_GO	#genes_in_list	#GO_in_list
GO:0031225	anchored to membrane	2.00073e-06	146	297	14
GO:0005886	plasma membrane	5.25094e-06	1463	297	46
GO:0016020	membrane	4.73107e-05	1526	297	45
GO:0048046	apoplast	0.000149479	235	297	15
GO:0003824	catalytic activity	0.000149479	1035	297	35
GO:0055114	oxidation-reduction process	0.000193425	826	297	30
GO:0005507	copper ion binding	0.000568783	174	297	12
GO:0005618	cell wall	0.00438854	315	297	15
GO:0008152	metabolic process	0.00438854	690	297	24
GO:0004091	carboxylesterase activity	0.0113377	69	297	7
GO:0006633	fatty acid biosynthetic process	0.0183016	76	297	7
GO:0009699	phenylpropanoid biosynthetic process	0.0186704	6	297	3
GO:0009570	chloroplast stroma	0.0242252	531	297	18
GO:0016759	cellulose synthase activity	0.0273161	33	297	5
GO:0004807	triose-phosphate isomerase activity	0.0373663	2	297	2
GO:0009805	coumarin biosynthetic process	0.0422154	2	297	2
GO:0005773	vacuole	0.0443422	424	297	15
GO:0005739	mitochondrion	0.0443422	787	297	22
GO:0016841	ammonia-lyase activity	0.0445729	2	297	2
GO:0045548	phenylalanine ammonia-lyase activity	0.0445729	2	297	2

## Sheet: GO ZmD_CgD
GO	Description	p-val	#genes_in_GO	#genes_in_list	#GO_in_list
GO:0005829	cytosol	3.46257e-66	1239	2337	327
GO:0006412	translation	1.03999e-58	304	2337	119
GO:0003735	structural constituent of ribosome	3.47325e-54	291	2337	110
GO:0005840	ribosome	1.4413e-51	283	2337	106
GO:0005886	plasma membrane	6.35749e-38	1463	2337	312
GO:0005515	protein binding	8.17879e-31	3134	2337	521
GO:0005634	nucleus	8.17879e-31	1529	2337	295
GO:0005730	nucleolus	7.54551e-30	239	2337	87
GO:0022626	cytosolic ribosome	8.77811e-29	156	2337	63
GO:0022625	cytosolic large ribosomal subunit	1.29494e-26	89	2337	43
GO:0009506	plasmodesma	3.23015e-26	676	2337	168
GO:0005622	intracellular	6.23577e-26	705	2337	156
GO:0008150	biological_process	3.24305e-22	4367	2337	555
GO:0000166	nucleotide binding	4.85613e-17	940	2337	189
GO:0022627	cytosolic small ribosomal subunit	1.21056e-16	65	2337	29
GO:0003674	molecular_function	7.67012e-16	3929	2337	461
GO:0005737	cytoplasm	2.19174e-14	655	2337	130
GO:0005774	vacuolar membrane	2.77843e-14	360	2337	86
GO:0042254	ribosome biogenesis	7.52057e-14	96	2337	33
GO:0005794	Golgi apparatus	1.19479e-13	446	2337	100
GO:0005739	mitochondrion	4.69242e-13	787	2337	143
GO:0003723	RNA binding	5.03825e-13	418	2337	93
GO:0016020	membrane	7.80346e-13	1526	2337	244
GO:0005524	ATP binding	1.11305e-12	1601	2337	284
GO:0015934	large ribosomal subunit	3.20318e-12	52	2337	23
GO:0006260	DNA replication	2.89531e-11	63	2337	31
GO:0005783	endoplasmic reticulum	3.17336e-10	306	2337	68
GO:0006886	intracellular protein transport	7.46659e-10	157	2337	46
GO:0009507	chloroplast	1.27869e-09	2206	2337	295
GO:0000502	proteasome complex	1.86725e-09	40	2337	20
GO:0003676	nucleic acid binding	2.95844e-09	631	2337	119
GO:0005618	cell wall	4.37285e-09	315	2337	69
GO:0046686	response to cadmium ion	2.74832e-08	280	2337	62
GO:0003677	DNA binding	2.89268e-08	1080	2337	164
GO:0005732	small nucleolar ribonucleoprotein complex	8.31437e-08	20	2337	11
GO:0006457	protein folding	1.96776e-07	204	2337	47
GO:0000910	cytokinesis	6.2024e-07	28	2337	16
GO:0015450	P-P-bond-hydrolysis-driven protein transmembrane transporter activity	6.2024e-07	35	2337	15
GO:0003924	GTPase activity	3.35263e-06	93	2337	29
GO:0080008	CUL4 RING ubiquitin ligase complex	3.9206e-06	105	2337	32
GO:0016192	vesicle-mediated transport	2.26344e-05	115	2337	30
GO:0005488	binding	2.73476e-05	491	2337	93
GO:0009793	embryo development ending in seed dormancy	2.73921e-05	288	2337	58
GO:0005525	GTP binding	2.84839e-05	198	2337	42
GO:0010020	chloroplast fission	2.88807e-05	15	2337	10
GO:0007018	microtubule-based movement	3.11116e-05	63	2337	24
GO:0006270	DNA-dependent DNA replication initiation	4.01199e-05	12	2337	9
GO:0016272	prefoldin complex	4.84754e-05	8	2337	6
GO:0006268	DNA unwinding involved in replication	5.66509e-05	9	2337	8
GO:0003777	microtubule motor activity	5.72213e-05	56	2337	22
GO:0006626	protein targeting to mitochondrion	7.50559e-05	14	2337	8
GO:0008233	peptidase activity	0.000116935	54	2337	17
GO:0009651	response to salt stress	0.000116935	319	2337	56
GO:0005874	microtubule	0.000143167	33	2337	14
GO:0009505	plant-type cell wall	0.000149437	177	2337	39
GO:0015031	protein transport	0.000157698	109	2337	24
GO:0005839	proteasome core complex	0.00020766	15	2337	8
GO:0005507	copper ion binding	0.000213481	174	2337	35
GO:0044267	cellular protein metabolic process	0.000222849	20	2337	11
GO:0042719	mitochondrial intermembrane space protein transporter complex	0.000237618	4	2337	4
GO:0007067	mitosis	0.00024714	15	2337	9
GO:0005635	nuclear envelope	0.00036375	42	2337	16
GO:0004298	threonine-type endopeptidase activity	0.000410937	16	2337	8
GO:0046658	anchored to plasma membrane	0.000452012	57	2337	17
GO:0051082	unfolded protein binding	0.000463052	99	2337	24
GO:0008541	proteasome regulatory particle, lid subcomplex	0.000906499	11	2337	7
GO:0005575	cellular_component	0.000917988	2827	2337	314
GO:0005773	vacuole	0.000921786	424	2337	67
GO:0008283	cell proliferation	0.000921786	36	2337	13
GO:0045039	protein import into mitochondrial inner membrane	0.00113995	7	2337	5
GO:0000790	nuclear chromatin	0.00126933	10	2337	7
GO:0010090	trichome morphogenesis	0.00133515	25	2337	11
GO:0006511	ubiquitin-dependent protein catabolic process	0.00139508	155	2337	32
GO:0015935	small ribosomal subunit	0.00142545	33	2337	10
GO:0005852	eukaryotic translation initiation factor 3 complex	0.00150608	8	2337	6
GO:0030163	protein catabolic process	0.0015625	36	2337	13
GO:0051603	proteolysis involved in cellular protein catabolic process	0.00156693	18	2337	8
GO:0016853	isomerase activity	0.00187378	21	2337	9
GO:0000786	nucleosome	0.00200891	35	2337	10
GO:0004175	endopeptidase activity	0.00265645	23	2337	9
GO:0005758	mitochondrial intermembrane space	0.00265943	8	2337	5
GO:0005975	carbohydrate metabolic process	0.00277437	300	2337	53
GO:0006334	nucleosome assembly	0.00285408	41	2337	11
GO:0006184	GTP catabolic process	0.00317526	31	2337	11
GO:0009790	embryo development	0.00330666	71	2337	19
GO:0016070	RNA metabolic process	0.0036414	15	2337	8
GO:0007169	transmembrane receptor protein tyrosine kinase signaling pathway	0.00369605	105	2337	28
GO:0009524	phragmoplast	0.0037517	38	2337	13
GO:0019773	proteasome core complex, alpha-subunit complex	0.00462541	8	2337	5
GO:0008356	asymmetric cell division	0.00507734	4	2337	4
GO:0030126	COPI vesicle coat	0.00523486	8	2337	6
GO:0009846	pollen germination	0.00523486	35	2337	13
GO:0008094	DNA-dependent ATPase activity	0.00556194	31	2337	12
GO:0005198	structural molecule activity	0.00642288	57	2337	15
GO:0048364	root development	0.00698985	83	2337	21
GO:0005516	calmodulin binding	0.00712888	144	2337	30
GO:0009826	unidimensional cell growth	0.00721989	72	2337	18
GO:0030117	membrane coat	0.00780136	18	2337	9
GO:0009880	embryonic pattern specification	0.00805188	9	2337	6
GO:0009555	pollen development	0.00911233	106	2337	24
GO:0008565	protein transporter activity	0.00989807	60	2337	16
GO:0000226	microtubule cytoskeleton organization	0.0132697	18	2337	8
GO:0000911	cytokinesis by cell plate formation	0.0141042	7	2337	5
GO:0009295	nucleoid	0.0197244	36	2337	11
GO:0008017	microtubule binding	0.0206253	28	2337	10
GO:0035175	histone kinase activity (H3-S10 specific)	0.0215391	3	2337	3
GO:0003700	sequence-specific DNA binding transcription factor activity	0.0232156	950	2337	114
GO:0003743	translation initiation factor activity	0.0242818	63	2337	15
GO:0009737	response to abscisic acid stimulus	0.0288732	259	2337	41
GO:0050661	NADP binding	0.029024	42	2337	12
GO:0003756	protein disulfide isomerase activity	0.0299911	13	2337	6
GO:0016132	brassinosteroid biosynthetic process	0.0314679	9	2337	5
GO:0000339	RNA cap binding	0.0314679	3	2337	3
GO:0016126	sterol biosynthetic process	0.0316652	18	2337	7
GO:0009845	seed germination	0.0328888	45	2337	12
GO:0008270	zinc ion binding	0.0368407	990	2337	127
GO:0006888	ER to Golgi vesicle-mediated transport	0.0384573	29	2337	9
GO:0009102	biotin biosynthetic process	0.0485114	3	2337	3
GO:0009574	preprophase band	0.0490746	13	2337	6
GO:0004812	aminoacyl-tRNA ligase activity	0.0490746	40	2337	12
GO:0005789	endoplasmic reticulum membrane	0.0495811	47	2337	12
