# Supplementary material for: Deep Evolutionary Comparison of Gene Expression Identifies Parallel Recruitment of Trans-Factors in Two Independent Origins of C4 Photosynthesis
Source: PLoS Genet. 2014 Jun 5;10(6):e1004365. doi: 10.1371/journal.pgen.1004365 (PMC4046924; doi:10.1371/journal.pgen.1004365)
Supplement: Table S5 — Transcription factors present in ascending or descending behaviours in both C. gynandra and maize. (XLSX) [file pgen.1004365.s019.xlsx]

## Sheet: legend
	Table S5: Transcription factors present in ascending or descending behaviours in both C. gynandra and maize.
	Tables included:
	TF_all_A		Transcription factors in Cg Ascending clusters
	TF_all_D		Transcription factors in Cg Descending clusters
	TF_all_Maize_A		Transcription factors in Zm Ascending clusters
	TF_all_Maize_D		Transcription factors in Zm descending clusters

## Sheet: TF_all_A
A	Name	Family	Cluster	Annotation 1	Annotation 2
AT5G61270	PIF7	bHLH	A1	PIF7 (PHYTOCHROME-INTERACTING FACTOR7); DNA binding / double-stranded DNA binding / transcription factor
AT2G18300	AT2G18300	bHLH	A10	basic helix-loop-helix (bHLH) family protein
AT5G16540	ZFN3	C3H	A10	ZFN3 (ZINC FINGER NUCLEASE 3); DNA binding / nuclease/ nucleic acid binding
AT5G41920	AT5G41920	GRAS	A10	scarecrow transcription factor family protein	0
AT1G75410	BLH3	HB	A10	BLH3 (BEL1-LIKE HOMEODOMAIN 3); DNA binding / transcription factor	BEL1-like homeodomain 3 (BLH3)
AT5G41410	BEL1	HB	A10	BEL1 (BELL 1); DNA binding / protein binding / transcription factor	Homeodomain protein required for ovule identity.Loss of function mutations show homeotic conversion of integuments to carpels.Forms heterodimers with STM and KNAT1. Interacts with AG-SEP heterodimers is thought to restrict WUS expression. BEL interacts with MADS box dimers composed of SEP1(or SEP3) and AG, SHP1, SHP2 and STK. The interaction of BEL1 with AG-SEP3 is required for proper integument …
AT1G49010	AT1G49010	MYB	A10	myb family transcription factor	0
AT5G24120	SIG5	Sigma70-like	A10	SIGE (SIGMA FACTOR E); DNA binding / DNA-directed RNA polymerase/ sigma factor/ transcription factor	Encodes a specialized sigma factor that functions in regulation of plastid genes and is responsible for the light-dependent transcription at the psbD LRP. Activation of SIG5 is dependent upon blue light and mediated by cryptochromes.
AT1G64860	SIGA	Sigma70-like	A10	SIGA (SIGMA FACTOR A); DNA binding / DNA-directed RNA polymerase/ sigma factor/ transcription factor	Subunit of chloroplast RNA polymerase, confers the ability to recognize promoter sequences on the core enzyme
AT1G04250	AXR3	AUX/IAA	A11	AXR3 (AUXIN RESISTANT 3); transcription factor
AT3G57800	AT3G57800	bHLH	A11	basic helix-loop-helix (bHLH) family protein
AT3G01470	HD-ZIP-1	HB	A11	ATHB-1 (ARABIDOPSIS THALIANA HOMEOBOX 1); DNA binding / protein homodimerization/ sequence-specific DNA binding / transcription activator/ transcription factor	Encodes a homeodomain leucine zipper class I (HD-Zip I) transcriptional activator involved in leaf development.
AT2G45660	AGL20	MADS	A11	AGL20 (AGAMOUS-LIKE 20); transcription factor	Controls flowering and is required for CO to promote flowering. It acts downstream of FT. Overexpression of (SOC1) AGL20 suppresses not only the late flowering of plants that have functional FRI and FLC alleles but also the delayed phase transitions during the vegetative stages of development. AGL20/SOC1 acts with AGL24 to promote flowering and inflorescence meristem identity.AGL20 upregulates ex…
AT1G19510	ATRL5	MYB-related	A11	ATRL5 (ARABIDOPSIS RAD-LIKE 5); DNA binding / transcription factor	0
AT4G39780	AT4G39780	AP2-EREBP	A12	AP2 domain-containing transcription factor, putative
AT1G69570	AT1G69570	C2C2-Dof	A12	Dof-type zinc finger domain-containing protein
AT1G62310	AT1G62310	Jumonji	A12	transcription factor jumonji (jmjC) domain-containing protein	0
AT5G13180	NAC083	NAC	A12	ANAC083 (ARABIDOPSIS NAC DOMAIN CONTAINING PROTEIN 83); transcription factor	Encodes a NAC domain transcription factor that interacts with VND7 and negatively regulates xylem vessel formation.
AT1G21000	AT1G21000	PLATZ	A12	zinc-binding family protein	0
AT1G76110	AT1G76110	ARID	A13	high mobility group (HMG1/2) family protein / ARID/BRIGHT DNA-binding domain-containing protein
AT2G40200	AT2G40200	bHLH	A13	basic helix-loop-helix (bHLH) family protein
AT5G15830	bZIP3	bZIP	A13	AtbZIP3 (Arabidopsis thaliana basic leucine-zipper 3); DNA binding / transcription factor
AT1G25440	AT1G25440	C2C2-CO-like	A13	zinc finger (B-box type) family protein
AT5G62940	DOF5.6	C2C2-Dof	A13	Dof-type zinc finger domain-containing protein
AT2G28200	AT2G28200	C2H2	A13	nucleic acid binding / transcription factor/ zinc ion binding
AT1G66140	ZFP4	C2H2	A13	ZFP4 (ZINC FINGER PROTEIN 4); nucleic acid binding / transcription factor/ zinc ion binding
AT5G03510	AT5G03510	C2H2	A13	zinc finger (C2H2 type) family protein
AT2G05160	AT2G05160	C3H	A13	zinc finger (CCCH-type) family protein / RNA recognition motif (RRM)-containing protein
AT5G47640	NF-YB2	CCAAT	A13	NF-YB2 (NUCLEAR FACTOR Y, SUBUNIT B2); transcription factor
AT1G32070	NSI	GNAT	A13	ATNSI (NUCLEAR SHUTTLE INTERACTING); N-acetyltransferase	Encodes a nuclear acetyltransferase (NSI)that interacts with the geminivirus movement protein NSP. This interaction is required for viral infection and systemic spread. Acetylates the viral coat protein (CP) in vitro, but not NSP. NSP inhibits NSI activity in vitro. NSI is highly transcribed in phloem and in xylem parenchyma cells, and in the apical meristem and guard cells, within young tissues …
AT5G38740	AGL77	MADS	A13	AGL77 (AGAMOUS-LIKE 77); transcription factor	0
AT2G34620	AT2G34620	mTERF	A13	mitochondrial transcription termination factor-related / mTERF-related	0
AT5G37260	RVE2	MYB-related	A13	RVE2 (REVEILLE 2); DNA binding / transcription factor	Encodes a MYB family transcription factor Circadian 1 (CIR1). Involved in circadian regulation in Arabidopsis.
AT5G17300	RVE1	MYB-related	A13	myb family transcription factor	Myb-like transcription factor that regulates hypocotyl growth by regulating free auxin levels in a time-of-day specific manner.
AT2G46790	TL1	Orphans	A13	APRR9 (ARABIDOPSIS PSEUDO-RESPONSE REGULATOR 9); protein binding / transcription regulator/ two-component response regulator	Pseudo-response regulator PRR9. Involved in clock function. PRR7 and PRR9 are partially redundant essential components of a temperature-sensitive circadian system. CCA1 and LHY had a positive effect on PRR9. Interact with TOC1 in a yeast two-hybrid assay. Acts as transcriptional repressor of CCA1 and LHY.
AT3G53920	SIGC	Sigma70-like	A13	SIGC (RNA POLYMERASE SIGMA-SUBUNIT C); DNA binding / DNA-directed RNA polymerase/ sigma factor/ transcription factor	Encodes a sigma-like transcription factor, Sigma 3 (SIG3 or SIGC). As a subunit of chloroplast RNA polymerase, SIG3 confers the ability to recognize promoter sequences on the core enzyme. SIG3 transcribes specifically the psbN gene in plastids.
AT3G02150	TCP13	TCP	A13	PTF1 (PLASTID TRANSCRIPTION FACTOR 1); transcription factor	a chloroplast trans-acting factor of the psbD light-responsive promoter.TCP gene involved in heterochronic control of leaf differentiation.
AT1G79430	APL	G2-like	A2	APL (ALTERED PHLOEM DEVELOPMENT); transcription factor/ transcription regulator
AT4G28640	IAA11	AUX/IAA	A3	IAA11 (INDOLE-3-ACETIC ACID INDUCIBLE 11); transcription factor
AT2G43010	SRL2	bHLH	A3	PIF4 (phytochrome interacting factor 4); DNA binding / protein binding / transcription factor
AT1G73870	AT1G73870	C2C2-CO-like	A3	zinc finger (B-box type) family protein
AT1G68520	AT1G68520	C2C2-CO-like	A3	zinc finger (B-box type) family protein
AT1G28310	AT1G28310	C2C2-Dof	A3	Dof-type zinc finger domain-containing protein
AT3G47500	cdf3	C2C2-Dof	A3	CDF3 (CYCLING DOF FACTOR 3); DNA binding / protein binding / transcription factor
AT1G69580	AT1G69580	G2-like	A3	transcription factor
AT2G03500	AT2G03500	G2-like	A3	myb family transcription factor
AT2G20570	GPRI1	G2-like	A3	GPRI1 (GBF'S PRO-RICH REGION-INTERACTING FACTOR 1); transcription factor/ transcription regulator	Encodes GLK1, Golden2-like 1, one of a pair of partially redundant nuclear transcription factors that regulate chloroplast development in a cell-autonomous manner. GLK2, Golden2-like 2, is encoded by At5g44190. GLK1 and GLK2 regulate the expression of the photosynthetic apparatus.
AT2G40260	AT2G40260	G2-like	A3	myb family transcription factor	0
AT1G72030	AT1G72030	GNAT	A3	GCN5-related N-acetyltransferase (GNAT) family protein	0
AT2G35940	EDA29	HB	A3	BLH1 (BEL1-LIKE HOMEODOMAIN 1); DNA binding / protein heterodimerization/ protein homodimerization/ transcription factor	Encodes a member of the BEL-like homeodomain protein family. Ecotopic expression in the embryo sac leads to defects in nuclear migration and cellularization and embryo sacs with multiple egg cells. Loss of function alleles have no female gametophyte defects. The ecotopic expression phenotype requires KNAT3 because it can be suppressed by loss of KNAT3 function alleles. Localized to the nucleus bu…
AT1G08810	MYB60	MYB	A3	MYB60 (myb domain protein 60); DNA binding / transcription factor	putative transcription factor of the R2R3-MYB gene family. Transcript increases under conditions that promote stomatal opening (white and blue light, abi1-1 mutation) and decreases under conditions that trigger stomatal closure (ABA, desiccation, darkness), with the exception of elevated CO2. Expressed exclusively in guard cells of all tissues. It is required for light-induced opening of stomata.…
AT5G49330	PFG3	MYB	A3	AtMYB111 (myb domain protein 111); DNA binding / transcription factor	Member of the R2R3 factor gene family.
AT2G42040	AT2G42040	Orphans	A3		0
AT1G10470	ATRR1	Orphans	A3	ARR4 (RESPONSE REGULATOR 4); protein binding / transcription regulator/ two-component response regulator	Encodes a two-component response regulator. Acts redundantly with ARR3 in the control of circadian period in a cytokinin-independent manner.
AT5G13730	SIG4	Sigma70-like	A3	SIG4 (SIGMA FACTOR 4); DNA binding / DNA-directed RNA polymerase/ sigma factor/ transcription factor	Encodes sigma 4 factor, involved in regulating the activity of the plastid-encoded RNA polymerase PEP. Regulates the overall quantity of NDH complexes and thus influences NDH activity.
AT1G70700	JAZ9	Tify	A3	TIFY7	JAZ9 is a protein presumed to be involved in jasmonate signaling. JAZ9 transcript levels rise in response to a jasmonate stimulus. JAZ9 can interact with the COI1 F-box subunit of an SCF E3 ubiquitin ligase in a yeast-two-hybrid assay only in the presence of jasmonate-isoleucine (JA-ILE) or coronatine. The Jas domain appears to be important for JAZ9-COI1 interactions in the presence of coronatine…
AT4G00050	UNE10	bHLH	A4	UNE10 (unfertilized embryo sac 10); DNA binding / transcription factor
AT5G67030	NPQ2	FHA	A4	ABA1 (ABA DEFICIENT 1); zeaxanthin epoxidase
AT2G21530	AT2G21530	FHA	A4	forkhead-associated domain-containing protein / FHA domain-containing protein
AT2G30090	AT2G30090	GNAT	A4	GCN5-related N-acetyltransferase (GNAT) family protein	0
AT1G75250	RSM3	MYB-related	A4	ATRL6 (ARABIDOPSIS RAD-LIKE 6); transcription factor	0
AT4G39250	ATRL1	MYB-related	A4	ATRL1 (ARABIDOPSIS RAD-LIKE 1); DNA binding / transcription factor	0
AT1G05690	BT3	TRAF	A4	BT3 (BTB AND TAZ DOMAIN PROTEIN 3); protein binding / transcription regulator	BTB and TAZ domain protein. Acts redunantly with BT1 and BT2 during female gametophyte development. Acts with BT2 during male gametophyte development.
AT2G44940	AT2G44940	AP2-EREBP	A6	AP2 domain-containing transcription factor TINY, putative
AT3G58120	ATBZIP61	bZIP	A6	BZIP61; DNA binding / transcription activator/ transcription factor
AT5G60850	OBP4	C2C2-Dof	A6	OBP4; DNA binding / transcription factor
AT5G52010	AT5G52010	C2H2	A6	zinc finger (C2H2 type) family protein
AT2G41940	ZFP8	C2H2	A6	ZFP8 (ZINC FINGER PROTEIN 8); nucleic acid binding / transcription factor/ zinc ion binding
AT4G25610	AT4G25610	C2H2	A6	zinc finger (C2H2 type) family protein
AT4G17710	HDG4	HB	A6	HDG4 (HOMEODOMAIN GLABROUS 4); DNA binding / transcription factor	Encodes a homeobox-leucine zipper family protein belonging to the HD-ZIP IV family.
AT5G58900	AT5G58900	MYB	A6	myb family transcription factor	0
AT5G67580	ATTRB2	MYB-related	A6	TRB2; DNA binding / double-stranded telomeric DNA binding / protein homodimerization/ single-stranded telomeric DNA binding / transcription factor	Encodes a telomeric DNA binding protein. In vitro, the protein preferentially binds double-stranded telomeric repeats, but it can also bind to the single G-rich telomeric strand.
AT1G08540	SIGB	Sigma70-like	A6	SIG2 (RNA POLYMERASE SIGMA SUBUNIT 2); DNA binding / DNA-directed RNA polymerase/ sigma factor/ transcription factor	Enodes a subunit of chloroplast RNA polymerase, confers the ability to recognize promoter sequences on the core enzyme. SIG1 is induced by red and blue light.
AT3G27010	TCP20	TCP	A6	AT-TCP20; transcription factor	Belongs to a TCP protein transcription factor family. Members of this family contain a predicted basic-helix-loop-helix domain involved in DNA binding. Related to rice PCF1 and PCF2 genes. Binds to the GCCCR element of CYCB1;1. Involved in regulation of expression of cell cycle control and ribosomal protein genes.
AT2G31070	TCP10	TCP	A6	TCP10 (TCP DOMAIN PROTEIN 10); transcription factor	TCP family protein involved in heterchronic regulation of leaf differentiation.
AT5G15210	ATHB30	zf-HD	A6	ATHB30 (ARABIDOPSIS THALIANA HOMEOBOX PROTEIN 30); DNA binding / transcription factor	Encodes ZFHD3, a member of the zinc finger homeodomain transcriptional factor family.
AT5G14750	WER	MYB	A7	ATMYB66 (MYB DOMAIN PROTEIN 66); DNA binding / protein binding / transcription factor/ transcription regulator	Encodes a MyB-related protein containing R2 and R3 repeats, involved in root and hypocotyl epidermal cell fate determination. Loss of function mutations make extra root hairs. Nuclear localized protein is a positive regulator for expression of CAPRICE (CPC).
AT1G56010	NAC1	NAC	A7	NAC1; transcription factor	Encodes a transcription factor involved in shoot apical meristem formation and auxin-mediated lateral root formation. The gene is thought not to be involved in stress responses (NaCl, auxins, ethylene). NAC1 (NAC1)
AT5G48560	AT5G48560	bHLH	A8	basic helix-loop-helix (bHLH) family protein
AT2G28810	AT2G28810	C2C2-Dof	A8	Dof-type zinc finger domain-containing protein
AT4G34680	GATA3	C2C2-GATA	A8	GATA transcription factor 3, putative (GATA-3)
AT1G03840	MGP	C2H2	A8	MGP (Magpie); nucleic acid binding / protein binding / transcription factor/ zinc ion binding
AT2G21060	ATGRP2B	CSD	A8	ATGRP2B (GLYCINE-RICH PROTEIN 2B); DNA binding / nucleic acid binding / zinc ion binding
AT5G18240	ATMYR1	G2-like	A8	MYR1 (MYb-related protein 1); transcription factor
AT4G28610	AtPHR1	G2-like	A8	PHR1 (PHOSPHATE STARVATION RESPONSE 1); transcription factor
AT3G04030	AT3G04030	G2-like	A8	myb family transcription factor
AT1G26220	AT1G26220	GNAT	A8	GCN5-related N-acetyltransferase (GNAT) family protein	0
AT2G45160	ATHAM1	GRAS	A8	scarecrow transcription factor family protein	0
AT5G59780	ATMYB59	MYB-related	A8	MYB59 (MYB DOMAIN PROTEIN 59); DNA binding / transcription factor	Encodes a putative transcription factor (MYB59).
AT3G03200	NAC045	NAC	A8	anac045 (Arabidopsis NAC domain containing protein 45); transcription factor	0
AT2G32100	ATOFP16	OFP	A8	OFP16 (ARABIDOPSIS THALIANA OVATE FAMILY PROTEIN 16)	0
AT1G21780	AT1G21780	TRAF	A8	BTB/POZ domain-containing protein	BTB/POZ domain-containing protein. Contains similarity to gb:AJ000644 SPOP (speckle-type POZ protein) from Homo sapiens and contains a PF:00651 BTB/POZ domain. ESTs gb:T75841, gb:R89974, gb:R30221, gb:N96386, gb:T76457, gb:AI100013 and gb:T76456 come from this gene;supported by full-length. Interacts with CUL3A and CUL3B.
AT1G64280	ATNPR1	TRAF	A8	NPR1 (NONEXPRESSER OF PR GENES 1); protein binding / transcription activator	This gene is a key regulator of the salicylic acid (SA)-mediated systemic acquired resistance (SAR) pathway. It is similar to the transcription factor inhibitor I kappa B, and contains ankyrin repeats. It confers resistance to the pathogens Pseudomonas syringae and Peronospora parasitica in a dosage-dependent fashion. Although transgenic Arabidopsis plants overexpressing NPR1 acquire enhanced sen…
AT1G04880	AT1G04880	ARID	A9	high mobility group (HMG1/2) family protein / ARID/BRIGHT DNA-binding domain-containing protein
AT2G43500	AT2G43500	RWP-RK	A9	RWP-RK domain-containing protein	0

## Sheet: TF_all_D
D	Name	Family	Cluster	Annotation 1	Annotation 2
AT5G42700	AT5G42700	ABI3VP1	D1	transcriptional factor B3 family protein	0
AT1G51060	HTA10	CCAAT	D1	HTA10; DNA binding	Encodes HTA10, a histone H2A protein.
AT4G27230	HTA2	CCAAT	D1	HTA2 (histone H2A); DNA binding	Encodes HTA2, a histone H2A protein.
AT1G63100	AT1G63100	GRAS	D1	scarecrow transcription factor family protein	0
AT5G28300	AT5G28300	Trihelix	D1	trihelix DNA-binding protein, putative	0
AT4G24660	MEE68	zf-HD	D1	ATHB22 (HOMEOBOX PROTEIN 22); DNA binding / transcription factor	0
AT1G14440	AtHB31	zf-HD	D1	AtHB31 (ARABIDOPSIS THALIANA HOMEOBOX PROTEIN 31); DNA binding / transcription factor	0
AT3G19184	AT3G19184	ABI3VP1	D10	DNA binding	0
AT3G61630	CRF6	AP2-EREBP	D10	CRF6 (CYTOKININ RESPONSE FACTOR 6); DNA binding / transcription factor	CRF6 encodes one of the six cytokinin response factors. CRF5 belongs to the AP2/ERF superfamily of the transcriptional factors. CRF proteins rapidly relocalize to the nucleus in response to cytokinin. Analysis of loos-of-function mutants revealed that the CRFs function redundantly to regulate the development of embryos, cotyledons and leaves.
AT5G53290	CRF3	AP2-EREBP	D10	CRF3 (CYTOKININ RESPONSE FACTOR 3); DNA binding / transcription factor	encodes a member of the ERF (ethylene response factor) subfamily B-5 of ERF/AP2 transcription factor family. The protein contains one AP2 domain. There are 7 members in this subfamily.
AT1G68550	AT1G68550	AP2-EREBP	D10	AP2 domain-containing transcription factor, putative	encodes a member of the ERF (ethylene response factor) subfamily B-6 of ERF/AP2 transcription factor family. The protein contains one AP2 domain. There are 12 members in this subfamily including RAP2.11.
AT3G16280	AT3G16280	AP2-EREBP	D10	DNA binding / transcription factor	encodes a member of the DREB subfamily A-4 of ERF/AP2 transcription factor family. The protein contains one AP2 domain. There are 17 members in this subfamily including TINY.
AT4G30080	ARF16	ARF	D10	ARF16 (AUXIN RESPONSE FACTOR 16); miRNA binding / transcription factor	Involved in root cap cell differentiation. Gene expression is regulated by mir160.Located in the nucleus.
AT5G20730	IAA21	ARF	D10	NPH4 (NON-PHOTOTROPHIC HYPOCOTYL); DNA binding / transcription activator/ transcription factor/ transcription regulator	Encodes an auxin-regulated transcriptional activator. Activates expression of IAA1 and IAA9 in the presence of auxin. Mutants affect blue light and gravitropic and auxin mediated growth responses. Together with AUX19, it is involved in the response to ethylene. In the arf7 arf19 double mutant, several auxin-responsive genes (e.g. IAA5, LBD16, LBD29 and LBD33) are no longer upregulated by auxin.
AT1G30330	ARF6	ARF	D10	ARF6 (AUXIN RESPONSE FACTOR 6); transcription factor	Encodes a member of the auxin response factor family. Mediates auxin response via expression of auxin regulated genes. Acts redundantly with ARF8 to control stamen elongation and flower maturation. Expression of ARF6 is controlled by miR167.
AT1G59750	ARF1	ARF	D10	ARF1 (AUXIN RESPONSE FACTOR 1); DNA binding / transcription factor	Encodes a member of the auxin response factor family. ARFs bind to the cis element 5'-TGTCTC-3' ARFs mediate changes in gene expression in response to auxin. ARF's form heterodimers with IAA/AUX genes. ARF1 enhances mutant phenotypes of ARF2 and may act with ARF2 to control aspects of maturation and senescence.ARF1:LUC and 3xHA:ARF1 proteins have a half-life of ~3-4 hours and their degradation is…
AT2G17410	AT2G17410	ARID	D10	ARID/BRIGHT DNA-binding domain-containing protein	0
AT5G65670	IAA9	AUX/IAA	D10	IAA9 (INDOLE-3-ACETIC ACID INDUCIBLE 9); transcription factor	auxin (indole-3-acetic acid) induced gene
AT2G33310	IAA13	AUX/IAA	D10	IAA13; transcription factor	Auxin induced gene, IAA13 (IAA13).
AT1G14685	BBR/BPC2	BBR/BPC	D10	BPC2 (BASIC PENTACYSTEINE 2); DNA binding / transcription factor	Arabidopsis GBP Basic Penta Cysteine 1
AT4G18890	BEH3	BES1	D10	brassinosteroid signalling positive regulator-related	0
AT1G78700	BEH4	BES1	D10	brassinosteroid signalling positive regulator-related	0
AT1G09530	POC1	bHLH	D10	PIF3 (PHYTOCHROME INTERACTING FACTOR 3); DNA binding / protein binding / transcription factor/ transcription regulator	Transcription factor interacting with photoreceptors phyA and phyB. Forms a ternary complex in vitro with G-box element of the promoters of LHY, CCA1. Acts as a negative regulator of phyB signalling. It degrades rapidly after irradiation of dark grown seedlings in a process controlled by phytochromes. Does not play a significant role in controlling light input and function of the circadian clockw…
AT4G02590	UNE12	bHLH	D10	UNE12 (unfertilized embryo sac 12); DNA binding / transcription factor	0
AT4G38070	AT4G38070	bHLH	D10	bHLH family protein	0
AT1G68810	AT1G68810	bHLH	D10	basic helix-loop-helix (bHLH) family protein	0
AT2G24260	LRL1	bHLH	D10	basic helix-loop-helix (bHLH) family protein	Encodes a basic helix-loop-helix (bHLH) protein that regulates root hair development. One of the three Arabidopsis homologs of the Lotus japonicus ROOTHAIRLESS1 (LjRHL1) gene: At2g24260 (AtLRL1), At4g30980 (AtLRL2), and At5g58010 (AtLRL3).
AT2G41130	AT2G41130	bHLH	D10	basic helix-loop-helix (bHLH) family protein	0
AT5G65640	bHLH093	bHLH	D10	bHLH093 (beta HLH protein 93); DNA binding / transcription factor	0
AT5G01310	APTX	bHLH	D10	basic helix-loop-helix (bHLH) family protein	Encodes a protein that has adenylylsulfate sulfohydrolase activity (E.C. 3.6.2.1) in vitro.
AT3G56660	BZIP49	bZIP	D10	BZIP49 (BASIC REGION/LEUCINE ZIPPER MOTIF PROTEIN 49); DNA binding / transcription factor	0
AT2G26580	YAB5	C2C2-YABBY	D10	YAB5 (YABBY5); transcription factor	0
AT5G03740	HD2C	C2H2	D10	HD2C (HISTONE DEACETYLASE 2C); histone deacetylase/ nucleic acid binding / transcription repressor/ zinc ion binding	HD2-type histone deacetylase HDAC. Involved in the ABA and stress responses. Mediates transcriptional repression
AT1G75710	AT1G75710	C2H2	D10	zinc finger (C2H2 type) family protein	0
AT4G12240	AT4G12240	C2H2	D10	zinc finger (C2H2 type) family protein	0
AT2G47680	AT2G47680	C3H	D10	zinc finger (CCCH type) helicase family protein	0
AT5G06420	AT5G06420	C3H	D10	zinc finger (CCCH-type/C3HC4-type RING finger) family protein	0
AT3G12130	AT3G12130	C3H	D10	KH domain-containing protein / zinc finger (CCCH type) family protein	0
AT2G28450	AT2G28450	C3H	D10	zinc finger (CCCH-type) family protein	0
AT1G30460	ATCPSF30	C3H	D10	CPSF30; RNA binding / calmodulin binding / endonuclease/ nucleic acid binding / protein binding	Encodes AtCPSF30, the 30-KDa subunit of cleavage and polyadenylation specificity factor. AtCPSF30 is a probable processing endonuclease. Nucleus-localized RNA binding protein capable of interacting with itself and with calmodulin. Its RNA-binding activity is inhibited by calmodulin in a calcium-dependent fashion.
AT2G38880	NF-YB1	CCAAT	D10	NF-YB1 (NUCLEAR FACTOR Y, SUBUNIT B1); transcription factor	Encodes a transcription factor from the nuclear factor Y (NF-Y) family, AtNF-YB1. Confers drought tolerance.
AT5G09250	KIWI	Coactivator	D10	KIWI; DNA binding / protein binding / transcription coactivator	putative transcriptional co-activator (KIWI) mRNA, complete
AT2G20110	AT2G20110	CPP	D10	tesmin/TSO1-like CXC domain-containing protein	0
AT4G38680	CSDP2	CSD	D10	GRP2 (GLYCINE RICH PROTEIN 2); double-stranded DNA binding / mRNA binding / nucleic acid binding / single-stranded DNA binding	Encodes a glycine-rich protein that binds nucleic acids and promotes DNA melting. Its transcript and protein levels are up-regulated in response to cold treatment with protein levels peaking earlier in shoots (~10-14 days) than in roots (~21 days). It is normally expressed in meristematic regions and developing tissues where cell division occurs. RNAi and antisense lines with lower levels of CSP2…
AT5G08630	AT5G08630	DDT	D10	DDT domain-containing protein	0
AT3G01330	E2L2	E2F-DP	D10	DEL3 (DP-E2F-LIKE PROTEIN 3); DNA binding / transcription factor	Member of the E2F transcription factors, (cell cycle genes), key components of the cyclin D/retinoblastoma/E2F pathway.
AT5G07400	AT5G07400	FHA	D10	forkhead-associated domain-containing protein / FHA domain-containing protein	0
AT2G45460	AT2G45460	FHA	D10	forkhead-associated domain-containing protein / FHA domain-containing protein	0
AT5G44190	GLK2	G2-like	D10	GLK2 (GOLDEN2-LIKE 2); DNA binding / transcription factor/ transcription regulator	Encodes GLK2, Golden2-like 2, one of a pair of partially redundant nuclear transcription factors that regulate chloroplast development in a cell-autonomous manner. GLK1, Golden2-like 1, is encoded by At2g20570. GLK1 and GLK2 regulate the expression of the photosynthetic apparatus.
AT2G40970	MYBC1	G2-like	D10	myb family transcription factor	0
AT1G03150	AT1G03150	GNAT	D10	GCN5-related N-acetyltransferase (GNAT) family protein	0
AT3G54610	HAT1	GNAT	D10	GCN5; DNA binding / H3 histone acetyltransferase/ histone acetyltransferase	Encodes a histone acetyltransferase that is plays a role in the determination of the embryonic root-shoot axis. It is also required to regulate the floral meristem activity by modulating the extent of expression of WUS and AG. In other eukaryotes, this protein is recruited to specific promoters by DNA binding transcription factors and is thought to promote transcription by acetylating the N-termi…
AT3G54220	SCR	GRAS	D10	SCR (SCARECROW); protein binding / protein homodimerization/ sequence-specific DNA binding / transcription factor	Encodes a member of a novel family having similarity to DNA binding proteins containing basic-leucine zipper regions; scr is expressed in cortex/endodermal initial cells and in the endodermal cell lineage. Regulates the radial organization of the root. Is required cell-autonomously for distal specification of the quiescent center, which in turn regulates stem cell fate of immediately surrounding …
AT3G49950	AT3G49950	GRAS	D10	scarecrow transcription factor family protein	0
AT3G18010	WOX1	HB	D10	WOX1 (WUSCHEL related homeobox 1); transcription factor	Encodes a WUSCHEL-related homeobox gene family member with 65 amino acids in its homeodomain. Proteins in this family contain a sequence of eight residues (TLPLFPMH) downstream of the homeodomain called the WUS box. Its mRNA is expressed in the initiating vascular primordium of the cotyledons during heart and torpedo stages.
AT3G61150	HD-GL2-1	HB	D10	HDG1 (HOMEODOMAIN GLABROUS 1); DNA binding / transcription factor	Encodes a homeobox-leucine zipper family protein belonging to the HD-ZIP IV family.
AT4G00730	ANL2	HB	D10	ANL2 (ANTHOCYANINLESS 2); transcription factor/ transcription regulator	Encodes a homeodomain protein of the HD-GLABRA2 group. Involved in the accumulation of anthocyanin and in root development
AT1G52150	CNA	HB	D10	ATHB-15; DNA binding / transcription factor	Member of the class III HD-ZIP protein family. Contains homeodomain and leucine zipper domain. Critical for vascular development and negatively regulates vascular cell differentiation.
AT5G03790	ATHB51	HB	D10	HB51; DNA binding / sequence-specific DNA binding / transcription factor	Encodes a homeodomain leucine zipper class I (HD-Zip I) meristem identity regulator that acts together with LFY to induce CAL expression. It binds to the CAL promoter proximal CAATNATTG element. LMI1 acts primarily downstream of LFY in meristem identity regulation. The interaction between LFY, LMI1 and CAL resembles a feed-forward loop transcriptional network motif. The gene also had additional L…
AT1G30490	PHV	HB	D10	PHV (PHAVOLUTA); DNA binding / protein binding / transcription factor	Dominant PHV mutations cause transformation of abaxial leaf fates into adaxial leaf fates. Has overlapping functions with PHABULOSA, REVOLUTA and CORONA/ATHB15 in patterning the apical portion of the embryo. Encodes a member of HD-Zip family which contains homeodomain-leucine zipper domains and domain similar to a mammalian sterol binding domain.
AT4G34610	BLH6	HB	D10	BLH6 (BELL1-LIKE HOMEODOMAIN 6); DNA binding / transcription factor	0
AT4G21750	ATML1	HB	D10	ATML1 (MERISTEM LAYER 1); DNA binding / sequence-specific DNA binding / transcription factor	Encodes a homeobox protein similar to GL2. It is expressed in both the apical and basal daughter cells of the zygote as well as their progeny. Expression is detected starting the two-celled stage of embryo development and is later restricted to the outermost, epidermal cell layer from its inception. Its promoter is highly modular with each region contributing to specific aspects of the gene's spa…
AT4G04890	PDF2	HB	D10	PDF2 (PROTODERMAL FACTOR 2); DNA binding / transcription factor	Encodes a homeodomain protein that is expressed in the LI layer of the vegetative, floral and inflorescence meristems. Binds to the L1 box promoter element which is required in some proteins for L1 specific expression.
AT4G32980	ATH1	HB	D10	ATH1 (ARABIDOPSIS THALIANA HOMEOBOX GENE 1); DNA binding / sequence-specific DNA binding / transcription factor	Encodes transcription factor involved in photomorphogenesis. Regulates gibberellin biosynthesis. Activated by AGAMOUS in a cal-1, ap1-1 background. Expressed at low levels in developing stamens. Increased levels of ATH1 severely delay flowering in the C24 accession. Most remarkably, ectopically expressed ATH1 hardly had an effect on flowering time in the Col-0 and Ler accessions. ATH1 physically …
AT1G20693	NFD02	HMG	D10	HMGB2 (HIGH MOBILITY GROUP B 2); DNA binding / chromatin binding / structural constituent of chromatin / transcription factor	Encodes a protein belonging to the subgroup of HMGB (high mobility group B) proteins that have a distinctive DNA-binding motif, the HMG-box domain. The motif confers non-sequence specific interaction with linear DNA and structure-specific binding to distorted DNA sites. The HMGB proteins are involved in the assembly of nucleoprotein complexes. Can be phosphorylated by CK2alpha.
AT1G65620	AS2	LOB	D10	AS2 (ASYMMETRIC LEAVES 2); protein binding	required for formation of a symmetric flat leaf lamina, encodes a member of a family of proteins characterized by cysteine repeats and a leucine zipper; involved in KNOX gene regulation. Acts together with ASL1 in proximal-distal symmetry determination. Forms a complex with AS1 that binds to the BP promoter and leads to silencing of BP., Required for formation of a symmetric flat leaf lamina, enc…
AT1G78930	AT1G78930	mTERF	D10	mitochondrial transcription termination factor-related / mTERF-related	0
AT5G07900	AT5G07900	mTERF	D10	mitochondrial transcription termination factor family protein / mTERF family protein	0
AT3G46950	AT3G46950	mTERF	D10	mitochondrial transcription termination factor-related / mTERF-related	0
AT4G38160	pde191	mTERF	D10	pde191 (pigment defective 191)	0
AT1G74430	MYB95	MYB	D10	MYB95 (myb domain protein 95); DNA binding / transcription factor	Encodes a putative transcription factor (MYB95).
AT3G05380	ATALY2	MYB-related	D10	DNA binding / nucleic acid binding / transcription factor, DNA binding / transcription factor	0
AT1G09710	AT1G09710	MYB-related	D10	DNA binding	0
AT2G46410	CPC	MYB-related	D10	CPC (CAPRICE); DNA binding / transcription factor	Nuclear-localized R3-type MYB transcription factor. Positive regulator of hair-cell differentiation. Preferentially transcribed in hairless cells. Moves from atrichoblasts into trichoblast via plasmodesmata in a tissue-specific mode. N-terminus and part of the Myb domain are required for this movement, with W76 playing a crucial role. Capability to increase the size-exclusion limit of plasmodesma…
AT4G34430	CHB3	MYB-related	D10	CHB3; DNA binding / transcription factor/ zinc ion binding	Member of a small family of SWI3-like genes in Arabidopsis. Referred to as CHB4 in Zhou et al. (2002).
AT1G70060	SNL4	Orphans	D10	SNL4 (SIN3-LIKE 4)	Encodes a homolog of the transcriptional repressor SIN3 (AT1G24190).
AT4G21430	B160	Orphans	D10	B160; protein binding / transcription factor/ zinc ion binding	0
AT3G23150	ETR2	Orphans	D10	ETR2 (ethylene response 2); ethylene binding / glycogen synthase kinase 3/ protein histidine kinase/ receptor	Involved in ethylene perception in Arabidopsis
AT3G01460	ATMBD9	PHD	D10	MBD9; DNA binding / methyl-CpG binding	Encodes a protein with a methyl-CpG-binding domain. Has sequence similarity to human MBD proteins. Involved in the modification of the FLC chromatin acetylation state to affect FLC expression. Mutants show an early flowering, and enhanced shoot branching phenotypes.
AT4G22140	EBS	PHD	D10	DNA binding / protein binding / zinc ion binding	0
AT1G50620	AT1G50620	PHD	D10	PHD finger family protein	0
AT1G05830	ATX2	PHD	D10	ATX2 (ARABIDOPSIS TRITHORAX-LIKE PROTEIN 2); DNA binding / histone methyltransferase(H3-K4 specific)	Encodes a homolog of trithorax, a histone-lysine N-methyltransferase. Paralog of ATX1. Unlike ATX1 which is involved in trimethylating of histone H3-mysine 4, ATX2 is involved in dimethylating of histone H3-lysine 4. ATX1 and ATX2 influence the expression of largely nonoverlapping gene sets. The expression pattern of ATX2 is also different from that of ATX1.
AT3G60670	AT3G60670	PLATZ	D10	zinc-binding protein, putative	0
AT2G42200	SPL9	SBP	D10	SPL9 (SQUAMOSA PROMOTER BINDING PROTEIN-LIKE 9); transcription factor	Encodes a putative transcriptional regulator that is involved in the vegetative to reproductive phase transition. Expression is regulated by MIR156b. SPL activity nonautonomously inhibits initiation of new leaves at the shoot apical meristem.
AT1G02065	SPL8	SBP	D10	SPL8 (SQUAMOSA PROMOTER BINDING PROTEIN-LIKE 8); DNA binding	Encodes an SBP-box gene, a member of the SPL gene family. Mutants are affected in micro- and megasporogenesis, trichome formation on sepals, and stamen filament elongation.
AT2G18850	AT2G18850	SET	D10		0
AT5G13960	SUVH4	SET	D10	SUVH4 (SU(VAR)3-9 HOMOLOG 4); double-stranded methylated DNA binding / histone methyltransferase(H3-K9 specific) / methyl-CpG binding / methyl-CpNpG binding / methyl-CpNpN binding	Encodes a histone 3 lysine 9 specific methyltransferase involved in the maintenance of DNA methylation. SUVH4/KYP is a SU(VAR)3-9 homolog, a SET domain protein. Known SET domain proteins are involved in epigenetic control of gene expression. There are 10 SUVH genes in Arabidopsis and members of this subfamily of the SET proteins have an additional conserved SRA domain. In kyp mutants, there is a …
AT1G76710	SDG26	SET	D10	SDG26 (SET DOMAIN GROUP 26); histone-lysine N-methyltransferase	0
AT2G44150	ASHH3	SET	D10	ASHH3 (HISTONE-LYSINE N-METHYLTRANSFERASE ASHH3); histone-lysine N-methyltransferase	0
AT4G30860	ASHR3	SET	D10	SDG4 (SET DOMAIN GROUP 4); histone methyltransferase	Encodes a member of the trxG protein family. Contains a SET domain which is known to be involved in modification of histone tails by methylation. Interacts physically with AMS, but the implications of this interaction are unknown.Overexpression results in plieotrophic developmental defects.
AT4G31900	PKR2	SNF2	D10	chromatin remodeling factor, putative	0
AT5G19310	AT5G19310	SNF2	D10	homeotic gene regulator, putative	0
AT5G05130	AT5G05130	SNF2	D10	SNF2 domain-containing protein / helicase domain-containing protein / RING finger domain-containing protein	0
AT5G43530	AT5G43530	SNF2	D10	SNF2 domain-containing protein / helicase domain-containing protein / RING finger domain-containing protein	0
AT3G06010	ATCHR12	SNF2	D10	ATCHR12; ATP binding / DNA binding / helicase/ nucleic acid binding	Encodes AtCHR12, a SNF2/Brahma-type chromatin-remodeling protein. AtCHR12 mediates temporary growth arrest in Arabidopsis upon perceiving environmental stress.
AT1G05490	chr31	SNF2	D10	chr31 (chromatin remodeling 31); ATP binding / DNA binding / helicase/ nucleic acid binding	0
AT2G35605	AT2G35605	SWI/SNF-BAF60b	D10	SWIB complex BAF60b domain-containing protein	0
AT3G03590	AT3G03590	SWI/SNF-BAF60b	D10	SWIB complex BAF60b domain-containing protein	0
AT4G32570	TIFY8	Tify	D10	TIFY8 (TIFY DOMAIN PROTEIN 8)	0
AT3G14180	AT3G14180	Trihelix	D10	transcription factor	0
AT5G65410	ZHD1	zf-HD	D10	HB25 (HOMEOBOX PROTEIN 25); DNA binding / sequence-specific DNA binding / transcription factor/ transcription regulator	Encodes ZFHD2, a member of the zinc finger homeodomain transcriptional factor family.
AT5G06250	AT5G06250	ABI3VP1	D11	transcription factor	0
AT3G15210	ATERF-4	AP2-EREBP	D11	ERF4 (ETHYLENE RESPONSIVE ELEMENT BINDING FACTOR 4); DNA binding / protein binding / transcription factor/ transcription repressor	Encodes a member of the ERF (ethylene response factor) subfamily B-1 of ERF/AP2 transcription factor family (ATERF-4). The protein contains one AP2 domain. Acts as a negative regulator of JA-responsive defense gene expression and resistance to the necrotrophic fungal pathogen Fusarium oxysporum and antagonizes JA inhibition of root elongation.
AT3G57600	AT3G57600	AP2-EREBP	D11	AP2 domain-containing transcription factor, putative	encodes a member of the DREB subfamily A-2 of ERF/AP2 transcription factor family. The protein contains one AP2 domain. There are eight members in this subfamily including DREB2A AND DREB2B that are involved in response to drought.
AT5G47230	ERF5	AP2-EREBP	D11	ERF5 (ETHYLENE RESPONSIVE ELEMENT BINDING FACTOR 5); DNA binding / transcription activator/ transcription factor	encodes a member of the ERF (ethylene response factor) subfamily B-3 of ERF/AP2 transcription factor family (ATERF-5). The protein contains one AP2 domain. There are 18 members in this subfamily including ATERF-1, ATERF-2, AND ATERF-5.
AT5G51190	AT5G51190	AP2-EREBP	D11	AP2 domain-containing transcription factor, putative	encodes a member of the ERF (ethylene response factor) subfamily B-3 of ERF/AP2 transcription factor family. The protein contains one AP2 domain. There are 18 members in this subfamily including ATERF-1, ATERF-2, AND ATERF-5.
AT4G34410	RRTF1	AP2-EREBP	D11	RRTF1 ({REDOX RESPONSIVE TRANSCRIPTION FACTOR 1); DNA binding / transcription factor	encodes a member of the ERF (ethylene response factor) subfamily B-3 of ERF/AP2 transcription factor family. The protein contains one AP2 domain. There are 18 members in this subfamily including ATERF-1, ATERF-2, AND ATERF-5.
AT4G11140	CRF1	AP2-EREBP	D11	CRF1 (CYTOKININ RESPONSE FACTOR 1); DNA binding / transcription factor	encodes a member of the ERF (ethylene response factor) subfamily B-5 of ERF/AP2 transcription factor family. The protein contains one AP2 domain. There are 7 members in this subfamily. Also named as CRF1 (cytokinin response factor 1).
AT5G62000	HSS	ARF	D11	ARF2 (AUXIN RESPONSE FACTOR 2); protein binding / transcription factor	Encodes an auxin response factor. Mutants have many defects including enlarged rosette leaves, reduced fertility, later senescence, hypocotyl elongation defects, enlarged seeds and enlarged cotyledons. May not mediate auxin effects. Increase in seed size due to increased cell proliferation.
AT4G14560	AXR5	AUX/IAA	D11	IAA1 (INDOLE-3-ACETIC ACID INDUCIBLE); protein binding / transcription factor	auxin (indole-3-acetic acid) induced gene (IAA1) encoding a short-lived nuclear-localized transcriptional regulator protein.
AT1G51140	AT1G51140	bHLH	D11	basic helix-loop-helix (bHLH) family protein	0
AT2G20180	PIL5	bHLH	D11	PIL5 (PHYTOCHROME INTERACTING FACTOR 3-LIKE 5); DNA binding / phytochrome binding / transcription factor	Encodes a novel Myc-related bHLH transcription factor that has transcriptional activation activity in the dark. It is a key negative regulator of phytochrome-mediated seed germination and acts by inhibiting chlorophyll biosynthesis, light-mediated suppression of hypocotyl elongation and far-red light-mediated suppression of seed germination, and promoting negative gravitropism in hypocotyls. Ligh…
AT1G68920	AT1G68920	bHLH	D11	basic helix-loop-helix (bHLH) family protein	0
AT4G38900	AT4G38900	bZIP	D11	bZIP protein	0
AT1G19490	AT1G19490	bZIP	D11	bZIP transcription factor family protein	0
AT3G55370	OBP3	C2C2-Dof	D11	OBP3 (OBF-BINDING PROTEIN 3); DNA binding / transcription factor	Encodes a nuclear localized Dof domain containing transcription factor expressed primarily in roots. Responsive to salicylic acid. Transgenic overexpressors have yellow leaves and short, defective roots.
AT4G32890	GATA9	C2C2-GATA	D11	zinc finger (GATA type) family protein	Encodes a member of the GATA factor family of zinc finger transcription factors.
AT2G02070	AtIDD5	C2H2	D11	AtIDD5 (Arabidopsis thaliana Indeterminate(ID)-Domain 5); nucleic acid binding / transcription factor/ zinc ion binding	0
AT2G19810	AT2G19810	C3H	D11	zinc finger (CCCH-type) family protein	0
AT2G40140	SZF2	C3H	D11	CZF1; transcription factor	0
AT2G02160	AT2G02160	C3H	D11	zinc finger (CCCH-type) family protein	0
AT5G23090	NF-YB13	CCAAT	D11	NF-YB13 (NUCLEAR FACTOR Y, SUBUNIT B13); transcription factor	0
AT5G03415	DPB	E2F-DP	D11	DPB; protein binding / protein heterodimerization	Encodes a homolog of the animal DP protein. DP, in animals, forms a heterodimer with E2F and plays a central role in G1/S transition in the cell division cycle. DPB has been shown to interact with non phosphorylated E2Fc; when E2Fc is phosphorylated, the formation of the E2Fc/DPB heterodimer is lost.
AT3G07220	AT3G07220	FHA	D11	transcriptional activator, putative	0
AT3G20550	DDL	FHA	D11	DDL (DAWDLE)	Encodes a nuclear localized FHA (forhkead) domain containing protein.Mutant plants have shortened roots, delayed flowering time, altered floral organ number, defective floral organs and reduced fertility.Ddl mutants also show reduced levels of pri-miRNAs as well as mature miRNAs suggesting involvement in biogenesis of miRNAs. DDL does not affect transcription of miRNAs directly but may act throug…
AT2G29060	AT2G29060	GRAS	D11	scarecrow transcription factor family protein	0
AT4G17230	SCL13	GRAS	D11	SCL13 (Scarecrow-like 13); transcription factor	Encodes a scarecrow-like protein (SCL13). Member of GRAS gene family.
AT5G59450	AT5G59450	GRAS	D11	scarecrow-like transcription factor 11 (SCL11)	0
AT4G29940	PRHA	HB	D11	PRHA (PATHOGENESIS RELATED HOMEODOMAIN PROTEIN A); protein binding / sequence-specific DNA binding / transcription activator/ transcription factor	Homeodomain protein (PRHA). Expression of the gene differs in various vegetative and floral plant tissues and is positively influenced by the phytohormone auxin. It is often associated with regions of developing vascular tissue. The prha promoter is highly responsive to the synthetic auxin, naphthalene acetic acid, in transient assays using tobacco protoplasts. The PRHA protein has the capacity t…
AT1G20696	HMGB3	HMG	D11	HMGB3 (HIGH MOBILITY GROUP B 3); DNA binding / chromatin binding / structural constituent of chromatin / transcription factor	Encodes a protein belonging to the subgroup of HMGB (high mobility group B) proteins that have a distinctive DNA-binding motif, the HMG-box domain. The motif confers non-sequence specific interaction with linear DNA and structure-specific binding to distorted DNA sites. The HMGB proteins are involved in the assembly of nucleoprotein complexes. Can be phosphorylated by CK2alpha.
AT4G38620	ATMYB4	MYB	D11	MYB4; DNA binding / transcription factor	Encodes a R2R3 MYB protein which is involved in the response to UV-B. It functions as a repressor of target gene expression. One of its target genes encodes cinnamate 4-hydroxylase; mutants accumulate sinapate esters in their leaves. MYB4 binds to its own promoter and represses its own expression. Nuclear localization of MYB4 depends on the action of the beta importin SAD2.
AT3G07740	ATADA2A	MYB-related	D11	ADA2A (HOMOLOG OF YEAST ADA2 2A); DNA binding / transcription factor, ADA2A (HOMOLOG OF YEAST ADA2 2A); DNA binding / transcription factor/ zinc ion binding, ADA2A (HOMOLOG OF YEAST ADA2 2A); DNA binding / transcription factor/ zinc ion binding	encodes a transcriptional adaptor ADA2a that interacts with histone acetyltransferase GCN5 homolog and CBF1
AT1G72650	TRFL6	MYB-related	D11	TRFL6 (TRF-LIKE 6); DNA binding / transcription factor	Arabidopsis thaliana myb family transcription factor (At1g72650)
AT3G44350	anac061	NAC	D11	anac061 (Arabidopsis NAC domain containing protein 61); transcription factor	0
AT2G36026	AT2G36026	OFP	D11		0
AT1G32810	AT1G32810	PHD	D11	protein binding / zinc ion binding	0
AT4G27910	ATX4	PHD	D11	SDG16 (SET DOMAIN PROTEIN 16); protein binding / zinc ion binding	0
AT1G03750	CHR9	SNF2	D11	SWI2 (SWITCH 2); ATP binding / DNA binding / helicase/ nucleic acid binding	0
AT1G72450	JAZ6	Tify	D11	JAZ6 (JASMONATE-ZIM-DOMAIN PROTEIN 6)	JAZ6 transcript levels rise in response to a jasmonate stimulus and a GFP:JAZ6 fusion protein localizes to the nucleus. Application of jasmonate methyl ester to Arabidopsis roots reduces the levels of a JAZ6:GUS fusion protein, presumably by stimulating ubiquitin-proteasome-mediated degradation.
AT5G13220	TIFY9	Tify	D11	JAZ10 (JASMONATE-ZIM-DOMAIN PROTEIN 10)	Plants overexpressing At5g13220.3, but not At5g13220.1 showed enhanced insensitivity to MeJa., , Plants overexpressing At5g13220.3, but not At5g13220.1 showed enhanced insensitivity to MeJa, whereas RNAi constructs for At5g13220.3 increased MeJA sensitivity. This isoform modifies growth in response to wounding in a process that requires jasmonate signaling.,
AT3G10030	AT3G10030	Trihelix	D11	aspartate/glutamate/uridylate kinase family protein	0
AT3G06380	ATTLP9	TUB	D11	ATTLP9 (TUBBY-LIKE PROTEIN 9); phosphoric diester hydrolase/ protein binding / transcription factor	Member of TLP family
AT4G39410	ATWRKY13	WRKY	D11	WRKY13; transcription factor	member of WRKY Transcription Factor; Group II-c
AT5G03150	JKD	C2H2	D12	JKD (JACKDAW); nucleic acid binding / protein binding / protein homodimerization/ transcription factor/ zinc ion binding	JKD is a nuclear-localized putative transcription factor with three zinc finger domains. jkd mutants show a number of root patterning defects including ectopic periclinal divisions in the cortex, increased cell numbers in the cortical and epidermal layers, a disrupted QC marker expression pattern, and disorganized QC and columella cells. jkd mutants also have a reduced number of meristematic cell…
AT2G17870	ATCSP3	CSD	D12	cold-shock DNA-binding family protein	Encodes COLD SHOCK DOMAIN PROTEIN 3 (CSP3), involved in the acquisition of freezing tolerance.
AT3G47620	TCP14	TCP	D12	AtTCP14 (TEOSINTE BRANCHED1, CYCLOIDEA and PCF (TCP) 14); transcription factor	Encodes a transcription factor AtTCP14 that regulates seed germination. AtTCP14 shows elevated expression level just prior to germination. AtTCP14 is predominantly expressed in the vascular tissue of the embryo, and affects gene expression in radicles in a non-cell-autonomous manner.
AT3G23050	IAA7	AUX/IAA	D13	IAA7 (INDOLE-3-ACETIC ACID 7); transcription factor	Transcription regulator acting as repressor of auxin-inducible gene expression. Plays role in the control of gravitropic growth and development in light-grown seedlings. Auxin induces the degradation of the protein in a dosage-dependent manner in a process mediated by AtRac1. Auxin induced the relocalization of the protein within the nucleus from a diffused nucleoplasmic pattern to a discrete par…
AT3G51950	AT3G51950	C3H	D13	zinc finger (CCCH-type) family protein / RNA recognition motif (RRM)-containing protein	0
AT4G25210	AT4G25210	GeBP	D13	transcription regulator	0
AT2G39020	AT2G39020	GNAT	D13	GCN5-related N-acetyltransferase (GNAT) family protein	0
AT5G11340	AT5G11340	GNAT	D13	GCN5-related N-acetyltransferase (GNAT) family protein	0
AT1G31320	LBD4	LOB	D13	LBD4 (LOB DOMAIN-CONTAINING PROTEIN 4)	0
AT3G58680	MBF1B	MBF1	D13	MBF1B (MULTIPROTEIN BRIDGING FACTOR 1B); DNA binding / transcription coactivator	One of three genes in A. thaliana encoding multiprotein bridging factor 1, a highly conserved transcriptional coactivator. May serve as a bridging factor between a bZIP factor and TBP. Its expression is developmentally regulated.
AT5G61420	AtMYB28	MYB	D13	MYB28 (myb domain protein 28); DNA binding / transcription factor	Encodes a nuclear localized member of the MYB transcription factor family. Involved in positive regulation of aliphatic glucosinolate biosynthesis.Expression is induced by touch, wounding and glucose., Encodes a putative transcription factor (MYB28).
AT1G30210	TCP24	TCP	D13	TCP24 (TEOSINTE BRANCHED1, CYCLOIDEA, AND PCF FAMILY 24); transcription factor	TCP family protein involved in heterochronic regulation of leaf differentiation.
AT1G69690	AT1G69690	TCP	D13	TCP family transcription factor, putative	0
AT3G15030	MEE35	TCP	D13	TCP4 (TCP family transcription factor 4); transcription factor	Arabidopsis thaliana TCP family transcription factor. Regulated by miR319. Involved in heterchronic regulation of leaf differentiation.
AT4G23750	CRF2	AP2-EREBP	D2	CRF2 (CYTOKININ RESPONSE FACTOR 2); DNA binding / transcription factor	encodes a member of the ERF (ethylene response factor) subfamily B-5 of ERF/AP2 transcription factor family. The protein contains one AP2 domain. There are 7 members in this subfamily. Monopteros target gene.
AT4G37750	ANT	AP2-EREBP	D2	ANT (AINTEGUMENTA); DNA binding / transcription factor	ANT is required for control of cell proliferation and encodes a putative transcriptional regulator similar to AP2. Loss of function alleles have reduced fertility, abnormal ovules and abnormal lateral organs. Expressed specifically in the chalaza and in floral organ primordia.
AT4G36930	SPT	bHLH	D2	SPT (SPATULA); DNA binding / transcription factor	Encodes a transcription factor of the bHLH protein family. Mutants have abnormal, unfused carpels and reduced seed dormancy.
AT3G16870	GATA17	C2C2-GATA	D2	zinc finger (GATA type) family protein	Encodes a member of the GATA factor family of zinc finger transcription factors.
AT2G45190	AFO	C2C2-YABBY	D2	AFO (ABNORMAL FLORAL ORGANS); protein binding / transcription factor/ transcription regulator	Encodes a member of the YABBY family of transcriptional regulators that is involved in abaxial cell type specification in leaves and fruits. YAB1 acts in a non-cell autonomous fashion within the meristem to affect phyllotactic patterning. The non-autonomous effect on the central region of the meristem is mediated through the activity if Lateral Suppressor (LAS).
AT5G43250	NF-YC13	CCAAT	D2	NF-YC13 (NUCLEAR FACTOR Y, SUBUNIT C13); DNA binding / transcription factor	0
AT1G54690	G-H2AX	CCAAT	D2	GAMMA-H2AX (GAMMA HISTONE VARIANT H2AX); DNA binding	Encodes HTA3, a histone H2A protein. H2AX is a meiosis-specific isoform of histone H2A. Upon DSB formation, rapid accumulation of phosphorylated H2AX (&#947;-H2AX) occurs around the break site. _x0001_H2AX foci accumulate in early G2. Immunolocalization studies in spread preparations of wild-type meiocytes at G2/early leptotene revealed the accumulation of numerous rather diffuse &#947;-H2AX foci…
AT3G48160	E2FE	E2F-DP	D2	DEL1 (DP-E2F-LIKE 1); DNA binding / transcription factor	E2F-like protein, an inhibitor of the endocycle, preserves the mitotic state of proliferating cells by suppressing transcription of genes that are required for cells to enter the DNA endoreduplication cycle.
AT1G75430	BLH11	HB	D2	BLH11 (BEL1-LIKE HOMEODOMAIN 11); transcription factor	0
AT2G17560	NFD4	HMG	D2	HMGB4 (HIGH MOBILITY GROUP B 4); DNA binding / chromatin binding / structural constituent of chromatin / transcription factor	Encodes a protein belonging to the subgroup of HMGB (high mobility group B) proteins that have a distinctive DNA-binding motif, the HMG-box domain. The motif confers non-sequence specific interaction with linear DNA and structure-specific binding to distorted DNA sites. The HMGB proteins are involved in the assembly of nucleoprotein complexes. Can be phosphorylated by CK2alpha.
AT5G23420	HMGB6	HMG	D2	HMGB6; transcription factor	Encodes HMGB6, a protein belonging to the subgroup of HMGB (high mobility group B) proteins. Localized in the nucleus. Binds to supercoiled DNA in vitro. HMGB6 is phosphorylated by protein kinase CK2alpha within its acidic C-terminal domain.
AT4G02990	AT4G02990	mTERF	D2	mitochondrial transcription termination factor family protein / mTERF family protein	0
AT5G06810	AT5G06810	mTERF	D2	mitochondrial transcription termination factor-related / mTERF-related	0
AT5G11510	MYB3R-4	MYB	D2	MYB3R-4 (myb domain protein 3R-4); DNA binding / transcription coactivator/ transcription factor	Arabidopsis thaliana putative c-myb-like transcription factor MYB3R-4. Functions in powdery mildew induced host endoreduplication at the site of infection.
AT1G71260	ATWHY2	PBF-2-like	D2	ATWHY2 (A. THALIANA WHIRLY 2); DNA binding	Encodes WHY2, a homolog of the potato p24 protein. It shares the conserved KGKAAL domain, a putative DNA-binding domain, with potato p24 and is localized to mitochondria and not the nucleus. WHY2 is a member of the Whirly family proteins present mainly in the plant kingdom performing various activities related to DNA metabolism. Crystal structure of Solanum tuberosum WHY2, a close homolog of Arab…
AT1G14410	ATWHY1	PBF-2-like	D2	WHY1 (WHIRLY 1); DNA binding / telomeric DNA binding	Encodes a homolog of the potato p24 protein. Binds single strand telomeric repeats. Negatively regulates telomerase activity and telomere length.
AT5G24330	ATXR6	PHD	D2	ATXR6; DNA binding / protein binding	Encodes a SET-domain protein, a H3K27 monomethyltransferases required for chromatin structure and gene silencing. Regulates heterochromatic DNA replication. Contains a PCNA-binding domain. ATXR6 accumulates preferentially during the late G1 or S phase, suggesting that it plays a role in cell-cycle regulation or progression.
AT3G14740	AT3G14740	PHD	D2	PHD finger family protein	0
AT4G14700	ATORC1A	PHD	D2	ORC1A (ORIGIN RECOGNITION COMPLEX 1); DNA binding / double-stranded methylated DNA binding	Encodes origin of replication complex 1a subunit.The protein contains a PHD domain,binds methylated DNA and appears to function as a transcriptional activator.
AT5G66750	SOM1	SNF2	D2	CHR1 (CHROMATIN REMODELING 1); ATPase/ helicase	Protein is similar to SWI2/SNF2 chromatin remodeling proteins. DDM1 is appears to act as a chromatin-remodeling ATPase involved in cytosine methylation in CG and non-CG contexts. Involved in gene silencing and maintenance of DNA methylation and histone methylation. Hypomethylation of many genomic regions occurs in ddm1 mutants, and can cause several phenotypic abnormalities, but some loci, such a…
AT5G07810	AT5G07810	SNF2	D2	SNF2 domain-containing protein / helicase domain-containing protein / HNH endonuclease domain-containing protein	0
AT3G19210	ATRAD54	SNF2	D2	ATRAD54 (ARABIDOPSIS HOMOLOG OF RAD54); ATP binding / DNA binding / helicase/ nucleic acid binding	Encodes RAD54, a member of the SWI2/SNF2 family of DNA-stimulated ATPases. Functions in DNA repair via homologous recombination.
AT2G14880	AT2G14880	SWI/SNF-BAF60b	D2	SWIB complex BAF60b domain-containing protein	0
AT5G63420	emb2746	Trihelix	D2	emb2746 (embryo defective 2746); DNA binding / catalytic/ hydrolase	0
AT1G75240	HB33	zf-HD	D2	AtHB33 (ARABIDOPSIS THALIANA HOMEOBOX PROTEIN 33); DNA binding / transcription factor	0
AT2G24700	AT2G24700	ABI3VP1	D3	transcriptional factor B3 family protein	0
AT3G06160	AT3G06160	ABI3VP1	D3	transcriptional factor B3 family protein	0
AT3G11200	AL2	Alfin-like	D3	AL2 (ALFIN-LIKE 2); DNA binding / methylated histone residue binding	AL2 encodes a member of the Alfin-Like family of nuclear-localized PhD domain containing homeodomain proteins. Binds to H3K4 di or trimethylated DNA.
AT5G11590	TINY2	AP2-EREBP	D3	TINY2 (TINY2); DNA binding / transcription factor	encodes a member of the DREB subfamily A-4 of ERF/AP2 transcription factor family. The protein contains one AP2 domain. There are 17 members in this subfamily including TINY.
AT1G28360	ERF12	AP2-EREBP	D3	ERF12 (ERF DOMAIN PROTEIN 12); DNA binding / transcription factor/ transcription repressor	encodes a member of the ERF (ethylene response factor) subfamily B-1 of ERF/AP2 transcription factor family (ERF12). The protein contains one AP2 domain. There are 15 members in this subfamily including ATERF-3, ATERF-4, ATERF-7, and leafy petiole.
AT1G53910	RAP2.12	AP2-EREBP	D3	RAP2.12; DNA binding / transcription factor	encodes a member of the ERF (ethylene response factor) subfamily B-2 of ERF/AP2 transcription factor family (RAP2.12). The protein contains one AP2 domain. There are 5 members in this subfamily including RAP2.2 AND RAP2.12.
AT1G36060	AT1G36060	AP2-EREBP	D3	AP2 domain-containing transcription factor, putative	encodes a member of the DREB subfamily A-6 of ERF/AP2 transcription factor family. The protein contains one AP2 domain. There are 8 members in this subfamily including RAP2.4.
AT2G28550	TOE1	AP2-EREBP	D3	RAP2.7 (RELATED TO AP2.7); DNA binding / transcription factor	0
AT3G54320	WRI1	AP2-EREBP	D3	WRI1 (WRINKLED 1); DNA binding / transcription factor	WRINKLED1 encodes transcription factor of the AP2/ERWEBP class. Protein has two plant-specific (AP2/EREB) DNA-binding domains and is involved in the control of storage compound biosynthesis in Arabidopsis. Mutants have wrinkled seed phenotype, due to a defect in the incorporation of sucrose and glucose into triacylglycerols. Transgenic sGsL plants (21-day-old) grown on 6% sucrose for 24 hours had…
AT5G57390	AIL5	AP2-EREBP	D3	AIL5 (AINTEGUMENTA-LIKE 5); DNA binding / transcription factor	Encodes a member of the AP2 family of transcriptional regulators.May be involved in germination and seedling growth. Mutants are resistant to ABA analogs and are resistant to high nitrogen concentrations.essential for the developmental transition between the embryonic and vegetative phases in plants.Overexpression results in the formation of somatic embryos on cotyledons.
AT5G37020	ARF8	ARF	D3	ARF8 (AUXIN RESPONSE FACTOR 8); transcription factor	Encodes a member of the auxin response factor family. Mediates auxin response via expression of auxin regulated genes. Acts redundantly with ARF6 to control stamen elongation and flower maturation. Expression of ARF8 is controlled by miR167.
AT1G19850	MP	ARF	D3	MP (MONOPTEROS); transcription factor	Encodes a transcription factor (IAA24) mediating embryo axis formation and vascular development. Similar to AUXIN RESPONSIVE FACTOR 1 (ARF1) shown to bind to auxin responsive elements (AREs), and to the maize transcriptional activator VIVIPAROUS 1( VP1). In situ hybridization shows expression in provascular tissue of embryos, the emerging shoot primordia, then is restricted to provascular tissue,…
AT3G13350	AT3G13350	ARID	D3	high mobility group (HMG1/2) family protein / ARID/BRIGHT DNA-binding domain-containing protein	0
AT2G46040	AT2G46040	ARID	D3	ARID/BRIGHT DNA-binding domain-containing protein / ELM2 domain-containing protein	0
AT4G11400	AT4G11400	ARID	D3	ARID/BRIGHT DNA-binding domain-containing protein / ELM2 domain-containing protein / Myb-like DNA-binding domain-containing protein	0
AT4G18020	APRR2	ARR-B	D3	APRR2; transcription factor/ two-component response regulator	Encodes pseudo-response regulator 2 (APRR2) that interacts with a calcium sensor (CML9).
AT2G01760	ARR14	ARR-B	D3	ARR14 (ARABIDOPSIS RESPONSE REGULATOR 14); transcription factor/ two-component response regulator	member of Response Regulator: B- Type
AT5G58080	ARR18	ARR-B	D3	ARR18 (ARABIDOPSIS RESPONSE REGULATOR 18); transcription factor/ two-component response regulator	member of Response Regulator: B- Type
AT2G46990	IAA20	AUX/IAA	D3	IAA20 (INDOLE-3-ACETIC ACID INDUCIBLE 20); transcription factor	Encodes a member of the Aux/IAA family of proteins implicated in auxin signaling. IAA20 lacks the conserved degron (domain II) found in many family members, and IAA20 fusion proteins are stable in Arabidopsis seedlings. IAA20 transcripts are induced by auxin treatment, and overexpression of IAA20 leads to defects in gravitropism, root development, root meristem maintenance, etiolation, and cotyle…
AT3G15540	IAA19	AUX/IAA	D3	IAA19 (INDOLE-3-ACETIC ACID INDUCIBLE 19); transcription factor	Primary auxin-responsive gene. Involved in the regulation stamen filaments development.
AT1G75080	BZR1	BES1	D3	BZR1 (BRASSINAZOLE-RESISTANT 1); DNA binding / transcription regulator/ transcription repressor	Encodes a positive regulator of the brassinosteroid (BR) signalling pathway that mediates both downstream BR responses and negative feedback regulation of BR biosynthesis. There is evidence for phosphorylation-dependent nucleocytoplasmic shuttling of BZR1. GSK3-like kinases (including BIN2), 14-3-3 proteins, and the phosphatase BSU1 seem to participate in this process. Phosphorylation also appear…
AT1G10120	AT1G10120	bHLH	D3	DNA binding / transcription factor	0
AT1G12540	AT1G12540	bHLH	D3	basic helix-loop-helix (bHLH) family protein	0
AT1G59640	ZCW32	bHLH	D3	ZCW32; DNA binding / transcription factor	A basic helix-loop-helix encoding gene (BIGPETAL, BPE) involved in the control of petal size. BPE is expressed via two mRNAs derived from an alternative splicing event. The BPEub (AT1G59640.1)transcript is expressed ubiquitously, whereas the BPEp (AT1G59640.2) transcript is preferentially expressed in petals. Plants that lack the petal-expressed variant BPEp have larger petals as a result of incr…
AT4G09820	TT8	bHLH	D3	TT8 (TRANSPARENT TESTA 8); DNA binding / transcription factor	TT8 is a regulation factor that acts in a concerted action with TT1, PAP1 and TTG1 on the regulation of flavonoid pathways, namely proanthocyanidin and anthocyanin biosynthesis. Affects dihydroflavonol 4-reductase gene expression. It is thought that a ternary complex composed of TT2, TT8 and TTG1 is necessary for correct expression of BAN in seed endothelium. Also important for important for marg…
AT4G34590	GBF6	bZIP	D3	GBF6 (G-BOX BINDING FACTOR 6); DNA binding / protein heterodimerization/ transcription factor	Encodes a basic domain leucine zipper (bZip) transcription factor bZIP11. Translation is repressed by sucrose. Directly regulates gene expression of ASN1 and ProDH2, which are enzyme-coding genes involved in amino acid metabolism.
AT1G06070	AT1G06070	bZIP	D3	bZIP transcription factor, putative (bZIP69)	0
AT5G44080	AT5G44080	bZIP	D3	bZIP transcription factor family protein	0
AT2G35530	bZIP16	bZIP	D3	bZIP transcription factor family protein	Encodes a G group bZIP transcription factor family member that can bind cis elements with an ACGT core, such as G-box, Hex, C-box and As-1. The protein is localized in the nucleus and can homodimerize and can heterodimerize with other G group members.
AT5G06950	TGA2	bZIP	D3	AHBP-1B; DNA binding / transcription activator/ transcription factor/ transcription repressor	Transcription factor of the B-ZIP family that has high affinity for C-box motifs. Interacts with NPR1 and may regulate PR gene expression. Phosphorylated by a CK2-like protein in vitro. Phosphorylation is enhanced by salicylic acid treatment.
AT1G28050	AT1G28050	C2C2-CO-like	D3	zinc finger (B-box type) family protein	0
AT2G46590	DAG2	C2C2-Dof	D3	DAG2 (DOF AFFECTING GERMINATION 2); DNA binding / transcription factor	encodes a protein containing Dof zinc finger motifs. expression is limited to vascular system of the mother plant. recessive mutation is inherited as maternal-effect and expression is not detected in the embryo. mutants are defective in seed germination. mutants are more dependent on light and cold treatment and less sensitive to gibberellin during seed germination.
AT3G50410	OBP1	C2C2-Dof	D3	OBP1 (OBF BINDING PROTEIN 1); DNA binding / protein binding / transcription factor	Arabidopsis Dof protein containing a single 51-amino acid zinc finger DNA-binding domain, which may play an important roles in plant growth and development.
AT4G24060	AT4G24060	C2C2-Dof	D3	Dof-type zinc finger domain-containing protein	0
AT1G47655	AT1G47655	C2C2-Dof	D3	Dof-type zinc finger domain-containing protein	0
AT5G60200	TMO6	C2C2-Dof	D3	Dof-type zinc finger domain-containing protein	Encodes a Dof-type transcription factor.
AT3G06740	GATA15	C2C2-GATA	D3	zinc finger (GATA type) family protein	Encodes a member of the GATA factor family of zinc finger transcription factors.
AT1G51600	TIFY2A	C2C2-GATA	D3	TIFY2A; sequence-specific DNA binding / transcription factor/ zinc ion binding	member of a novel family of plant-specific GATA-type transcription factors.
AT1G08010	GATA11	C2C2-GATA	D3	zinc finger (GATA type) family protein	Encodes a member of the GATA factor family of zinc finger transcription factors.
AT2G01940	ATIDD15	C2H2	D3	nucleic acid binding / transcription factor/ zinc ion binding	May be involved in an early event in shoot gravitropism such as gravity perception and/or a signaling process subsequent to amyloplast sedimentation as a putative transcription factor in gravity-perceptive cells.
AT2G48100	AT2G48100	C2H2	D3	exonuclease family protein	0
AT2G23740	AT2G23740	C2H2	D3	nucleic acid binding / transcription factor/ zinc ion binding	0
AT2G29660	AT2G29660	C2H2	D3	zinc finger (C2H2 type) family protein	0
AT3G50700	AtIDD2	C2H2	D3	AtIDD2 (Arabidopsis thaliana Indeterminate(ID)-Domain 2); nucleic acid binding / transcription factor/ zinc ion binding	zinc finger protein, similar to maize Indeterminate1 (ID1)
AT1G30970	SUF4	C2H2	D3	SUF4 (suppressor of FRIGIDA4); DNA binding / protein heterodimerization/ protein homodimerization/ transcription factor	Encodes SUF4 (SUPPRESSOR of FRI 4), a putative zinc-finger-containing transcription factor that is required for delayed flowering in winter-annual Arabidopsis. suf4 mutations strongly suppress the late-flowering phenotype of FRI (FRIGIDA) mutants. suf4 mutants also show reduced H3K4 trimethylation at FLC (FLOWERING LOCUS C), a floral inhibitor. SUF4 may act to specifically recruit a putative hist…
AT1G72050	TFIIIA	C2H2	D3	TFIIIA (TRANSCRIPTION FACTOR IIIA); 5S rDNA binding / 5S rRNA binding / nucleic acid binding / transcription factor/ zinc ion binding, TFIIIA (TRANSCRIPTION FACTOR IIIA); nucleic acid binding / zinc ion binding	Encodes a transcriptional factor TFIIIA required for transcription of 5S rRNA gene. 5S rRNA is the smallest constituent of the ribosome. Work on one of the gene models AT1G72050.2 showed that it encodes a protein with nine Cys(2)-His(2)-type zinc fingers, a characteristic feature of TFIIIA proteins. AT1G72050.2 also contains a 23 amino acid spacer between fingers 1 and 2, a 66 amino acid spacer b…
AT3G57670	NTT	C2H2	D3	NTT (NO TRANSMITTING TRACT); nucleic acid binding / transcription factor/ zinc ion binding	0
AT4G02670	AtIDD12	C2H2	D3	AtIDD12 (Arabidopsis thaliana Indeterminate(ID)-Domain 12); nucleic acid binding / transcription factor/ zinc ion binding	0
AT5G04240	ELF6	C2H2	D3	ELF6 (EARLY FLOWERING 6); transcription factor	Early Flowering 6 (ELF6) encodes a Jumonji N/C and zinc finger domain-containing protein that acts as a repressor in the photoperiod pathway. ELF6 interacts with BES1 in a Y2H assay, in vitro, and in Arabidosis protoplasts (based on BiFC). ELF6 may play a role in brassinosteroid signaling by affecting histone methylation in the promoters of BR-responsive genes.
AT5G63260	AT5G63260	C3H	D3	zinc finger (CCCH-type) family protein	0
AT2G20280	AT2G20280	C3H	D3	zinc finger (CCCH-type) family protein	0
AT5G12850	AT5G12850	C3H	D3	zinc finger (CCCH-type) family protein	0
AT5G42820	U2AF35B	C3H	D3	U2AF35B; RNA binding / nucleic acid binding / nucleotide binding / zinc ion binding	U2 auxiliary factor small subunit. The atU2AF35b protein and its homolog, atU2AF35a, contain most of the conserved domains of hsU2AF35, including the psiRRM, one RS domain, two zinc fingers, and the two regions for interacting with U2AF large subunit. Both proteins lack the stretch of glycines present in human U2AF35. The sequences are overall 83% identical, and each Arabidopsis homolog shows app…
AT3G12680	HUA1	C3H	D3	HUA1 (ENHANCER OF AG-4 1); RNA binding	Member of the floral homeotic AGAMOUS pathway.
AT3G19360	AT3G19360	C3H	D3	zinc finger (CCCH-type) family protein	0
AT5G51980	AT5G51980	C3H	D3	WD-40 repeat family protein / zfwd2 protein (ZFWD2), putative	0
AT3G18640	AT3G18640	C3H	D3	zinc finger protein-related	0
AT2G29580	AT2G29580	C3H	D3	zinc finger (CCCH-type) family protein / RNA recognition motif (RRM)-containing protein	0
AT1G04990	AT1G04990	C3H	D3	zinc finger (CCCH-type) family protein	0
AT5G40880	AT5G40880	C3H	D3	WD-40 repeat family protein / zfwd3 protein (ZFWD3)	0
AT3G16940	AT3G16940	CAMTA	D3	calmodulin-binding protein	0
AT1G08970	HAP5C	CCAAT	D3	NF-YC9 (NUCLEAR FACTOR Y, SUBUNIT C9); DNA binding / transcription factor	heme activated protein (HAP5c)
AT4G29000	AT4G29000	CPP	D3	tesmin/TSO1-like CXC domain-containing protein	0
AT3G04850	AT3G04850	CPP	D3	tesmin/TSO1-like CXC domain-containing protein	0
AT5G25790	AT5G25790	CPP	D3	transcription factor	0
AT2G25620	DBP1	DBP	D3	protein phosphatase 2C, putative / PP2C, putative	Encodes DBP1, a member of the DBP factors (DNA-binding protein phosphatases) featuring sequence-specific DNA-binding and protein phosphatase activity. DBP1 is involved in plant-potyvirus interactions. Loss-of-function of DBP1 renders resistance to potyviruses.
AT5G35210	AT5G35210	DDT	D3	peptidase M50 family protein / sterol-regulatory element binding protein (SREBP) site 2 protease family protein	0
AT2G36010	E2F3	E2F-DP	D3	E2F3 (E2F TRANSCRIPTION FACTOR 3); DNA binding / transcription factor	Member of the E2F transcription factors, (cell cycle genes), key components of the cyclin D/retinoblastoma/E2F pathway.
AT4G12850	AT4G12850	FAR1	D3	far-red impaired responsive family protein / FAR1 family protein	0
AT4G38180	FRS5	FAR1	D3	FRS5 (FAR1-related sequence 5); zinc ion binding	0
AT2G43280	AT2G43280	FAR1	D3	far-red impaired responsive family protein / FAR1 family protein	0
AT1G76320	FRS4	FAR1	D3	FRS4 (FAR1-related sequence 4); zinc ion binding	0
AT3G02400	AT3G02400	FHA	D3	forkhead-associated domain-containing protein / FHA domain-containing protein / AT hook motif-containing protein	0
AT3G10760	AT3G10760	G2-like	D3	myb family transcription factor	0
AT5G16560	KAN	G2-like	D3	KAN (KANADI); transcription factor	Encodes a KANADI protein (KAN) that regulates organ polarity in Arabidopsis. KAN is required for abaxial identity in both leaves and carpels, and encodes a nuclear-localized protein in the GARP family of putative transcription factors. Together with KAN2, this gene appears to be involved in the development of the carpel and the outer integument of the ovule.Along with KAN2 and KAN4, KAN1 appears …
AT2G25650	AT2G25650	GeBP	D3	DNA-binding storekeeper protein-related	0
AT5G50320	HAC8	GNAT	D3	ELO3 (ELONGATA 3); histone acetyltransferase	A subunit of Elongator, a histone acetyl transferase complex, consisting of six subunits (ELP1–ELP6), that copurifies with the elongating RNAPII in yeast and humans. Three Arabidopsis thaliana genes, encoding homologs of the yeast Elongator subunits ELP1, ELP3 (histone acetyl transferase), and ELP4 are responsible for the narrow leaf phenotype in elongata mutants and for reduced root growth that …
AT2G04845	AT2G04845	GNAT	D3	GCN5-related N-acetyltransferase (GNAT) family protein	0
AT5G13780	AT5G13780	GNAT	D3	GCN5-related N-acetyltransferase, putative	0
AT2G01570	RGA1	GRAS	D3	RGA1 (REPRESSOR OF GA1-3 1); protein binding / transcription factor	Member of the VHIID/DELLA regulatory family. Contains homopolymeric serine and threonine residues, a putative nuclear localization signal, leucine heptad repeats, and an LXXLL motif. Putative transcriptional regulator repressing the gibberellin response and integration of phytohormone signalling. DELLAs repress cell proliferation and expansion that drives plant growth. The protein undergoes degra…
AT1G21450	SCL1	GRAS	D3	SCL1 (SCARECROW-LIKE 1); transcription factor	Encodes a scarecrow-like protein (SCL1). Member of GRAS gene family.
AT3G13960	AtGRF5	GRF	D3	AtGRF5 (GROWTH-REGULATING FACTOR 5); transcription activator	Growth regulating factor encoding transcription activator. One of the nine members of a GRF gene family, containing nuclear targeting domain. Involved in leaf development and expressed in root, shoot and flower.
AT1G73360	EDT1	HB	D3	HDG11 (HOMEODOMAIN GLABROUS 11); DNA binding / transcription factor	Encodes a homeobox-leucine zipper family protein belonging to the HD-ZIP IV family. It is involved in trichome branching.
AT4G32880	ATHB-8	HB	D3	ATHB-8 (HOMEOBOX GENE 8); DNA binding / transcription factor	member of homeodomain-leucine zipper family, acting as a differentiation-promoting transcription factor of the vascular meristems.
AT1G69780	ATHB13	HB	D3	ATHB13; DNA binding / sequence-specific DNA binding / transcription factor	Encodes a homeodomain leucine zipper class I (HD-Zip I) protein.
AT5G02030	BLH9	HB	D3	RPL (REPLUMLESS); DNA binding / sequence-specific DNA binding / transcription factor	Mutant has additional lateral organs and phyllotaxy defect. Encodes a homeodomain transcription factor. Has sequence similarity to the Arabidopsis ovule development regulator Bell1. Binds directly to the AGAMOUS cis-regulatory element. Its localization to the nucleus is dependent on the coexpression of either STM or BP.
AT1G79840	GL2	HB	D3	GL2 (GLABRA 2); DNA binding / transcription factor	Glabra 2, a homeodomain protein affects epidermal cell identity including trichomes, root hairs, and seed coat. It also down-regulates seed oil content. Expressed in atrichoblasts and required to suppress root hair development. Also expressed abundantly during early seed development. Directly regulated by WER.
AT1G62990	IXR11	HB	D3	KNAT7 (KNOTTED-LIKE HOMEOBOX OF ARABIDOPSIS THALIANA 7); DNA binding / transcription activator/ transcription factor	Encodes a homeodomain transcription factor of the Knotted family. May be involved in secondary cell wall biosynthesis. Mutants have moderately irregular xylem development. Expression of this gene is upregulated by SND1 and MYB46.
AT1G17920	HDG12	HB	D3	HDG12 (HOMEODOMAIN GLABROUS 12); transcription factor	Encodes a homeobox-leucine zipper family protein belonging to the HD-ZIP IV family. Together with HDG11, it is involved in trichome branching.
AT5G44180	AT5G44180	HB	D3	homeobox transcription factor, putative	0
AT3G19510	HAT3.1	HB	D3	HAT3.1; DNA binding / sequence-specific DNA binding / transcription activator/ transcription factor	Encodes a member of the PHD-finger homeodomain protein family. The HAT3.1 homeodomain is highly divergent in sequence even at positions that are almost invariable among homeodomains. HAT3.1 shows a preference for the sequence T(A/G)(A/C)ACCA, different from those bound by other homeodomains.
AT4G02560	LD	HB	D3	LD (luminidependens); transcription factor	Encodes a nuclear localized protein with similarity to transcriptional regulators. Recessive mutants are late flowering. Expression of LFY is reduced in LD mutants.
AT1G27050	ATHB54	HB	D3	ATHB54 (ARABIDOPSIS THALIANA HOMEOBOX PROTEIN 54); nucleic acid binding / transcription factor	Encodes a homeodomain leucine zipper class I (HD-Zip I) protein.
AT1G05230	HDG2	HB	D3	HDG2 (HOMEODOMAIN GLABROUS 2); DNA binding / transcription factor	Encodes a homeobox-leucine zipper family protein belonging to the HD-ZIP IV family. Mutants have trichomes that appear glass-like under a dissecting microscope as compared to the wild-type trichomes. The mutations do not affect trichome growth or branch number.
AT3G28730	NFD	HMG	D3	ATHMG (ARABIDOPSIS THALIANA HIGH MOBILITY GROUP); transcription factor	encodes a component of the FAcilitates Chromatin Transcription (FACT) complex, SSRP1. Along with STP16 binds to the promoter of FLC.
AT1G46264	HSFB4	HSF	D3	AT-HSFB4; DNA binding / transcription factor	Encodes SCHIZORIZA, a member of Heat Shock Transcription Factor (Hsf) family. Functions as a nuclear factor regulating asymmetry of stem cell divisions.
AT4G36990	HSF4	HSF	D3	HSF4 (HEAT SHOCK FACTOR 4); DNA binding / transcription factor/ transcription repressor	encodes a protein whose sequence is similar to heat shock factors that regulate the expression of heat shock proteins. Transcript level is increased in response to heat shock. However, overexpression of this gene did not result in the increase of decrease of heat shock proteins.
AT4G13980	AT-HSFA5	HSF	D3	AT-HSFA5; DNA binding / transcription factor	member of Heat Stress Transcription Factor (Hsf) family				regulators
AT5G63080	AT5G63080	Jumonji	D3	transcription factor jumonji (jmjC) domain-containing protein	0
AT3G07610	IBM1	Jumonji	D3	IBM1 (increase in bonsai methylation 1); histone demethylase(H3-K9 specific) / transcription factor	IBM1 likely encodes a protein with histone H3mK9 demethylation activity. It may preferentially demethylate H3mK9 at low-copy loci to protect them from silencing by nearby heterochromatin by preventing the spread of cytosine methylation. BONSAI (At1g73177) is hypermethylated in ibm1 mutants. ibm1 mutants have morphological defects that become apparent at the F3 generation, including small narrow l…
AT5G06550	AT5G06550	Jumonji	D3		0
AT1G10200	WLIM1	LIM	D3	WLIM1; transcription factor/ zinc ion binding	0
AT3G55770	AT3G55770	LIM	D3	LIM domain-containing protein	0
AT4G32551	LUG	LUG	D3	LUG (LEUNIG); protein binding / protein heterodimerization/ transcription repressor	LEUNIG regulates floral organ identity,gynoecium and ovule development. Negatively regulates AGAMOUS . Encodes a glutamine-rich protein with seven WD repeats similar to transcriptional corepressors.
AT2G32700	LUH	LUG	D3	WD-40 repeat family protein	Encodes a WD40 repeat and LUFS domain containing protein that is similar to LUG. Interacts physically with SEUSS and likely functions as part of a repressor complex that represses AG.
AT4G22950	AGL19	MADS	D3	AGL19 (AGAMOUS-LIKE 19); transcription factor	MADS-box protein AGL19
AT3G21350	MED6	MED6	D3	RNA polymerase transcriptional regulation mediator-related	0
AT4G14605	AT4G14605	mTERF	D3		0
AT2G44020	AT2G44020	mTERF	D3	mitochondrial transcription termination factor-related / mTERF-related	0
AT3G60400	AT3G60400	mTERF	D3	mitochondrial transcription termination factor-related / mTERF-related	0
AT5G64950	AT5G64950	mTERF	D3	mitochondrial transcription termination factor-related / mTERF-related	0
AT2G37630	MYB91	MYB	D3	AS1 (ASYMMETRIC LEAVES 1); DNA binding / protein homodimerization/ transcription factor	Encodes a MYB-domain protein involved in specification of the leaf proximodistal axis. Mutation results in lobed and dissected leaves with a characteristic asymmetry. Homologous to the Antirrhinum PHANTASTICA (PHAN) and maize ROUGH SHEATH2 (RS2) genes Asymmetric placement of auxin response at the distal leaf tip precedes visible asymmetric leaf growth. Acts alongside AXR1 to exclude BP expression…
AT1G66390	ATMYB90	MYB	D3	MYB90 (MYB DOMAIN PROTEIN 90); DNA binding / transcription factor	production of anthocyanin pigment 2 protein (PAP2)
AT3G01140	MYB106	MYB	D3	MYB106 (myb domain protein 106); DNA binding / transcription factor	Encodes a MIXTA-like MYB gene NOECK (NOK). Loss of function mutations show an increased number of branchpoints in leaf trichomes suggesting a role in negative regulation of trichome branching.
AT2G26960	AtMYB81	MYB	D3	AtMYB81 (myb domain protein 81); DNA binding / transcription factor	Member of the R2R3 factor gene family.
AT1G09770	ATCDC5	MYB	D3	ATCDC5 (ARABIDOPSIS THALIANA CELL DIVISION CYCLE 5); DNA binding / transcription factor	Member of MYB3R- and R2R3- type MYB- encoding genes. Essential for plant innate immunity. Interacts with MOS4 and PRL1.
AT4G32730	MYB3R1	MYB	D3	PC-MYB1; DNA binding / transcription coactivator/ transcription factor	Encodes a putative c-myb-like transcription factor with three MYB repeats.
AT5G26660	ATMYB86	MYB	D3	ATMYB86 (MYB DOMAIN PROTEIN 86); specific transcriptional repressor/ transcription repressor	a MYB gene encodes a transcriptional repressor of the C4H gene which is involved in the biosynthesis of sinapate esters.
AT5G06110	AT5G06110	MYB	D3	DNAJ heat shock N-terminal domain-containing protein / cell division protein-related	0
AT5G62470	MYBCOV1	MYB	D3	MYB96 (myb domain protein 96); DNA binding / transcription factor	Encodes a R2R3 type Myb transcription factor whose expression is strongly induced by abscisic acid. Mediates abscisic acid signaling during drought stress response.
AT5G45420	AT5G45420	MYB	D3	myb family transcription factor	0
AT3G55730	MYB109	MYB	D3	MYB109 (myb domain protein 109); DNA binding / transcription factor	putative transcription factor MYB109 (MYB109) mRNA,
AT4G01680	MYB55	MYB	D3	MYB55 (myb domain protein 55); DNA binding / transcription factor	Encodes a putative transcription factor (MYB55).
AT1G07540	TRFL2	MYB-related	D3	TRFL2 (TRF-LIKE 2); DNA binding	Arabidopsis thaliana telomere-binding protein, putative (At1g07540)
AT2G33610	ATSWI3B	MYB-related	D3	ATSWI3B (SWITCH SUBUNIT 3); DNA binding	Homologous to yeast SWI3 & RSC8, components of the SWI/SNF and RSC chromatin remodeling complexes. Interacts with BSH, AtSWI3A, SWI3C and FCA. Expressed ubiquitously.
AT5G27610	ATALY1	MYB-related	D3	DNA binding / transcription factor	0
AT1G17520	AT1G17520	MYB-related	D3	DNA-binding protein, putative	0
AT1G06910	TRFL7	MYB-related	D3	TRFL7 (TRF-LIKE 7); DNA binding / transcription factor	Arabidopsis thaliana myb family transcription factor (At1g06910)
AT3G21430	ALY3	MYB-related	D3	DNA binding	0
AT3G10500	anac053	NAC	D3	anac053 (Arabidopsis NAC domain containing protein 53); transcription factor	0
AT5G09330	VNI1	NAC	D3	anac082 (Arabidopsis NAC domain containing protein 82); transcription factor	0
AT3G10490	ANAC051	NAC	D3	anac052 (Arabidopsis NAC domain containing protein 52); transcription factor	0
AT1G25580	ANAC008	NAC	D3	ANAC008 (Arabidopsis NAC domain containing protein 8); transcription factor	Encodes suppressor of gamma response 1 (SOG1), a putative transcription factor governing multiple responses to DNA damage.
AT3G44290	anac060	NAC	D3	anac060 (Arabidopsis NAC domain containing protein 60); transcription factor	0
AT3G01600	anac044	NAC	D3	anac044 (Arabidopsis NAC domain containing protein 44); transcription factor	0
AT3G10480	NAC050	NAC	D3	no apical meristem (NAM) family protein	0
AT5G19650	ATOFP8	OFP	D3	OFP8 (ARABIDOPSIS THALIANA OVATE FAMILY PROTEIN 8)	0
AT1G59890	SNL5	Orphans	D3	SNL5 (SIN3-LIKE 5)	0
AT1G78600	LZF1	Orphans	D3	LZF1 (LIGHT-REGULATED ZINC FINGER PROTEIN 1); transcription factor/ zinc ion binding	0
AT5G62920	ARR6	Orphans	D3	ARR6 (RESPONSE REGULATOR 6); transcription regulator/ two-component response regulator	Encodes a Type-A response regulator that is responsive to cytokinin treatment. Its C-ter domain is very short in comparison to other Arabidopsis ARRs (17 total). Arr6 protein is stabilized by cytokinin.
AT5G15020	SNL2	Orphans	D3	SNL2 (SIN3-LIKE 2)	Encodes a homolog of the transcriptional repressor SIN3 (AT1G24190).
AT1G19050	ARR7	Orphans	D3	ARR7 (RESPONSE REGULATOR 7); transcription regulator/ two-component response regulator	Encodes a member of the Arabidopsis response regulator (ARR) family, most closely related to ARR15. A two-component response regulator protein containing a phosphate accepting domain in the receiver domain but lacking a DNA binding domain in the output domain. Involved in response to cytokinin and meristem stem cell maintenance. Arr7 protein is stabilized by cytokinin.
AT4G00760	APRR8	Orphans	D3	APRR8 (PSEUDO-RESPONSE REGULATOR 8); transcription regulator/ two-component response regulator	Encodes a response-regulator like protein.
AT3G04580	EIN4	Orphans	D3	EIN4 (ETHYLENE INSENSITIVE 4); ethylene binding / glycogen synthase kinase 3/ protein histidine kinase/ receptor	Ethylene receptor, subfamily 2. Has serine kinase activity.
AT5G15540	EMB2773	PHD	D3	EMB2773 (EMBRYO DEFECTIVE 2773); binding / protein binding / zinc ion binding	Encodes Adherin SCC2. Essential for viability. Required for normal seed development. Plays a role in the establishment of sister-chromatid cohesion and chromosome organization during meiosis.
AT4G12620	ATORC1B	PHD	D3	ORC1B (ORIGIN OF REPLICATION COMPLEX 1B); DNA binding / double-stranded methylated DNA binding / protein binding	Origin Recognition Complex subunit 1b. Involved in the initiation of DNA replication. Regulated transcriptionally during cell cycle, peaking at G1/S-phase. Target of E2F/DF family of transcription factors. Interacts with ORC2 and ORC5. Highly expressed in proliferating cells. Expression levels are independent of light regime.
AT1G05380	AT1G05380	PHD	D3	DNA binding	0
AT1G79350	EMB1135	PHD	D3	EMB1135 (embryo defective 1135); DNA binding / protein binding / zinc ion binding	0
AT1G77800	AT1G77800	PHD	D3	PHD finger family protein	0
AT5G44800	CHR4	PHD	D3	CHR4 (CHROMATIN REMODELING 4); ATP binding / DNA binding / chromatin binding / helicase/ nucleic acid binding / protein binding / zinc ion binding	0
AT1G54390	ING2	PHD	D3	PHD finger protein-related	ING2 encodes a member of the Inhibitor of Growth family of nuclear-localized PhD domain containing homeodomain proteins. Binds to H3K4 di or trimethylated DNA.
AT5G36670	AT5G36670	PHD	D3	PHD finger family protein	0
AT3G20800	AT3G20800	Rcd1-like	D3	rcd1-like cell differentiation protein, putative	0
AT3G09735	AT3G09735	S1Fa-like	D3	DNA-binding S1FA family protein	0
AT3G53370	AT3G53370	S1Fa-like	D3	DNA-binding S1FA family protein	0
AT5G50570	SPL13A	SBP	D3	squamosa promoter-binding protein, putative	0
AT3G15270	SPL5	SBP	D3	SPL5 (SQUAMOSA PROMOTER BINDING PROTEIN-LIKE 5); DNA binding / transcription factor	Encodes a member of the SPL (squamosa-promoter binding protein-like)gene family, a novel gene family encoding DNA binding proteins and putative transcription factors. Contains the SBP-box, which encodes the SBP-domain, required and sufficient for interaction with DNA. It is involved in regulation of flowering and vegetative phase change. Its temporal expression is regulated by the microRNA miR156…
AT1G01920	AT1G01920	SET	D3	SET domain-containing protein	0
AT4G15180	SDG2	SET	D3	SDG2 (SET DOMAIN-CONTAINING PROTEIN 2)	0
AT3G56570	AT3G56570	SET	D3	SET domain-containing protein	0
AT5G04940	SUVH1	SET	D3	SUVH1 (SU(VAR)3-9 HOMOLOG 1); histone methyltransferase	Encodes a SU(VAR)3-9 homolog, a SET domain protein. Known SET domain proteins are involved in epigenetic control of gene expression and act as histone methyltransferases. There are 10 SUVH genes in Arabidopsis and members of this subfamily of the SET proteins have an additional conserved SRA domain.
AT2G33290	SUVH2	SET	D3	SUVH2 (SU(VAR)3-9 HOMOLOG 2); histone methyltransferase	Encodes a SU(VAR)3-9 homolog, a SET domain protein. Known SET domain proteins are involved in epigenetic control of gene expression and act as histone methyltransferases. There are 10 SUVH genes in Arabidopsis and members of this subfamily of the SET proteins have an additional conserved SRA domain. Gene is expressed in rosettes, stems, floral buds, and flowers by RT-PCR.
AT2G23380	CLF	SET	D3	CLF (CURLY LEAF); transcription factor	Similar to the product of the Polycomb-group gene Enhancer of zeste. Required for stable repression of AG and AP3. Putative role in cell fate determination. Involved in the control of leaf morphogenesis. mutants exhibit curled, involute leaves. AGAMOUS and APETALA3 are ectopically expressed in the mutant.
AT4G13460	SDG22	SET	D3	SUVH9; histone-lysine N-methyltransferase/ zinc ion binding	Encodes a SU(VAR)3-9 homolog, a SET domain protein. Known SET domain proteins are involved in epigenetic control of gene expression and act as histone methyltransferases. There are 10 SUVH genes in Arabidopsis and members of this subfamily of the SET proteins have an additional conserved SRA domain. A plant line expressing an RNAi construct directed against this gene has reduced agrobacterium-med…
AT3G12810	PIE1	SNF2	D3	PIE1 (PHOTOPERIOD-INDEPENDENT EARLY FLOWERING 1); ATP binding / DNA binding / helicase/ nucleic acid binding	Encodes a protein similar to ATP-dependent, chromatin-remodeling proteins of the ISWI and SWI2/SNF2 family. Genetic analyses suggest that this gene is involved in multiple flowering pathways. Mutations in PIE1 results in suppression of FLC-mediated delay of flowering and causes early flowering in noninductive photoperiods independently of FLC. PIE1 is required for expression of FLC in the shoot a…
AT5G18620	CHR17	SNF2	D3	CHR17 (CHROMATIN REMODELING FACTOR17); ATP binding / DNA binding / DNA-dependent ATPase/ helicase/ hydrolase, acting on acid anhydrides, in phosphorus-containing anhydrides / nucleic acid binding / nucleosome binding	0
AT2G44980	AT2G44980	SNF2	D3	transcription regulatory protein SNF2, putative	0
AT2G18760	CHR8	SNF2	D3	CHR8 (chromatin remodeling 8); ATP binding / DNA binding / helicase/ nucleic acid binding	0
AT3G06400	CHR11	SNF2	D3	CHR11 (CHROMATIN-REMODELING PROTEIN 11); ATP binding / DNA binding / DNA-dependent ATPase/ helicase/ hydrolase, acting on acid anhydrides, in phosphorus-containing anhydrides / nucleic acid binding / nucleosome binding	Encodes a SWI2/SNF2 chromatin remodeling protein belonging to the ISWI family. Involved in nuclear proliferation during megagametogenesis and cell expansion in the sporophyte. Constitutively expressed. RNAi induced loss of function in megagametogenesis results in female sterility.35S:RNAi plants have reduced stature.
AT2G02090	CHR19	SNF2	D3	ETL1; ATP binding / DNA binding / helicase/ nucleic acid binding	0
AT3G42670	CHR38	SNF2	D3	CHR38 (CHROMATIN REMODELING 38); ATP binding / DNA binding / helicase/ nucleic acid binding	Encodes a nuclear localized SNF domain containing protein involved in RNA silencing. Mutants were identified in a screen for defects in the spread of RNA silencing. CLSY1 may affect production of dsRNA from the locus to be silenced.
AT3G54280	CHA16	SNF2	D3	RGD3 (ROOT GROWTH DEFECTIVE 3); ATP binding / DNA binding / binding / helicase/ nucleic acid binding	0
AT5G19910	MED31	SOH1	D3	SOH1 family protein	0
AT5G12330	LRP1	SRS	D3	LRP1 (LATERAL ROOT PRIMORDIUM 1); protein homodimerization	A member of SHI gene family. Arabidopsis thaliana has ten members that encode proteins with a RING finger-like zinc finger motif. Despite being highly divergent in sequence, many of the SHI-related genes are partially redundant in function and synergistically promote gynoecium, stamen and leaf development in Arabidopsis. Expressed in lateral root primordia and induced by auxin. SWP1 is involved i…
AT4G26810	AT4G26810	SWI/SNF-BAF60b	D3	SWIB complex BAF60b domain-containing protein	0
AT5G63700	AT5G63700	SWI/SNF-BAF60b	D3	zinc finger (C3HC4 type RING finger) family protein	0
AT3G10390	FLD	SWI/SNF-SWI3	D3	FLD (FLOWERING LOCUS D); amine oxidase/ electron carrier/ oxidoreductase	Encodes a plant homolog of a SWIRM domain containing protein found in histone deacetylase complexes in mammals. Lesions in FLD result in hyperacetylation of histones in FLC chromatin, up-regulation of FLC expression and extremely delayed flowering. FLD plays a key role in regulating the reproductive competence of the shoot and results in different developmental phase transitions in Arabidopsis.
AT3G12980	HAC5	TAZ	D3	HAC5; H3/H4 histone acetyltransferase/ histone acetyltransferase	Encodes an enzyme with histone acetyltransferase activity that can use both H3 and H4 histones as substrates. No single prior lysine acetylation is sufficient to block HAC5 acetylation of the H3 or H4 peptides, suggesting that HAC5 can acetylate any of several lysines present in the peptides. Di-acetylation of both lysines 9 and 14 on the H3 peptide significantly reduces the level of incorporated…
AT1G35560	AT1G35560	TCP	D3	TCP family transcription factor, putative	0
AT5G20900	JAZ12	Tify	D3	JAZ12 (JASMONATE-ZIM-DOMAIN PROTEIN 12)	0
AT1G19180	JAZ1	Tify	D3	JAZ1 (JASMONATE-ZIM-DOMAIN PROTEIN 1); protein binding	JAZ1 is a nuclear-localized protein involved in jasmonate signaling. JAZ1 transcript levels rise in response to a jasmonate stimulus. JAZ1 can interact with the COI1 F-box subunit of an SCF E3 ubiquitin ligase in a yeast-two-hybrid assay only in the presence of jasmonate-isoleucine (JA-ILE) or coronatine. Application of jasmonate methyl ester to Arabidopsis roots reduces the levels of a JAZ1:GUS …
AT2G04740	AT2G04740	TRAF	D3	ankyrin repeat family protein	0
AT4G08455	AT4G08455	TRAF	D3	BTB/POZ domain-containing protein	0
AT3G25990	AT3G25990	Trihelix	D3	DNA-binding protein GT-1-related	0
AT3G54390	AT3G54390	Trihelix	D3	transcription factor	0
AT4G30935	WRKY32	WRKY	D3	WRKY32; transcription factor	member of WRKY Transcription Factor; Group I
AT3G56400	WRKY70	WRKY	D3	WRKY70; transcription factor/ transcription repressor	member of WRKY Transcription Factor; Group III. Function as activator of SA-dependent defense genes and a repressor of JA-regulated genes. WRKY70-controlled suppression of JA-signaling is partly executed by NPR1.
AT5G39760	AtHB23	zf-HD	D3	AtHB23 (ARABIDOPSIS THALIANA HOMEOBOX PROTEIN 23); DNA binding / transcription factor	0
AT1G49480	RTV1	ABI3VP1	D4	RTV1 (related to vernalization1 1); DNA binding / transcription factor	0
AT4G21550	VAL3	ABI3VP1	D4	VAL3 (VP1/ABI3-LIKE 3); transcription factor	0
AT3G18990	REM39	ABI3VP1	D4	VRN1 (REDUCED VERNALIZATION RESPONSE 1); transcription repressor	Required for vernalization. Essential for the complete repression of FLC in vernalized plants. Required for the methylation of histone H3
AT1G14510	AL7	Alfin-like	D4	AL7 (ALFIN-LIKE 7); DNA binding / methylated histone residue binding	AL7 encodes a member of the Alfin-Like family of nuclear-localized PhD domain containing homeodomain proteins. Binds to H3K4 di or trimethylated DNA.
AT5G26210	AL4	Alfin-like	D4	AL4 (ALFIN-LIKE 4); DNA binding / methylated histone residue binding	AL4 encodes a member of the Alfin-Like family of nuclear-localized PhD domain containing homeodomain proteins. Binds to H3K4 di or trimethylated DNA.
AT4G36920	AP2	AP2-EREBP	D4	AP2 (APETALA 2); transcription factor	Encodes a floral homeotic gene, a member of the AP2/EREBP (ethylene responsive element binding protein) class of transcription factors and is involved in the specification of floral organ identity, establishment of floral meristem identity, suppression of floral meristem indeterminancy, and development of the ovule and seed coat. AP2 also has a role in controlling seed mass. Dominant negative all…
AT5G44210	ERF9	AP2-EREBP	D4	ERF9 (ERF DOMAIN PROTEIN 9); DNA binding / transcription factor/ transcription repressor	encodes a member of the ERF (ethylene response factor) subfamily B-1 of ERF/AP2 transcription factor family (ATERF-9). The protein contains one AP2 domain. There are 15 members in this subfamily including ATERF-3, ATERF-4, ATERF-7, and leafy petiole.
AT5G51990	CBF4	AP2-EREBP	D4	CBF4 (C- REPEAT-BINDING FACTOR 4); DNA binding / transcription activator/ transcription factor	encodes a member of the DREB subfamily A-1 of ERF/AP2 transcription factor family (CBF4). The protein contains one AP2 domain. There are six members in this subfamily, including CBF1, CBF2, and CBF3. This gene is involved in response to drought stress and abscisic acid treatment, but not to low temperature.
AT5G61600	ERF104	AP2-EREBP	D4	ethylene-responsive element-binding family protein	encodes a member of the ERF (ethylene response factor) subfamily B-3 of ERF/AP2 transcription factor family. The protein contains one AP2 domain. There are 18 members in this subfamily including ATERF-1, ATERF-2, AND ATERF-5.
AT3G16770	RAP2.3	AP2-EREBP	D4	ATEBP (ETHYLENE-RESPONSIVE ELEMENT BINDING PROTEIN); DNA binding / protein binding / transcription activator/ transcription factor	Encodes a member of the ERF (ethylene response factor) subfamily B-2 of the plant specific ERF/AP2 transcription factor family (RAP2.3). The protein contains one AP2 domain. There are 5 members in this subfamily including RAP2.2 AND RAP2.12.It is localized to the nucleus and acts as a transcriptional activator through the GCC-box. It has been identified as a suppressor of Bax-induced cell death b…
AT2G41710	AT2G41710	AP2-EREBP	D4	ovule development protein, putative	0
AT5G10510	PLT3	AP2-EREBP	D4	AIL6 (AINTEGUMENTA-LIKE 6); DNA binding / transcription factor	Encodes an AP2-domain transcription factor involved in root stem cell identity and root development.
AT4G23980	ARF9	ARF	D4	ARF9 (AUXIN RESPONSE FACTOR 9); transcription factor	Encodes auxin response factor 9 (ARF9).
AT1G76510	AT1G76510	ARID	D4	ARID/BRIGHT DNA-binding domain-containing protein	0
AT3G43240	AT3G43240	ARID	D4	ARID/BRIGHT DNA-binding domain-containing protein	0
AT1G67710	ARR11	ARR-B	D4	ARR11 (RESPONSE REGULATOR 11); transcription factor/ two-component response regulator	Encodes an Arabidopsis response regulator (ARR) protein that acts in concert with other type-B ARRs in the cytokinin signaling pathway.
AT4G31920	ARR10	ARR-B	D4	ARR10 (ARABIDOPSIS RESPONSE REGULATOR 10); transcription factor/ two-component response regulator	Encodes an Arabidopsis response regulator (ARR) protein that acts in concert with other type-B ARRs in the cytokinin signaling pathway.
AT3G16500	PAP1	AUX/IAA	D4	PAP1 (PHYTOCHROME-ASSOCIATED PROTEIN 1); transcription factor	phytochrome-associated protein 1 (PAP1)
AT4G29080	PAP2	AUX/IAA	D4	PAP2 (PHYTOCHROME-ASSOCIATED PROTEIN 2); transcription factor	phytochrome-associated protein 2 (PAP2)
AT3G04730	IAA16	AUX/IAA	D4	IAA16; transcription factor	early auxin-induced (IAA16)
AT2G22670	IAA8	AUX/IAA	D4	IAA8; transcription factor	IAA8 (IAA8) gene is auxin inducible.
AT2G35550	ATBPC7	BBR/BPC	D4	BPC7 (BASIC PENTACYSTEINE 7); DNA binding / transcription factor	0
AT1G72210	AT1G72210	bHLH	D4	basic helix-loop-helix (bHLH) family protein (bHLH096)	0
AT1G63650	ATMYC-2	bHLH	D4	EGL3 (ENHANCER OF GLABRA 3); DNA binding / transcription factor	Mutant has reduced trichomes, anthocyanin, and seed coat mucilage and abnormally patterned stomates. Encodes a bHLH Transcription Factor 1. The protein is functionally redundant with GL3 and TT8 and interacts with TTG1, the myb proteins GL1, PAP1 and 2, CPC and TRY, and it will form heterodimers with GL3. Expression in N (non-hair cell forming) cell layers is negatively regulated by WER. Expressi…
AT5G62610	AT5G62610	bHLH	D4	basic helix-loop-helix (bHLH) family protein	0
AT3G26744	ATICE1	bHLH	D4	ICE1 (INDUCER OF CBF EXPRESSION 1); DNA binding / transcription activator/ transcription factor	Encodes a MYC-like bHLH transcriptional activator that binds specifically to the MYC recognition sequences in the CBF3 promoter. Mutants are defective in cold-regulated gene expression. Cold stress triggers protein degradation of nuclear GFPICE1 protein, and the RING finger protein HOS1 is required. Sumoylation of ICE1 controls CBF3/DREB1A expression and freezing tolerance.
AT5G53210	SPCH	bHLH	D4	SPCH (SPEECHLESS); DNA binding / transcription factor	Encodes a basic helix-loop-helix (bHLH) transcription factor that is necessary and sufficient for the asymmetric divisions that establish the stomatal lineage in Arabidopsis thaliana. Expression of SPCH in young epidermal cells allows these cells to make asymmetric divisions. SPCH is a substrate of a kinase MPK3 and MPK6.
AT4G00480	myc1	bHLH	D4	myc-related transcription factor (MYC1)	MYC-related protein with a basic helix-loop-helix motif at the C-terminus and a region similar to the maize B/R family at the N-terminus
AT2G31220	AT2G31220	bHLH	D4	basic helix-loop-helix (bHLH) family protein	0
AT3G06120	MUTE	bHLH	D4	MUTE (MUTE); DNA binding / transcription factor	Encodes a basic helix-loop-helix (bHLH) protein that controls meristemoid differentiation during stomatal development. In the absence of MUTE, meristemoids abort after excessive asymmetric divisions and fail to differentiate stomata.
AT1G32150	bZIP68	bZIP	D4	bZIP transcription factor family protein	Encodes a G group bZIP transcription factor family member that can bind cis elements with an ACGT core, such as G-box, Hex, C-box and As-1. The protein is localized in the nucleus and can homodimerize and can heterodimerize with other G group members.
AT3G56850	AREB3	bZIP	D4	AREB3 (ABA-RESPONSIVE ELEMENT BINDING PROTEIN 3); DNA binding / transcription activator/ transcription factor	Encodes an ABA-responsive element binding protein with a bZIP domain. Located in the nucleus and expressed in the embryo during seed maturation.
AT2G36270	ABI5	bZIP	D4	ABI5 (ABA INSENSITIVE 5); DNA binding / transcription activator/ transcription factor	Encodes a member of the basic leucine zipper transcription factor family, involved in ABA signalling during seed maturation and germination. The Arabidopsis abscisic acid (ABA)-insensitive abi5 mutants have pleiotropic defects in ABA response, including decreased sensitivity to ABA inhibition of germination and altered expression of some ABA-regulated genes. Comparison of seed and ABA-inducible v…
AT2G40620	AT2G40620	bZIP	D4	bZIP transcription factor family protein	0
AT3G61850	DAG1	C2C2-Dof	D4	DAG1 (dof affecting germination 1); DNA binding / transcription factor	Zinc finger transcription factor of the Dof family involved in the control of seed germination.
AT2G28510	AT2G28510	C2C2-Dof	D4	Dof-type zinc finger domain-containing protein	0
AT5G66320	GATA5	C2C2-GATA	D4	zinc finger (GATA type) family protein	Encodes GATA transcription factor gene GNC, involved in regulating carbon and nitrogen metabolism. Expression occurs in aerial tissue at an early stage of development and is inducible by nitrate.
AT5G25830	GATA12	C2C2-GATA	D4	zinc finger (GATA type) family protein	Encodes a member of the GATA factor family of zinc finger transcription factors.
AT1G08465	YAB2	C2C2-YABBY	D4	YAB2 (YABBY2); transcription factor	Member of the YABBY family of Arabidopsis proteins involved in the abaxial cell fate specification in lateral organs
AT4G17810	AT4G17810	C2H2	D4	nucleic acid binding / transcription factor/ zinc ion binding	0
AT3G48430	REF6	C2H2	D4	REF6 (RELATIVE OF EARLY FLOWERING 6); nucleic acid binding / transcription factor/ zinc ion binding	Relative of Early Flowering 6 (REF6) encodes a Jumonji N/C and zinc finger domain-containing protein that acts as a positive regulator of flowering in an FLC-dependent pathway. REF6 mutants have hyperacetylation of histone H4 at the FLC locus. REF6 interacts with BES1 in a Y2H assay and in vitro. REF6 may play a role in brassinoteroid signaling by affecting histone methylation in the promoters of…
AT5G12440	AT5G12440	C3H	D4	nucleic acid binding / nucleotide binding / zinc ion binding	0
AT3G51120	AT3G51120	C3H	D4	DNA binding / nucleic acid binding / protein binding / zinc ion binding	0
AT4G29190	AT4G29190	C3H	D4	zinc finger (CCCH-type) family protein	0
AT1G67310	AT1G67310	CAMTA	D4	calmodulin binding / transcription regulator	0
AT3G14020	NF-YA6	CCAAT	D4	NF-YA6 (NUCLEAR FACTOR Y, SUBUNIT A6); transcription factor	0
AT2G37060	NF-YB8	CCAAT	D4	NF-YB8 (NUCLEAR FACTOR Y, SUBUNIT B8); transcription factor	0
AT4G10920	KELP	Coactivator	D4	KELP; DNA binding / transcription coactivator/ transcription regulator	Transcriptional co-activator. Forms homodimers or heterodimers with the kiwi protein. Both proteins are involved in gene activation during pathogen defense and plant development.
AT5G12400	AT5G12400	DDT	D4	PHD finger transcription factor, putative	0
AT1G47870	E2FC	E2F-DP	D4	ATE2F2; DNA binding / protein heterodimerization/ transcription factor	Member of the E2F transcription factors, (cell cycle genes), key components of the cyclin D/retinoblastoma/E2F pathway. AtE2Fc is regulated by a balance between gene expression and ubiquitin-proteasome proteolysis. AtE2Fc might play a role in cell division and during the transition from skotomorphogenesis to photomorphogenesis. E2Fc has been shown to interact with DPB in its nonphosphorylated for…
AT5G18960	FRS12	FAR1	D4	FRS12 (FAR1-related sequence 12); zinc ion binding	0
AT3G54350	emb1967	FHA	D4	emb1967 (embryo defective 1967)	0
AT5G19280	KAPP	FHA	D4	KAPP (KINASE ASSOCIATED PROTEIN PHOSPHATASE); phosphoprotein phosphatase/ protein kinase binding / protein serine/threonine phosphatase	kinase associated protein phosphatase composed of three domains: an amino-terminal signal anchor, a kinase interaction (KI) domain, and a type 2C protein phosphatase catalytic region
AT5G38840	AT5G38840	FHA	D4	forkhead-associated domain-containing protein / FHA domain-containing protein	0
AT3G02680	NBS1	FHA	D4	NBS1 (NIJMEGEN BREAKAGE SYNDROME 1)	DNA repair and meiotic recombination protein, component of MRE11 complex with RAD50 and MRE11
AT1G34355	ATPS1	FHA	D4	forkhead-associated domain-containing protein / FHA domain-containing protein	Encodes PS1 (Parallel Spindle 1). Mutations in PS1 lead to diploid male spores, diploid pollen grains, and spontaneous triploid plants in the next generation. Female meiosis is not affected in the mutants.
AT3G24120	AT3G24120	G2-like	D4	myb family transcription factor	0
AT2G41450	AT2G41450	GNAT	D4	N-acetyltransferase	0
AT2G22910	NAGS1	GNAT	D4	GCN5-related N-acetyltransferase (GNAT) family protein / amino acid kinase family protein	0
AT2G37650	AT2G37650	GRAS	D4	scarecrow-like transcription factor 9 (SCL9)	0
AT2G06200	AtGRF6	GRF	D4	AtGRF6 (GROWTH-REGULATING FACTOR 6); transcription activator	Growth regulating factor encoding transcription activator. One of the nine members of a GRF gene family, containing nuclear targeting domain. Involved in leaf development and expressed in root, shoot and flower
AT2G36400	AtGRF3	GRF	D4	AtGRF3 (GROWTH-REGULATING FACTOR 3); transcription activator	Growth regulating factor encoding transcription activator. One of the nine members of a GRF gene family, containing nuclear targeting domain. Mutants result in smaller leaves indicating the role of the gene in leaf development. Expressed in root, shoot and flower.
AT4G24150	AtGRF8	GRF	D4	AtGRF8 (GROWTH-REGULATING FACTOR 8); transcription activator	Growth regulating factor encoding transcription activator. One of the nine members of a GRF gene family, containing nuclear targeting domain. Involved in leaf development and expressed in shoot and flower.
AT2G45480	AtGRF9	GRF	D4	AtGRF9 (GROWTH-REGULATING FACTOR 9); transcription activator	Growth regulating factor encoding transcription activator. One of the nine members of a GRF gene family, containing nuclear targeting domain. Involved in leaf development.
AT4G37740	AtGRF2	GRF	D4	AtGRF2 (GROWTHREGULATING FACTOR 2); transcription activator	Growth regulating factor encoding transcription activator. One of the nine members of a GRF gene family, containing nuclear targeting domain. Mutants result in smaller leaves indicating the role of the gene in leaf development. Expressed in root, shoot and flower
AT2G22840	GRF1	GRF	D4	AtGRF1 (GROWTH-REGULATING FACTOR 1); transcription activator	Growth regulating factor encoding transcription activator. One of the nine members of a GRF gene family, containing nuclear targeting domain. Mutants result in smaller leaves indicating the role of the gene in leaf development. Expressed in root, shoot and flower
AT2G34710	PHB	HB	D4	PHB (PHABULOSA); DNA binding / transcription factor	Dominant PHB mutations cause transformation of abaxial leaf fates into adaxial leaf fates. Encodes a member of HD-Zip family which contains homeodomain-leucine zipper domains and domain similar to a mammalian sterol binding domain. Has overlapping functions with PHAVOLUTA, REVOLUTA and CORONA.
AT5G60690	REV	HB	D4	REV (REVOLUTA); DNA binding / lipid binding / transcription factor	REVOLUTA regulates meristem initiation at lateral positions. a member of a small homeodomain-leucine zipper family. Has overlapping functions with PHAVOLUTA and PHABULOSA.
AT2G22430	ATHB6	HB	D4	ATHB6; DNA binding / protein binding / sequence-specific DNA binding / transcription activator/ transcription factor	Encodes a homeodomain leucine zipper class I (HD-Zip I) protein that is a target of the protein phosphatase ABI1 and regulates hormone responses in Arabidopsis.
AT2G44910	ATHB-4	HB	D4	ATHB4 (ARABIDOPSIS THALIANA HOMEOBOX-LEUCINE ZIPPER PROTEIN 4); DNA binding / transcription factor	Encodes a homeodomain protein whose expression displays a dependence on phyB for both red and far-red light response. Also involved in the shade avoidance syndrome.
AT5G06710	HAT14	HB	D4	HAT14 (HOMEOBOX FROM ARABIDOPSIS THALIANA); DNA binding / transcription factor	Homeobox-leucine zipper protein.
AT4G23800	AT4G23800	HMG	D4	high mobility group (HMG1/2) family protein	0
AT5G56780	ET2	HRT	D4	unknown protein	0
AT5G16820	ATHSFA1B	HSF	D4	HSF3 (HEAT SHOCK FACTOR 3); DNA binding / transcription factor	Encodes a putative transcription factor whose expression is not induced by heat but whose stable overexpression leads to expression of HSP. Required early in the stress response for transient expression of heat shock genes.
AT1G32130	IWS1	IWS1	D4		The C-terminal portion of this protein has high homology to the C-termini of the IWS1 (Interacts With Spt6) proteins found in yeast and humans. Interacts with transcription factor BES1. Involved in brassinosteroid-regulated gene expression.
AT4G20400	JMJ14	Jumonji	D4	transcription factor jumonji (jmj) family protein / zinc finger (C5HC2 type) family protein	Encodes a histone H3K4 demethylase repressing floral transition.
AT5G46910	AT5G46910	Jumonji	D4	transcription factor jumonji (jmj) family protein	0
AT2G38950	AT2G38950	Jumonji	D4	transcription factor jumonji (jmj) family protein / zinc finger (C5HC2 type) family protein	0
AT4G11880	AGL14	MADS	D4	AGL14 (agamous-like 14); DNA binding / transcription factor	AGL12, AGL14, and AGL17 are all preferentially expressed in root tissues and therefore represent the only characterized MADS box genes expressed in roots.
AT3G52250	AT3G52250	MYB	D4	DNA binding / transcription factor	Encodes a protein with a putative role in mRNA splicing.
AT3G50060	MYB77	MYB	D4	MYB77; DNA binding / transcription factor	Encodes a member of the R2R3 transcription factor gene family. Expressed in response to potassium deprivation and auxin. Involved in lateral root development. Interacts with ARF7 and regulates the expression of some auxin responsive genes.
AT5G40330	MYB23	MYB	D4	MYB23 (MYB DOMAIN PROTEIN 23); DNA binding / protein binding / transcription factor	Encodes a MYB gene that, when overexpressed ectopically, can induce ectopic trichome formation. It is a member of subgroup 15, together with WER and GL1. Members of this subgroup share a conserved motif of 19 amino acids in the putative transcription activation domain at the C-terminal end. The gene is expressed in leaves, stems, flowers, seeds and roots and quite strongly in trichomes. There is …
AT3G61250	AtMYB17	MYB	D4	AtMYB17 (myb domain protein 17); DNA binding / transcription factor	Member of the R2R3 factor gene family.
AT4G16420	ADA2B	MYB-related	D4	ADA2B (HOMOLOG OF YEAST ADA2 2B); DNA binding / transcription coactivator/ transcription factor	Transcriptional co-activator. Essential for the developmental switch from cell proliferation to cell differentiation in response to variations in auxin and cytokinin concentrations.
AT2G36960	TKI1	MYB-related	D4	TKI1 (TSL-kinase interacting protein 1); DNA binding / transcription factor	Arabidopsis thaliana myb/SANT domain protein
AT2G44430	AT2G44430	MYB-related	D4	DNA-binding bromodomain-containing protein	0
AT2G47620	ATSWI3A	MYB-related	D4	ATSWI3A (SWITCH/SUCROSE NONFERMENTING 3A); DNA binding	Homologous to yeast SWI3 and a member of the Arabidopsis SWI3 gene family. Protein physically interacts with ATSWI3B and ATSWI3C, the other two members of the SWI3 family.
AT2G47210	AT2G47210	MYB-related	D4	myb family transcription factor	0
AT5G41020	AT5G41020	MYB-related	D4	myb family transcription factor	0
AT4G39070	AT4G39070	Orphans	D4	zinc finger (B-box type) family protein	0
AT3G20280	AT3G20280	PHD	D4	PHD finger family protein	0
AT1G77250	AT1G77250	PHD	D4	PHD finger family protein	0
AT1G33420	AT1G33420	PHD	D4	PHD finger family protein	0
AT2G36720	AT2G36720	PHD	D4	PHD finger transcription factor, putative	0
AT3G61740	ATX3	PHD	D4	SDG14 (SET DOMAIN PROTEIN 14); DNA binding / protein binding / zinc ion binding	0
AT3G14980	AT3G14980	PHD	D4	PHD finger transcription factor, putative	0
AT5G61380	PRR1	Pseudo	D4	TOC1 (TIMING OF CAB EXPRESSION 1); transcription regulator/ two-component response regulator	Pseudo response regulator involved in the generation of circadian rhythms. TOC1 appears to shorten the period of circumnutation speed. TOC1 contributes to the plant fitness (carbon fixation, biomass) by influencing the circadian clock period. PRR3 may increase the stability of TOC1 by preventing interactions between TOC1 and the F-box protein ZTL. Expression of TOC1 is correlated with rhythmic ch…
AT3G12280	ATRBR1	RB	D4	RBR1 (RETINOBLASTOMA-RELATED 1); transcription factor binding	Encodes a retinoblastoma homologue RETINOBLASTOMA-RELATED protein (RBR or RBR1). RBR controls nuclear proliferation in the female gametophyte. Also required for correct differentiation of male gametophytic cell types. Regulates stem cell maintenance in Arabidopsis roots. Involved in the determination of cell cycle arrest in G1 phase after sucrose starvation. RBR1 is also involved in regulation of…
AT4G02020	EZA1	SET	D4	SWN (SWINGER); transcription factor	Encodes a polycomb group protein. Forms part of a large protein complex that can include VRN2 (VERNALIZATION 2), VIN3 (VERNALIZATION INSENSITIVE 3) and polycomb group proteins FERTILIZATION INDEPENDENT ENDOSPERM (FIE) and CURLY LEAF (CLF). The complex has a role in establishing FLC (FLOWERING LOCUS C) repression during vernalization. Performs a partially redundant role to MEA in controlling seed …
AT1G77300	LAZ2	SET	D4	EFS (EARLY FLOWERING IN SHORT DAYS); histone methyltransferase(H3-K36 specific) / histone methyltransferase(H3-K4 specific)	Encodes a protein with histone lysine N-methyltransferase activity required specifically for the trimethylation of H3-K4 in FLC chromatin (and not in H3-K36 dimethylation). Acts as an inhibitor of flowering specifically involved in the autonomous promotion pathway. EFS also regulates the expression of genes involved in carotenoid biosynthesis.Modification of histone methylation at the CRTISO locu…
AT2G46020	BRM	SNF2	D4	transcription regulatory protein SNF2, putative	Encodes a SWI/SNF chromatin remodeling ATPase that upregulates transcription of all three CUC genes and is involved in the formation and/or maintenance of boundary cells during embryogenesis. Also mediates repression of expression of seed storage proteins in vegetative tissues. Interacts strongly with AtSWI3C, also with AtSWI3B, but not with AtSWI3A or AtSWI3D.
AT1G08600	ATRX	SNF2	D4	ATRX; ATP binding / DNA binding / helicase/ nucleic acid binding	0
AT5G63950	CHR24	SNF2	D4	CHR24 (chromatin remodeling 24); ATP binding / DNA binding / helicase/ nucleic acid binding	0
AT1G05120	AT1G05120	SNF2	D4	SNF2 domain-containing protein / helicase domain-containing protein / RING finger domain-containing protein	0
AT4G22360	AT4G22360	SWI/SNF-BAF60b	D4	SWIB complex BAF60b domain-containing protein	0
AT5G14170	CHC1	SWI/SNF-BAF60b	D4	CHC1	CHC1 is predicted to encode a protein that belongs to the chromodomain remodeling complex. Two RNAi knock-down lines have a dwarf phenotype and reduced rates of Agrobacterium-mediated transformation. The low rate of root-mediated transformation rate may result from altered root morphology or reduced root growth rates.
AT2G18090	AT2G18090	SWI/SNF-BAF60b	D4	PHD finger family protein / SWIB complex BAF60b domain-containing protein / GYF domain-containing protein	0
AT4G16310	LDL3	SWI/SNF-SWI3	D4	LDL3 (LSD1-LIKE3); amine oxidase/ electron carrier/ oxidoreductase	0
AT4G14720	PPD2	Tify	D4	PPD2; dioxygenase/ metal ion binding	PPD2 (and its paralog, PPD1) encode plant-specific putative DNA-binding proteins. Deletion of the PPD locus increases leaf lamina size and results in dome-shaped rather than flat leaves. Siliques are also altered in shape because of extra lamina growth.
AT1G04390	AT1G04390	TRAF	D4	protein binding	0
AT5G19330	ARIA	TRAF	D4	armadillo/beta-catenin repeat family protein / BTB/POZ domain-containing protein	Encodes an armadillo repeat protein involved in the abscisic acid response. The protein interacts with a transcription factor, ABF2, which controls ABA-dependent gene expression via the G-box-type ABA-responsive elements.
AT1G16070	TLP8	TUB	D4	AtTLP8 (TUBBY LIKE PROTEIN 8); transcription factor	Member of TLP family
AT2G37260	WRKY44	WRKY	D4	TTG2 (TRANSPARENT TESTA GLABRA 2); transcription factor	Encodes a protein similar to WRKY transcription factors that is expressed in the seed integument and endosperm. Mutants are defective in proanthocyanidin synthesis and seed mucilate deposition. Seeds are yellow colored. Seed size is also affected; seeds are reduced in size but only when the mutant allele is transmitted through the female parent.Loss of function alleles are associated with a reduc…
AT4G26640	WRKY20	WRKY	D4	WRKY20; transcription factor	member of WRKY Transcription Factor; Group I
AT2G30590	WRKY21	WRKY	D4	WRKY21; calmodulin binding / transcription factor	Encodes WRKY DNA-binding protein 21 (WRKY21).
AT4G24240	WRKY7	WRKY	D4	WRKY7; calmodulin binding / transcription factor	Encodes a Ca-dependent calmodulin binding protein. Sequence similarity to the WRKY transcription factor gene family.
AT5G43290	WRKY49	WRKY	D5	WRKY49; transcription factor	member of WRKY Transcription Factor; Group II-c
AT1G01030	NGA3	ABI3VP1	D6	NGA3 (NGATHA3); transcription factor	0
AT4G32010	HSL1	ABI3VP1	D6	HSL1 (HSI2-LIKE 1); transcription factor	0
AT3G54990	SMZ	AP2-EREBP	D6	SMZ (SCHLAFMUTZE); DNA binding / transcription factor	Encodes a AP2 domain transcription factor that can repress flowering. SMZ and its paralogous gene, SNARCHZAPFEN (SNZ), share a signature with partial complementarity to the miR172 microRNA, whose precursor is induced upon flowering.
AT3G20310	ATERF-7	AP2-EREBP	D6	ERF7 (ETHYLINE RESPONSE FACTOR 7); DNA binding / protein binding / transcription factor/ transcription repressor	Encodes a member of the ERF (ethylene response factor) subfamily B-1 of ERF/AP2 transcription factor family (ATERF-7). The protein contains one AP2 domain. Phosphorylated by PKS3 in vitro. Involved in ABA-mediated responses. Acts as a repressor of GCC box–mediated transcription together with AtSin3 and HDA19.
AT5G61590	AT5G61590	AP2-EREBP	D6	AP2 domain-containing transcription factor family protein	encodes a member of the ERF (ethylene response factor) subfamily B-3 of ERF/AP2 transcription factor family. The protein contains one AP2 domain. There are 18 members in this subfamily including ATERF-1, ATERF-2, AND ATERF-5.
AT1G72360	HRE1	AP2-EREBP	D6	ethylene-responsive element-binding protein, putative	encodes a member of the ERF (ethylene response factor) subfamily B-2 of ERF/AP2 transcription factor family. The protein contains one AP2 domain. There are 5 members in this subfamily including RAP2.2 AND RAP2.12.
AT5G67190	DEAR2	AP2-EREBP	D6	AP2 domain-containing transcription factor, putative	encodes a member of the DREB subfamily A-5 of ERF/AP2 transcription factor family. The protein contains one AP2 domain. There are 16 members in this subfamily including RAP2.1, RAP2.9 and RAP2.10.
AT4G17500	ATERF-1	AP2-EREBP	D6	ATERF-1 (ETHYLENE RESPONSIVE ELEMENT BINDING FACTOR 1); DNA binding / transcription activator/ transcription factor	Encodes a member of the ERF (ethylene response factor) subfamily B-3 of ERF/AP2 transcription factor family (ATERF-1). The protein contains one AP2 domain. There are 18 members in this subfamily including ATERF-1, ATERF-2, AND ATERF-5.
AT4G06746	RAP2.9	AP2-EREBP	D6	RAP2.9 (related to AP2 9); DNA binding / transcription factor	encodes a member of the DREB subfamily A-5 of ERF/AP2 transcription factor family (RAP2.9). The protein contains one AP2 domain. There are 16 members in this subfamily including RAP2.1 and RAP2.10.
AT1G13260	RAV1	AP2-EREBP	D6	RAV1; DNA binding / transcription factor/ transcription repressor	Encodes an AP2/B3 domain transcription factor which is upregulated in response to low temperature. It contains a B3 DNA binding domain. It has circadian regulation and may function as a negative growth regulator.
AT5G67180	TOE3	AP2-EREBP	D6	AP2 domain-containing transcription factor, putative	0
AT1G25560	TEM1	AP2-EREBP	D6	TEM1 (TEMPRANILLO 1); transcription factor	Encodes a member of the RAV transcription factor family that contains AP2 and B3 binding domains. Involved in the regulation of flowering under long days. Loss of function results in early flowering. Overexpression causes late flowering and repression of expression of FT. Novel transcriptional regulator involved in ethylene signaling. Promoter bound by EIN3. EDF1 in turn, binds to promoter elemen…
AT1G28370	ERF11	AP2-EREBP	D6	ERF11 (ERF DOMAIN PROTEIN 11); DNA binding / transcription factor/ transcription repressor	encodes a member of the ERF (ethylene response factor) subfamily B-1 of ERF/AP2 transcription factor family. The protein contains one AP2 domain. There are 15 members in this subfamily including ATERF-3, ATERF-4, ATERF-7, and leafy petiole.
AT2G40220	ATABI4	AP2-EREBP	D6	ABI4 (ABA INSENSITIVE 4); DNA binding / transcription factor	Encodes a member of the DREB subfamily A-3 of ERF/AP2 transcription factor family (ABI4). The protein contains one AP2 domain. There is only one member in this family. Involved in abscisic acid (ABA) signal transduction, ABA-mediated glucose response, and hexokinase-dependent sugar responses. Acts downstream of GUN1 in retrograde signaling. Expressed most abundantly in developing siliques and to …
AT5G25390	SHN2	AP2-EREBP	D6	SHN2 (shine2); DNA binding / transcription factor	encodes a member of the ERF (ethylene response factor) subfamily B-6 of ERF/AP2 transcription factor family. The protein contains one AP2 domain. There are 12 members in this subfamily including RAP2.11.
AT1G16060	ADAP	AP2-EREBP	D6	ovule development protein, putative	Encodes ADAP, an AP2-domain protein that interacts with ARIA. ADAP is a positive regulator of the ABA response and is also involved in regulating seedling growth.
AT5G07580	AT5G07580	AP2-EREBP	D6	DNA binding / transcription factor	encodes a member of the ERF (ethylene response factor) subfamily B-3 of ERF/AP2 transcription factor family. The protein contains one AP2 domain. There are 18 members in this subfamily including ATERF-1, ATERF-2, AND ATERF-5.
AT3G16857	ARR1	ARR-B	D6	ARR1 (ARABIDOPSIS RESPONSE REGULATOR 1); transcription factor/ two-component response regulator	Encodes an Arabidopsis response regulator (ARR) protein that acts in concert with other type-B ARRs in the cytokinin signaling pathway.
AT1G04100	IAA10	AUX/IAA	D6	IAA10; transcription factor	Auxin induced gene, IAA10 (IAA10).
AT1G10585	AT1G10585	bHLH	D6	transcription factor	0
AT4G17880	AT4G17880	bHLH	D6	basic helix-loop-helix (bHLH) family protein	0
AT5G38860	BIM3	bHLH	D6	BIM3 (BES1-interacting Myc-like protein 3); DNA binding / transcription factor	0
AT3G23690	AT3G23690	bHLH	D6	basic helix-loop-helix (bHLH) family protein	0
AT3G19860	bHLH121	bHLH	D6	basic helix-loop-helix (bHLH) family protein	0
AT2G46970	PIL1	bHLH	D6	PIL1 (PHYTOCHROME INTERACTING FACTOR 3-LIKE 1); transcription factor	encodes a novel Myc-related bHLH transcription factor, which physically associated with APRR1/TOC1 and is a member of PIF3 transcription factor family.
AT5G50915	AT5G50915	bHLH	D6	basic helix-loop-helix (bHLH) family protein	0
AT3G24140	FMA	bHLH	D6	FMA (FAMA); DNA binding / transcription activator/ transcription factor	Encodes a basic helix-loop-helix transcription factor whose activity is required to promote differentiation of stomatal guard cells and to halt proliferative divisions in their immediate precursors. Both transcript and protein are expressed in and are required for halting divisions at the end of the stomatal lineage. It also has a role in the promotion of guard cell fate and in controlling the tr…
AT4G00870	AT4G00870	bHLH	D6	basic helix-loop-helix (bHLH) family protein	0
AT5G51780	AT5G51780	bHLH	D6	basix helix-loop-helix (bHLH) family protein	0
AT1G73830	BEE3	bHLH	D6	BEE3 (BR ENHANCED EXPRESSION 3); DNA binding / transcription factor	0
AT3G47640	PYE	bHLH	D6	basic helix-loop-helix (bHLH) family protein	Encodes POPEYE (PYE), a bHLH transcription factor regulating response to iron deficiency in Arabidopsis roots.
AT1G61660	AT1G61660	bHLH	D6	basic helix-loop-helix (bHLH) family protein	0
AT5G46760	AT5G46760	bHLH	D6	basic helix-loop-helix (bHLH) family protein	0
AT5G04150	BHLH101	bHLH	D6	BHLH101; DNA binding / transcription factor	0
AT4G01460	AT4G01460	bHLH	D6	basic helix-loop-helix (bHLH) family protein	0
AT2G46510	ATAIB	bHLH	D6	ATAIB (ABA-INDUCIBLE BHLH-TYPE TRANSCRIPTION FACTOR); DNA binding / transcription factor	Encodes a nuclear localized BLH domain containing transcriptional activator involved in response to ABA. Overexpression confers enhanced ABA responsiveness while loss of function mutants are ABA sensitive.
AT3G56980	BHLH039	bHLH	D6	BHLH039; DNA binding / transcription factor	Encodes a member of the basic helix-loop-helix transcription factor protein.
AT2G42280	AT2G42280	bHLH	D6	basic helix-loop-helix (bHLH) family protein	0
AT5G08130	BIM1	bHLH	D6	BIM1; DNA binding / protein binding / transcription factor	Arabidopsis thaliana basic helix-loop-helix (bHLH) family protein involved in brassinosteroid signaling. It synergistically interacts with BES1 to bind to E box sequences (CANNTG).
AT3G62420	ATBZIP53	bZIP	D6	ATBZIP53 (BASIC REGION/LEUCINE ZIPPER MOTIF 53); DNA binding / protein heterodimerization/ sequence-specific DNA binding / transcription factor	Encodes a group-S bZIP transcription factor. Forms heterodimers with group-C bZIP transcription factors. The heterodimers bind to the ACTCAT cis-element of proline dehydrogenase gene.
AT4G36730	GBF1	bZIP	D6	GBF1; sequence-specific DNA binding / transcription factor	member of a gene family encoding basic leucine zipper proteins (GBFs) which bind the G-box
AT5G11260	HY5	bZIP	D6	HY5 (ELONGATED HYPOCOTYL 5); DNA binding / double-stranded DNA binding / transcription factor	Basic leucine zipper (bZIP) transcription factor. Nuclear localization. Involved in light-regulated transcriptional activation of G-box-containing promoters. Negatively regulated by Cop1. Although cytokinins do not appear to affect the gene's promoter activity, they appear to stabilize the protein. HY5 plays a role in anthocyanin accumulation in far-red light and blue light, but not in red light …
AT5G65210	TGA1	bZIP	D6	TGA1; DNA binding / calmodulin binding / transcription factor	Encodes TGA1, a redox-controlled regulator of systemic acquired resistance. TGA1 targets the activation sequence-1 (as-1) element of the promoter region of defense proteins. TGA1 are S-nitrosylated.
AT2G46270	GBF3	bZIP	D6	GBF3 (G-BOX BINDING FACTOR 3); sequence-specific DNA binding / transcription factor	encodes a bZIP G-box binding protein whose expression is induced by ABA. It has been shown to bind to Adh that contains the G-box and is induced by cold and water deprivation. GBF3 has been shown to be expressed mostly in the root and dark-grown leaves. GBF3 can act as homodimers and as heterodimers with GFB1, GBF2 and GBF4. In addition, GBF3¡¯s DNA binding activity is enhanced by GIP1, GPRI1 and…
AT4G34000	ABF3	bZIP	D6	ABF3 (ABSCISIC ACID RESPONSIVE ELEMENTS-BINDING FACTOR 3); DNA binding / protein binding / transcription activator/ transcription factor	Encodes an ABA-responsive element-binding protein with similarity to transcription factors that is expressed in response to stress and abscisic acid.
AT5G28770	AtbZIP63	bZIP	D6	BZO2H3; DNA binding / protein heterodimerization/ transcription factor	bZIP protein BZO2H3 mRNA, partial cds
AT2G18160	ATBZIP2	bZIP	D6	ATBZIP2 (ARABIDOPSIS THALIANA BASIC LEUCINE-ZIPPER 2); DNA binding / protein heterodimerization/ transcription factor	Encodes a b-ZIP transcription factor.
AT3G10800	BZIP28	bZIP	D6	BZIP28; DNA binding / transcription factor	Encodes bZIP28, a putative membrane-tethered transcriptional factor. Up-regulated in response to heat; a bZIP28 null mutant has a heat-sensitive phenotype. bZIP28 has a similar domain structure to the mammalian ATF6 protein involved in the unfolded protein response (UPR), and shares a bZIP domain, transmembrane domain, and a canonical S1P cleavage site. The bZIP28 seems to be glycosylated in vivo…
AT5G49450	AtbZIP1	bZIP	D6	AtbZIP1 (Arabidopsis thaliana basic leucine-zipper 1); DNA binding / protein heterodimerization/ transcription factor	0
AT3G21880	AT3G21880	C2C2-CO-like	D6	zinc finger (B-box type) family protein	0
AT3G02380	COL2	C2C2-CO-like	D6	COL2 (constans-like 2); transcription factor/ zinc ion binding	homologous to the flowering-time gene CONSTANS (CO) encoding zinc-finger proteins
AT3G07650	COL9	C2C2-CO-like	D6	COL9 (CONSTANS-LIKE 9); transcription factor/ zinc ion binding	This gene belongs to the CO (CONSTANS) gene family. This gene family is divided in three subgroups: groups III, to which COL9 belongs, is characterised by one B-box (supposed to regulate protein-protein interactions) and a second diverged zinc finger. COL9 downregulates expression of CO (CONSTANS) as well as FT and SOC1 which are known regulatory targets of CO.
AT5G39660	CDF2	C2C2-Dof	D6	CDF2 (CYCLING DOF FACTOR 2); DNA binding / protein binding / transcription factor	Dof-type zinc finger domain-containing protein, identical to H-protein promoter binding factor-2a GI:3386546 from (Arabidopsis thaliana). Interacts with LKP2 and FKF1, but its overexpression does not change flowering time under short or long day conditions.
AT4G17570	GATA26	C2C2-GATA	D6	zinc finger (GATA type) family protein	Encodes a member of the GATA factor family of zinc finger transcription factors.
AT2G41835	AT2G41835	C2H2	D6	zinc finger (C2H2 type, AN1-like) family protein	0
AT2G02080	AtIDD4	C2H2	D6	AtIDD4 (Arabidopsis thaliana Indeterminate(ID)-Domain 4); transcription factor	0
AT5G66730	AT5G66730	C2H2	D6	zinc finger (C2H2 type) family protein	0
AT1G34370	STOP1	C2H2	D6	STOP1 (sensitive to proton rhizotoxicity 1); nucleic acid binding / transcription factor/ zinc ion binding	Encodes a putative nuclear Cys(2)His(2)-type zinc finger protein involved in H+ and Al3+ rhizotoxicity. In mutants exposed to aluminum stress, there is no induction of AtALMT1, an malate transporter known to be involved in the mediation of aluminum toxicity.
AT1G27730	STZ	C2H2	D6	STZ (salt tolerance zinc finger); nucleic acid binding / transcription factor/ transcription repressor/ zinc ion binding	Related to Cys2/His2-type zinc-finger proteins found in higher plants. Compensated for a subset of calcineurin deficiency in yeast. Salt tolerance produced by ZAT10 appeared to be partially dependent on ENA1/PMR2, a P-type ATPase required for Li+ and Na+ efflux in yeast. The protein is localized to the nucleus, acts as a transcriptional repressor and is responsive to chitin oligomers. Also involv…
AT3G13810	AtIDD11	C2H2	D6	AtIDD11 (Arabidopsis thaliana Indeterminate(ID)-Domain 11); nucleic acid binding / transcription factor/ zinc ion binding	0
AT3G27700	AT3G27700	C3H	D6	RNA recognition motif (RRM)-containing protein	0
AT2G33835	FES1	C3H	D6	FES1; nucleic acid binding / zinc ion binding	Encodes a zinc finger domain containing protein that is expressed in the shoot/root apex and vasculature, and acts with FRI to repress flowering.FES1 mutants in a Col(FRI+) background will flower early under inductive conditions.
AT3G08505	AT3G08505	C3H	D6	zinc finger (CCCH-type/C3HC4-type RING finger) family protein	0
AT2G25900	ATCTH	C3H	D6	ATCTH; transcription factor	putative Cys3His zinc finger protein (ATCTH) mRNA, complete
AT3G48440	AT3G48440	C3H	D6	zinc finger (CCCH-type) family protein	0
AT3G02830	ZFN1	C3H	D6	ZFN1 (ZINC FINGER PROTEIN 1); DNA binding / nuclease/ nucleic acid binding	Encodes a zinc finger protein.
AT5G09410	EICBP.B	CAMTA	D6	EICBP.B (ETHYLENE INDUCED CALMODULIN BINDING PROTEIN); calmodulin binding / transcription activator/ transcription regulator	calmodulin-binding protein, similar to another ethylene-upregulated calmodulin-binding protein ER1 GI:11612392 from (Nicotiana tabacum)
AT5G64220	AT5G64220	CAMTA	D6	calmodulin-binding protein	0
AT5G19490	AT5G19490	CCAAT	D6	DNA binding / sequence-specific DNA binding	0
AT4G14540	NF-YB3	CCAAT	D6	NF-YB3 (NUCLEAR FACTOR Y, SUBUNIT B3); transcription factor	0
AT2G34720	NF-YA4	CCAAT	D6	NF-YA4 (NUCLEAR FACTOR Y, SUBUNIT A4); specific transcriptional repressor/ transcription factor	0
AT4G14770	TCX2	CPP	D6	TCX2 (TESMIN/TSO1-LIKE CXC 2); transcription factor	0
AT3G62260	AT3G62260	DBP	D6	protein phosphatase 2C, putative / PP2C, putative	0
AT5G22220	E2F1	E2F-DP	D6	E2F1; DNA binding / protein binding / transcription factor	Member of the E2F transcription factors, (cell cycle genes), key components of the cyclin D/retinoblastoma/E2F pathway. Binds DPA and RBR1 proteins. Expressed throughout the cell cycle. Abundance increased by auxin through stabilization of the protein. Elevates CDK levels and activity, even under hormone-free conditions. Promotes cell division and shortens cell doubling time, inhibits cell growth…
AT3G20770	EIN3	EIL	D6	EIN3 (ETHYLENE-INSENSITIVE3); transcription factor	Encodes EIN3 (ethylene-insensitive3), a nuclear transcription factor that initiates downstream transcriptional cascades for ethylene responses.
AT1G10240	FRS11	FAR1	D6	FRS11 (FAR1-related sequence 11); zinc ion binding	0
AT4G13640	UNE16	G2-like	D6	UNE16 (unfertilized embryo sac 16); transcription factor	0
AT1G25550	AT1G25550	G2-like	D6	myb family transcription factor	0
AT3G13040	AT3G13040	G2-like	D6	myb family transcription factor	0
AT5G29000	PHL1	G2-like	D6	myb family transcription factor	0
AT1G68670	AT1G68670	G2-like	D6	myb family transcription factor	0
AT5G28040	AT5G28040	GeBP	D6	transcription regulator	0
AT2G38130	ATMAK3	GNAT	D6	ATMAK3; N-acetyltransferase	Encodes the Arabidopsis homolog of the yeast protein MAK3, a component of the N-terminal acetyltransferase complex C. In mutant plants, synthesis of plastome-encoded photosystem II core proteins D1 and CP47 is affected resulting in fewer thylakoid multiprotein complexes.
AT1G24040	AT1G24040	GNAT	D6	GCN5-related N-acetyltransferase (GNAT) family protein	0
AT2G39000	AT2G39000	GNAT	D6	GCN5-related N-acetyltransferase (GNAT) family protein	0
AT1G18335	AT1G18335	GNAT	D6	GCN5-related N-acetyltransferase (GNAT) family protein	0
AT2G32030	AT2G32030	GNAT	D6	GCN5-related N-acetyltransferase (GNAT) family protein	0
AT2G06025	AT2G06025	GNAT	D6	GCN5-related N-acetyltransferase (GNAT) family protein	0
AT5G66770	AT5G66770	GRAS	D6	scarecrow transcription factor family protein	0
AT1G50420	SCL-3	GRAS	D6	SCL3; transcription factor	Encodes a scarecrow-like protein (SCL3) Putative transcription factors interacting with the gene product of VHA-B1 (vacuolar ATPase subunit B1; as shown through yeast two-hybrid assay).
AT5G52510	SCL8	GRAS	D6	scarecrow-like transcription factor 8 (SCL8)	0
AT3G46600	AT3G46600	GRAS	D6	scarecrow transcription factor family protein	0				regulators
AT3G50650	AT3G50650	GRAS	D6	scarecrow-like transcription factor 7 (SCL7)	0
AT1G07530	SCL14	GRAS	D6	SCL14 (SCARECROW-LIKE 14); transcription factor	Encodes a member of the GRAS family of transcription factors. The protein interacts with the TGA2 transcription factor and affects the transcription of stress-responsive genes. The protein is found in the nucleus and is also exported to the cytoplasm.
AT4G40060	ATHB16	HB	D6	ATHB16 (ARABIDOPSIS THALIANA HOMEOBOX PROTEIN 16); sequence-specific DNA binding / transcription activator/ transcription factor	Encodes a homeodomain leucine zipper class I (HD-Zip I) protein.
AT4G37790	HAT22	HB	D6	HAT22; transcription factor	Encodes homeobox protein HAT22, member of the HD-Zip II family.
AT2G22800	HAT9	HB	D6	HAT9; DNA binding / transcription factor	Encodes homeobox protein HAT9.
AT2G46680	ATHB7	HB	D6	ATHB-7 (ARABIDOPSIS THALIANA HOMEOBOX 7); transcription activator/ transcription factor	encodes a putative transcription factor that contains a homeodomain closely linked to a leucine zipper motif. Transcript is detected in all tissues examined. Is transcriptionally regulated in an ABA-dependent manner and may act in a signal transduction pathway which mediates a drought response.
AT4G03250	AT4G03250	HB	D6	homeobox-leucine zipper family protein	0
AT2G26150	ATHSFA2	HSF	D6	ATHSFA2; DNA binding / transcription factor	member of Heat Stress Transcription Factor (Hsf) family. Involved in response to misfolded protein accumulation in the cytosol. Regulated by alternative splicing and non-sense-mediated decay.
AT3G24520	AT-HSFC1	HSF	D6	AT-HSFC1; DNA binding / transcription factor	member of Heat Stress Transcription Factor (Hsf) family
AT4G11660	AT-HSFB2B	HSF	D6	AT-HSFB2B; transcription factor/ transcription repressor	member of Heat Stress Transcription Factor (Hsf) family
AT4G18880	HSF A4A	HSF	D6	AT-HSFA4A; DNA binding / transcription factor	member of Heat Stress Transcription Factor (Hsf) family
AT1G32330	ATHSFA1D	HSF	D6	ATHSFA1D; DNA binding / transcription factor	Member of Heat Stress Transcription Factor (Hsf) family. Negatively regulated by HSP90.2.
AT1G30810	AT1G30810	Jumonji	D6	transcription factor	0
AT5G67420	LBD37	LOB	D6	LBD37 (LOB DOMAIN-CONTAINING PROTEIN 37)	0
AT3G49940	LBD38	LOB	D6	LBD38 (LOB DOMAIN-CONTAINING PROTEIN 38)	0
AT4G37540	LBD39	LOB	D6	LBD39 (LOB DOMAIN-CONTAINING PROTEIN 39)	0
AT2G03060	AGL30	MADS	D6	DNA binding / transcription factor	Encodes a member of the MIKC (MADS box, Keratin binding domain, and C terminal domain containing )family of transcriptional regulators. AGL30 is expressed in pollen.It forms heterodimers with other MICK family members.
AT5G13790	AGL15	MADS	D6	AGL15 (AGAMOUS-LIKE 15); DNA binding / transcription factor	AGL15 (AGAMOUS-Like 15) is a member of the MADS domain family of regulatory factors. Although AGL15 is preferentially expressed during embryogenesis, AGL15 is also expressed in leaf primordia, shoot apical meristems and young floral buds, suggesting that AGL15 may play a role during post-germinative development. Transgenic plants that ectopically express AGL15 show delays in the transition to flo…
AT2G22540	SVP	MADS	D6	SVP (SHORT VEGETATIVE PHASE); transcription factor/ translation repressor, nucleic acid binding	Encodes a nuclear protein that acts as a floral repressor and that functions within the thermosensory pathway. SVP represses FT expression via direct binding to the vCArG III motif in the FT promoter.
AT3G57230	AGL16	MADS	D6	AGL16 (AGAMOUS-LIKE 16); transcription factor	MADS-box transcription factor. Expressed in leaf, root and stem, with higher RNA accumulation in guard cells and trichomes.
AT3G24500	MBF1C	MBF1	D6	MBF1C (MULTIPROTEIN BRIDGING FACTOR 1C); DNA binding / transcription coactivator/ transcription factor	One of three genes in A. thaliana encoding multiprotein bridging factor 1, a highly conserved transcriptional coactivator. May serve as a bridging factor between a bZIP factor and TBP. Its expression is specifically elevated in response to pathogen infection, salinity, drought, heat, hydrogen peroxide, and application of abscisic acid or salicylic acid. Constitutive expression enhances the tolera…
AT3G28910	ATMYB30	MYB	D6	MYB30 (MYB DOMAIN PROTEIN 30); DNA binding / transcription factor	transcription factor myb homologue
AT5G02320	ATMYB3R5	MYB	D6	MYB3R-5 (MYB DOMAIN PROTEIN 3R-5); DNA binding / transcription factor	Encodes a putative c-MYB-like transcription factor of the MYB3R factor gene family (MYB3R5).
AT5G04760	AT5G04760	MYB	D6	myb family transcription factor	0
AT4G37260	MYB73	MYB	D6	MYB73 (MYB DOMAIN PROTEIN 73); DNA binding / transcription factor	Member of the R2R3 factor gene family.
AT3G11440	ATMYB65	MYB	D6	MYB65 (MYB DOMAIN PROTEIN 65); DNA binding / transcription factor	Member of the R2R3-MYB gene family. Similar to GA-induced Barley myb gene. May be induced during germination in response to GA. Double mutants with MYB33 are male sterile, showing defects in pollen development and anther development. Contains a binding site for miRNA159 and may be spatially regulated by this micro RNA. The male sterile phenotype of the MYB33/MYB65 double mutant is light and tempe…
AT4G01280	AT4G01280	MYB-related	D6	myb family transcription factor	0
AT1G01060	LHY	MYB-related	D6	LHY (LATE ELONGATED HYPOCOTYL); DNA binding / transcription factor	LHY encodes a myb-related putative transcription factor involved in circadian rhythm along with another myb transcription factor CCA1
AT5G53200	TRY	MYB-related	D6	TRY (TRIPTYCHON); DNA binding / transcription factor	0
AT1G15720	TRFL5	MYB-related	D6	TRFL5 (TRF-LIKE 5); DNA binding / transcription factor	Arabidopsis thaliana myb family transcription factor (At1g15720)
AT2G03470	AT2G03470	MYB-related	D6	myb family transcription factor / ELM2 domain-containing protein	0
AT3G53790	TRFL4	MYB-related	D6	TRFL4 (TRF-LIKE 4); DNA binding	Arabidopsis thaliana telomere-binding protein, putative (At3g53790)
AT2G46830	CCA1	MYB-related	D6	CCA1 (CIRCADIAN CLOCK ASSOCIATED 1); DNA binding / transcription activator/ transcription factor/ transcription repressor	Encodes a transcriptional repressor that performs overlapping functions with LHY in a regulatory feedback loop that is closely associated with the circadian oscillator of Arabidopsis. Binds to the evening element in the promoter of TOC1 and represses TOC1 transcription. CCA1 and LHY colocalize in the nucleus and form heterodimers in vivo. CCA1 and LHY function synergistically in regulating circad…
AT1G18330	EPR1	MYB-related	D6	EPR1 (EARLY-PHYTOCHROME-RESPONSIVE1); DNA binding / transcription factor	EARLY-PHYTOCHROME-RESPONSIVE1
AT1G19000	AT1G19000	MYB-related	D6	myb family transcription factor	0
AT5G47390	AT5G47390	MYB-related	D6	myb family transcription factor	0
AT3G09600	AT3G09600	MYB-related	D6	myb family transcription factor	0
AT5G18270	ANAC087	NAC	D6	ANAC087; transcription factor	0
AT4G35580	NTL9	NAC	D6	NTL9 (NAC transcription factor-like 9); transcription factor	0
AT3G15500	NAC3	NAC	D6	ANAC055 (ARABIDOPSIS NAC DOMAIN CONTAINING PROTEIN 55); transcription factor	Encodes an ATAF-like NAC-domain transcription factor that doesn't contain C-terminal sequences shared by CUC1, CUC2 and NAM. Note: this protein (AtNAC3) is not to be confused with the protein encoded by locus AT3G29035, which, on occasion, has also been referred to as AtNAC3.
AT5G08790	ATAF2	NAC	D6	ATAF2; transcription activator	induced by wounding, belongs to a large family of putative transcriptional activators with NAC domain.
AT1G77450	anac032	NAC	D6	anac032 (Arabidopsis NAC domain containing protein 32); transcription factor	0
AT1G01720	ATAF1	NAC	D6	ATAF1; transcription activator/ transcription factor	Belongs to a large family of putative transcriptional activators with NAC domain. Transcript level increases in response to wounding and abscisic acid. ATAF1 attentuates ABA signaling and sythesis. Mutants are hyposensitive to ABA.
AT4G10350	BRN2	NAC	D6	ANAC070 (Arabidopsis NAC domain containing protein 70); transcription factor	NAC domain protein. SMB, BRN1, and BRN2 act to regulate root cap maturation, in a partially redundant fashion.BRN1 and BRN2, control the cell wall maturation processes that are required to detach root cap layers from the root.
AT3G49530	ANAC062	NAC	D6	anac062 (Arabidopsis NAC domain containing protein 62); transcription factor	Transcription factor that serves as a molecular link between cold signals and pathogen resistance responses. Undergoes proteolytic processing triggered by cold-induced changes in membrane fluidity.
AT1G65910	anac028	NAC	D6	anac028 (Arabidopsis NAC domain containing protein 28); transcription factor	0
AT2G33480	NAC041	NAC	D6	ANAC041 (Arabidopsis NAC domain containing protein 41); transcription factor	0
AT4G27410	RD26	NAC	D6	RD26 (RESPONSIVE TO DESICCATION 26); transcription activator/ transcription factor	Encodes a NAC transcription factor induced in response to dessication. It is localized to the nucleus and acts as a transcriptional activator in ABA-mediated dehydration response.
AT5G04410	NAC2	NAC	D6	NAC2; transcription factor	NAC family member, functions as a transcriptional activator, regulates flavonoid biosynthesis under high light.
AT4G29230	anac075	NAC	D6	anac075 (Arabidopsis NAC domain containing protein 75); transcription factor	0
AT2G17040	anac036	NAC	D6	anac036 (Arabidopsis NAC domain containing protein 36); transcription factor	Member of the NAC transcription factor family and more specifically, the ONAC022 subfamily. Involved in leaf and inflorescence stem morphogenesis.
AT2G01830	WOL	Orphans	D6	WOL (WOODEN LEG); cytokinin receptor/ osmosensor/ phosphoprotein phosphatase/ protein histidine kinase	Histidine kinase: cytokinin-binding receptor that transduces cytokinin signals across the plasma membrane
AT4G27310	AT4G27310	Orphans	D6	zinc finger (B-box type) family protein	0
AT1G06040	STO	Orphans	D6	STO (SALT TOLERANCE); DNA binding / protein binding / transcription factor/ zinc ion binding	Encodes salt tolerance protein (STO) which confers salt tolerance to yeast cells. Fully complements calcineurin deficient yeast but does not encode a phosphoprotein phosphatase. Sequence has similarities to CONSTANS. STO co-localizes with COP1 and plays a role in light signaling.
AT1G66340	ETR1	Orphans	D6	ETR1 (ETHYLENE RESPONSE 1); ethylene binding / protein histidine kinase/ two-component response regulator	Similar to prokaryote sensory transduction proteins. Contains a histidine kinase and a response regulator domain. Homodimer. Membrane component. Binds ethylene. Mutations affect ethylene binding and metabolism of other plant hormones such as auxin, cytokinins, ABA and gibberellic acid. Ethylene receptor. Has histidine kinase activity. Is regulated by RTE1.
AT1G68190	AT1G68190	Orphans	D6	zinc finger (B-box type) family protein	0
AT2G17820	ATHK1	Orphans	D6	ATHK1 (histidine kinase 1); histidine phosphotransfer kinase/ osmosensor/ protein histidine kinase	Encodes a member of the histidine kinase family.
AT1G19270	DA1	Orphans	D6	DA1 (DA 1); ubiquitin binding	0
AT3G57040	ARR9	Orphans	D6	ARR9 (RESPONSE REGULATOR 9); transcription regulator/ two-component response regulator	response regulator ARR9, A two-component response regulator-like protein with a receiver domain with a conserved aspartate residue and a possible phosphorylation site and at the N-terminal half. Appears to interact with histidine kinase like genes ATHP3 and ATHP2
AT5G66620	DAR6	Orphans	D6	DAR6 (DA1-RELATED PROTEIN 6); zinc ion binding	0
AT3G21150	BBX32	Orphans	D6	zinc finger (B-box type) family protein	Encodes a protein with a B-box domain predicted to act as a transcription factor. Expression of the BBX32 gene is affected by monochromatic red light.
AT2G19260	AT2G19260	PHD	D6	ELM2 domain-containing protein / PHD finger family protein	0
AT3G05670	AT3G05670	PHD	D6	PHD finger family protein	0
AT5G53430	SDG29	PHD	D6	SDG29 (SET DOMAIN GROUP 29); DNA binding / protein binding / zinc ion binding	Homology Subgroup III; Orthology Group 2 - A putative histone methyltransferase (predicted to methylate H3K4) related to the Drosophila trithorax group proteins TRX and TRR and the yeast gene SET1. A plant line expressing an RNAi construct directed against this gene has reduced agrobacterium-mediated tumor formation.
AT3G53680	AT3G53680	PHD	D6	PHD finger transcription factor, putative	0
AT5G60410	SIZ1	PHD	D6	SIZ1; DNA binding / SUMO ligase	Encodes a plant small ubiquitin-like modifier (SUMO) E3 ligase that is a focal controller of Pi starvation-dependent responses. Also required for SA and PAD4-mediated R gene signalling, which in turn confers innate immunity in Arabidopsis. Also involved in the regulation of plant growth, drought responses and freezing tolerance. This latter effect is most likely due to SIZ1 dependent ABI5 sumoyla…
AT1G32700	AT1G32700	PLATZ	D6	zinc-binding family protein	0
AT1G20640	AT1G20640	RWP-RK	D6	RWP-RK domain-containing protein	0
AT5G18830	SPL7	SBP	D6	SPL7 (SQUAMOSA PROMOTER BINDING PROTEIN-LIKE 7); DNA binding / transcription factor	Encodes a member of the Squamosa Binding Protein family of transcriptional regulators. SPL7 is expressed highly in roots and appears to play a role in copper homeostasis. Mutants are hypersensitive to copper deficient conditions and display a retarded growth phenotype. SPL7 binds to the promoter of the copper responsive miRNAs miR398b and miR389c.
AT2G47070	SPL1	SBP	D6	SPL1 (SQUAMOSA PROMOTER BINDING PROTEIN-LIKE 1); DNA binding / transcription factor	member of SPL gene family, encodes DNA binding proteins and putative transcription factors. All have the SBP-box, which encodes the SBP-domain, required for and sufficient for interaction with DNA.
AT5G43270	SPL2	SBP	D6	SPL2 (SQUAMOSA PROMOTER BINDING PROTEIN-LIKE 2); DNA binding / transcription factor	member of the SPL (squamosa-promoter binding protein-like) gene family, a novel gene family encoding DNA binding proteins and putative transcription factors. In conjunction with SPL10 and SPL11, SPL2 redundantly controls proper development of lateral organs in association with shoot maturation in the reproductive phase.
AT1G20980	SPL1R2	SBP	D6	SPL14 (squamosa promoter binding protein-like 14); DNA binding / transcription activator/ transcription factor	Encodes a nuclear plant-specific protein with features characteristic of a transcriptional regulator, including a nuclear localization signal sequence, a plant-specific DNA binding domain (the SBP box), and a protein interaction motif (ankyrin repeats). It unctions as a transcriptional regulator that plays a role not only in sensitivity to FB1, but also in the development of normal plant architec…
AT5G42400	ATXR7	SET	D6	SDG25 (SET DOMAIN PROTEIN 25)	Encodes ATXR7 (ARABIDOPSIS TRITHORAX-RELATED7), required for histone H3-K4 methylation and for transcriptional activation of Flowering Locus C.
AT3G55080	AT3G55080	SET	D6	SET domain-containing protein	0
AT1G50410	AT1G50410	SNF2	D6	SNF2 domain-containing protein / helicase domain-containing protein / RING finger domain-containing protein	0
AT3G54460	AT3G54460	SNF2	D6	SNF2 domain-containing protein / helicase domain-containing protein / F-box family protein	0
AT1G11100	AT1G11100	SNF2	D6	SNF2 domain-containing protein / helicase domain-containing protein / zinc finger protein-related	0
AT1G48310	CHA18	SNF2	D6	CHR18; ATP binding / DNA binding / helicase/ nucleic acid binding	0
AT3G57300	ATINO80	SNF2	D6	INO80 (INO80 ORTHOLOG); ATP binding / DNA binding / helicase/ nucleic acid binding	Encodes the Arabidopsis INO80 ortholog of the SWI/SNF ATPase family. Functions as a positive regulator of DNA homologous recombination (HR). In INO80 mutants, the HR frequency is reduced to 15% of that in the wild-type. Mutation in INO80 does not affect sensitivity to genotoxic agents and efficiency of T-DNA integration. INO80 was also shown to regulate a subset of the Arabidopsis transcriptome.
AT1G61140	EDA16	SNF2	D6	EDA16 (embryo sac development arrest 16); ATP binding / DNA binding / helicase/ nucleic acid binding / protein binding / zinc ion binding, EDA16 (embryo sac development arrest 16); ATP binding / DNA binding / helicase/ protein binding / zinc ion binding	0
AT4G36260	SRS2	SRS	D6	STY2 (STYLISH 2); transcription factor	A member of SHI gene family. Arabidopsis thaliana has ten members that encode proteins with a RING finger-like zinc finger motif. Despite being highly divergent in sequence, many of the SHI-related genes are partially redundant in function and synergistically promote gynoecium, stamen and leaf development in Arabidopsis. Encodes protein with a single zinc finger motif and a members of a small gen…
AT3G19080	AT3G19080	SWI/SNF-BAF60b	D6	SWIB complex BAF60b domain-containing protein	0
AT4G37610	BT5	TAZ	D6	BT5 (BTB AND TAZ DOMAIN PROTEIN 5); protein binding / transcription regulator	BTB and TAZ domain protein. Located in cytoplasm and expressed in fruit, flower and leaves.
AT5G67480	BT4	TAZ	D6	BT4 (BTB AND TAZ DOMAIN PROTEIN 4); protein binding / transcription regulator	BTB and TAZ domain protein. Located in cytoplasm and expressed in fruit, flower and leaves.
AT1G79000	PCAT2	TAZ	D6	HAC1 (HISTONE ACETYLTRANSFERASE OF THE CBP FAMILY 1); H3/H4 histone acetyltransferase/ histone acetyltransferase/ transcription cofactor	Homologous to CREB-binding protein, a co-activator of transcription with histone acetyl-transferase activity. No single prior lysine acetylation is sufficient to block HAC1 acetylation of the H3 or H4 peptides, suggesting that HAC1, HAC5, and HAC12 can acetylate any of several lysines present in the peptides. HAM2 acetylates histone H4 lysine 5. A plant line expressing an RNAi construct targeted …
AT2G45680	AT2G45680	TCP	D6	TCP family transcription factor, putative	0
AT1G58100	AT1G58100	TCP	D6	TCP family transcription factor, putative	0
AT3G21175	TIFY2B	Tify	D6	ZML1 (ZIM-LIKE 1); sequence-specific DNA binding / transcription factor/ zinc ion binding, ZML1 (ZIM-LIKE 1); transcription factor	member of a novel family of plant-specific GATA-type transcription factors.
AT4G19660	NPR4	TRAF	D6	NPR4 (NPR1-like protein 4); protein binding	Encodes a ankyrin repeat BTB/POZ domain-containing protein with 36% sequence identity with NPR1. Mutants are more susceptible to the bacterial pathogen Pseudomonas syringe pv. tomato DC3000 and to the fungal pathogen Erysiphe cichoracearum, but do not differ markedly from wild type in interaction with virulent and avirulent strains of the oomycete Peronospora parasitica. NPR4 is required for basa…
AT5G63160	BT1	TRAF	D6	BT1 (BTB AND TAZ DOMAIN PROTEIN 1); protein binding / transcription regulator	BTB and TAZ domain protein. Short-lived nuclear-cytoplasmic protein targeted for degradation by the 26S proteosome pathway. Acts redundantly with BT2 and BT3 during female gametophyte development.
AT3G48360	BT2	TRAF	D6	BT2 (BTB AND TAZ DOMAIN PROTEIN 2); protein binding / transcription factor/ transcription regulator	encodes a protein (BT2) that is an essential component of the TAC1-mediated telomerase activation pathway. Acts redundantly with BT3 and BT1 during female gametophyte development and with BT3 during male gametophyte development. BT2 also mediates multiple responses to nutrients, stresses, and hormones.
AT3G61600	POB1	TRAF	D6	ATPOB1; protein binding	POZ/BTB containing-protein AtPOB1
AT1G55760	AT1G55760	TRAF	D6	BTB/POZ domain-containing protein	0				regulators
AT2G44730	AT2G44730	Trihelix	D6	transcription factor	0
AT1G54060	ASIL1	Trihelix	D6	ASIL1 (ARABIDOPSIS 6B-INTERACTING PROTEIN 1-LIKE 1); sequence-specific DNA binding / transcription factor	Member of the trihelix DNA binding protein family. Nuclear localized. Involved in repressing seed maturation genes during seed germination and seedling development.
AT1G76890	GT2	Trihelix	D6	GT2; transcription factor	encodes a plant trihelix DNA-binding protein
AT1G47270	TLP6	TUB	D6	AtTLP6 (TUBBY LIKE PROTEIN 6); phosphoric diester hydrolase/ transcription factor	Member of TLP family
AT5G18680	TLP11	TUB	D6	AtTLP11 (TUBBY LIKE PROTEIN 11); phosphoric diester hydrolase/ transcription factor	Member of TLP family
AT2G47900	TLP3	TUB	D6	AtTLP3 (TUBBY LIKE PROTEIN 3); phosphoric diester hydrolase/ transcription factor	Member of TLP family
AT1G76900	AtTLP1	TUB	D6	AtTLP1 (TUBBY LIKE PROTEIN 1); phosphoric diester hydrolase/ transcription factor	Member of TLP family
AT1G28520	VOZ1	VOZ	D6	VOZ1 (VASCULAR PLANT ONE ZINC FINGER PROTEIN); transcription activator	0
AT4G31800	WRKY18	WRKY	D6	WRKY18; transcription factor	Pathogen-induced transcription factor. Binds W-box sequences in vitro. Forms protein complexes with itself and with WRKY40 and WRKY60. Constitutive expression of WRKY18 enhanced resistance to P. syringae, but its coexpression with WRKY40 or WRKY60 made plants more susceptible to both P. syringae and B. cinerea. WRKY18, WRKY40, and WRKY60 have partially redundant roles in response to the hemibiotr…
AT4G01250	WRKY22	WRKY	D6	WRKY22; transcription factor	member of WRKY Transcription Factor; Group II-e
AT2G38470	WRKY33	WRKY	D6	WRKY33; transcription factor	Member of the plant WRKY transcription factor family. Regulates the antagonistic relationship between defense pathways mediating responses to P. syringae and necrotrophic fungal pathogens. Located in nucleus. Involved in response to various abiotic stresses - especially salt stress.
AT4G23550	WRKY29	WRKY	D6	WRKY29; transcription factor	Encodes WRKY DNA-binding protein 29 (WRKY29).
AT2G34830	WRKY35	WRKY	D6	WRKY35 (WRKY DNA-binding protein 35); transcription factor	member of WRKY Transcription Factor; Group II-e
AT2G24570	ATWRKY17	WRKY	D6	WRKY17; calmodulin binding / transcription factor	member of WRKY Transcription Factor; Group II-d; negative regulator of basal resistance to Pseudomonas syringae.
AT2G46400	WRKY46	WRKY	D6	WRKY46; transcription factor	member of WRKY Transcription Factor; Group III
AT2G23320	WRKY15	WRKY	D6	WRKY15; calmodulin binding / transcription factor	Encodes WRKY DNA-binding protein 15 (WRKY15).
AT3G50890	HB28	zf-HD	D6	AtHB28 (ARABIDOPSIS THALIANA HOMEOBOX PROTEIN 28); DNA binding / transcription factor	0
AT1G14687	HB32	zf-HD	D6	AtHB32 (ARABIDOPSIS THALIANA HOMEOBOX PROTEIN 32); DNA binding / transcription factor	0
AT1G61730	AT1G61730	GeBP	D7	DNA-binding storekeeper protein-related	0
AT2G02740	WHY3	PBF-2-like	D7	WHY3 (WHIRLY 3); DNA binding	Encodes a homolog of the potato p24 protein. It shares the conserved KGKAAL domain, a putative DNA-binding domain, with potato p24 and is localized to the plastid and not the nucleus.
AT1G63030	ddf2	AP2-EREBP	D8	ddf2 (DWARF AND DELAYED FLOWERING 2); DNA binding / transcription factor	encodes a member of the DREB subfamily A-1 of ERF/AP2 transcription factor family (DDF2). The protein contains one AP2 domain. There are six members in this subfamily, including CBF1, CBF2, and CBF3. Overexpression of this gene results in the reduction of gibberellic acid biosynthesis. This gene is expressed in all tissues examined, but most abundantly expressed in rosette leaves and stems. Overe…
AT3G25890	AT3G25890	AP2-EREBP	D8	AP2 domain-containing transcription factor, putative	encodes a member of the ERF (ethylene response factor) subfamily B-6 of ERF/AP2 transcription factor family. The protein contains one AP2 domain. There are 12 members in this subfamily including RAP2.11.
AT5G25190	AT5G25190	AP2-EREBP	D8	ethylene-responsive element-binding protein, putative	encodes a member of the ERF (ethylene response factor) subfamily B-6 of ERF/AP2 transcription factor family. The protein contains one AP2 domain. There are 12 members in this subfamily including RAP2.11.
AT2G47520	HRE2	AP2-EREBP	D8	AP2 domain-containing transcription factor, putative	encodes a member of the ERF (ethylene response factor) subfamily B-2 of ERF/AP2 transcription factor family. The protein contains one AP2 domain. There are 5 members in this subfamily including RAP2.2 AND RAP2.12.
AT1G19220	ARF11	ARF	D8	ARF19 (AUXIN RESPONSE FACTOR 19); DNA binding / transcription factor	Encodes an auxin response factor that contains the conserved VP1-B3 DNA-binding domain at its N-terminus and the Aux/IAA-like domains III and IV present in most ARFs at its C-terminus. The protein interacts with IAA1 (yeast two hybrid) and other auxin response elements such as ER7 and ER9 (yeast one hybrid). ARF19 protein can complement many aspects of the arf7 mutant phenotype and , together wit…
AT2G21240	BPC4	BBR/BPC	D8	BPC4 (BASIC PENTACYSTEINE 4); DNA binding / transcription factor	0
AT5G45300	BMY2	BES1	D8	BMY2 (BETA-AMYLASE 2); beta-amylase/ catalytic/ cation binding	0
AT5G46690	bHLH071	bHLH	D8	bHLH071 (beta HLH protein 71); DNA binding / transcription factor	0
AT1G26300	AT1G26300	BSD	D8	BSD domain-containing protein	0
AT1G43700	VIP1	bZIP	D8	VIP1 (VIRE2-INTERACTING PROTEIN 1); protein binding / transcription factor	Encodes a VirE2-interacting protein. VIP1 mediates nuclear translocation of VirE2 via its amino half, and interacts with histone H2A via it carboxyl half.
AT3G12250	TGA6	bZIP	D8	TGA6 (TGACG MOTIF-BINDING FACTOR 6); DNA binding / transcription factor	basic leucine zipper transcription factor involved in the activation of SA-responsive genes.
AT3G24050	GATA1	C2C2-GATA	D8	GATA transcription factor 1 (GATA-1)	Encodes a member of the GATA factor family of zinc finger transcription factors.
AT3G54810	GATA8	C2C2-GATA	D8	zinc finger (GATA type) family protein	Encodes a protein containing a GATA type zinc finger domain that is expressed in the embryo axis and involved in germination. Mutants have a reduced rate of germination even when stratified.
AT3G47120	AT3G47120	C3H	D8	RNA recognition motif (RRM)-containing protein	0
AT5G54640	ATHTA1	CCAAT	D8	RAT5 (RESISTANT TO AGROBACTERIUM TRANSFORMATION 5); DNA binding	Isolated from T-DNA insertion line, the rat5 mutant is deficient in T-DNA integration. Encodes histone2A protein.
AT2G27110	FRS3	FAR1	D8	FRS3 (FAR1-related sequence 3); zinc ion binding	0
AT5G47790	AT5G47790	FHA	D8	forkhead-associated domain-containing protein / FHA domain-containing protein	0
AT2G02060	AT2G02060	G2-like	D8	transcription factor	0
AT4G37650	SHR	GRAS	D8	SHR (SHORT ROOT); protein binding / sequence-specific DNA binding / transcription factor	Involved in radial organization of the root and shoot axial organs. Essential for normal shoot gravitropism. The protein moves in a highly specific manner from the cells of the stele in which it is synthesized outward. Movement requires sequences within the GRAS and VHIID domains.
AT1G14920	GAI	GRAS	D8	GAI (GIBBERELLIC ACID INSENSITIVE); transcription factor	Similar to a putative transcription factor and transcriptional coactivators. Repressor of GA responses and involved in gibberellic acid mediated signaling. Member of the DELLA proteins that restrain the cell proliferation and expansion that drives plant growth. The protein undergoes degradation in response to GA via the 26S proteasome. GAI may be involved in reducing ROS accumulation in response …
AT5G53660	GRF7	GRF	D8	AtGRF7 (GROWTH-REGULATING FACTOR 7); transcription activator	Growth regulating factor encoding transcription activator. One of the nine members of a GRF gene family, containing nuclear targeting domain. Involved in leaf development and expressed in shoot and flower.
AT1G20700	WOX14	HB	D8	WOX14 (WUSCHEL RELATED HOMEOBOX 14); DNA binding / transcription factor	Encodes a WUSCHEL-related homeobox gene family member with 65 amino acids in its homeodomain. Proteins in this family contain a sequence of eight residues (TLPLFPMH) downstream of the homeodomain called the WUS box. Functions in the shoot meristem organizing center to maintain the stem cells in an undifferentiated state.
AT2G34450	AT2G34450	HMG	D8	high mobility group (HMG1/2) family protein	0
AT1G09060	AT1G09060	Jumonji	D8	transcription factor jumonji (jmjC) domain-containing protein	0
AT3G11090	LBD21	LOB	D8	LBD21 (LOB DOMAIN-CONTAINING PROTEIN 21)	0
AT1G77080	FLM	MADS	D8	MAF1 (MADS AFFECTING FLOWERING 1); transcription factor	MADS domain protein - flowering regulator that is closely related to FLC. Deletion of this locus in Nd ecotype is correlated with earlier flowering in short days suggesting function as a negative regulator of flowering.
AT5G55580	AT5G55580	mTERF	D8	mitochondrial transcription termination factor family protein / mTERF family protein	0
AT1G66230	MYB20	MYB	D8	MYB20 (myb domain protein 20); DNA binding / transcription factor	Encodes a putative transcription factor (MYB20).
AT2G47460	MYB12	MYB	D8	MYB12 (MYB DOMAIN PROTEIN 12); DNA binding / transcription activator/ transcription factor	MYB12 belongs to subgroup 7 of the R2R3-MYB family. It strongly activates the promoters of chalcone synthase (CHS), flavanone 3-hydroxylase (F3H), flavonol synthase (FLS) and - to a lesser extent - chalcone flavanone isomerase (CHI), but cannot activate the promoters of flavonoid-3'hydroxylase (F3'H) and dihydroflavonol 4-reductase (DF). The activation requires a functional MYB recognition elemen…
AT3G18100	MYB4R1	MYB	D8	MYB4R1 (myb domain protein 4R1); transcription factor	Member of the R2R3 transcription factor gene family.
AT1G21700	ATSWI3C	MYB-related	D8	ATSWI3C (SWITCH/SUCROSE NONFERMENTING 3C); DNA binding	a member of the Arabidopsis SWI3 gene family. Protein physically interacts with ATSWI3B and ATSWI3A, the other two members of the SWI3 family. Homologous to yeast SWI3 & RSC8, components of the SWI/SNF and RSC chromatin remodeling complexes. Referred to as CHB3 in Zhou et al (2003).
AT2G18060	VND1	NAC	D8	VND1 (VASCULAR RELATED NAC-DOMAIN PROTEIN 1); transcription factor	Encodes a NAC-domain transcription factor. Expressed in the vascular tissue.
AT1G12260	EMB2749	NAC	D8	ANAC007 (ARABIDOPSIS NAC 007); transcription factor	Encodes a NAC-domain transcription factor. Expressed in the vascular tissue.
AT1G71930	ANAC030	NAC	D8	VND7 (VASCULAR RELATED NAC-DOMAIN PROTEIN 7); transcription activator/ transcription factor/ transcription regulator	Encodes a NAC-domain transcription factor with transcriptional activation activity that is involved in xylem formation. Induces transdifferentiation of various cells into protoxylem vessel elements. Located in the nucleus. Expression induced in the presence of auxin, cytokinin and brassinosteroids.
AT5G57180	CIA2	Orphans	D8	CIA2 (CHLOROPLAST IMPORT APPARATUS 2); transcription regulator	Transcription regulator responsible for specific upregulation of the translocon genes atToc33 and atToc75 in leaves. Involved in protein import into chloroplast.
AT4G24020	NLP7	RWP-RK	D8	NLP7 (NIN LIKE PROTEIN 7); transcription factor	Encodes NIN Like Protein 7 (NLP7). Modulates nitrate sensing and metabolism. Mutants of NLP7 show features of nitrogen-starved plants and are tolerant to drought stress. Localized in the nucleus and functions as a putative transcription factor.
AT2G35160	SUVH5	SET	D8	SUVH5 (SU(VAR)3-9 HOMOLOG 5); histone methyltransferase	Encodes SU(var)3-9 homologue 5 (SUVH5). SUVH5 has histone methyltransferase (MTase) activity in vitro and contributes to the maintenance of H3 mK9 (methylation of histone H3 at Lys-9) and CMT3-mediated non-CG methylation in vivo. This is a member of a subfamily of SET proteins that shares a conserved SRA domain.
AT3G03750	SDG20	SET	D8	SET domain-containing protein	0
AT3G04380	SUVR4	SET	D8	SUVR4; histone-lysine N-methyltransferase	Encodes SUVR4, a nucleolar histone methyltransferase with preference for monomethylated H3K9. One of the four closely related Arabidopsis SUVR proteins that belong to the SU(VAR)3-9 subgroup of SET-domain proteins. Proteins containing the evolutionarily conserved SET domain are involved in regulation of eukaryotic gene expression and chromatin structure through their histone lysine methyltransfer…
AT2G22740	SUVH6	SET	D8	SUVH6; methyl-CpG binding / methyl-CpNpG binding / methyl-CpNpN binding / methyltransferase	Encodes a SU(VAR)3-9 homolog, a methyltransferase involved in histone methylation. The protein was shown to bind to methylated cytosines of CG, CNG and CNN motifs but has a preference for the latter two. This is a member of a subfamily of SET proteins that shares a conserved SRA domain.
AT5G20420	CHR42	SNF2	D8	CHR42 (chromatin remodeling 42); ATP binding / DNA binding / helicase/ nucleic acid binding	0
AT2G21450	CHR34	SNF2	D8	CHR34 (chromatin remodeling 34); ATP binding / DNA binding / helicase/ nucleic acid binding	0
AT3G01890	AT3G01890	SWI/SNF-BAF60b	D8	SWIB complex BAF60b domain-containing protein	0
AT1G72010	AT1G72010	TCP	D8	TCP family transcription factor, putative	0
AT4G26120	AT4G26120	TRAF	D8	ankyrin repeat family protein / BTB/POZ domain-containing protein	0
AT5G13060	ABAP1	TRAF	D8	ABAP1 (ARMADILLO BTB ARABIDOPSIS PROTEIN 1); protein binding	Encodes a novel Armadillo BTB protein that intreacts with the pre-replication complex and several transcription factors. Overexpression results in decreased cell proliferation and loss of function results in increased cell proliferation suggesting a role in negative regulation of cellular proliferation.
AT1G01640	AT1G01640	TRAF	D8	speckle-type POZ protein-related	Putative role in flower development. Comparison of SALK_011721C to Columbia wild type resulted in a trend toward earlier flowering in the mutant (P=0.1) (Stapleton and Woodruff 2009, personal communication).
AT3G11100	AT3G11100	Trihelix	D8	transcription factor	0
AT5G47660	AT5G47660	Trihelix	D8	DNA-binding protein-related	0
AT2G42400	VOZ2	VOZ	D8	VOZ2 (VASCULAR PLANT ONE ZINC FINGER PROTEIN 2); transcription activator	0
AT2G40750	ATWRKY54	WRKY	D8	WRKY54; transcription factor	member of WRKY Transcription Factor; Group III
AT2G21900	WRKY59	WRKY	D8	WRKY59; transcription factor	member of WRKY Transcription Factor; Group II-c
AT4G25490	CBF1	AP2-EREBP	D9	CBF1 (C-REPEAT/DRE BINDING FACTOR 1); DNA binding / transcription activator/ transcription factor	Transcriptional activator that binds to the DRE/CRT regulatory element and induces COR (cold-regulated) gene expression increasing plant freezing tolerance. It encodes a member of the DREB subfamily A-1 of ERF/AP2 transcription factor family (CBF1). The protein contains one AP2 domain. There are six members in this subfamily, including CBF1, CBF2, and CBF3. This gene is involved in response to lo…
AT5G60450	ARF4	ARF	D9	ARF4 (AUXIN RESPONSE FACTOR 4); transcription factor	Encodes a member of the ARF family of transcription factors which mediate auxin responses. ARF4 appears to have redundant function with ETT(ARF3) in specifying abaxial cell identity.
AT2G45880	BAM7	BES1	D9	BAM7 (BETA-AMYLASE 7); beta-amylase/ catalytic/ cation binding	0
AT2G10950	AT2G10950	BSD	D9	BSD domain-containing protein	0
AT2G22850	AtbZIP6	bZIP	D9	AtbZIP6 (Arabidopsis thaliana basic leucine-zipper 6); DNA binding / transcription factor	0
AT1G45249	ATAREB1	bZIP	D9	ABF2 (ABSCISIC ACID RESPONSIVE ELEMENTS-BINDING FACTOR 2); DNA binding / protein binding / transcription activator/ transcription factor	Leucine zipper transcription factor that binds to the abscisic acid (ABA)–responsive element (ABRE) motif in the promoter region of ABA-inducible genes. Enhances drought tolerance in vegetative tissues. Required for normal glucose response. Localized in the nucleus. Expressed constitutively in roots, leaf vascular tissues, and hydathodes or in all tissues under stress conditions. It's phosphoryla…
AT5G56860	GNC	C2C2-GATA	D9	GNC (GATA, nitrate-inducible, carbon metabolism-involved); transcription factor	Encodes a member of the GATA factor family of zinc finger transcription factors.
AT4G36240	GATA7	C2C2-GATA	D9	zinc finger (GATA type) family protein	Encodes a member of the GATA factor family of zinc finger transcription factors.
AT1G03790	SOM	C3H	D9	SOM (SOMNUS); nucleic acid binding / transcription factor	Encodes SOMNUS (SOM), a nucleus-localized CCCH-type zinc finger protein. SOM negatively regulates light-dependent seed germination downstream of PIL5 (AT2G20180).
AT3G55980	ATSZF1	C3H	D9	SZF1 (SALT-INDUCIBLE ZINC FINGER 1); transcription factor	0
AT3G20910	NF-YA9	CCAAT	D9	NF-YA9 (NUCLEAR FACTOR Y, SUBUNIT A9); specific transcriptional repressor/ transcription factor	0
AT2G27050	EIL1	EIL	D9	EIL1 (ETHYLENE-INSENSITIVE3-LIKE 1); transcription factor/ transcription regulator	ethylene-insensitive3-like1 (EIL1)
AT3G07500	AT3G07500	FAR1	D9	far-red impaired responsive family protein / FAR1 family protein	0
AT3G04930	AT3G04930	GeBP	D9	transcription regulator	0
AT3G60390	HAT3	HB	D9	HAT3 (HOMEOBOX-LEUCINE ZIPPER PROTEIN 3); transcription factor	Encodes homeobox protein HAT3.
AT3G51880	NFD1	HMG	D9	HMGB1 (HIGH MOBILITY GROUP B 1); DNA binding / chromatin binding / structural constituent of chromatin / transcription factor	Encodes a protein belonging to the subgroup of HMGB (high mobility group B) proteins that have a distinctive DNA-binding motif, the HMG-box domain. The motif confers non-sequence specific interaction with linear DNA and structure-specific binding to distorted DNA sites. The HMGB proteins are involved in the assembly of nucleoprotein complexes. Can be phosphorylated by CK2alpha. In interphase cell…
AT2G45420	LBD18	LOB	D9	LBD18 (LOB DOMAIN-CONTAINING PROTEIN 18)	0
AT1G24260	37865	MADS	D9	SEP3 (SEPALLATA3); DNA binding / protein binding / transcription factor	Member of the MADs box transcription factor family. SEP3 is redundant with SEP1 and 2. Flowers of SEP1/2/3 triple mutants show a conversion of petals and stamens to sepals.SEP3 forms heterotetrameric complexes with other MADS box family members and binds to the CArG box motif.
AT5G67300	ATMYB44	MYB	D9	MYBR1 (MYB DOMAIN PROTEIN R1); DNA binding / transcription factor	Member of the R2R3 factor MYB gene family involved in mediating plant responses to a variety of abiotic stimiuli.
AT1G22640	MYB3	MYB	D9	MYB3 (MYB DOMAIN PROTEIN 3); DNA binding / transcription factor	MYB-type transcription factor (MYB3) that represses phenylpropanoid biosynthesis gene expression
AT5G22380	NAC090	NAC	D9	anac090 (Arabidopsis NAC domain containing protein 90); transcription factor	0
AT1G34180	anac016	NAC	D9	anac016 (Arabidopsis NAC domain containing protein 16); transcription factor	0
AT1G33060	ANAC014	NAC	D9	no apical meristem (NAM) family protein	0
AT4G14920	AT4G14920	PHD	D9	DNA binding / protein binding / zinc ion binding	0
AT4G17900	AT4G17900	PLATZ	D9	zinc-binding family protein	0
AT3G59580	AT3G59580	RWP-RK	D9	RWP-RK domain-containing protein	0
AT3G58630	AT3G58630	Trihelix	D9	transcription factor	0
AT3G01080	WRKY58	WRKY	D9	WRKY58; transcription factor	member of WRKY Transcription Factor; Group I
AT4G22070	WRKY31	WRKY	D9	WRKY31; transcription factor	member of WRKY Transcription Factor; Group II-b
AT5G03500	#N/A	MED7	#N/A	transcription coactivator	#N/A

## Sheet: TF_all_Maize_A
GRMZM2G001272	AT1G76900: TUB TF	AtTLP1 (TUBBY LIKE PROTEIN 1); phosphoric diester hydrolase/ transcription factor
GRMZM2G092363	AT2G24790: Orphans TF	COL3 (CONSTANS-LIKE 3); protein binding / transcription factor/ zinc ion binding
GRMZM2G140016	AT4G06634: C2H2 TF	zinc finger (C2H2 type) family protein
GRMZM2G108228	AT1G43640: TUB TF	AtTLP5 (TUBBY LIKE PROTEIN 5); phosphoric diester hydrolase/ transcription factor
GRMZM2G048987	AT4G38180: FAR1 TF	FRS5 (FAR1-related sequence 5); zinc ion binding
GRMZM2G103230: PHD Other regulators
GRMZM2G019446	AT5G28770: bZIP TF	BZO2H3; DNA binding / protein heterodimerization/ transcription factor
GRMZM5G813007	AT4G37670: GNAT Other regulators	GCN5-related N-acetyltransferase (GNAT) family protein / amino acid kinase family protein
GRMZM2G151763	AT4G18170: WRKY TF	WRKY28; transcription factor
GRMZM2G052671	AT5G56270: WRKY TF	WRKY2; transcription factor
GRMZM2G301642	AT1G49010: MYB TF	myb family transcription factor
GRMZM2G040481	AT5G65100: EIL TF	ethylene insensitive 3 family protein
GRMZM2G083472	AT3G13040: G2-like TF	myb family transcription factor
GRMZM2G141955	AT2G26580: C2C2-YABBY TF	YAB5 (YABBY5); transcription factor
GRMZM2G055243	AT5G25220: HB TF	KNAT3 (KNOTTED1-LIKE HOMEOBOX GENE 3); transcription activator/ transcription factor
GRMZM2G157197	AT1G66140: C2H2 TF	ZFP4 (ZINC FINGER PROTEIN 4); nucleic acid binding / transcription factor/ zinc ion binding
GRMZM2G119999	AT4G40060: HB TF	ATHB16 (ARABIDOPSIS THALIANA HOMEOBOX PROTEIN 16); sequence-specific DNA binding / transcription activator/ transcription factor
GRMZM2G163843: NAC TF
GRMZM2G108959	AT1G08810: MYB TF	MYB60 (myb domain protein 60); DNA binding / transcription factor
GRMZM2G378907	AT2G47900: TUB TF	AtTLP3 (TUBBY LIKE PROTEIN 3); phosphoric diester hydrolase/ transcription factor
GRMZM2G449165	AT1G28520: VOZ TF	VOZ1 (VASCULAR PLANT ONE ZINC FINGER PROTEIN); transcription activator
GRMZM2G356579	AT5G09410: CAMTA TF	EICBP.B (ETHYLENE INDUCED CALMODULIN BINDING PROTEIN); calmodulin binding / transcription activator/ transcription regulator
GRMZM2G093744	AT5G54680: bHLH TF	ILR3 (iaa-leucine resistant3); DNA binding / transcription factor
GRMZM2G449681	AT2G38470: WRKY TF	WRKY33; transcription factor
GRMZM2G089812	AT5G63470: CCAAT TF	NF-YC4 (NUCLEAR FACTOR Y, SUBUNIT C4); DNA binding / transcription factor
GRMZM2G064541	AT3G17730: NAC TF	anac057 (Arabidopsis NAC domain containing protein 57); transcription factor
GRMZM2G075956	AT1G34370: C2H2 TF	STOP1 (sensitive to proton rhizotoxicity 1); nucleic acid binding / transcription factor/ zinc ion binding
GRMZM2G176173	AT2G24790: Orphans TF	COL3 (CONSTANS-LIKE 3); protein binding / transcription factor/ zinc ion binding
GRMZM2G317584	AT3G20770: EIL TF	EIN3 (ETHYLENE-INSENSITIVE3); transcription factor
GRMZM2G411766	AT4G23810: WRKY TF	WRKY53; DNA binding / protein binding / transcription activator/ transcription factor
GRMZM2G086403	AT1G32700: PLATZ TF	zinc-binding family protein
GRMZM2G114873	AT1G05805: bHLH TF	basic helix-loop-helix (bHLH) family protein
GRMZM2G030325	AT2G02450: NAC TF	ANAC035 (Arabidopsis NAC domain containing protein 35); transcription factor
GRMZM2G048910	AT5G16600: MYB TF	MYB43 (myb domain protein 43); DNA binding / transcription factor
GRMZM5G879527	AT2G42280: bHLH TF	basic helix-loop-helix (bHLH) family protein
GRMZM2G104176	AT3G16500: AUX/IAA Other regulators	PAP1 (PHYTOCHROME-ASSOCIATED PROTEIN 1); transcription factor
GRMZM2G100086	AT1G08540: Sigma70-like TF	SIG2 (RNA POLYMERASE SIGMA SUBUNIT 2); DNA binding / DNA-directed RNA polymerase/ sigma factor/ transcription factor
GRMZM2G457562	AT5G61890: AP2-EREBP TF	AP2 domain-containing transcription factor family protein
GRMZM2G035092: MADS TF
GRMZM2G165972	AT3G22830: HSF TF	AT-HSFA6B; DNA binding / transcription factor
GRMZM2G398506	AT4G26640: WRKY TF	WRKY20; transcription factor
GRMZM2G119823	AT5G57150: bHLH TF	basic helix-loop-helix (bHLH) family protein
GRMZM2G167492	AT5G17260: NAC TF	anac086 (Arabidopsis NAC domain containing protein 86); transcription factor
GRMZM2G146514	AT3G02830: C3H TF	ZFN1 (ZINC FINGER PROTEIN 1); DNA binding / nuclease/ nucleic acid binding
GRMZM2G107491	AT3G02830: C3H TF	ZFN1 (ZINC FINGER PROTEIN 1); DNA binding / nuclease/ nucleic acid binding
GRMZM2G122076	AT3G01470: HB TF	ATHB-1 (ARABIDOPSIS THALIANA HOMEOBOX 1); DNA binding / protein homodimerization/ sequence-specific DNA binding / transcription activator/ transcription factor
GRMZM2G118479	AT4G13040: AP2-EREBP TF	AP2 domain-containing transcription factor family protein
GRMZM2G114850	AT1G56010: NAC TF	NAC1; transcription factor
GRMZM2G125704	AT5G45580: G2-like TF	transcription factor
GRMZM2G073044	AT3G02550: LOB TF	LBD41 (LOB DOMAIN-CONTAINING PROTEIN 41)
GRMZM2G124502	AT4G22360: SWI/SNF-BAF60b Other regulators	SWIB complex BAF60b domain-containing protein
GRMZM2G173596: Tify TF
GRMZM2G076450	AT4G19660: TRAF Other regulators	NPR4 (NPR1-like protein 4); protein binding
GRMZM2G438202	AT3G15210: AP2-EREBP TF	ERF4 (ETHYLENE RESPONSIVE ELEMENT BINDING FACTOR 4); DNA binding / protein binding / transcription factor/ transcription repressor
GRMZM2G156016	AT1G28520: VOZ TF	VOZ1 (VASCULAR PLANT ONE ZINC FINGER PROTEIN); transcription activator
GRMZM2G140299	AT5G03510: C2H2 TF	zinc finger (C2H2 type) family protein
GRMZM5G846057	AT1G64380: AP2-EREBP TF	AP2 domain-containing transcription factor, putative
GRMZM2G079365	AT1G43700: bZIP TF	VIP1 (VIRE2-INTERACTING PROTEIN 1); protein binding / transcription factor
GRMZM2G057955	AT4G01060: MYB-related TF	CPL3 (CAPRICE-LIKE MYB3); DNA binding / transcription factor
GRMZM2G179024	AT5G24470: Pseudo ARR-B Other regulators	APRR5 (ARABIDOPSIS PSEUDO-RESPONSE REGULATOR 5); transcription regulator/ two-component response regulator
AC235534.1_FG007	AT1G05230: HB TF	HDG2 (HOMEODOMAIN GLABROUS 2); DNA binding / transcription factor
GRMZM2G151407	AT5G56270: WRKY TF	WRKY2; transcription factor
GRMZM2G081671	AT1G79430: G2-like TF	APL (ALTERED PHLOEM DEVELOPMENT); transcription factor/ transcription regulator
GRMZM2G125294	AT1G28420: HB TF	HB-1 (homeobox-1); transcription factor
GRMZM2G146041	AT1G03750: SNF2 Other regulators	SWI2 (SWITCH 2); ATP binding / DNA binding / helicase/ nucleic acid binding
GRMZM2G301485	AT5G62020: HSF TF	AT-HSFB2A; DNA binding / transcription factor
GRMZM2G444073	AT4G14540: CCAAT TF	NF-YB3 (NUCLEAR FACTOR Y, SUBUNIT B3); transcription factor
GRMZM2G094352	AT1G77920: bZIP TF	bZIP family transcription factor
GRMZM2G016150	AT5G28770: bZIP TF	BZO2H3; DNA binding / protein heterodimerization/ transcription factor
GRMZM2G049159	AT1G07530: GRAS TF	SCL14 (SCARECROW-LIKE 14); transcription factor
GRMZM2G134671	AT2G47890: Orphans TF	zinc finger (B-box type) family protein
GRMZM2G133675	AT3G47640: bHLH TF	basic helix-loop-helix (bHLH) family protein
GRMZM2G177229	AT5G42820: C3H TF	U2AF35B; RNA binding / nucleic acid binding / nucleotide binding / zinc ion binding
GRMZM2G143392	AT1G08540: Sigma70-like TF	SIG2 (RNA POLYMERASE SIGMA SUBUNIT 2); DNA binding / DNA-directed RNA polymerase/ sigma factor/ transcription factor
GRMZM2G046968	AT1G19860: C3H TF	zinc finger (CCCH-type) family protein
GRMZM2G144346	AT1G25440: C2C2-CO-like TF	zinc finger (B-box type) family protein
GRMZM2G313058	AT1G61660: bHLH TF	basic helix-loop-helix (bHLH) family protein
GRMZM2G400714	AT5G67450: C2H2 TF	AZF1 (ARABIDOPSIS ZINC-FINGER PROTEIN 1); DNA binding / nucleic acid binding / transcription factor/ transcription repressor/ zinc ion binding
GRMZM2G440529	AT1G61660: bHLH TF	basic helix-loop-helix (bHLH) family protein
GRMZM5G885700	AT4G06634: C2H2 TF	zinc finger (C2H2 type) family protein
GRMZM2G091433	AT3G12480: CCAAT TF	NF-YC11 (NUCLEAR FACTOR Y, SUBUNIT C11); DNA binding / transcription factor
GRMZM2G416701	AT5G60120: AP2-EREBP TF	TOE2; DNA binding / transcription factor
GRMZM2G060485	AT5G58080: ARR-B TF	ARR18 (ARABIDOPSIS RESPONSE REGULATOR 18); transcription factor/ two-component response regulator
GRMZM2G038691	AT3G61600: TRAF Other regulators	ATPOB1; protein binding
GRMZM2G104260	AT5G25190: AP2-EREBP TF	ethylene-responsive element-binding protein, putative
GRMZM2G012724	AT2G38470: WRKY TF	WRKY33; transcription factor
GRMZM2G445575	AT5G10030: bZIP TF	TGA4 (TGACG MOTIF-BINDING FACTOR 4); DNA binding / calmodulin binding / transcription factor
GRMZM2G014902	AT1G01060: MYB-related TF	LHY (LATE ELONGATED HYPOCOTYL); DNA binding / transcription factor
GRMZM2G092517	AT2G40470: LOB TF	LBD15 (LOB DOMAIN-CONTAINING PROTEIN 15)
GRMZM2G062154	AT1G53320: TUB TF	AtTLP7 (TUBBY LIKE PROTEIN 7); phosphoric diester hydrolase/ transcription factor
GRMZM5G833140	AT2G01830: Orphans TF	WOL (WOODEN LEG); cytokinin receptor/ osmosensor/ phosphoprotein phosphatase/ protein histidine kinase
GRMZM2G018436	AT5G18270: NAC TF	ANAC087; transcription factor
GRMZM2G422644	AT4G38960: Orphans TF	zinc finger (B-box type) family protein
GRMZM2G167560	AT3G07650: C2C2-CO-like TF	COL9 (CONSTANS-LIKE 9); transcription factor/ zinc ion binding
GRMZM2G132971	AT3G22830: HSF TF	AT-HSFA6B; DNA binding / transcription factor
GRMZM2G068586	AT1G53320: TUB TF	AtTLP7 (TUBBY LIKE PROTEIN 7); phosphoric diester hydrolase/ transcription factor
GRMZM2G077436	AT5G24120: Sigma70-like TF	SIGE (SIGMA FACTOR E); DNA binding / DNA-directed RNA polymerase/ sigma factor/ transcription factor
GRMZM2G458728	AT2G35940: HB TF	BLH1 (BEL1-LIKE HOMEODOMAIN 1); DNA binding / protein heterodimerization/ protein homodimerization/ transcription factor
GRMZM2G082227	AT1G01030: ABI3VP1 TF	NGA3 (NGATHA3); transcription factor
GRMZM2G084684	AT2G33550: Trihelix TF	gt-2-related
GRMZM5G865967	AT2G20180: bHLH TF	PIL5 (PHYTOCHROME INTERACTING FACTOR 3-LIKE 5); DNA binding / phytochrome binding / transcription factor
GRMZM2G177220	AT1G67710: ARR-B TF	ARR11 (RESPONSE REGULATOR 11); transcription factor/ two-component response regulator
GRMZM2G087032	AT3G02830: C3H TF	ZFN1 (ZINC FINGER PROTEIN 1); DNA binding / nuclease/ nucleic acid binding
GRMZM2G096171	AT1G59940: Orphans TF	ARR3 (RESPONSE REGULATOR 3); transcription regulator/ two-component response regulator
GRMZM2G164084	AT1G08540: Sigma70-like TF	SIG2 (RNA POLYMERASE SIGMA SUBUNIT 2); DNA binding / DNA-directed RNA polymerase/ sigma factor/ transcription factor
GRMZM2G305856	AT3G46130: MYB-related TF	MYB111 (MYB DOMAIN PROTEIN 111); DNA binding / transcription factor
GRMZM5G871347	AT1G62300: WRKY TF	WRKY6; transcription factor
GRMZM2G036351: Tify TF
GRMZM2G021339	AT3G01470: HB TF	ATHB-1 (ARABIDOPSIS THALIANA HOMEOBOX 1); DNA binding / protein homodimerization/ sequence-specific DNA binding / transcription activator/ transcription factor
GRMZM2G110333	AT1G53910: AP2-EREBP TF	RAP2.12; DNA binding / transcription factor
GRMZM2G101769	AT1G74950: Tify TF	TIFY10B
GRMZM2G039312	AT2G36026: OFP TF
GRMZM5G821439	AT5G48150: GRAS TF	PAT1 (phytochrome a signal transduction 1); signal transducer/ transcription factor
GRMZM2G099319	AT2G16400: HB TF	BLH7 (bell1-like homeodomain 7); DNA binding / transcription factor
GRMZM2G020054: AP2-EREBP TF
GRMZM2G013391	AT1G29280: WRKY TF	WRKY65; transcription factor
GRMZM2G117193	AT5G18240: G2-like TF	MYR1 (MYb-related protein 1); transcription factor
GRMZM2G137715	AT4G28030: GNAT Other regulators	GCN5-related N-acetyltransferase (GNAT) family protein
GRMZM2G170148	AT5G52660: MYB-related TF	myb family transcription factor
GRMZM2G016756: bHLH TF
GRMZM2G114137	AT1G25440: C2C2-CO-like TF	zinc finger (B-box type) family protein
GRMZM2G081577	AT4G27310: Orphans TF	zinc finger (B-box type) family protein
GRMZM2G065896	AT1G51600: C2C2-GATA TF	TIFY2A; sequence-specific DNA binding / transcription factor/ zinc ion binding
GRMZM2G431309	AT5G48150: GRAS TF	PAT1 (phytochrome a signal transduction 1); signal transducer/ transcription factor
GRMZM2G084583	AT4G38620: MYB TF	MYB4; DNA binding / transcription factor
AC212859.3_FG008	AT1G71930: NAC TF	VND7 (VASCULAR RELATED NAC-DOMAIN PROTEIN 7); transcription activator/ transcription factor/ transcription regulator
GRMZM2G479760	AT3G19290: bZIP TF	ABF4 (ABRE BINDING FACTOR 4); DNA binding / protein binding / transcription activator/ transcription factor
GRMZM2G108147	AT2G25620: DBP TF	protein phosphatase 2C, putative / PP2C, putative
GRMZM2G169820	AT5G20730: ARF TF	NPH4 (NON-PHOTOTROPHIC HYPOCOTYL); DNA binding / transcription activator/ transcription factor/ transcription regulator
GRMZM2G148810	AT5G05610: Alfin-like TF	AL1 (ALFIN-LIKE 1); DNA binding / methylated histone residue binding
GRMZM2G047626	AT5G59780: MYB-related TF	MYB59 (MYB DOMAIN PROTEIN 59); DNA binding / transcription factor
GRMZM2G079458	AT2G38090: MYB TF	myb family transcription factor
GRMZM2G115162	AT5G45110: TRAF Other regulators	NPR3 (NPR1-LIKE PROTEIN 3); protein binding
GRMZM2G163671	AT1G21780: TRAF Other regulators	BTB/POZ domain-containing protein
GRMZM2G131476	AT4G37790: HB TF	HAT22; transcription factor
GRMZM2G474769	AT1G01060: MYB-related TF	LHY (LATE ELONGATED HYPOCOTYL); DNA binding / transcription factor
GRMZM2G018876	AT1G06040: Orphans TF	STO (SALT TOLERANCE); DNA binding / protein binding / transcription factor/ zinc ion binding
GRMZM2G061408	AT4G23810: WRKY TF	WRKY53; DNA binding / protein binding / transcription activator/ transcription factor
GRMZM2G394941	AT5G60850: C2C2-Dof TF	OBP4; DNA binding / transcription factor
AC233871.1_FG008	AT5G12850: C3H TF	zinc finger (CCCH-type) family protein
GRMZM2G145579	AT5G50915: bHLH TF	basic helix-loop-helix (bHLH) family protein
GRMZM2G010960	AT1G10200: LIM TF	WLIM1; transcription factor/ zinc ion binding
GRMZM2G014346	AT1G28420: HB TF	HB-1 (homeobox-1); transcription factor
GRMZM5G833032	AT3G09600: MYB-related TF	myb family transcription factor
GRMZM2G155217	AT1G61660: bHLH TF	basic helix-loop-helix (bHLH) family protein
GRMZM2G092409: GeBP TF
GRMZM2G357972	AT3G04380: SET Other regulators	SUVR4; histone-lysine N-methyltransferase
GRMZM2G158252	AT1G27320: Orphans TF	AHK3 (ARABIDOPSIS HISTIDINE KINASE 3); cytokinin receptor/ osmosensor/ protein histidine kinase
GRMZM2G003043	AT3G12280: RB Other regulators	RBR1 (RETINOBLASTOMA-RELATED 1); transcription factor binding
GRMZM2G133646	AT2G47070: SBP TF	SPL1 (SQUAMOSA PROMOTER BINDING PROTEIN-LIKE 1); DNA binding / transcription factor
GRMZM2G386276	AT4G21750: HB TF	ATML1 (MERISTEM LAYER 1); DNA binding / sequence-specific DNA binding / transcription factor
GRMZM2G481163	AT2G44730: Trihelix TF	transcription factor
GRMZM2G125095	AT3G61970: ABI3VP1 TF	NGA2 (NGATHA2); transcription factor
GRMZM2G080168	AT3G07340: bHLH TF	basic helix-loop-helix (bHLH) family protein
GRMZM2G042895	AT5G57150: bHLH TF	basic helix-loop-helix (bHLH) family protein
GRMZM2G013765	AT1G32810: PHD Other regulators	protein binding / zinc ion binding
GRMZM2G317900	AT1G19220: ARF TF	ARF19 (AUXIN RESPONSE FACTOR 19); DNA binding / transcription factor
GRMZM2G140033	AT5G04390: C2H2 TF	zinc finger (C2H2 type) family protein
GRMZM2G045748	AT3G28910: MYB TF	MYB30 (MYB DOMAIN PROTEIN 30); DNA binding / transcription factor
GRMZM2G057067	AT3G16500: AUX/IAA Other regulators	PAP1 (PHYTOCHROME-ASSOCIATED PROTEIN 1); transcription factor
GRMZM2G466270	AT1G63490: Jumonji Other regulators	transcription factor jumonji (jmjC) domain-containing protein
GRMZM2G056120	AT2G33860: ARF TF	ETT (ETTIN); DNA binding / transcription factor
GRMZM2G069486	AT5G45300: BES1 TF	BMY2 (BETA-AMYLASE 2); beta-amylase/ catalytic/ cation binding
GRMZM2G101350	AT4G34530: bHLH TF	CIB1 (CRYPTOCHROME-INTERACTING BASIC-HELIX-LOOP-HELIX 1); DNA binding / transcription factor
GRMZM2G070211	AT5G28650: WRKY TF	WRKY74; calmodulin binding / transcription factor
GRMZM2G041415	AT4G09460: MYB TF	ATMYB6; DNA binding / transcription factor
GRMZM2G314882	AT5G54680: bHLH TF	ILR3 (iaa-leucine resistant3); DNA binding / transcription factor
GRMZM2G174284	AT3G12250: bZIP TF	TGA6 (TGACG MOTIF-BINDING FACTOR 6); DNA binding / transcription factor
GRMZM2G114503	AT1G75250: MYB-related TF	ATRL6 (ARABIDOPSIS RAD-LIKE 6); transcription factor
GRMZM2G117851	AT2G46270: bZIP TF	GBF3 (G-BOX BINDING FACTOR 3); sequence-specific DNA binding / transcription factor
GRMZM2G143204	AT1G69310: WRKY TF	WRKY57; transcription factor
GRMZM2G327059	AT5G41410: HB TF	BEL1 (BELL 1); DNA binding / protein binding / transcription factor
GRMZM2G414252	AT5G67060: bHLH TF	HEC1 (HECATE 1); transcription factor
GRMZM2G179677	AT2G02080: C2H2 TF	AtIDD4 (Arabidopsis thaliana Indeterminate(ID)-Domain 4); transcription factor
GRMZM2G399901	AT3G08505: C3H TF	zinc finger (CCCH-type/C3HC4-type RING finger) family protein
GRMZM5G857701	AT4G28530: NAC TF	anac074 (Arabidopsis NAC domain containing protein 74); transcription factor
GRMZM2G112764	AT5G47390: MYB-related TF	myb family transcription factor
GRMZM2G052544	AT1G79430: G2-like TF	APL (ALTERED PHLOEM DEVELOPMENT); transcription factor/ transcription regulator
GRMZM2G162840	AT2G33550: Trihelix TF	gt-2-related
GRMZM2G180328	AT1G01720: NAC TF	ATAF1; transcription activator/ transcription factor
GRMZM5G875502	AT2G23380: SET Other regulators	CLF (CURLY LEAF); transcription factor
GRMZM2G006752	AT1G73730: EIL TF	EIL3 (ETHYLENE-INSENSITIVE3-LIKE3); DNA binding / transcription factor
GRMZM2G175930	AT2G21710: mTERF TF	EMB2219 (embryo defective 2219)
GRMZM2G139710	AT5G04940: SET Other regulators	SUVH1 (SU(VAR)3-9 HOMOLOG 1); histone methyltransferase
GRMZM2G147346	AT3G23250: MYB-related TF	MYB15 (MYB DOMAIN PROTEIN 15); DNA binding / transcription factor
GRMZM2G158162	AT4G32010: ABI3VP1 TF	HSL1 (HSI2-LIKE 1); transcription factor
GRMZM2G175827	AT1G32240: G2-like TF	KAN2 (KANADI 2); DNA binding / transcription factor
GRMZM2G026927	AT1G06920: OFP TF	OFP4 (ARABIDOPSIS THALIANA OVATE FAMILY PROTEIN 4)
GRMZM2G121151	AT2G41940: C2H2 TF	ZFP8 (ZINC FINGER PROTEIN 8); nucleic acid binding / transcription factor/ zinc ion binding
GRMZM2G071907	AT4G31550: WRKY TF	WRKY11; calmodulin binding / transcription factor
GRMZM2G052667	AT1G72360: AP2-EREBP TF	ethylene-responsive element-binding protein, putative
GRMZM2G094168	AT1G32700: PLATZ TF	zinc-binding family protein
GRMZM2G060290	AT5G06839: bZIP TF	bZIP family transcription factor
GRMZM2G456960	AT1G49010: MYB TF	myb family transcription factor
GRMZM2G126507	AT3G17860: Tify TF	JAZ3 (JASMONATE-ZIM-DOMAIN PROTEIN 3)
GRMZM2G116614: Tify TF
GRMZM2G012717	AT1G25440: C2C2-CO-like TF	zinc finger (B-box type) family protein
GRMZM2G162056	AT2G32020: GNAT Other regulators	GCN5-related N-acetyltransferase (GNAT) family protein
GRMZM2G083347	AT5G13180: NAC TF	ANAC083 (ARABIDOPSIS NAC DOMAIN CONTAINING PROTEIN 83); transcription factor
GRMZM2G027972	AT5G56270: WRKY TF	WRKY2; transcription factor
GRMZM2G081127	AT2G47070: SBP TF	SPL1 (SQUAMOSA PROMOTER BINDING PROTEIN-LIKE 1); DNA binding / transcription factor
GRMZM2G148090	AT2G05160: C3H TF	zinc finger (CCCH-type) family protein / RNA recognition motif (RRM)-containing protein
GRMZM2G176723	AT2G32020: GNAT Other regulators	GCN5-related N-acetyltransferase (GNAT) family protein
GRMZM2G100431	AT2G03470: MYB-related TF	myb family transcription factor / ELM2 domain-containing protein
GRMZM2G108892	AT5G61620: MYB-related TF	myb family transcription factor
GRMZM2G302778	AT1G72030: GNAT Other regulators	GCN5-related N-acetyltransferase (GNAT) family protein
GRMZM2G059428	AT2G17040: NAC TF	anac036 (Arabidopsis NAC domain containing protein 36); transcription factor
GRMZM2G159500	AT5G18270: NAC TF	ANAC087; transcription factor
GRMZM2G161255: C2H2 TF
GRMZM2G038066	AT5G20510: Alfin-like TF	AL5 (ALFIN-LIKE 5); DNA binding / methylated histone residue binding
GRMZM2G173882	AT2G03500: G2-like TF	myb family transcription factor
GRMZM2G120320	AT1G80840: WRKY TF	WRKY40; transcription factor
GRMZM2G009406	AT1G51700: C2C2-Dof TF	ADOF1; DNA binding / transcription factor
GRMZM2G138976	AT3G43240: ARID Other regulators	ARID/BRIGHT DNA-binding domain-containing protein
GRMZM2G039889	AT3G12680: C3H TF	HUA1 (ENHANCER OF AG-4 1); RNA binding
GRMZM2G144275	AT1G68920: bHLH TF	basic helix-loop-helix (bHLH) family protein
GRMZM2G145412: Tify TF
GRMZM2G038303	AT1G72830: CCAAT TF	NF-YA3 (NUCLEAR FACTOR Y, SUBUNIT A3); transcription factor
GRMZM2G001663	AT3G06250: FAR1 TF	FRS7 (FAR1-related sequence 7); zinc ion binding
GRMZM2G093404	AT2G25900: C3H TF	ATCTH; transcription factor
GRMZM2G081816	AT3G21330: bHLH TF	basic helix-loop-helix (bHLH) family protein
GRMZM2G033962	AT5G02810: Pseudo ARR-B Other regulators	PRR7 (PSEUDO-RESPONSE REGULATOR 7); transcription regulator/ two-component response regulator
GRMZM2G131280	AT4G17900: PLATZ TF	zinc-binding family protein
GRMZM2G063880: WRKY TF
GRMZM2G041991	AT1G25440: C2C2-CO-like TF	zinc finger (B-box type) family protein
GRMZM2G361842	AT1G30500: CCAAT TF	NF-YA7 (NUCLEAR FACTOR Y, SUBUNIT A7); specific transcriptional repressor/ transcription factor
GRMZM2G153575	AT3G54390: Trihelix TF	transcription factor
GRMZM2G153333	AT1G21450: GRAS TF	SCL1 (SCARECROW-LIKE 1); transcription factor
GRMZM2G419239	AT2G16720: MYB TF	MYB7 (MYB DOMAIN PROTEIN 7); DNA binding / transcription factor
GRMZM2G701218	AT3G04030: G2-like TF	myb family transcription factor
GRMZM2G031001	AT5G18270: NAC TF	ANAC087; transcription factor
GRMZM2G035103	AT3G19580: C2H2 TF	AZF2 (ARABIDOPSIS ZINC-FINGER PROTEIN 2); DNA binding / nucleic acid binding / transcription factor/ transcription repressor/ zinc ion binding
GRMZM2G136389	AT2G06025: GNAT Other regulators	GCN5-related N-acetyltransferase (GNAT) family protein
GRMZM2G455816	AT1G32810: PHD Other regulators	protein binding / zinc ion binding
GRMZM2G157716	AT2G36000: mTERF TF	mitochondrial transcription termination factor-related / mTERF-related
GRMZM2G163427	AT2G37650: GRAS TF	scarecrow-like transcription factor 9 (SCL9)
GRMZM5G813892	AT5G47390: MYB-related TF	myb family transcription factor
GRMZM2G069009	AT2G47850: C3H TF	zinc finger (CCCH-type) family protein
GRMZM2G179069	AT3G55370: C2C2-Dof TF	OBP3 (OBF-BINDING PROTEIN 3); DNA binding / transcription factor
GRMZM2G038783	AT5G57660: C2C2-CO-like TF	zinc finger (B-box type) family protein
AC233888.1_FG002	AT5G57660: C2C2-CO-like TF	zinc finger (B-box type) family protein
GRMZM2G077258	AT3G07670: SET Other regulators	SET domain-containing protein
GRMZM2G469162	AT3G57300: SNF2 Other regulators	INO80 (INO80 ORTHOLOG); ATP binding / DNA binding / helicase/ nucleic acid binding
GRMZM2G180086	AT5G46910: Jumonji Other regulators	transcription factor jumonji (jmj) family protein
GRMZM2G085467	AT2G42280: bHLH TF	basic helix-loop-helix (bHLH) family protein
GRMZM2G061487	AT4G39780: AP2-EREBP TF	AP2 domain-containing transcription factor, putative
GRMZM2G396527	AT2G46680: HB TF	ATHB-7 (ARABIDOPSIS THALIANA HOMEOBOX 7); transcription activator/ transcription factor
GRMZM2G126808	AT4G37790: HB TF	HAT22; transcription factor
GRMZM2G143765	AT1G13960: WRKY TF	WRKY4; DNA binding / transcription factor
GRMZM2G163054	AT5G26170: WRKY TF	WRKY50; transcription factor
GRMZM2G168096	AT3G54280: SNF2 Other regulators	RGD3 (ROOT GROWTH DEFECTIVE 3); ATP binding / DNA binding / binding / helicase/ nucleic acid binding
GRMZM2G431243	AT5G09410: CAMTA TF	EICBP.B (ETHYLENE INDUCED CALMODULIN BINDING PROTEIN); calmodulin binding / transcription activator/ transcription regulator
GRMZM2G068973	AT5G08790: NAC TF	ATAF2; transcription activator
GRMZM2G166946	AT5G60970: TCP TF	TCP5 (TEOSINTE BRANCHED1, CYCLOIDEA AND PCF TRANSCRIPTION FACTOR 5); transcription factor
GRMZM2G124540	AT4G37180: G2-like TF	myb family transcription factor
GRMZM2G177895	AT2G21530: FHA TF	forkhead-associated domain-containing protein / FHA domain-containing protein
GRMZM2G035465	AT4G29080: AUX/IAA Other regulators	PAP2 (PHYTOCHROME-ASSOCIATED PROTEIN 2); transcription factor
GRMZM2G045507	AT2G18850: SET Other regulators
GRMZM2G013581	AT5G59780: MYB-related TF	MYB59 (MYB DOMAIN PROTEIN 59); DNA binding / transcription factor
GRMZM2G361847	AT5G06950: bZIP TF	AHBP-1B; DNA binding / transcription activator/ transcription factor/ transcription repressor
GRMZM2G034110	AT5G47390: MYB-related TF	myb family transcription factor
GRMZM2G175265	AT1G01060: MYB-related TF	LHY (LATE ELONGATED HYPOCOTYL); DNA binding / transcription factor
GRMZM2G030272: WRKY TF
GRMZM2G028039	AT5G48150: GRAS TF	PAT1 (phytochrome a signal transduction 1); signal transducer/ transcription factor
GRMZM2G152877	AT1G78280: Jumonji Other regulators	transferase, transferring glycosyl groups
GRMZM2G406074	AT5G63950: SNF2 Other regulators	CHR24 (chromatin remodeling 24); ATP binding / DNA binding / helicase/ nucleic acid binding
GRMZM2G342105	AT1G19270: Orphans TF	DA1 (DA 1); ubiquitin binding
GRMZM2G118453	AT5G45710: HSF TF	RHA1 (ROOT HANDEDNESS 1); DNA binding / transcription factor
GRMZM2G164341	AT3G21330: bHLH TF	basic helix-loop-helix (bHLH) family protein
GRMZM2G143718	AT4G38960: Orphans TF	zinc finger (B-box type) family protein
GRMZM2G125653	AT1G80840: WRKY TF	WRKY40; transcription factor
GRMZM2G142150	AT1G78930: mTERF TF	mitochondrial transcription termination factor-related / mTERF-related
GRMZM2G017187	AT4G23980: ARF TF	ARF9 (AUXIN RESPONSE FACTOR 9); transcription factor
GRMZM2G051135	AT3G24500: MBF1 Other regulators	MBF1C (MULTIPROTEIN BRIDGING FACTOR 1C); DNA binding / transcription coactivator/ transcription factor
GRMZM2G074358	AT2G17040: NAC TF	anac036 (Arabidopsis NAC domain containing protein 36); transcription factor
GRMZM2G003466	AT4G39780: AP2-EREBP TF	AP2 domain-containing transcription factor, putative
GRMZM2G347043	AT5G08790: NAC TF	ATAF2; transcription activator
GRMZM2G127537	AT5G06710: HB TF	HAT14 (HOMEOBOX FROM ARABIDOPSIS THALIANA); DNA binding / transcription factor
GRMZM2G002075	AT3G19290: bZIP TF	ABF4 (ABRE BINDING FACTOR 4); DNA binding / protein binding / transcription activator/ transcription factor
GRMZM2G179325	AT2G37650: GRAS TF	scarecrow-like transcription factor 9 (SCL9)
GRMZM2G055141	AT2G39000: GNAT Other regulators	GCN5-related N-acetyltransferase (GNAT) family protein
GRMZM2G075562	AT5G48250: C2C2-CO-like TF	zinc finger (B-box type) family protein
GRMZM2G100583	AT2G33480: NAC TF	ANAC041 (Arabidopsis NAC domain containing protein 41); transcription factor
GRMZM2G160838	AT4G38620: MYB TF	MYB4; DNA binding / transcription factor
GRMZM2G366130	AT5G06710: HB TF	HAT14 (HOMEOBOX FROM ARABIDOPSIS THALIANA); DNA binding / transcription factor
GRMZM2G474326	AT2G44840: AP2-EREBP TF	ERF13 (ETHYLENE-RESPONSIVE ELEMENT BINDING FACTOR 13); DNA binding / transcription factor
GRMZM2G097289	AT5G19310: SNF2 Other regulators	homeotic gene regulator, putative
GRMZM2G475017	AT2G47850: C3H TF	zinc finger (CCCH-type) family protein
GRMZM2G320549	AT4G22950: MADS TF	AGL19 (AGAMOUS-LIKE 19); transcription factor
GRMZM2G110309	AT1G07540: MYB-related TF	TRFL2 (TRF-LIKE 2); DNA binding
GRMZM2G109509	AT2G17150: RWP-RK TF	RWP-RK domain-containing protein
GRMZM2G180452	AT1G10120: bHLH TF	DNA binding / transcription factor
GRMZM2G383210	AT1G62310: Jumonji Other regulators	transcription factor jumonji (jmjC) domain-containing protein
GRMZM2G123667	AT1G77450: NAC TF	anac032 (Arabidopsis NAC domain containing protein 32); transcription factor
GRMZM2G173943	AT2G01060: G2-like TF	myb family transcription factor
GRMZM2G080516	AT4G17500: AP2-EREBP TF	ATERF-1 (ETHYLENE RESPONSIVE ELEMENT BINDING FACTOR 1); DNA binding / transcription activator/ transcription factor
GRMZM2G095598	AT5G57660: C2C2-CO-like TF	zinc finger (B-box type) family protein
GRMZM2G063864	AT5G20510: Alfin-like TF	AL5 (ALFIN-LIKE 5); DNA binding / methylated histone residue binding
GRMZM2G369472	AT4G34410: AP2-EREBP TF	RRTF1 ({REDOX RESPONSIVE TRANSCRIPTION FACTOR 1); DNA binding / transcription factor
GRMZM2G079632	AT5G08790: NAC TF	ATAF2; transcription activator
GRMZM2G000171	AT4G35040: bZIP TF	bZIP transcription factor family protein
GRMZM2G130149	AT5G59780: MYB-related TF	MYB59 (MYB DOMAIN PROTEIN 59); DNA binding / transcription factor
GRMZM5G874163	AT2G33860: ARF TF	ETT (ETTIN); DNA binding / transcription factor
GRMZM2G180430	AT2G25620: DBP TF	protein phosphatase 2C, putative / PP2C, putative
GRMZM2G081782	AT2G41835: C2H2 TF	zinc finger (C2H2 type, AN1-like) family protein
GRMZM2G435445	AT1G53320: TUB TF	AtTLP7 (TUBBY LIKE PROTEIN 7); phosphoric diester hydrolase/ transcription factor
GRMZM2G319187	AT3G57040: Orphans TF	ARR9 (RESPONSE REGULATOR 9); transcription regulator/ two-component response regulator
GRMZM2G134426	AT2G22910: GNAT Other regulators	GCN5-related N-acetyltransferase (GNAT) family protein / amino acid kinase family protein
GRMZM2G009060	AT3G04030: G2-like TF	myb family transcription factor
AC187157.4_FG005	AT1G52150: HB TF	ATHB-15; DNA binding / transcription factor
GRMZM2G024976	AT1G04880: ARID Other regulators	high mobility group (HMG1/2) family protein / ARID/BRIGHT DNA-binding domain-containing protein
GRMZM2G148772	AT5G57660: C2C2-CO-like TF	zinc finger (B-box type) family protein
GRMZM2G079200	AT3G23030: AUX/IAA Other regulators	IAA2 (INDOLE-3-ACETIC ACID INDUCIBLE 2); transcription factor
AC234155.1_FG002	AT5G18240: G2-like TF	MYR1 (MYb-related protein 1); transcription factor
GRMZM2G136344	AT5G67030: FHA TF	ABA1 (ABA DEFICIENT 1); zeaxanthin epoxidase
GRMZM2G019106	AT1G32150: bZIP TF	bZIP transcription factor family protein
GRMZM2G017319	AT5G67420: LOB TF	LBD37 (LOB DOMAIN-CONTAINING PROTEIN 37)
GRMZM2G100794	AT3G02830: C3H TF	ZFN1 (ZINC FINGER PROTEIN 1); DNA binding / nuclease/ nucleic acid binding
GRMZM2G107886	AT1G25440: C2C2-CO-like TF	zinc finger (B-box type) family protein
GRMZM2G141258	AT2G13370: SNF2 Other regulators	CHR5 (chromatin remodeling 5); ATP binding / DNA binding / chromatin binding / helicase/ nucleic acid binding
GRMZM2G150260	AT1G75250: MYB-related TF	ATRL6 (ARABIDOPSIS RAD-LIKE 6); transcription factor
GRMZM2G102625	AT5G19310: SNF2 Other regulators	homeotic gene regulator, putative
GRMZM2G037650	AT4G22680: MYB TF	MYB85 (myb domain protein 85); DNA binding / transcription activator/ transcription factor
GRMZM2G087059	AT5G61890: AP2-EREBP TF	AP2 domain-containing transcription factor family protein
GRMZM2G059851	AT5G03720: HSF TF	AT-HSFA3; DNA binding / transcription factor
GRMZM2G004483: Orphans TF
GRMZM2G130505	AT1G55760: TRAF Other regulators	BTB/POZ domain-containing protein
GRMZM2G129954	AT3G57040: Orphans TF	ARR9 (RESPONSE REGULATOR 9); transcription regulator/ two-component response regulator
GRMZM2G415229	AT2G38250: Trihelix TF	DNA-binding protein-related
GRMZM2G140355	AT5G11260: bZIP TF	HY5 (ELONGATED HYPOCOTYL 5); DNA binding / double-stranded DNA binding / transcription factor
GRMZM2G142751	AT3G47620: TCP TF	AtTCP14 (TEOSINTE BRANCHED1, CYCLOIDEA and PCF (TCP) 14); transcription factor
GRMZM2G100982	AT1G64380: AP2-EREBP TF	AP2 domain-containing transcription factor, putative
GRMZM2G088524	AT5G61620: MYB-related TF	myb family transcription factor
GRMZM2G010290	AT4G24060: C2C2-Dof TF	Dof-type zinc finger domain-containing protein
GRMZM2G079807	AT5G40310: C2H2 TF	exonuclease family protein
GRMZM2G063316	AT1G24610: SET Other regulators	SET domain-containing protein
GRMZM2G060109	AT3G56660: bZIP TF	BZIP49 (BASIC REGION/LEUCINE ZIPPER MOTIF PROTEIN 49); DNA binding / transcription factor
GRMZM2G009892	AT5G61430: NAC TF	ANAC100 (ARABIDOPSIS NAC DOMAIN CONTAINING PROTEIN 100); transcription factor
GRMZM2G127139	AT5G67030: FHA TF	ABA1 (ABA DEFICIENT 1); zeaxanthin epoxidase
GRMZM5G821755	AT1G14440: zf-HD TF	AtHB31 (ARABIDOPSIS THALIANA HOMEOBOX PROTEIN 31); DNA binding / transcription factor
GRMZM2G171468	AT4G37180: G2-like TF	myb family transcription factor
GRMZM2G428470	AT2G44730: Trihelix TF	transcription factor
GRMZM2G057116	AT5G26170: WRKY TF	WRKY50; transcription factor
GRMZM2G127426	AT5G53420: Orphans TF	unknown protein
GRMZM2G066158: AP2-EREBP TF
GRMZM2G005732	AT5G02810: Pseudo ARR-B Other regulators	PRR7 (PSEUDO-RESPONSE REGULATOR 7); transcription regulator/ two-component response regulator
GRMZM2G400489	AT5G47390: MYB-related TF	myb family transcription factor
GRMZM2G121115	AT5G63160: TRAF Other regulators	BT1 (BTB AND TAZ DOMAIN PROTEIN 1); protein binding / transcription regulator
GRMZM2G079768	AT3G13850: LOB TF	LBD22 (LOB DOMAIN-CONTAINING PROTEIN 22)
GRMZM2G104390: C2C2-GATA TF
GRMZM2G038291	AT5G04390: C2H2 TF	zinc finger (C2H2 type) family protein
GRMZM2G002131	AT4G36990: HSF TF	HSF4 (HEAT SHOCK FACTOR 4); DNA binding / transcription factor/ transcription repressor
GRMZM2G092137: bZIP TF
GRMZM2G065374	AT3G59060: bHLH TF	PIL6 (PHYTOCHROME INTERACTING FACTOR 3-LIKE 6); DNA binding / transcription factor
GRMZM2G104789	AT5G57620: MYB TF	MYB36 (myb domain protein 36); DNA binding / transcription factor
GRMZM2G098517	AT5G48150: GRAS TF	PAT1 (phytochrome a signal transduction 1); signal transducer/ transcription factor
GRMZM2G028492	AT1G19860: C3H TF	zinc finger (CCCH-type) family protein
GRMZM2G076657	AT1G13960: WRKY TF	WRKY4; DNA binding / transcription factor
GRMZM2G024530	AT5G58010: bHLH TF	basic helix-loop-helix (bHLH) family protein
GRMZM2G440949	AT3G12480: CCAAT TF	NF-YC11 (NUCLEAR FACTOR Y, SUBUNIT C11); DNA binding / transcription factor
GRMZM2G005954: Tify TF
AC155434.2_FG006	AT5G39660: C2C2-Dof TF	CDF2 (CYCLING DOF FACTOR 2); DNA binding / protein binding / transcription factor
GRMZM2G013617	AT5G41410: HB TF	BEL1 (BELL 1); DNA binding / protein binding / transcription factor
GRMZM2G164909	AT5G62020: HSF TF	AT-HSFB2A; DNA binding / transcription factor
GRMZM2G103647	AT5G24800: bZIP TF	BZIP9 (BASIC LEUCINE ZIPPER 9); DNA binding / protein heterodimerization/ transcription factor
GRMZM2G028622	AT2G17950: HB TF	WUS (WUSCHEL); DNA binding / protein binding / transcription factor/ transcription regulator
GRMZM2G390641	AT2G28350: ARF TF	ARF10 (AUXIN RESPONSE FACTOR 10); miRNA binding / transcription factor
GRMZM2G162749	AT5G39660: C2C2-Dof TF	CDF2 (CYCLING DOF FACTOR 2); DNA binding / protein binding / transcription factor
GRMZM2G003182	AT1G08540: Sigma70-like TF	SIG2 (RNA POLYMERASE SIGMA SUBUNIT 2); DNA binding / DNA-directed RNA polymerase/ sigma factor/ transcription factor
GRMZM2G421212	AT4G17570: C2C2-GATA TF	zinc finger (GATA type) family protein
GRMZM2G381386	AT2G40770: PHD Other regulators	ATP binding / DNA binding / helicase/ nucleic acid binding / protein binding / zinc ion binding
GRMZM2G077752	AT5G12330: SRS TF	LRP1 (LATERAL ROOT PRIMORDIUM 1); protein homodimerization
GRMZM2G126026	AT5G53420: Orphans TF	unknown protein
GRMZM5G863420	AT5G64810: WRKY TF	WRKY51; transcription factor
GRMZM2G158328	AT1G66550: WRKY TF	WRKY67; transcription factor
GRMZM2G061906	AT5G54680: bHLH TF	ILR3 (iaa-leucine resistant3); DNA binding / transcription factor
GRMZM2G137341	AT4G25470: AP2-EREBP TF	CBF2 (C-REPEAT/DRE BINDING FACTOR 2); DNA binding / transcription activator/ transcription factor
GRMZM2G019335	AT2G31380: Orphans TF	STH; protein domain specific binding / transcription factor/ zinc ion binding
GRMZM2G438438	AT1G69600: zf-HD TF	ZFHD1 (ZINC FINGER HOMEODOMAIN 1); DNA binding / transcription activator/ transcription factor
GRMZM2G062218	AT5G41380: Orphans TF
GRMZM2G138949	AT3G56230: TRAF Other regulators	speckle-type POZ protein-related
GRMZM2G444748	AT1G75390: bZIP TF	AtbZIP44 (Arabidopsis thaliana basic leucine-zipper 44); DNA binding / protein heterodimerization/ transcription factor
GRMZM2G006736	AT1G64860: Sigma70-like TF	SIGA (SIGMA FACTOR A); DNA binding / DNA-directed RNA polymerase/ sigma factor/ transcription factor
GRMZM2G449950	AT5G60850: C2C2-Dof TF	OBP4; DNA binding / transcription factor
GRMZM2G155767	AT2G01830: Orphans TF	WOL (WOODEN LEG); cytokinin receptor/ osmosensor/ phosphoprotein phosphatase/ protein histidine kinase
GRMZM2G302195	AT5G14260: SET Other regulators	SET domain-containing protein
GRMZM2G467799	AT2G28290: SNF2 Other regulators	SYD (SPLAYED); ATPase/ chromatin binding
GRMZM2G089995: AP2-EREBP TF
GRMZM2G014653	AT1G01720: NAC TF	ATAF1; transcription activator/ transcription factor
AC233935.1_FG005	AT3G55370: C2C2-Dof TF	OBP3 (OBF-BINDING PROTEIN 3); DNA binding / transcription factor
GRMZM2G040736	AT5G62920: Orphans TF	ARR6 (RESPONSE REGULATOR 6); transcription regulator/ two-component response regulator
GRMZM2G060265	AT4G00150: GRAS TF	scarecrow-like transcription factor 6 (SCL6)
GRMZM2G474258	AT2G33350: Orphans TF
GRMZM2G346207	AT4G13040: AP2-EREBP TF	AP2 domain-containing transcription factor family protein
GRMZM2G144196	AT2G36990: Sigma70-like TF	SIGF (RNA POLYMERASE SIGMA-SUBUNIT F); DNA binding / DNA-directed RNA polymerase/ sigma factor/ transcription factor
GRMZM2G375675	AT4G24020: RWP-RK TF	NLP7 (NIN LIKE PROTEIN 7); transcription factor
GRMZM2G162739	AT5G08790: NAC TF	ATAF2; transcription activator
GRMZM2G002915	AT3G01470: HB TF	ATHB-1 (ARABIDOPSIS THALIANA HOMEOBOX 1); DNA binding / protein homodimerization/ sequence-specific DNA binding / transcription activator/ transcription factor
GRMZM2G472671	AT4G17880: bHLH TF	basic helix-loop-helix (bHLH) family protein
GRMZM2G100176	AT2G03500: G2-like TF	myb family transcription factor
GRMZM2G456568	AT5G64060: NAC TF	anac103 (Arabidopsis NAC domain containing protein 103); transcription factor
GRMZM2G098904	AT5G24800: bZIP TF	BZIP9 (BASIC LEUCINE ZIPPER 9); DNA binding / protein heterodimerization/ transcription factor
GRMZM5G848550	AT5G67030: FHA TF	ABA1 (ABA DEFICIENT 1); zeaxanthin epoxidase
GRMZM2G089501	AT1G69010: bHLH TF	BIM2 (BES1-interacting Myc-like protein 2); DNA binding / transcription factor
AC233960.1_FG003	AT5G45580: G2-like TF	transcription factor
GRMZM5G880069	AT5G28650: WRKY TF	WRKY74; calmodulin binding / transcription factor
GRMZM2G124495	AT5G06800: G2-like TF	myb family transcription factor
GRMZM2G104400	AT5G64060: NAC TF	anac103 (Arabidopsis NAC domain containing protein 103); transcription factor
GRMZM2G009478	AT1G69010: bHLH TF	BIM2 (BES1-interacting Myc-like protein 2); DNA binding / transcription factor
GRMZM2G137046	AT5G11260: bZIP TF	HY5 (ELONGATED HYPOCOTYL 5); DNA binding / double-stranded DNA binding / transcription factor
GRMZM5G830932	AT3G53920: Sigma70-like TF	SIGC (RNA POLYMERASE SIGMA-SUBUNIT C); DNA binding / DNA-directed RNA polymerase/ sigma factor/ transcription factor
GRMZM2G167018	AT1G56010: NAC TF	NAC1; transcription factor
GRMZM2G418752	AT1G14030: SET Other regulators	ribulose-1,5 bisphosphate carboxylase oxygenase large subunit N-methyltransferase, putative
GRMZM2G149590	AT2G33550: Trihelix TF	gt-2-related
GRMZM2G175761	AT1G10200: LIM TF	WLIM1; transcription factor/ zinc ion binding
GRMZM2G054252	AT2G33480: NAC TF	ANAC041 (Arabidopsis NAC domain containing protein 41); transcription factor
GRMZM2G010920	AT3G13040: G2-like TF	myb family transcription factor
GRMZM2G118693	AT1G01520: MYB-related TF	myb family transcription factor
GRMZM2G011598	AT1G61110: NAC TF	anac025 (Arabidopsis NAC domain containing protein 25); transcription factor
GRMZM2G351330	AT2G46680: HB TF	ATHB-7 (ARABIDOPSIS THALIANA HOMEOBOX 7); transcription activator/ transcription factor
GRMZM2G003489	AT2G26150: HSF TF	ATHSFA2; DNA binding / transcription factor
GRMZM2G384528	AT4G14540: CCAAT TF	NF-YB3 (NUCLEAR FACTOR Y, SUBUNIT B3); transcription factor
GRMZM2G006477	AT4G28610: G2-like TF	PHR1 (PHOSPHATE STARVATION RESPONSE 1); transcription factor
GRMZM2G148087	AT2G38470: WRKY TF	WRKY33; transcription factor
GRMZM2G095239	AT1G49950: MYB-related TF	DNA-binding protein, putative
GRMZM2G105348	AT3G24520: HSF TF	AT-HSFC1; DNA binding / transcription factor
AC198982.3_FG006	AT5G14260: SET Other regulators	SET domain-containing protein
GRMZM2G116638	AT5G48150: GRAS TF	PAT1 (phytochrome a signal transduction 1); signal transducer/ transcription factor
GRMZM5G831993	AT2G29580: C3H TF	zinc finger (CCCH-type) family protein / RNA recognition motif (RRM)-containing protein
GRMZM2G105004	AT3G59580: RWP-RK TF	RWP-RK domain-containing protein
GRMZM2G029323	AT1G78080: AP2-EREBP TF	RAP2.4 (related to AP2 4); DNA binding / transcription factor
GRMZM2G048582	AT1G20640: RWP-RK TF	RWP-RK domain-containing protein
GRMZM2G129428	AT1G34370: C2H2 TF	STOP1 (sensitive to proton rhizotoxicity 1); nucleic acid binding / transcription factor/ zinc ion binding
GRMZM2G048136	AT5G59780: MYB-related TF	MYB59 (MYB DOMAIN PROTEIN 59); DNA binding / transcription factor
GRMZM2G117513: Tify TF
GRMZM2G176289	AT4G34530: bHLH TF	CIB1 (CRYPTOCHROME-INTERACTING BASIC-HELIX-LOOP-HELIX 1); DNA binding / transcription factor
GRMZM2G167207: BSD TF
GRMZM2G006745	AT5G05410: AP2-EREBP TF	DREB2A; DNA binding / transcription activator/ transcription factor
GRMZM2G157679	AT2G37650: GRAS TF	scarecrow-like transcription factor 9 (SCL9)
GRMZM2G000836	AT3G20880: C2H2 TF	zinc finger (C2H2 type) protein (WIP4)
GRMZM2G116785	AT2G24260: bHLH TF	basic helix-loop-helix (bHLH) family protein
GRMZM2G035944	AT5G60970: TCP TF	TCP5 (TEOSINTE BRANCHED1, CYCLOIDEA AND PCF TRANSCRIPTION FACTOR 5); transcription factor
GRMZM2G703281	AT2G41940: C2H2 TF	ZFP8 (ZINC FINGER PROTEIN 8); nucleic acid binding / transcription factor/ zinc ion binding
GRMZM2G007063	AT5G28770: bZIP TF	BZO2H3; DNA binding / protein heterodimerization/ transcription factor
GRMZM2G062458: bHLH TF
GRMZM2G393471	AT3G51120: C3H TF	DNA binding / nucleic acid binding / protein binding / zinc ion binding
GRMZM2G115960	AT1G09530: bHLH TF	PIF3 (PHYTOCHROME INTERACTING FACTOR 3); DNA binding / protein binding / transcription factor/ transcription regulator
GRMZM2G162409	AT4G28610: G2-like TF	PHR1 (PHOSPHATE STARVATION RESPONSE 1); transcription factor
GRMZM2G057554	AT1G24040: GNAT Other regulators	GCN5-related N-acetyltransferase (GNAT) family protein
GRMZM2G117961	AT1G71692: MADS TF	AGL12 (AGAMOUS-LIKE 12); transcription factor
GRMZM2G056099	AT3G12250: bZIP TF	TGA6 (TGACG MOTIF-BINDING FACTOR 6); DNA binding / transcription factor
GRMZM2G175870	AT2G16770: bZIP TF	DNA binding / transcription factor
GRMZM2G109879	AT4G31640: ABI3VP1 TF	transcriptional factor B3 family protein
GRMZM2G071977	AT5G56840: MYB-related TF	DNA-binding family protein
GRMZM2G011588	AT2G16400: HB TF	BLH7 (bell1-like homeodomain 7); DNA binding / transcription factor
GRMZM2G011932	AT2G46270: bZIP TF	GBF3 (G-BOX BINDING FACTOR 3); sequence-specific DNA binding / transcription factor
GRMZM2G375307	AT3G54390: Trihelix TF	transcription factor
GRMZM2G073427	AT5G28770: bZIP TF	BZO2H3; DNA binding / protein heterodimerization/ transcription factor
GRMZM2G099328	AT1G19270: Orphans TF	DA1 (DA 1); ubiquitin binding
GRMZM2G318992	AT1G58210: Orphans TF	EMB1674 (EMBRYO DEFECTIVE 1674)
GRMZM2G096358	AT1G68320: MYB TF	MYB62 (myb domain protein 62); DNA binding / transcription factor
GRMZM2G163726	AT1G25280: TUB TF	AtTLP10 (TUBBY LIKE PROTEIN 10); phosphoric diester hydrolase/ transcription factor
GRMZM2G004641	AT2G16400: HB TF	BLH7 (bell1-like homeodomain 7); DNA binding / transcription factor
GRMZM2G080054	AT2G20180: bHLH TF	PIL5 (PHYTOCHROME INTERACTING FACTOR 3-LIKE 5); DNA binding / phytochrome binding / transcription factor
GRMZM2G138455	AT3G47500: C2C2-Dof TF	CDF3 (CYCLING DOF FACTOR 3); DNA binding / protein binding / transcription factor
GRMZM2G180979	AT5G12850: C3H TF	zinc finger (CCCH-type) family protein
GRMZM2G350312	AT3G47640: bHLH TF	basic helix-loop-helix (bHLH) family protein
GRMZM2G370332	AT5G25220: HB TF	KNAT3 (KNOTTED1-LIKE HOMEOBOX GENE 3); transcription activator/ transcription factor
GRMZM2G064466	AT5G41410: HB TF	BEL1 (BELL 1); DNA binding / protein binding / transcription factor
GRMZM2G055413	AT4G35040: bZIP TF	bZIP transcription factor family protein
GRMZM2G042198	AT3G07650: C2C2-CO-like TF	COL9 (CONSTANS-LIKE 9); transcription factor/ zinc ion binding
GRMZM2G113127	AT1G56170: CCAAT TF	NF-YC2 (NUCLEAR FACTOR Y, SUBUNIT C2); DNA binding / transcription activator/ transcription factor
GRMZM2G042666	AT1G14580: C2H2 TF	zinc finger (C2H2 type) family protein
GRMZM2G095727	AT5G02810: Pseudo ARR-B Other regulators	PRR7 (PSEUDO-RESPONSE REGULATOR 7); transcription regulator/ two-component response regulator
GRMZM2G701063	AT5G49330: MYB TF	AtMYB111 (myb domain protein 111); DNA binding / transcription factor
GRMZM2G035370	AT5G06800: G2-like TF	myb family transcription factor
GRMZM2G060798	AT3G62260: DBP TF	protein phosphatase 2C, putative / PP2C, putative
GRMZM2G055204	AT1G78080: AP2-EREBP TF	RAP2.4 (related to AP2 4); DNA binding / transcription factor
GRMZM2G025895	AT4G23810: WRKY TF	WRKY53; DNA binding / protein binding / transcription activator/ transcription factor
GRMZM2G543629	AT1G64860: Sigma70-like TF	SIGA (SIGMA FACTOR A); DNA binding / DNA-directed RNA polymerase/ sigma factor/ transcription factor
GRMZM5G884137	AT2G02070: C2H2 TF	AtIDD5 (Arabidopsis thaliana Indeterminate(ID)-Domain 5); nucleic acid binding / transcription factor/ zinc ion binding
GRMZM2G018398	AT1G53910: AP2-EREBP TF	RAP2.12; DNA binding / transcription factor
GRMZM2G026833	AT2G20570: G2-like TF	GPRI1 (GBF'S PRO-RICH REGION-INTERACTING FACTOR 1); transcription factor/ transcription regulator
GRMZM2G031398	AT2G43500: RWP-RK TF	RWP-RK domain-containing protein
GRMZM5G807064	AT5G67480: TAZ TF	BT4 (BTB AND TAZ DOMAIN PROTEIN 4); protein binding / transcription regulator
GRMZM2G073892: bZIP TF
GRMZM2G045431	AT5G67060: bHLH TF	HEC1 (HECATE 1); transcription factor
GRMZM2G127379	AT1G69490: NAC TF	NAP (NAC-like, activated by AP3/PI); transcription factor
GRMZM2G470556	AT1G79000: TAZ TF	HAC1 (HISTONE ACETYLTRANSFERASE OF THE CBP FAMILY 1); H3/H4 histone acetyltransferase/ histone acetyltransferase/ transcription cofactor
GRMZM2G165042	AT2G20180: bHLH TF	PIL5 (PHYTOCHROME INTERACTING FACTOR 3-LIKE 5); DNA binding / phytochrome binding / transcription factor
GRMZM2G004531	AT1G34190: NAC TF	anac017 (Arabidopsis NAC domain containing protein 17); transcription factor
GRMZM2G140577	AT5G04940: SET Other regulators	SUVH1 (SU(VAR)3-9 HOMOLOG 1); histone methyltransferase
GRMZM2G165355: C2H2 TF
GRMZM2G180947	AT4G14540: CCAAT TF	NF-YB3 (NUCLEAR FACTOR Y, SUBUNIT B3); transcription factor
GRMZM2G095299	AT2G31380: Orphans TF	STH; protein domain specific binding / transcription factor/ zinc ion binding
GRMZM2G338259	AT5G62000: ARF TF	ARF2 (AUXIN RESPONSE FACTOR 2); protein binding / transcription factor
GRMZM2G087804	AT2G20570: G2-like TF	GPRI1 (GBF'S PRO-RICH REGION-INTERACTING FACTOR 1); transcription factor/ transcription regulator
GRMZM2G042756	AT4G25470: AP2-EREBP TF	CBF2 (C-REPEAT/DRE BINDING FACTOR 2); DNA binding / transcription activator/ transcription factor
GRMZM2G004696	AT1G04250: AUX/IAA Other regulators	AXR3 (AUXIN RESISTANT 3); transcription factor
GRMZM2G017586	AT5G54680: bHLH TF	ILR3 (iaa-leucine resistant3); DNA binding / transcription factor
GRMZM2G301089	AT5G43650: bHLH TF	basic helix-loop-helix (bHLH) family protein

## Sheet: TF_all_MaizeD
GRMZM2G030710	AT2G33860: ARF TF	ETT (ETTIN); DNA binding / transcription factor
AC234164.1_FG004	AT1G63100: GRAS TF	scarecrow transcription factor family protein
GRMZM2G123094	AT1G68130: C2H2 TF	AtIDD14 (Arabidopsis thaliana Indeterminate(ID)-Domain 14); nucleic acid binding / transcription factor/ zinc ion binding
GRMZM2G044004	AT3G51950: C3H TF	zinc finger (CCCH-type) family protein / RNA recognition motif (RRM)-containing protein
GRMZM2G084014	AT3G57670: C2H2 TF	NTT (NO TRANSMITTING TRACT); nucleic acid binding / transcription factor/ zinc ion binding
GRMZM2G093305	AT2G29660: C2H2 TF	zinc finger (C2H2 type) family protein
GRMZM2G146688	AT4G37750: AP2-EREBP TF	ANT (AINTEGUMENTA); DNA binding / transcription factor
GRMZM2G414159	AT1G76890: Trihelix TF	GT2; transcription factor
GRMZM2G306935	AT5G56900: C3H TF	CwfJ-like family protein / zinc finger (CCCH-type) family protein
GRMZM2G055158	AT1G66230: MYB TF	MYB20 (myb domain protein 20); DNA binding / transcription factor
GRMZM2G141031	AT1G68130: C2H2 TF	AtIDD14 (Arabidopsis thaliana Indeterminate(ID)-Domain 14); nucleic acid binding / transcription factor/ zinc ion binding
GRMZM2G081892: AP2-EREBP TF
GRMZM2G179827	AT1G59940: Orphans TF	ARR3 (RESPONSE REGULATOR 3); transcription regulator/ two-component response regulator
GRMZM2G176063	AT3G55370: C2C2-Dof TF	OBP3 (OBF-BINDING PROTEIN 3); DNA binding / transcription factor
GRMZM2G133168: AP2-EREBP TF
GRMZM2G428184	AT4G38900: bZIP TF	bZIP protein
GRMZM2G102938: ABI3VP1 TF
GRMZM2G089619	AT2G02540: zf-HD TF	ATHB21 (ARABIDOPSIS THALIANA HOMEOBOX PROTEIN 21); DNA binding / transcription activator/ transcription factor
GRMZM2G064426	AT2G37060: CCAAT TF	NF-YB8 (NUCLEAR FACTOR Y, SUBUNIT B8); transcription factor
GRMZM2G077356	AT3G04730: AUX/IAA Other regulators	IAA16; transcription factor
AC234185.1_FG006	AT5G60440: MADS TF	AGL62 (Agamous-like 62); DNA binding / transcription factor
GRMZM2G020805	AT4G18390: TCP TF	TCP family transcription factor, putative
GRMZM2G140694	AT5G62940: C2C2-Dof TF	Dof-type zinc finger domain-containing protein
GRMZM2G404426	AT1G79350: PHD Other regulators	EMB1135 (embryo defective 1135); DNA binding / protein binding / zinc ion binding
GRMZM2G039867	AT2G41370: TRAF Other regulators	BOP2 (BLADE ON PETIOLE2); protein binding
GRMZM2G180406	AT3G07340: bHLH TF	basic helix-loop-helix (bHLH) family protein
GRMZM2G322090	AT3G22780: CPP TF	TSO1 (CHINESE FOR 'UGLY'); transcription factor
GRMZM2G478417	AT1G49720: bZIP TF	ABF1 (ABSCISIC ACID RESPONSIVE ELEMENT-BINDING FACTOR 1); DNA binding / protein binding / transcription activator/ transcription factor
GRMZM2G472945	AT1G16070: TUB TF	AtTLP8 (TUBBY LIKE PROTEIN 8); transcription factor
GRMZM2G026643	AT1G05230: HB TF	HDG2 (HOMEODOMAIN GLABROUS 2); DNA binding / transcription factor
GRMZM2G008898	AT1G59640: bHLH TF	ZCW32; DNA binding / transcription factor
GRMZM5G813651	AT2G02450: NAC TF	ANAC035 (Arabidopsis NAC domain containing protein 35); transcription factor
GRMZM2G318803	AT3G04380: SET Other regulators	SUVR4; histone-lysine N-methyltransferase
GRMZM2G144744	AT2G01570: GRAS TF	RGA1 (REPRESSOR OF GA1-3 1); protein binding / transcription factor
GRMZM2G172297	AT3G26744: bHLH TF	ICE1 (INDUCER OF CBF EXPRESSION 1); DNA binding / transcription activator/ transcription factor
GRMZM2G388148	AT4G29000: CPP TF	tesmin/TSO1-like CXC domain-containing protein
GRMZM2G046885	AT2G22540: MADS TF	SVP (SHORT VEGETATIVE PHASE); transcription factor/ translation repressor, nucleic acid binding
GRMZM2G112483	AT2G31370: bZIP TF	bZIP transcription factor (POSF21)
GRMZM2G070034	AT2G45660: MADS TF	AGL20 (AGAMOUS-LIKE 20); transcription factor
GRMZM2G025812	AT1G42990: bZIP TF	ATBZIP60 (BASIC REGION/LEUCINE ZIPPER MOTIF 60); DNA binding / transcription factor
GRMZM2G108694	AT2G47430: Orphans TF	CKI1 (CYTOKININ-INDEPENDENT 1); protein histidine kinase/ two-component response regulator
GRMZM2G005207: WRKY TF
GRMZM2G126646	AT1G05230: HB TF	HDG2 (HOMEODOMAIN GLABROUS 2); DNA binding / transcription factor
GRMZM2G001426	AT1G14920: GRAS TF	GAI (GIBBERELLIC ACID INSENSITIVE); transcription factor
GRMZM5G880268	AT3G55370: C2C2-Dof TF	OBP3 (OBF-BINDING PROTEIN 3); DNA binding / transcription factor
GRMZM2G025685	AT1G46264: HSF TF	AT-HSFB4; DNA binding / transcription factor
GRMZM2G102514	AT1G75080: BES1 TF	BZR1 (BRASSINAZOLE-RESISTANT 1); DNA binding / transcription regulator/ transcription repressor
GRMZM2G353076	AT3G28917: zf-HD TF	MIF2 (MINI ZINC FINGER 2); DNA binding
GRMZM2G034840	AT1G19850: ARF TF	MP (MONOPTEROS); transcription factor
GRMZM2G142179	AT4G27950: AP2-EREBP TF	CRF4 (CYTOKININ RESPONSE FACTOR 4); DNA binding / transcription factor
GRMZM2G076272	AT4G32980: HB TF	ATH1 (ARABIDOPSIS THALIANA HOMEOBOX GENE 1); DNA binding / sequence-specific DNA binding / transcription factor
GRMZM2G038158	AT4G01250: WRKY TF	WRKY22; transcription factor
GRMZM2G310368	AT5G44210: AP2-EREBP TF	ERF9 (ERF DOMAIN PROTEIN 9); DNA binding / transcription factor/ transcription repressor
GRMZM2G126566	AT1G66230: MYB TF	MYB20 (myb domain protein 20); DNA binding / transcription factor
GRMZM2G149940	AT3G24650: ABI3VP1 TF	ABI3 (ABA INSENSITIVE 3); DNA binding / basal transcription repressor/ transcription activator/ transcription factor
GRMZM2G029933	AT4G02990: mTERF TF	mitochondrial transcription termination factor family protein / mTERF family protein
GRMZM2G082586	AT1G72210: bHLH TF	basic helix-loop-helix (bHLH) family protein (bHLH096)
GRMZM2G112535	AT4G10920: Coactivator p15 Other regulators	KELP; DNA binding / transcription coactivator/ transcription regulator
GRMZM2G137961	AT5G11340: GNAT Other regulators	GCN5-related N-acetyltransferase (GNAT) family protein
GRMZM2G425236	AT4G24660: zf-HD TF	ATHB22 (HOMEOBOX PROTEIN 22); DNA binding / transcription factor
GRMZM2G091490	AT2G46770: NAC TF	EMB2301 (EMBRYO DEFECTIVE 2301); transcription activator/ transcription factor
GRMZM2G178603	AT5G23280: TCP TF	TCP family transcription factor, putative
GRMZM2G148198: SWI/SNF-BAF60b Other regulators
GRMZM2G128421	AT1G04240: AUX/IAA Other regulators	SHY2 (SHORT HYPOCOTYL 2); transcription factor
GRMZM2G034638	AT3G27010: TCP TF	AT-TCP20; transcription factor
GRMZM2G134545	AT5G60200: C2C2-Dof TF	Dof-type zinc finger domain-containing protein
GRMZM2G465091	AT5G23280: TCP TF	TCP family transcription factor, putative
GRMZM2G106204	AT1G08465: C2C2-YABBY TF	YAB2 (YABBY2); transcription factor
GRMZM2G378653	AT2G42300: bHLH TF	basic helix-loop-helix (bHLH) family protein
GRMZM2G022213	AT1G03840: C2H2 TF	MGP (Magpie); nucleic acid binding / protein binding / transcription factor/ zinc ion binding
GRMZM2G111117	AT5G15310: MYB TF	ATMYB16 (MYB DOMAIN PROTEIN 16); DNA binding / transcription factor
GRMZM2G116646	AT2G26580: C2C2-YABBY TF	YAB5 (YABBY5); transcription factor
GRMZM2G405094	AT4G09460: MYB TF	ATMYB6; DNA binding / transcription factor
GRMZM2G000964	AT5G63420: Trihelix TF	emb2746 (embryo defective 2746); DNA binding / catalytic/ hydrolase
GRMZM2G446515	AT2G45880: BES1 TF	BAM7 (BETA-AMYLASE 7); beta-amylase/ catalytic/ cation binding
GRMZM5G804893	AT2G37060: CCAAT TF	NF-YB8 (NUCLEAR FACTOR Y, SUBUNIT B8); transcription factor
GRMZM2G020081	AT5G61380: Pseudo ARR-B Other regulators	TOC1 (TIMING OF CAB EXPRESSION 1); transcription regulator/ two-component response regulator
GRMZM2G085678	AT1G15360: AP2-EREBP TF	SHN1 (SHINE 1); DNA binding / sequence-specific DNA binding / transcription factor
GRMZM2G145690	AT1G05230: HB TF	HDG2 (HOMEODOMAIN GLABROUS 2); DNA binding / transcription factor
GRMZM2G124715	AT4G38620: MYB TF	MYB4; DNA binding / transcription factor
GRMZM2G013378	AT4G13110: BSD TF	BSD domain-containing protein
GRMZM2G405699	AT1G28300: ABI3VP1 TF	LEC2 (LEAFY COTYLEDON 2); DNA binding / transcription factor
GRMZM2G046816	AT1G76900: TUB TF	AtTLP1 (TUBBY LIKE PROTEIN 1); phosphoric diester hydrolase/ transcription factor
GRMZM2G526668	AT1G68810: bHLH TF	basic helix-loop-helix (bHLH) family protein
GRMZM2G123387	AT2G44745: WRKY TF	WRKY family transcription factor
GRMZM2G336909	AT5G13960: SET Other regulators	SUVH4 (SU(VAR)3-9 HOMOLOG 4); double-stranded methylated DNA binding / histone methyltransferase(H3-K9 specific) / methyl-CpG binding / methyl-CpNpG binding / methyl-CpNpN binding
GRMZM2G143723	AT1G55110: C2H2 TF	AtIDD7 (Arabidopsis thaliana Indeterminate(ID)-Domain 7); nucleic acid binding / transcription factor/ zinc ion binding
GRMZM2G148056	AT3G57040: Orphans TF	ARR9 (RESPONSE REGULATOR 9); transcription regulator/ two-component response regulator
GRMZM2G087482	AT5G36740: PHD Other regulators	PHD finger family protein
GRMZM2G115388: C2H2 TF
GRMZM2G148333	AT1G72360: AP2-EREBP TF	ethylene-responsive element-binding protein, putative
GRMZM2G062391	AT2G40620: bZIP TF	bZIP transcription factor family protein
GRMZM2G313553	AT5G07810: SNF2 Other regulators	SNF2 domain-containing protein / helicase domain-containing protein / HNH endonuclease domain-containing protein
GRMZM5G878561	AT5G50570: SBP TF	squamosa promoter-binding protein, putative
GRMZM2G050305	AT4G38620: MYB TF	MYB4; DNA binding / transcription factor
AC194970.5_FG002	AT3G50750: BES1 TF	brassinosteroid signalling positive regulator-related
GRMZM2G040673: OFP TF
GRMZM2G090213	AT5G09250: Coactivator p15 Other regulators	KIWI; DNA binding / protein binding / transcription coactivator
GRMZM2G149786	AT3G10390: SWI/SNF-SWI3 Other regulators	FLD (FLOWERING LOCUS D); amine oxidase/ electron carrier/ oxidoreductase
GRMZM2G366373	AT1G04240: AUX/IAA Other regulators	SHY2 (SHORT HYPOCOTYL 2); transcription factor
AC191251.3_FG005	AT3G20800: Rcd1-like Other regulators	rcd1-like cell differentiation protein, putative
GRMZM2G134552: Orphans TF
GRMZM2G437460	AT2G33860: ARF TF	ETT (ETTIN); DNA binding / transcription factor
GRMZM2G147623	AT2G28450: C3H TF	zinc finger (CCCH-type) family protein
GRMZM2G066528	AT1G20696: HMG Other regulators	HMGB3 (HIGH MOBILITY GROUP B 3); DNA binding / chromatin binding / structural constituent of chromatin / transcription factor
GRMZM2G034876	AT3G13960: GRF TF	AtGRF5 (GROWTH-REGULATING FACTOR 5); transcription activator
GRMZM2G000158: AUX/IAA Other regulators
GRMZM2G350165	AT2G24260: bHLH TF	basic helix-loop-helix (bHLH) family protein
GRMZM2G107540	AT1G54690: CCAAT TF	GAMMA-H2AX (GAMMA HISTONE VARIANT H2AX); DNA binding
GRMZM2G424651	AT4G11400: ARID Other regulators	ARID/BRIGHT DNA-binding domain-containing protein / ELM2 domain-containing protein / Myb-like DNA-binding domain-containing protein
GRMZM2G034113	AT2G46680: HB TF	ATHB-7 (ARABIDOPSIS THALIANA HOMEOBOX 7); transcription activator/ transcription factor
GRMZM2G181605	AT5G18270: NAC TF	ANAC087; transcription factor
GRMZM2G003424	AT3G51950: C3H TF	zinc finger (CCCH-type) family protein / RNA recognition motif (RRM)-containing protein
GRMZM2G141679	AT4G39780: AP2-EREBP TF	AP2 domain-containing transcription factor, putative
GRMZM2G144172	AT3G55370: C2C2-Dof TF	OBP3 (OBF-BINDING PROTEIN 3); DNA binding / transcription factor
GRMZM2G123140	AT4G17710: HB TF	HDG4 (HOMEODOMAIN GLABROUS 4); DNA binding / transcription factor
GRMZM2G001223	AT3G01140: MYB TF	MYB106 (myb domain protein 106); DNA binding / transcription factor
GRMZM2G339379	AT3G48430: C2H2 TF	REF6 (RELATIVE OF EARLY FLOWERING 6); nucleic acid binding / transcription factor/ zinc ion binding
GRMZM2G038050	AT3G14980: PHD Other regulators	PHD finger transcription factor, putative
GRMZM2G068672	AT4G16780: HB TF	ATHB-2 (ARABIDOPSIS THALIANA HOMEOBOX PROTEIN 2); DNA binding / protein homodimerization/ sequence-specific DNA binding / transcription factor
GRMZM2G159948	AT4G10920: Coactivator p15 Other regulators	KELP; DNA binding / transcription coactivator/ transcription regulator
GRMZM2G021573	AT4G37750: AP2-EREBP TF	ANT (AINTEGUMENTA); DNA binding / transcription factor
GRMZM2G164669	AT2G04740: TRAF Other regulators	ankyrin repeat family protein
GRMZM2G328742	AT2G36080: ABI3VP1 TF	DNA-binding protein, putative
GRMZM2G041761	AT2G36026: OFP TF
GRMZM2G176340	AT2G18280: TUB TF	AtTLP2 (TUBBY LIKE PROTEIN 2); phosphoric diester hydrolase/ transcription factor
GRMZM2G119693	AT5G26660: MYB TF	ATMYB86 (MYB DOMAIN PROTEIN 86); specific transcriptional repressor/ transcription repressor
GRMZM2G139284	AT3G47600: MYB TF	ATMYB94 (MYB DOMAIN PROTEIN 94); DNA binding / transcription factor
GRMZM2G143402	AT5G20900: Tify TF	JAZ12 (JASMONATE-ZIM-DOMAIN PROTEIN 12)
GRMZM2G035405	AT1G30330: ARF TF	ARF6 (AUXIN RESPONSE FACTOR 6); transcription factor
GRMZM2G060000	AT3G48160: E2F-DP TF	DEL1 (DP-E2F-LIKE 1); DNA binding / transcription factor
GRMZM2G063203	AT1G76890: Trihelix TF	GT2; transcription factor
GRMZM2G041462	AT2G46680: HB TF	ATHB-7 (ARABIDOPSIS THALIANA HOMEOBOX 7); transcription activator/ transcription factor
GRMZM2G161680	AT1G56170: CCAAT TF	NF-YC2 (NUCLEAR FACTOR Y, SUBUNIT C2); DNA binding / transcription activator/ transcription factor
GRMZM2G116693	AT5G06110: MYB TF	DNAJ heat shock N-terminal domain-containing protein / cell division protein-related
GRMZM2G136494	AT1G75710: C2H2 TF	zinc finger (C2H2 type) family protein
GRMZM2G351304	AT4G38070: bHLH TF	bHLH family protein
GRMZM2G455243	AT4G12620: PHD Other regulators	ORC1B (ORIGIN OF REPLICATION COMPLEX 1B); DNA binding / double-stranded methylated DNA binding / protein binding
GRMZM2G133716	AT1G34355: FHA TF	forkhead-associated domain-containing protein / FHA domain-containing protein
GRMZM2G154641	AT2G27990: HB TF	BLH8 (BEL1-LIKE HOMEODOMAIN 8); DNA binding / transcription factor
GRMZM2G314660	AT1G76880: Trihelix TF	trihelix DNA-binding protein, putative
GRMZM2G155662	AT1G14410: PBF-2-like TF	WHY1 (WHIRLY 1); DNA binding / telomeric DNA binding
GRMZM2G147867	AT2G02450: NAC TF	ANAC035 (Arabidopsis NAC domain containing protein 35); transcription factor
GRMZM2G128206	AT3G55770: LIM TF	LIM domain-containing protein
GRMZM2G111146	AT1G72210: bHLH TF	basic helix-loop-helix (bHLH) family protein (bHLH096)
GRMZM2G105317	AT3G12480: CCAAT TF	NF-YC11 (NUCLEAR FACTOR Y, SUBUNIT C11); DNA binding / transcription factor
GRMZM2G171179	AT1G53910: AP2-EREBP TF	RAP2.12; DNA binding / transcription factor
GRMZM2G078198	AT5G06550: Jumonji Other regulators
GRMZM2G148561	AT4G31550: WRKY TF	WRKY11; calmodulin binding / transcription factor
GRMZM2G172657	AT4G37650: GRAS TF	SHR (SHORT ROOT); protein binding / sequence-specific DNA binding / transcription factor
GRMZM2G038967	AT1G79350: PHD Other regulators	EMB1135 (embryo defective 1135); DNA binding / protein binding / zinc ion binding
GRMZM2G307588	AT2G42200: SBP TF	SPL9 (SQUAMOSA PROMOTER BINDING PROTEIN-LIKE 9); transcription factor
GRMZM2G161435	AT4G32980: HB TF	ATH1 (ARABIDOPSIS THALIANA HOMEOBOX GENE 1); DNA binding / sequence-specific DNA binding / transcription factor
GRMZM2G023285: OFP TF
GRMZM2G431156	AT4G09460: MYB TF	ATMYB6; DNA binding / transcription factor
GRMZM2G065451	AT1G27370: SBP TF	squamosa promoter-binding protein-like 10 (SPL10)
GRMZM2G030744	AT4G36930: bHLH TF	SPT (SPATULA); DNA binding / transcription factor
GRMZM2G004959	AT1G10200: LIM TF	WLIM1; transcription factor/ zinc ion binding
GRMZM2G114775	AT5G49300: C2C2-GATA TF	zinc finger (GATA type) family protein
GRMZM2G147243	AT4G29080: AUX/IAA Other regulators	PAP2 (PHYTOCHROME-ASSOCIATED PROTEIN 2); transcription factor
GRMZM2G151826	AT4G27230: CCAAT TF	HTA2 (histone H2A); DNA binding
GRMZM2G077755	AT3G47620: TCP TF	AtTCP14 (TEOSINTE BRANCHED1, CYCLOIDEA and PCF (TCP) 14); transcription factor
GRMZM2G009163	AT3G51470: DBP TF	protein phosphatase 2C, putative / PP2C, putative
GRMZM2G089010	AT3G04580: Orphans TF	EIN4 (ETHYLENE INSENSITIVE 4); ethylene binding / glycogen synthase kinase 3/ protein histidine kinase/ receptor
GRMZM2G386674	AT3G02550: LOB TF	LBD41 (LOB DOMAIN-CONTAINING PROTEIN 41)
GRMZM2G139963	AT1G69780: HB TF	ATHB13; DNA binding / sequence-specific DNA binding / transcription factor
GRMZM5G895313	AT4G36020: CSD TF	CSDP1 (cold shock domain protein 1); RNA binding / double-stranded DNA binding / nucleic acid binding / single-stranded DNA binding
GRMZM2G101058	AT2G45050: C2C2-GATA TF	zinc finger (GATA type) family protein
GRMZM2G171934	AT2G27930: PLATZ TF	binding
GRMZM2G032336	AT4G16150: CAMTA TF	calmodulin binding / transcription regulator
GRMZM2G106276	AT5G06710: HB TF	HAT14 (HOMEOBOX FROM ARABIDOPSIS THALIANA); DNA binding / transcription factor
GRMZM2G037128	AT1G76890: Trihelix TF	GT2; transcription factor
GRMZM2G046055	AT1G54690: CCAAT TF	GAMMA-H2AX (GAMMA HISTONE VARIANT H2AX); DNA binding
GRMZM2G119261	AT4G34430: MYB-related TF	CHB3; DNA binding / transcription factor/ zinc ion binding
GRMZM2G118047	AT3G24520: HSF TF	AT-HSFC1; DNA binding / transcription factor
GRMZM2G159285	AT4G14550: AUX/IAA Other regulators	IAA14 (INDOLE-3-ACETIC ACID INDUCIBLE 14); protein binding / transcription factor/ transcription repressor
GRMZM2G058197	AT1G03840: C2H2 TF	MGP (Magpie); nucleic acid binding / protein binding / transcription factor/ zinc ion binding
GRMZM2G039074	AT5G42630: G2-like TF	ATS (ABERRANT TESTA SHAPE); DNA binding / transcription factor
AC205574.3_FG006	AT3G15030: TCP TF	TCP4 (TCP family transcription factor 4); transcription factor
GRMZM2G160198	AT2G39830: Orphans TF	DAR2 (DA1-RELATED PROTEIN 2); zinc ion binding
GRMZM2G016997	AT3G12280: RB Other regulators	RBR1 (RETINOBLASTOMA-RELATED 1); transcription factor binding
GRMZM2G140669	AT4G36240: C2C2-GATA TF	zinc finger (GATA type) family protein
GRMZM2G529859	AT2G45190: C2C2-YABBY TF	AFO (ABNORMAL FLORAL ORGANS); protein binding / transcription factor/ transcription regulator
GRMZM2G328438	AT1G14440: zf-HD TF	AtHB31 (ARABIDOPSIS THALIANA HOMEOBOX PROTEIN 31); DNA binding / transcription factor
GRMZM2G147424	AT2G37120: S1Fa-like TF	DNA-binding S1FA family protein
GRMZM2G132794	AT4G37650: GRAS TF	SHR (SHORT ROOT); protein binding / sequence-specific DNA binding / transcription factor
GRMZM2G403620	AT2G37630: MYB TF	AS1 (ASYMMETRIC LEAVES 1); DNA binding / protein homodimerization/ transcription factor
GRMZM2G335720	AT1G77250: PHD Other regulators	PHD finger family protein
GRMZM2G068331	AT1G33420: PHD Other regulators	PHD finger family protein
GRMZM2G392168	AT3G11100: Trihelix TF	transcription factor
GRMZM2G460544	AT2G42200: SBP TF	SPL9 (SQUAMOSA PROMOTER BINDING PROTEIN-LIKE 9); transcription factor
GRMZM2G032655	AT3G01140: MYB TF	MYB106 (myb domain protein 106); DNA binding / transcription factor
GRMZM2G151542: AP2-EREBP TF
GRMZM2G115516	AT4G18390: TCP TF	TCP family transcription factor, putative
GRMZM2G105335	AT3G13960: GRF TF	AtGRF5 (GROWTH-REGULATING FACTOR 5); transcription activator
GRMZM2G151444	AT4G39410: WRKY TF	WRKY13; transcription factor
GRMZM2G147698	AT1G57560: MYB TF	AtMYB50 (myb domain protein 50); DNA binding / transcription factor
GRMZM2G465595	AT2G01940: C2H2 TF	nucleic acid binding / transcription factor/ zinc ion binding
GRMZM2G069047	AT2G46770: NAC TF	EMB2301 (EMBRYO DEFECTIVE 2301); transcription activator/ transcription factor
GRMZM2G157820	AT2G23380: SET Other regulators	CLF (CURLY LEAF); transcription factor
GRMZM2G009598: AP2-EREBP TF
GRMZM2G135410	AT2G47620: MYB-related TF	ATSWI3A (SWITCH/SUCROSE NONFERMENTING 3A); DNA binding
GRMZM2G042250	AT2G34710: HB TF	PHB (PHABULOSA); DNA binding / transcription factor
GRMZM2G177693	AT1G55110: C2H2 TF	AtIDD7 (Arabidopsis thaliana Indeterminate(ID)-Domain 7); nucleic acid binding / transcription factor/ zinc ion binding
GRMZM2G148249	AT5G05130: SNF2 Other regulators	SNF2 domain-containing protein / helicase domain-containing protein / RING finger domain-containing protein
GRMZM5G814279	AT2G22540: MADS TF	SVP (SHORT VEGETATIVE PHASE); transcription factor/ translation repressor, nucleic acid binding
GRMZM2G060253	AT4G23800: HMG Other regulators	high mobility group (HMG1/2) family protein
GRMZM2G129777: AP2-EREBP TF
GRMZM2G305124	AT5G24330: PHD Other regulators	ATXR6; DNA binding / protein binding
GRMZM2G021233	AT1G05120: SNF2 Other regulators	SNF2 domain-containing protein / helicase domain-containing protein / RING finger domain-containing protein
GRMZM2G017349	AT4G36930: bHLH TF	SPT (SPATULA); DNA binding / transcription factor
GRMZM2G026417	AT5G28040: GeBP TF	transcription regulator
GRMZM2G396114	AT2G23760: HB TF	BLH4 (BEL1-LIKE HOMEODOMAIN 4); DNA binding / transcription factor
GRMZM2G479885	AT3G62420: bZIP TF	ATBZIP53 (BASIC REGION/LEUCINE ZIPPER MOTIF 53); DNA binding / protein heterodimerization/ sequence-specific DNA binding / transcription factor
GRMZM2G469551	AT2G34710: HB TF	PHB (PHABULOSA); DNA binding / transcription factor
GRMZM2G061101	AT4G08150: HB TF	KNAT1 (KNOTTED-LIKE FROM ARABIDOPSIS THALIANA); transcription factor
GRMZM2G036837	AT2G47850: C3H TF	zinc finger (CCCH-type) family protein
AC233865.1_FG003	AT3G17730: NAC TF	anac057 (Arabidopsis NAC domain containing protein 57); transcription factor
GRMZM2G025014	AT5G42820: C3H TF	U2AF35B; RNA binding / nucleic acid binding / nucleotide binding / zinc ion binding
GRMZM5G812774	AT1G78700: BES1 TF	brassinosteroid signalling positive regulator-related
GRMZM2G158141	AT1G75710: C2H2 TF	zinc finger (C2H2 type) family protein
GRMZM2G048450	AT5G52830: WRKY TF	WRKY27; transcription factor
GRMZM2G000686	AT3G14020: CCAAT TF	NF-YA6 (NUCLEAR FACTOR Y, SUBUNIT A6); transcription factor
GRMZM2G023291	AT1G30490: HB TF	PHV (PHAVOLUTA); DNA binding / protein binding / transcription factor
GRMZM2G017537	AT3G21350: MED6 Other regulators	RNA polymerase transcriptional regulation mediator-related
GRMZM2G156785: HMG Other regulators
GRMZM2G171395	AT2G46770: NAC TF	EMB2301 (EMBRYO DEFECTIVE 2301); transcription activator/ transcription factor
GRMZM2G086614	AT3G51950: C3H TF	zinc finger (CCCH-type) family protein / RNA recognition motif (RRM)-containing protein
GRMZM2G096610	AT1G58100: TCP TF	TCP family transcription factor, putative
GRMZM2G097456	AT3G49950: GRAS TF	scarecrow transcription factor family protein
GRMZM2G320703	AT4G08455: TRAF Other regulators	BTB/POZ domain-containing protein
GRMZM2G125596	AT3G24650: ABI3VP1 TF	ABI3 (ABA INSENSITIVE 3); DNA binding / basal transcription repressor/ transcription activator/ transcription factor
GRMZM2G370777	AT2G22540: MADS TF	SVP (SHORT VEGETATIVE PHASE); transcription factor/ translation repressor, nucleic acid binding
GRMZM2G470422	AT1G34370: C2H2 TF	STOP1 (sensitive to proton rhizotoxicity 1); nucleic acid binding / transcription factor/ zinc ion binding
GRMZM2G157722	AT1G49720: bZIP TF	ABF1 (ABSCISIC ACID RESPONSIVE ELEMENT-BINDING FACTOR 1); DNA binding / protein binding / transcription activator/ transcription factor
GRMZM2G097349	AT1G69780: HB TF	ATHB13; DNA binding / sequence-specific DNA binding / transcription factor
GRMZM2G178182	AT5G50915: bHLH TF	basic helix-loop-helix (bHLH) family protein
GRMZM2G003406	AT5G26660: MYB TF	ATMYB86 (MYB DOMAIN PROTEIN 86); specific transcriptional repressor/ transcription repressor
GRMZM2G037368	AT2G22670: AUX/IAA Other regulators	IAA8; transcription factor
GRMZM2G030458	AT5G28040: GeBP TF	transcription regulator
GRMZM2G134260	AT4G17460: HB TF	HAT1; DNA binding / transcription factor
GRMZM2G027976	AT2G42380: bZIP TF	bZIP transcription factor family protein
GRMZM2G004957	AT4G00730: HB TF	ANL2 (ANTHOCYANINLESS 2); transcription factor/ transcription regulator
GRMZM2G131516	AT3G54220: GRAS TF	SCR (SCARECROW); protein binding / protein homodimerization/ sequence-specific DNA binding / transcription factor
GRMZM2G006352	AT3G49690: MYB TF	MYB84 (MYB DOMAIN PROTEIN 84); DNA binding / transcription factor
GRMZM2G030762	AT3G07340: bHLH TF	basic helix-loop-helix (bHLH) family protein
GRMZM2G325907	AT1G63910: MYB TF	AtMYB103 (myb domain protein 103); DNA binding / transcription activator/ transcription factor
GRMZM2G033356	AT3G26744: bHLH TF	ICE1 (INDUCER OF CBF EXPRESSION 1); DNA binding / transcription activator/ transcription factor
GRMZM2G524937	AT1G31760: SWI/SNF-BAF60b Other regulators	SWIB complex BAF60b domain-containing protein
GRMZM2G160005	AT5G20730: ARF TF	NPH4 (NON-PHOTOTROPHIC HYPOCOTYL); DNA binding / transcription activator/ transcription factor/ transcription regulator
GRMZM2G054380	AT5G13960: SET Other regulators	SUVH4 (SU(VAR)3-9 HOMOLOG 4); double-stranded methylated DNA binding / histone methyltransferase(H3-K9 specific) / methyl-CpG binding / methyl-CpNpG binding / methyl-CpNpN binding
GRMZM2G152796	AT1G04240: AUX/IAA Other regulators	SHY2 (SHORT HYPOCOTYL 2); transcription factor
GRMZM2G008259	AT2G02470: Alfin-like TF	AL6 (ALFIN-LIKE 6); DNA binding / methylated histone residue binding
GRMZM2G086277	AT5G52010: C2H2 TF	zinc finger (C2H2 type) family protein
GRMZM2G394973	AT2G34140: C2C2-Dof TF	Dof-type zinc finger domain-containing protein
GRMZM2G110952	AT5G05610: Alfin-like TF	AL1 (ALFIN-LIKE 1); DNA binding / methylated histone residue binding
GRMZM2G113888	AT3G47620: TCP TF	AtTCP14 (TEOSINTE BRANCHED1, CYCLOIDEA and PCF (TCP) 14); transcription factor
GRMZM2G028980	AT1G30330: ARF TF	ARF6 (AUXIN RESPONSE FACTOR 6); transcription factor
GRMZM2G081158	AT5G37020: ARF TF	ARF8 (AUXIN RESPONSE FACTOR 8); transcription factor
GRMZM2G068330	AT1G14440: zf-HD TF	AtHB31 (ARABIDOPSIS THALIANA HOMEOBOX PROTEIN 31); DNA binding / transcription factor
GRMZM2G178261	AT2G22840: GRF TF	AtGRF1 (GROWTH-REGULATING FACTOR 1); transcription activator
GRMZM5G853245	AT4G29190: C3H TF	zinc finger (CCCH-type) family protein
GRMZM2G111123	AT3G19184: ABI3VP1 TF	DNA binding
GRMZM2G128807	AT5G65640: bHLH TF	bHLH093 (beta HLH protein 93); DNA binding / transcription factor
GRMZM2G160902	AT3G62420: bZIP TF	ATBZIP53 (BASIC REGION/LEUCINE ZIPPER MOTIF 53); DNA binding / protein heterodimerization/ sequence-specific DNA binding / transcription factor
GRMZM5G853392	AT2G22840: GRF TF	AtGRF1 (GROWTH-REGULATING FACTOR 1); transcription activator
GRMZM2G305582	AT1G32360: C3H TF	zinc finger (CCCH-type) family protein
GRMZM2G145444	AT5G67300: MYB TF	MYBR1 (MYB DOMAIN PROTEIN R1); DNA binding / transcription factor
GRMZM2G475882	AT5G37020: ARF TF	ARF8 (AUXIN RESPONSE FACTOR 8); transcription factor
GRMZM2G075368	AT3G04580: Orphans TF	EIN4 (ETHYLENE INSENSITIVE 4); ethylene binding / glycogen synthase kinase 3/ protein histidine kinase/ receptor
GRMZM2G008691	AT1G72210: bHLH TF	basic helix-loop-helix (bHLH) family protein (bHLH096)
GRMZM2G143788	AT2G14880: SWI/SNF-BAF60b Other regulators	SWIB complex BAF60b domain-containing protein
GRMZM2G107031	AT2G45680: TCP TF	TCP family transcription factor, putative
GRMZM2G151519: Tify TF
GRMZM2G089361	AT4G18390: TCP TF	TCP family transcription factor, putative
GRMZM2G044824	AT5G16770: MYB TF	AtMYB9 (myb domain protein 9); DNA binding / transcription factor
GRMZM2G106591	AT1G15360: AP2-EREBP TF	SHN1 (SHINE 1); DNA binding / sequence-specific DNA binding / transcription factor
GRMZM2G062910	AT3G60400: mTERF TF	mitochondrial transcription termination factor-related / mTERF-related
GRMZM2G160730	AT4G36920: AP2-EREBP TF	AP2 (APETALA 2); transcription factor
GRMZM2G078691	AT1G56170: CCAAT TF	NF-YC2 (NUCLEAR FACTOR Y, SUBUNIT C2); DNA binding / transcription activator/ transcription factor
GRMZM2G091265	AT4G22140: PHD Other regulators	DNA binding / protein binding / zinc ion binding
GRMZM2G160971: AP2-EREBP TF
GRMZM2G181030	AT5G17300: MYB-related TF	myb family transcription factor
GRMZM2G041223	AT3G13960: GRF TF	AtGRF5 (GROWTH-REGULATING FACTOR 5); transcription activator
GRMZM2G092465	AT2G46770: NAC TF	EMB2301 (EMBRYO DEFECTIVE 2301); transcription activator/ transcription factor
GRMZM2G163200	AT5G25830: C2C2-GATA TF	zinc finger (GATA type) family protein
GRMZM2G062885	AT5G57180: Orphans TF	CIA2 (CHLOROPLAST IMPORT APPARATUS 2); transcription regulator
GRMZM2G004334	AT1G05230: HB TF	HDG2 (HOMEODOMAIN GLABROUS 2); DNA binding / transcription factor
GRMZM2G124566	AT2G36400: GRF TF	AtGRF3 (GROWTH-REGULATING FACTOR 3); transcription activator
GRMZM2G016649	AT1G76890: Trihelix TF	GT2; transcription factor
GRMZM2G148074	AT3G60390: HB TF	HAT3 (HOMEOBOX-LEUCINE ZIPPER PROTEIN 3); transcription factor
GRMZM2G475289	AT2G46810: bHLH TF	basic helix-loop-helix (bHLH) family protein
GRMZM2G177165	AT5G66750: SNF2 Other regulators	CHR1 (CHROMATIN REMODELING 1); ATPase/ helicase
AC202864.3_FG002	AT5G25830: C2C2-GATA TF	zinc finger (GATA type) family protein
GRMZM2G102218	AT1G69180: C2C2-YABBY TF	CRC (CRABS CLAW); transcription factor
GRMZM2G135849	AT1G03650: GNAT Other regulators	GCN5-related N-acetyltransferase (GNAT) family protein
GRMZM2G158194	AT3G14740: PHD Other regulators	PHD finger family protein
GRMZM2G088309	AT1G69180: C2C2-YABBY TF	CRC (CRABS CLAW); transcription factor
GRMZM2G078274	AT5G37020: ARF TF	ARF8 (AUXIN RESPONSE FACTOR 8); transcription factor
GRMZM2G001048	AT5G66980: ABI3VP1 TF	transcriptional factor B3 family protein
GRMZM2G135381	AT5G25830: C2C2-GATA TF	zinc finger (GATA type) family protein
GRMZM2G132367	AT2G22430: HB TF	ATHB6; DNA binding / protein binding / sequence-specific DNA binding / transcription activator/ transcription factor
GRMZM2G172001	AT5G20510: Alfin-like TF	AL5 (ALFIN-LIKE 5); DNA binding / methylated histone residue binding
GRMZM2G702026	AT4G23980: ARF TF	ARF9 (AUXIN RESPONSE FACTOR 9); transcription factor
GRMZM2G039828	AT5G11260: bZIP TF	HY5 (ELONGATED HYPOCOTYL 5); DNA binding / double-stranded DNA binding / transcription factor
GRMZM2G008356	AT2G30470: ABI3VP1 TF	HSI2 (HIGH-LEVEL EXPRESSION OF SUGAR-INDUCIBLE GENE 2); transcription factor/ transcription repressor
GRMZM2G013657	AT2G41710: AP2-EREBP TF	ovule development protein, putative
GRMZM2G105387	AT1G71692: MADS TF	AGL12 (AGAMOUS-LIKE 12); transcription factor
GRMZM2G000818	AT4G38620: MYB TF	MYB4; DNA binding / transcription factor
GRMZM2G150594	AT2G45420: LOB TF	LBD18 (LOB DOMAIN-CONTAINING PROTEIN 18)
GRMZM2G096016: CCAAT TF
GRMZM2G172621	AT2G30470: ABI3VP1 TF	HSI2 (HIGH-LEVEL EXPRESSION OF SUGAR-INDUCIBLE GENE 2); transcription factor/ transcription repressor
GRMZM2G105822	AT3G02400: FHA TF	forkhead-associated domain-containing protein / FHA domain-containing protein / AT hook motif-containing protein
GRMZM2G015080	AT3G54220: GRAS TF	SCR (SCARECROW); protein binding / protein homodimerization/ sequence-specific DNA binding / transcription factor
GRMZM2G073826: MYB-related TF
GRMZM2G065496	AT4G33280: ABI3VP1 TF	DNA binding / transcription factor
GRMZM2G357660	AT3G14980: PHD Other regulators	PHD finger transcription factor, putative
GRMZM5G803812	AT1G69780: HB TF	ATHB13; DNA binding / sequence-specific DNA binding / transcription factor
GRMZM2G115701	AT2G18280: TUB TF	AtTLP2 (TUBBY LIKE PROTEIN 2); phosphoric diester hydrolase/ transcription factor
GRMZM2G441325	AT2G33860: ARF TF	ETT (ETTIN); DNA binding / transcription factor
GRMZM2G069325	AT5G57620: MYB TF	MYB36 (myb domain protein 36); DNA binding / transcription factor
GRMZM2G346113	AT3G51950: C3H TF	zinc finger (CCCH-type) family protein / RNA recognition motif (RRM)-containing protein
GRMZM2G013794	AT1G05830: PHD Other regulators	ATX2 (ARABIDOPSIS TRITHORAX-LIKE PROTEIN 2); DNA binding / histone methyltransferase(H3-K4 specific)
GRMZM2G073750	AT1G30330: ARF TF	ARF6 (AUXIN RESPONSE FACTOR 6); transcription factor
GRMZM2G006042	AT5G62000: ARF TF	ARF2 (AUXIN RESPONSE FACTOR 2); protein binding / transcription factor
GRMZM2G474656	AT3G19510: HB TF	HAT3.1; DNA binding / sequence-specific DNA binding / transcription activator/ transcription factor
GRMZM2G389768	AT4G36020: CSD TF	CSDP1 (cold shock domain protein 1); RNA binding / double-stranded DNA binding / nucleic acid binding / single-stranded DNA binding
GRMZM2G090594	AT4G31550: WRKY TF	WRKY11; calmodulin binding / transcription factor
GRMZM2G126018	AT2G42200: SBP TF	SPL9 (SQUAMOSA PROMOTER BINDING PROTEIN-LIKE 9); transcription factor
GRMZM2G165488: CCAAT TF
GRMZM2G080731	AT3G12250: bZIP TF	TGA6 (TGACG MOTIF-BINDING FACTOR 6); DNA binding / transcription factor
GRMZM2G071025	AT5G66750: SNF2 Other regulators	CHR1 (CHROMATIN REMODELING 1); ATPase/ helicase
GRMZM2G170079	AT2G42380: bZIP TF	bZIP transcription factor family protein
GRMZM2G104342	AT5G66770: GRAS TF	scarecrow transcription factor family protein
GRMZM2G398055	AT3G10760: G2-like TF	myb family transcription factor
GRMZM2G174834	AT3G54320: AP2-EREBP TF	WRI1 (WRINKLED 1); DNA binding / transcription factor
GRMZM2G346920	AT4G24660: zf-HD TF	ATHB22 (HOMEOBOX PROTEIN 22); DNA binding / transcription factor
GRMZM2G129154	AT1G50420: GRAS TF	SCL3; transcription factor
GRMZM2G011624	AT5G15770: GNAT Other regulators	AtGNA1 (Arabidopsis thaliana glucose-6-phosphate acetyltransferase 1); N-acetyltransferase/ glucosamine 6-phosphate N-acetyltransferase
GRMZM2G377217	AT2G44745: WRKY TF	WRKY family transcription factor
GRMZM2G015037	AT3G15030: TCP TF	TCP4 (TCP family transcription factor 4); transcription factor
GRMZM2G018487	AT5G28650: WRKY TF	WRKY74; calmodulin binding / transcription factor
GRMZM2G165011	AT4G13460: SET Other regulators	SUVH9; histone-lysine N-methyltransferase/ zinc ion binding
GRMZM2G096352	AT2G04845: GNAT Other regulators	GCN5-related N-acetyltransferase (GNAT) family protein
GRMZM2G089638	AT1G58100: TCP TF	TCP family transcription factor, putative
GRMZM2G121309	AT3G16500: AUX/IAA Other regulators	PAP1 (PHYTOCHROME-ASSOCIATED PROTEIN 1); transcription factor
GRMZM2G171073	AT5G66730: C2H2 TF	zinc finger (C2H2 type) family protein
GRMZM2G085964	AT3G16770: AP2-EREBP TF	ATEBP (ETHYLENE-RESPONSIVE ELEMENT BINDING PROTEIN); DNA binding / protein binding / transcription activator/ transcription factor
AC233853.1_FG002	AT3G58120: bZIP TF	BZIP61; DNA binding / transcription activator/ transcription factor
GRMZM2G153233	AT2G28350: ARF TF	ARF10 (AUXIN RESPONSE FACTOR 10); miRNA binding / transcription factor
GRMZM2G111906: MYB-related TF
GRMZM2G074124	AT2G26580: C2C2-YABBY TF	YAB5 (YABBY5); transcription factor
GRMZM2G111760	AT1G76890: Trihelix TF	GT2; transcription factor
GRMZM2G359217	AT4G14490: FHA TF	forkhead-associated domain-containing protein / FHA domain-containing protein
GRMZM2G030768	AT5G22750: SNF2 Other regulators	RAD5; ATP binding / ATP-dependent helicase/ DNA binding / helicase/ hydrolase, acting on acid anhydrides, in phosphorus-containing anhydrides / nucleic acid binding / protein binding / zinc ion binding
GRMZM2G149040	AT2G40620: bZIP TF	bZIP transcription factor family protein
GRMZM2G057466	AT5G46910: Jumonji Other regulators	transcription factor jumonji (jmj) family protein
GRMZM2G082745	AT4G28190: ULT TF	ULT1 (ULTRAPETALA1); DNA binding
GRMZM2G317450	AT5G08130: bHLH TF	BIM1; DNA binding / protein binding / transcription factor
GRMZM2G060723	AT2G41370: TRAF Other regulators	BOP2 (BLADE ON PETIOLE2); protein binding
GRMZM2G113098	AT2G45050: C2C2-GATA TF	zinc finger (GATA type) family protein
GRMZM2G169580	AT1G76890: Trihelix TF	GT2; transcription factor
GRMZM2G180847	AT2G31370: bZIP TF	bZIP transcription factor (POSF21)
GRMZM2G031983	AT4G26150: C2C2-GATA TF	CGA1 (CYTOKININ-RESPONSIVE GATA FACTOR 1); transcription factor
GRMZM2G133169	AT5G66770: GRAS TF	scarecrow transcription factor family protein
GRMZM2G164735	AT2G01930: BBR/BPC TF	BPC1 (BASIC PENTACYSTEINE1); DNA binding / specific transcriptional repressor/ transcription factor
GRMZM5G834758	AT1G20696: HMG Other regulators	HMGB3 (HIGH MOBILITY GROUP B 3); DNA binding / chromatin binding / structural constituent of chromatin / transcription factor
GRMZM2G074438	AT2G42300: bHLH TF	basic helix-loop-helix (bHLH) family protein
GRMZM2G168249	AT4G12620: PHD Other regulators	ORC1B (ORIGIN OF REPLICATION COMPLEX 1B); DNA binding / double-stranded methylated DNA binding / protein binding
GRMZM5G830949	AT1G66810: C3H TF	zinc finger (CCCH-type) family protein
GRMZM2G089244	AT4G38620: MYB TF	MYB4; DNA binding / transcription factor
GRMZM2G176141	AT1G68810: bHLH TF	basic helix-loop-helix (bHLH) family protein
GRMZM2G011357	AT4G02670: C2H2 TF	AtIDD12 (Arabidopsis thaliana Indeterminate(ID)-Domain 12); nucleic acid binding / transcription factor/ zinc ion binding
GRMZM2G173321	AT3G19184: ABI3VP1 TF	DNA binding
GRMZM2G105266: AP2-EREBP TF
GRMZM2G163813	AT5G43270: SBP TF	SPL2 (SQUAMOSA PROMOTER BINDING PROTEIN-LIKE 2); DNA binding / transcription factor
GRMZM2G083717	AT2G34830: WRKY TF	WRKY35 (WRKY DNA-binding protein 35); transcription factor
GRMZM2G052416	AT3G01890: SWI/SNF-BAF60b Other regulators	SWIB complex BAF60b domain-containing protein
GRMZM2G138268	AT3G04730: AUX/IAA Other regulators	IAA16; transcription factor
GRMZM2G003944	AT1G35560: TCP TF	TCP family transcription factor, putative
GRMZM5G883764	AT1G54690: CCAAT TF	GAMMA-H2AX (GAMMA HISTONE VARIANT H2AX); DNA binding
GRMZM2G174070	AT1G65910: NAC TF	anac028 (Arabidopsis NAC domain containing protein 28); transcription factor
GRMZM2G162284	AT1G20696: HMG Other regulators	HMGB3 (HIGH MOBILITY GROUP B 3); DNA binding / chromatin binding / structural constituent of chromatin / transcription factor
GRMZM2G178102	AT1G30490: HB TF	PHV (PHAVOLUTA); DNA binding / protein binding / transcription factor
GRMZM2G071112: zf-HD TF
GRMZM2G042442	AT1G04050: SET Other regulators	SUVR1 (ARABIDOPSIS HOMOLOG OF SU(VAR)3-9 1); histone-lysine N-methyltransferase/ zinc ion binding
GRMZM2G093895	AT1G58100: TCP TF	TCP family transcription factor, putative
GRMZM2G051955	AT1G69600: zf-HD TF	ZFHD1 (ZINC FINGER HOMEODOMAIN 1); DNA binding / transcription activator/ transcription factor
GRMZM2G163848	AT2G22670: AUX/IAA Other regulators	IAA8; transcription factor
GRMZM2G160917	AT2G42200: SBP TF	SPL9 (SQUAMOSA PROMOTER BINDING PROTEIN-LIKE 9); transcription factor
GRMZM2G179366	AT2G01930: BBR/BPC TF	BPC1 (BASIC PENTACYSTEINE1); DNA binding / specific transcriptional repressor/ transcription factor
GRMZM2G027333	AT1G55110: C2H2 TF	AtIDD7 (Arabidopsis thaliana Indeterminate(ID)-Domain 7); nucleic acid binding / transcription factor/ zinc ion binding
GRMZM5G809195	AT1G04240: AUX/IAA Other regulators	SHY2 (SHORT HYPOCOTYL 2); transcription factor
GRMZM2G013821	AT2G17560: HMG Other regulators	HMGB4 (HIGH MOBILITY GROUP B 4); DNA binding / chromatin binding / structural constituent of chromatin / transcription factor
GRMZM2G379005	AT5G25830: C2C2-GATA TF	zinc finger (GATA type) family protein
GRMZM2G033915	AT2G42040: Orphans TF
GRMZM2G126194: ABI3VP1 TF
GRMZM2G125648	AT5G23420: HMG Other regulators	HMGB6; transcription factor
GRMZM2G173534	AT3G26744: bHLH TF	ICE1 (INDUCER OF CBF EXPRESSION 1); DNA binding / transcription activator/ transcription factor
GRMZM2G574858	AT2G21450: SNF2 Other regulators	CHR34 (chromatin remodeling 34); ATP binding / DNA binding / helicase/ nucleic acid binding
GRMZM2G077789	AT4G38620: MYB TF	MYB4; DNA binding / transcription factor
GRMZM2G041381	AT4G27230: CCAAT TF	HTA2 (histone H2A); DNA binding
AC149475.2_FG007	AT2G39020: GNAT Other regulators	GCN5-related N-acetyltransferase (GNAT) family protein
GRMZM2G134066: Orphans TF
GRMZM2G069274	AT4G35550: HB TF	WOX13 (WUSCHEL-RELATED HOMEOBOX 13); DNA binding / transcription factor
