# Supplementary material for: Deep Evolutionary Comparison of Gene Expression Identifies Parallel Recruitment of Trans-Factors in Two Independent Origins of C4 Photosynthesis
Source: PLoS Genet. 2014 Jun 5;10(6):e1004365. doi: 10.1371/journal.pgen.1004365 (PMC4046924; doi:10.1371/journal.pgen.1004365)
Supplement: Table S6 — Genes showing the same behaviours in both C. gynandra and maize. (XLSX) [file pgen.1004365.s020.xlsx]

## Sheet: Legend
	Tables:
	Table S6: Genes showing the same behaviours in both C. gynandra and maize.
	Cleome_A_maize_A			genes present in ascending clusters of Cg and ascending clusters of Zm
	Cleome_D_maize_A			genes present in descending clusters of Cg and ascending clusters of Zm
	Cleome_A_maize_D			genes present in ascending clusters of Cg and descending clusters of Zm
	Cleome_D_maize_D			genes present in descending clusters of Cg and descending clusters of Zm

## Sheet: Cleome_A_maize_A
AT5G40290	GRMZM2G378040	metal-dependent phosphohydrolase HD domain-containing protein
AT5G45410	GRMZM2G003963	unknown protein
AT4G30110	GRMZM2G099191	HMA2; cadmium-transporting ATPase
AT1G57770	GRMZM2G144273	amine oxidase family
AT2G32500	GRMZM2G092497
AT2G35840	GRMZM2G055489	sucrose-phosphatase 1 (SPP1)
AT4G21760	GRMZM2G031660	BGLU47 (Beta-glucosidase 47); catalytic/ cation binding / hydrolase, hydrolyzing O-glycosyl compounds
AT4G21760	GRMZM2G012236	BGLU47 (Beta-glucosidase 47); catalytic/ cation binding / hydrolase, hydrolyzing O-glycosyl compounds
AT5G58260	GRMZM2G110277
AT1G20560	GRMZM2G465806	AAE1 (ACYL ACTIVATING ENZYME 1); AMP binding
AT1G32520	GRMZM2G096663	unknown protein
AT4G02920	GRMZM2G337143	unknown protein
AT2G36145	GRMZM2G169405	unknown protein
AT2G25605	GRMZM2G075651	unknown protein
AT5G12860	GRMZM2G383088	DiT1 (dicarboxylate transporter 1); oxoglutarate:malate antiporter
AT4G25090	GRMZM2G138152	respiratory burst oxidase, putative / NADPH oxidase, putative
AT2G46220	GRMZM2G114044	unknown protein
AT2G46220	GRMZM2G092981	unknown protein
AT5G11840	GRMZM2G087081	unknown protein
AT3G05500	GRMZM2G150367	rubber elongation factor (REF) family protein
AT1G77710	GRMZM2G171430
AT4G38510	GRMZM2G094497	vacuolar ATP synthase subunit B, putative / V-ATPase B subunit, putative / vacuolar proton pump B subunit, putative / V-ATPase 57 kDa subunit, putative
AT1G73660	GRMZM2G140635	protein kinase family protein
AT2G38230	GRMZM5G850015	ATPDX1.1 (pyridoxine biosynthesis 1.1); protein heterodimerization
AT2G38230	GRMZM2G120652	ATPDX1.1 (pyridoxine biosynthesis 1.1); protein heterodimerization
AT1G66140	GRMZM2G157197	ZFP4 (ZINC FINGER PROTEIN 4); nucleic acid binding / transcription factor/ zinc ion binding
AT3G16360	GRMZM2G124890	AHP4 (HPT PHOSPHOTRANSMITTER 4); histidine phosphotransfer kinase/ transferase, transferring phosphorus-containing groups
AT3G16360	GRMZM2G173710	AHP4 (HPT PHOSPHOTRANSMITTER 4); histidine phosphotransfer kinase/ transferase, transferring phosphorus-containing groups
AT3G09390	GRMZM2G161154	MT2A (METALLOTHIONEIN 2A); copper ion binding
AT5G17170	GRMZM2G079759	ENH1 (enhancer of sos3-1); electron carrier/ metal ion binding / protein binding, ENH1 (enhancer of sos3-1); metal ion binding / protein binding
AT3G11660	GRMZM2G087094	NHL1
AT5G04140	GRMZM2G036609	GLU1 (GLUTAMATE SYNTHASE 1); glutamate synthase (ferredoxin)
AT4G18010	GRMZM2G054936	AT5PTASE2 (MYO-INOSITOL POLYPHOSPHATE 5-PHOSPHATASE 2); inositol-polyphosphate 5-phosphatase
AT3G14420	GRMZM2G129246	(S)-2-hydroxy-acid oxidase, peroxisomal, putative / glycolate oxidase, putative / short chain alpha-hydroxy acid oxidase, putative
AT5G10770	GRMZM2G112337	chloroplast nucleoid DNA-binding protein, putative
AT5G10770	GRMZM2G129146	chloroplast nucleoid DNA-binding protein, putative
AT5G10770	GRMZM2G124684	chloroplast nucleoid DNA-binding protein, putative
AT5G10770	GRMZM2G538535	chloroplast nucleoid DNA-binding protein, putative
AT5G10770	GRMZM2G128922	chloroplast nucleoid DNA-binding protein, putative
AT5G10770	GRMZM2G128992	chloroplast nucleoid DNA-binding protein, putative
AT4G27270	GRMZM2G082792	quinone reductase family protein
AT4G27270	GRMZM2G159643	quinone reductase family protein
AT1G71010	GRMZM2G428386	phosphatidylinositol-4-phosphate 5-kinase family protein
AT1G71010	GRMZM2G059179	phosphatidylinositol-4-phosphate 5-kinase family protein
AT5G09820	GRMZM2G124473	plastid-lipid associated protein PAP / fibrillin family protein
AT3G23430	GRMZM2G064657	PHO1 (phosphate 1)
AT4G25650	GRMZM2G349062	ACD1-LIKE (ACD1-LIKE); 2 iron, 2 sulfur cluster binding / electron carrier/ oxidoreductase
AT5G53970	GRMZM2G006480	aminotransferase, putative
AT2G27920	GRMZM2G106165	SCPL51 (SERINE CARBOXYPEPTIDASE-LIKE 51); serine-type carboxypeptidase
AT2G27920	GRMZM2G120587	SCPL51 (SERINE CARBOXYPEPTIDASE-LIKE 51); serine-type carboxypeptidase
AT1G53540	GRMZM2G324956	17.6 kDa class I small heat shock protein (HSP17.6C-CI) (AA 1-156)
AT1G53540	GRMZM2G158232	17.6 kDa class I small heat shock protein (HSP17.6C-CI) (AA 1-156)
AT1G53540	GRMZM2G413897	17.6 kDa class I small heat shock protein (HSP17.6C-CI) (AA 1-156)
AT1G62850	GRMZM2G170532	translation release factor
AT3G50820	GRMZM2G175562	PSBO2 (PHOTOSYSTEM II SUBUNIT O-2); oxygen evolving/ poly(U) binding
AT3G50820	GRMZM2G113349	PSBO2 (PHOTOSYSTEM II SUBUNIT O-2); oxygen evolving/ poly(U) binding
AT1G49740	GRMZM2G078650	phospholipase C/ phosphoric diester hydrolase
AT3G01470	GRMZM2G021339	ATHB-1 (ARABIDOPSIS THALIANA HOMEOBOX 1); DNA binding / protein homodimerization/ sequence-specific DNA binding / transcription activator/ transcription factor
AT3G01470	GRMZM2G002915	ATHB-1 (ARABIDOPSIS THALIANA HOMEOBOX 1); DNA binding / protein homodimerization/ sequence-specific DNA binding / transcription activator/ transcription factor
AT3G01470	GRMZM2G122076	ATHB-1 (ARABIDOPSIS THALIANA HOMEOBOX 1); DNA binding / protein homodimerization/ sequence-specific DNA binding / transcription activator/ transcription factor
AT2G37110	GRMZM2G334628	unknown protein
AT1G18720	GRMZM2G027193	unknown protein
AT1G18730	GRMZM2G162233	NDF6 (NDH DEPENDENT FLOW 6)
AT5G45680	GRMZM2G095333	FK506-binding protein 1 (FKBP13)
AT3G50685	GRMZM2G419606	unknown protein
AT1G73110	GRMZM2G039345	ribulose bisphosphate carboxylase/oxygenase activase, putative / RuBisCO activase, putative
AT1G02010	GRMZM5G830776	SEC1A (SIMILAR TO ELECTRON CAREER 1A); protein transporter
AT3G24190	GRMZM2G157369	ABC1 family protein
AT4G15545	GRMZM2G086464	unknown protein
AT1G07110	GRMZM2G021846	F2KP (FRUCTOSE-2,6-BISPHOSPHATASE); fructose-2,6-bisphosphate 2-phosphatase
AT2G32240	GRMZM2G114182
AT1G10010	GRMZM2G136300	AAP8; amino acid transmembrane transporter
AT1G10010	GRMZM2G096407	AAP8; amino acid transmembrane transporter
AT1G68660	GRMZM2G002756
AT1G68660	GRMZM2G459391
ATCG01050	GRMZM5G800096
AT4G26530	GRMZM2G345493	fructose-bisphosphate aldolase, putative
AT5G44650	GRMZM2G002165	unknown protein
AT3G13730	GRMZM2G143235	CYP90D1; oxidoreductase, acting on paired donors, with incorporation or reduction of molecular oxygen, NADH or NADPH as one donor, and incorporation of one atom of oxygen / oxygen binding
AT3G13730	GRMZM2G032896	CYP90D1; oxidoreductase, acting on paired donors, with incorporation or reduction of molecular oxygen, NADH or NADPH as one donor, and incorporation of one atom of oxygen / oxygen binding
AT4G26690	GRMZM2G059129	SHV3 (SHAVEN 3); glycerophosphodiester phosphodiesterase/ kinase
AT4G26690	GRMZM2G481904	SHV3 (SHAVEN 3); glycerophosphodiester phosphodiesterase/ kinase
AT5G56250	GRMZM2G151434	HAP8 (HAPLESS 8)
ATCG00430	GRMZM5G800980
ATCG00430	GRMZM2G304947
ATCG00430	GRMZM2G448142
AT1G19715	GRMZM2G170625	jacalin lectin family protein
AT1G50320	GRMZM2G436199	ATHX; enzyme activator
AT1G50320	GRMZM5G892522	ATHX; enzyme activator
AT3G50360	GRMZM2G096228	ATCEN2 (CENTRIN2); calcium ion binding
AT3G21090	GRMZM2G308860	ABC transporter family protein
AT3G21090	GRMZM2G096952	ABC transporter family protein
AT3G21090	GRMZM2G177812	ABC transporter family protein
AT2G44050	GRMZM2G143480	COS1 (COI1 SUPPRESSOR1); 6,7-dimethyl-8-ribityllumazine synthase
AT2G43500	GRMZM2G031398	RWP-RK domain-containing protein
AT1G31330	GRMZM2G085646	PSAF (photosystem I subunit F)
AT1G31330	GRMZM2G017290	PSAF (photosystem I subunit F)
AT4G37930	GRMZM2G135283	SHM1 (SERINE TRANSHYDROXYMETHYLTRANSFERASE 1); glycine hydroxymethyltransferase/ poly(U) binding
AT4G22990	GRMZM2G050329	SPX (SYG1/Pho81/XPR1) domain-containing protein
AT1G28600	GRMZM2G166987	lipase, putative
AT1G28600	GRMZM2G104226	lipase, putative
AT1G28600	GRMZM2G087150	lipase, putative
AT4G36210	GRMZM2G092776	unknown protein
AT5G57040	GRMZM2G067028	lactoylglutathione lyase family protein / glyoxalase I family protein
AT4G03280	GRMZM2G162748	PETC (PHOTOSYNTHETIC ELECTRON TRANSFER C); electron transporter, transferring electrons from cytochrome b6/f complex of photosystem II
AT4G03280	GRMZM2G038365	PETC (PHOTOSYNTHETIC ELECTRON TRANSFER C); electron transporter, transferring electrons from cytochrome b6/f complex of photosystem II
AT1G69830	GRMZM5G863596	AMY3 (ALPHA-AMYLASE-LIKE 3); alpha-amylase
AT3G24430	GRMZM2G129208	HCF101 (HIGH-CHLOROPHYLL-FLUORESCENCE 101); ATP binding
AT1G13950	GRMZM2G113696	ELF5A-1 (EUKARYOTIC ELONGATION FACTOR 5A-1); translation initiation factor
AT1G13950	GRMZM2G144030	ELF5A-1 (EUKARYOTIC ELONGATION FACTOR 5A-1); translation initiation factor
AT5G62720	GRMZM2G133684	integral membrane HPP family protein
AT5G62720	GRMZM2G164131	integral membrane HPP family protein
AT1G52870	GRMZM2G011269	peroxisomal membrane protein-related
AT1G52870	GRMZM2G001724	peroxisomal membrane protein-related
AT4G10340	GRMZM2G149428	LHCB5 (LIGHT HARVESTING COMPLEX OF PHOTOSYSTEM II 5); chlorophyll binding
AT5G50920	GRMZM2G172230	CLPC1; ATP binding / ATP-dependent peptidase/ ATPase
AT5G50920	GRMZM2G149567	CLPC1; ATP binding / ATP-dependent peptidase/ ATPase
AT3G62190	GRMZM5G812660	DNAJ heat shock N-terminal domain-containing protein
AT5G42740	GRMZM2G065083	glucose-6-phosphate isomerase, cytosolic (PGIC)
AT3G14690	GRMZM2G147752	CYP72A15; electron carrier/ heme binding / iron ion binding / monooxygenase/ oxygen binding
AT3G14690	GRMZM2G370745	CYP72A15; electron carrier/ heme binding / iron ion binding / monooxygenase/ oxygen binding
AT3G14690	GRMZM2G056247	CYP72A15; electron carrier/ heme binding / iron ion binding / monooxygenase/ oxygen binding
AT3G14690	GRMZM2G129860	CYP72A15; electron carrier/ heme binding / iron ion binding / monooxygenase/ oxygen binding
AT5G18240	AC234155.1_FG002	MYR1 (MYb-related protein 1); transcription factor
AT5G18240	GRMZM2G117193	MYR1 (MYb-related protein 1); transcription factor
AT5G17280	GRMZM2G132101	unknown protein
AT5G55120	GRMZM2G057186	VTC5 (VITAMIN C DEFECTIVE 5); GDP-D-glucose phosphorylase/ galactose-1-phosphate guanylyltransferase (GDP)/ quercetin 4'-O-glucosyltransferase
AT3G10450	GRMZM2G408038	SCPL7 (SERINE CARBOXYPEPTIDASE-LIKE 7); serine-type carboxypeptidase
AT3G10450	GRMZM2G075676	SCPL7 (SERINE CARBOXYPEPTIDASE-LIKE 7); serine-type carboxypeptidase
AT5G38520	GRMZM5G815808	hydrolase, alpha/beta fold family protein
AT1G22380	GRMZM2G083130	AtUGT85A3 (UDP-glucosyl transferase 85A3); glucuronosyltransferase/ transcription factor/ transferase, transferring glycosyl groups
AT1G22380	GRMZM2G373124	AtUGT85A3 (UDP-glucosyl transferase 85A3); glucuronosyltransferase/ transcription factor/ transferase, transferring glycosyl groups
AT1G22380	GRMZM2G049798	AtUGT85A3 (UDP-glucosyl transferase 85A3); glucuronosyltransferase/ transcription factor/ transferase, transferring glycosyl groups
AT1G22380	GRMZM2G083935	AtUGT85A3 (UDP-glucosyl transferase 85A3); glucuronosyltransferase/ transcription factor/ transferase, transferring glycosyl groups
AT2G03530	GRMZM2G025528	UPS2 (UREIDE PERMEASE 2)
AT4G24000	GRMZM2G122431	ATCSLG2; cellulose synthase/ transferase/ transferase, transferring glycosyl groups
AT3G61220	AC210013.4_FG006	short-chain dehydrogenase/reductase (SDR) family protein
AT3G61220	GRMZM2G354909	short-chain dehydrogenase/reductase (SDR) family protein
AT3G52950	GRMZM2G126656	CBS domain-containing protein / octicosapeptide/Phox/Bemp1 (PB1) domain-containing protein
AT2G41870	GRMZM2G004511	remorin family protein
ATCG00280	GRMZM2G358180
ATCG00280	GRMZM5G856777
AT5G15860	GRMZM2G439203	ATPCME (PRENYLCYSTEINE METHYLESTERASE); prenylcysteine methylesterase
AT5G15860	GRMZM2G473976	ATPCME (PRENYLCYSTEINE METHYLESTERASE); prenylcysteine methylesterase
AT1G15980	GRMZM2G328908	NDF1 (NDH-DEPENDENT CYCLIC ELECTRON FLOW 1)
AT1G15980	GRMZM5G838196	NDF1 (NDH-DEPENDENT CYCLIC ELECTRON FLOW 1)
AT3G12300	GRMZM2G130959	unknown protein
AT4G17530	GRMZM2G373738	ATRAB1C; GTP binding
AT4G17530	GRMZM2G086971	ATRAB1C; GTP binding
AT4G17530	GRMZM2G136455	ATRAB1C; GTP binding
ATCG00020	GRMZM2G427369
ATCG00020	GRMZM5G844143
AT3G54420	GRMZM2G129189	ATEP3; chitinase
AT3G01180	GRMZM2G126988	AtSS2 (starch synthase 2); transferase, transferring glycosyl groups
AT3G01180	GRMZM2G105791	AtSS2 (starch synthase 2); transferase, transferring glycosyl groups
AT2G15620	GRMZM2G079381	NIR1 (NITRITE REDUCTASE 1); ferredoxin-nitrate reductase/ nitrite reductase (NO-forming)
AT2G43710	GRMZM5G852502	SSI2; acyl-[acyl-carrier-protein] desaturase/ stearoyl-CoA 9-desaturase
AT2G43710	GRMZM2G180399	SSI2; acyl-[acyl-carrier-protein] desaturase/ stearoyl-CoA 9-desaturase
AT2G35940	GRMZM2G458728	BLH1 (BEL1-LIKE HOMEODOMAIN 1); DNA binding / protein heterodimerization/ protein homodimerization/ transcription factor
AT4G27800	GRMZM2G372297	protein phosphatase 2C PPH1 / PP2C PPH1 (PPH1)
AT1G21780	GRMZM2G163671	BTB/POZ domain-containing protein
AT5G25880	GRMZM2G085019	ATNADP-ME3 (NADP-malic enzyme 3); malate dehydrogenase (oxaloacetate-decarboxylating) (NADP+)/ malic enzyme/ oxidoreductase, acting on NADH or NADPH, NAD or NADP as acceptor
AT1G18060	GRMZM2G140782	unknown protein
AT1G21640	GRMZM2G046498	NADK2; NAD+ kinase/ calmodulin binding
AT1G21640	GRMZM2G106119	NADK2; NAD+ kinase/ calmodulin binding
AT1G21640	GRMZM2G071023	NADK2; NAD+ kinase/ calmodulin binding
AT3G53260	GRMZM2G029048	PAL2; phenylalanine ammonia-lyase
AT3G53260	GRMZM2G170692	PAL2; phenylalanine ammonia-lyase
AT3G53260	GRMZM2G118345	PAL2; phenylalanine ammonia-lyase
AT2G04520	GRMZM2G349996	eukaryotic translation initiation factor 1A, putative / eIF-1A, putative / eIF-4C, putative
AT2G04520	GRMZM2G101859	eukaryotic translation initiation factor 1A, putative / eIF-1A, putative / eIF-4C, putative
AT1G11860	GRMZM5G876898	aminomethyltransferase, putative
AT3G63520	GRMZM2G057243	CCD1 (CAROTENOID CLEAVAGE DIOXYGENASE 1); 9-cis-epoxycarotenoid dioxygenase
AT1G78510	GRMZM2G112728	SPS1 (solanesyl diphosphate synthase 1); trans-octaprenyltranstransferase
AT1G78510	GRMZM2G163809	SPS1 (solanesyl diphosphate synthase 1); trans-octaprenyltranstransferase
AT2G05160	GRMZM2G148090	zinc finger (CCCH-type) family protein / RNA recognition motif (RRM)-containing protein
AT1G16310	AC182482.3_FG003	cation efflux family protein
AT5G66530	GRMZM2G047592	aldose 1-epimerase family protein
AT1G79230	GRMZM2G168888	MST1 (MERCAPTOPYRUVATE SULFURTRANSFERASE 1); 3-mercaptopyruvate sulfurtransferase/ sulfurtransferase/ thiosulfate sulfurtransferase
AT1G33970	GRMZM2G136178	avirulence-responsive protein, putative / avirulence induced gene protein, putative / AIG protein, putative
AT1G33970	AC217665.3_FG005	avirulence-responsive protein, putative / avirulence induced gene protein, putative / AIG protein, putative
AT3G15360	GRMZM2G181258	TRX-M4 (ARABIDOPSIS THIOREDOXIN M-TYPE 4); enzyme activator
AT3G15360	GRMZM2G358009	TRX-M4 (ARABIDOPSIS THIOREDOXIN M-TYPE 4); enzyme activator
AT3G15360	GRMZM2G177937	TRX-M4 (ARABIDOPSIS THIOREDOXIN M-TYPE 4); enzyme activator
AT3G15360	GRMZM2G170008	TRX-M4 (ARABIDOPSIS THIOREDOXIN M-TYPE 4); enzyme activator
AT5G13430	AC214350.3_FG007	ubiquinol-cytochrome C reductase iron-sulfur subunit, mitochondrial, putative / Rieske iron-sulfur protein, putative
AT5G13430	GRMZM2G171664	ubiquinol-cytochrome C reductase iron-sulfur subunit, mitochondrial, putative / Rieske iron-sulfur protein, putative
AT3G52430	GRMZM2G152739	PAD4 (PHYTOALEXIN DEFICIENT 4); lipase/ protein binding / triacylglycerol lipase
AT3G52430	GRMZM2G014071	PAD4 (PHYTOALEXIN DEFICIENT 4); lipase/ protein binding / triacylglycerol lipase
AT3G11670	AC233887.1_FG006	DGD1 (DIGALACTOSYL DIACYLGLYCEROL DEFICIENT 1); UDP-galactosyltransferase/ galactolipid galactosyltransferase/ transferase, transferring glycosyl groups
AT3G11670	GRMZM2G175453	DGD1 (DIGALACTOSYL DIACYLGLYCEROL DEFICIENT 1); UDP-galactosyltransferase/ galactolipid galactosyltransferase/ transferase, transferring glycosyl groups
AT3G11670	GRMZM2G092588	DGD1 (DIGALACTOSYL DIACYLGLYCEROL DEFICIENT 1); UDP-galactosyltransferase/ galactolipid galactosyltransferase/ transferase, transferring glycosyl groups
AT5G40450	GRMZM2G017249	unknown protein
AT5G44316	GRMZM2G099045	ATP-binding-cassette transporter, putative
AT1G56010	GRMZM2G114850	NAC1; transcription factor
AT1G56010	GRMZM2G167018	NAC1; transcription factor
AT5G39830	GRMZM2G130085	DEG8; peptidase/ serine-type peptidase
AT3G63540	GRMZM2G441888
AT1G06430	GRMZM2G110408	FTSH8; ATP-dependent peptidase/ ATPase/ metallopeptidase/ zinc ion binding
AT1G06430	GRMZM2G087598	FTSH8; ATP-dependent peptidase/ ATPase/ metallopeptidase/ zinc ion binding
AT5G39900	GRMZM2G003157	GTP binding / GTPase/ translation elongation factor
AT2G26290	GRMZM2G373435	ARSK1 (root-specific kinase 1); kinase
AT4G30825	GRMZM2G103250	pentatricopeptide (PPR) repeat-containing protein
AT2G36390	GRMZM2G073054	SBE2.1 (starch branching enzyme 2.1); 1,4-alpha-glucan branching enzyme
AT3G52990	GRMZM2G124593	pyruvate kinase, putative
AT5G56170	GRMZM2G079499
AT4G33500	GRMZM2G004377	protein phosphatase 2C-related / PP2C-related
AT4G24930	GRMZM2G004006	thylakoid lumenal 17.9 kDa protein, chloroplast
AT1G77090	GRMZM2G087590	thylakoid lumenal 29.8 kDa protein
AT2G31040	GRMZM2G179146	ATP synthase protein I -related
AT3G53470	GRMZM2G023059	unknown protein
AT3G53470	GRMZM2G144982	unknown protein
AT3G53470	GRMZM2G472547	unknown protein
AT3G53470	GRMZM2G030880	unknown protein
AT2G34460	GRMZM2G031169	flavin reductase-related
AT1G03905	GRMZM2G075336	ABC transporter family protein
AT1G22150	GRMZM2G158013	SULTR1;3; sulfate transmembrane transporter
AT1G22150	GRMZM2G080178	SULTR1;3; sulfate transmembrane transporter
AT3G16250	GRMZM2G032253	NDF4 (NDH-DEPENDENT CYCLIC ELECTRON FLOW 1); electron carrier/ iron-sulfur cluster binding
AT4G32250	GRMZM2G140082	protein kinase family protein
AT5G57610	GRMZM2G039106	protein kinase family protein
AT5G57610	GRMZM2G052658	protein kinase family protein
AT3G14270	GRMZM2G111208	phosphatidylinositol-4-phosphate 5-kinase family protein
AT3G14270	GRMZM2G092595	phosphatidylinositol-4-phosphate 5-kinase family protein
AT3G54900	GRMZM2G022248	CXIP1 (CAX INTERACTING PROTEIN 1); antiporter/ glutathione disulfide oxidoreductase
AT3G54900	GRMZM2G013695	CXIP1 (CAX INTERACTING PROTEIN 1); antiporter/ glutathione disulfide oxidoreductase
AT1G70570	GRMZM2G168791	anthranilate phosphoribosyltransferase, putative
AT5G44520	GRMZM5G874903	ribose 5-phosphate isomerase-related
AT4G33540	GRMZM2G019177	metallo-beta-lactamase family protein
AT5G49730	GRMZM2G068557	ATFRO6 (FERRIC REDUCTION OXIDASE 6); ferric-chelate reductase/ oxidoreductase
AT2G23970	GRMZM2G170338	defense-related protein, putative
AT4G10030	GRMZM2G007160	hydrolase, alpha/beta fold family protein
AT1G48960	GRMZM2G180620	universal stress protein (USP) family protein
AT1G18810	GRMZM2G066291	phytochrome kinase substrate-related
AT4G33010	GRMZM2G104310	AtGLDP1 (Arabidopsis thaliana glycine decarboxylase P-protein 1); catalytic/ glycine dehydrogenase (decarboxylating)/ pyridoxal phosphate binding
AT5G43940	GRMZM5G824600	HOT5 (sensitive to hot temperatures 5); S-(hydroxymethyl)glutathione dehydrogenase/ S-nitrosoglutathione reductase
AT3G08690	GRMZM2G165511	UBC11 (UBIQUITIN-CONJUGATING ENZYME 11); ubiquitin-protein ligase
AT3G08690	GRMZM2G132759	UBC11 (UBIQUITIN-CONJUGATING ENZYME 11); ubiquitin-protein ligase
AT1G35190	GRMZM2G147882	oxidoreductase, 2OG-Fe(II) oxygenase family protein
AT4G36530	GRMZM2G076631	hydrolase, alpha/beta fold family protein
AT1G72330	GRMZM5G828630	ALAAT2 (ALANINE AMINOTRANSFERASE 2); ATP binding / L-alanine:2-oxoglutarate aminotransferase
AT4G01050	GRMZM2G095082	hydroxyproline-rich glycoprotein family protein
AT1G72030	GRMZM2G302778	GCN5-related N-acetyltransferase (GNAT) family protein
AT4G32590	GRMZM2G481261	ferredoxin-related
AT3G02910	GRMZM2G479249
AT3G02910	GRMZM2G105297
AT1G10600	GRMZM2G013625
AT4G27960	GRMZM2G086088	UBC9 (UBIQUITIN CONJUGATING ENZYME 9); ubiquitin-protein ligase
AT4G27960	GRMZM5G814314	UBC9 (UBIQUITIN CONJUGATING ENZYME 9); ubiquitin-protein ligase
AT4G33040	GRMZM2G303044	glutaredoxin family protein
AT4G39710	GRMZM2G035708	immunophilin, putative / FKBP-type peptidyl-prolyl cis-trans isomerase, putative
AT5G23760	GRMZM2G056431	heavy-metal-associated domain-containing protein
AT2G23840	GRMZM2G144705	HNH endonuclease domain-containing protein
AT4G39780	GRMZM2G061487	AP2 domain-containing transcription factor, putative
AT4G39780	GRMZM2G003466	AP2 domain-containing transcription factor, putative
AT1G51400	GRMZM2G377168	photosystem II 5 kD protein
AT3G58970	GRMZM2G145794	magnesium transporter CorA-like family protein
AT4G32190	GRMZM2G104357	centromeric protein-related
AT2G37250	GRMZM2G092923	ADK (ADENOSINE KINASE); adenylate kinase/ nucleotide kinase
AT5G19540	GRMZM2G167694	unknown protein
AT5G07020	GRMZM2G147279	proline-rich family protein
AT5G07020	GRMZM2G039841	proline-rich family protein
AT5G15410	GRMZM5G858887	DND1 (DEFENSE NO DEATH 1); calcium channel/ calmodulin binding / cation channel/ cyclic nucleotide binding / intracellular cAMP activated cation channel/ intracellular cyclic nucleotide activated cation channel/ inward rectifier potassium channel
AT5G47040	GRMZM2G109560	LON2 (LON PROTEASE 2); ATP binding / ATP-dependent peptidase/ nucleoside-triphosphatase/ nucleotide binding / serine-type endopeptidase/ serine-type peptidase
AT5G47040	GRMZM2G017961	LON2 (LON PROTEASE 2); ATP binding / ATP-dependent peptidase/ nucleoside-triphosphatase/ nucleotide binding / serine-type endopeptidase/ serine-type peptidase
AT1G64150	GRMZM2G464891	unknown protein
AT1G25440	GRMZM2G041991	zinc finger (B-box type) family protein
AT1G25440	GRMZM2G114137	zinc finger (B-box type) family protein
AT1G25440	GRMZM2G107886	zinc finger (B-box type) family protein
AT1G25440	GRMZM2G144346	zinc finger (B-box type) family protein
AT1G25440	GRMZM2G012717	zinc finger (B-box type) family protein
AT1G02816	AC209377.3_FG003	unknown protein
AT5G25840	GRMZM2G034963	unknown protein
AT5G25840	GRMZM2G179616	unknown protein
AT2G18960	GRMZM2G104325	AHA1 (ARABIDOPSIS H+ ATPASE 1); ATPase/ hydrogen-exporting ATPase, phosphorylative mechanism / protein binding
AT2G18960	GRMZM2G000264	AHA1 (ARABIDOPSIS H+ ATPASE 1); ATPase/ hydrogen-exporting ATPase, phosphorylative mechanism / protein binding
AT5G48830	GRMZM2G124070	unknown protein
AT4G33240	GRMZM2G132373	1-phosphatidylinositol-4-phosphate 5-kinase/ ATP binding / phosphatidylinositol phosphate kinase/ protein binding / zinc ion binding
AT4G33240	GRMZM2G153722	1-phosphatidylinositol-4-phosphate 5-kinase/ ATP binding / phosphatidylinositol phosphate kinase/ protein binding / zinc ion binding
AT4G33240	GRMZM2G040296	1-phosphatidylinositol-4-phosphate 5-kinase/ ATP binding / phosphatidylinositol phosphate kinase/ protein binding / zinc ion binding
AT4G33240	GRMZM2G066876	1-phosphatidylinositol-4-phosphate 5-kinase/ ATP binding / phosphatidylinositol phosphate kinase/ protein binding / zinc ion binding
AT4G34190	GRMZM2G080355	SEP1 (STRESS ENHANCED PROTEIN 1); chlorophyll binding
AT4G34190	GRMZM2G058447	SEP1 (STRESS ENHANCED PROTEIN 1); chlorophyll binding
AT4G12800	GRMZM2G026015	PSAL (photosystem I subunit L)
AT4G12800	GRMZM2G094224	PSAL (photosystem I subunit L)
AT2G32560	GRMZM2G130348	F-box family protein
AT5G42870	GRMZM2G154366	lipin family protein
AT5G13650	GRMZM2G061876	elongation factor family protein
AT1G71810	GRMZM2G305007	ABC1 family protein
AT5G60580	GRMZM2G131611	zinc finger (C3HC4-type RING finger) family protein
AT5G19850	GRMZM2G121516	hydrolase, alpha/beta fold family protein
AT5G13180	GRMZM2G083347	ANAC083 (ARABIDOPSIS NAC DOMAIN CONTAINING PROTEIN 83); transcription factor
AT5G02600	GRMZM2G096008	heavy-metal-associated domain-containing protein
AT2G44740	GRMZM2G117298	CYCP4;1 (cyclin p4;1); cyclin-dependent protein kinase
AT1G14345	GRMZM2G178775	oxidoreductase
AT4G34350	GRMZM2G027059	HDR (4-HYDROXY-3-METHYLBUT-2-ENYL DIPHOSPHATE REDUCTASE); 4-hydroxy-3-methylbut-2-en-1-yl diphosphate reductase/ 4-hydroxy-3-methylbut-2-en-1-yl diphosphate synthase
AT2G25080	GRMZM2G012479	ATGPX1 (GLUTATHIONE PEROXIDASE 1); glutathione peroxidase
AT1G70410	GRMZM2G094165	carbonic anhydrase, putative / carbonate dehydratase, putative
AT1G70410	GRMZM2G348512	carbonic anhydrase, putative / carbonate dehydratase, putative
AT1G70410	GRMZM2G121878	carbonic anhydrase, putative / carbonate dehydratase, putative
AT2G45870	GRMZM2G114469	unknown protein
AT2G32290	GRMZM2G058310	BAM6 (BETA-AMYLASE 6); beta-amylase/ catalytic/ cation binding
AT2G32290	GRMZM5G803981	BAM6 (BETA-AMYLASE 6); beta-amylase/ catalytic/ cation binding
AT5G54130	GRMZM2G048205	calcium-binding EF hand family protein
AT5G27600	GRMZM2G176546	LACS7 (LONG-CHAIN ACYL-COA SYNTHETASE 7); long-chain-fatty-acid-CoA ligase/ protein binding
AT1G70580	GRMZM5G840582	AOAT2 (ALANINE-2-OXOGLUTARATE AMINOTRANSFERASE 2); L-alanine:2-oxoglutarate aminotransferase/ glycine:2-oxoglutarate aminotransferase
AT1G70580	GRMZM2G120563	AOAT2 (ALANINE-2-OXOGLUTARATE AMINOTRANSFERASE 2); L-alanine:2-oxoglutarate aminotransferase/ glycine:2-oxoglutarate aminotransferase
AT2G40400	GRMZM2G099036	unknown protein
AT2G40400	GRMZM2G034120	unknown protein
AT4G39800	GRMZM2G004528	MIPS1 (MYO-INOSITOL-1-PHOSTPATE SYNTHASE 1); inositol-3-phosphate synthase
AT4G39800	GRMZM2G155242	MIPS1 (MYO-INOSITOL-1-PHOSTPATE SYNTHASE 1); inositol-3-phosphate synthase
AT1G75690	GRMZM2G071996	chaperone protein dnaJ-related
AT2G28900	GRMZM2G070978	ATOEP16-1 (OUTER PLASTID ENVELOPE PROTEIN 16-1); P-P-bond-hydrolysis-driven protein transmembrane transporter/ protein transporter
AT3G24420	GRMZM2G141999	hydrolase, alpha/beta fold family protein
AT5G20650	GRMZM2G003179	COPT5; copper ion transmembrane transporter/ high affinity copper ion transmembrane transporter
AT5G59780	GRMZM2G047626	MYB59 (MYB DOMAIN PROTEIN 59); DNA binding / transcription factor
AT5G59780	GRMZM2G013581	MYB59 (MYB DOMAIN PROTEIN 59); DNA binding / transcription factor
AT5G59780	GRMZM2G130149	MYB59 (MYB DOMAIN PROTEIN 59); DNA binding / transcription factor
AT5G59780	GRMZM2G048136	MYB59 (MYB DOMAIN PROTEIN 59); DNA binding / transcription factor
AT1G65230	GRMZM2G166877	unknown protein
AT2G21960	GRMZM2G004352	unknown protein
AT3G01120	GRMZM2G113873	MTO1 (METHIONINE OVERACCUMULATION 1); cystathionine gamma-synthase
AT3G01120	GRMZM2G075153	MTO1 (METHIONINE OVERACCUMULATION 1); cystathionine gamma-synthase
AT1G63010	GRMZM2G166976	SPX (SYG1/Pho81/XPR1) domain-containing protein
AT4G34090	GRMZM2G110258	unknown protein
AT3G56930	GRMZM2G005834	zinc finger (DHHC type) family protein
AT5G42270	GRMZM2G126361	VAR1 (VARIEGATED 1); ATP-dependent peptidase/ ATPase/ metallopeptidase
AT4G10120	GRMZM5G875238	ATSPS4F; sucrose-phosphate synthase/ transferase, transferring glycosyl groups, ATSPS4F; transferase, transferring glycosyl groups
AT4G10120	GRMZM2G049076	ATSPS4F; sucrose-phosphate synthase/ transferase, transferring glycosyl groups, ATSPS4F; transferase, transferring glycosyl groups
AT4G10120	GRMZM2G008507	ATSPS4F; sucrose-phosphate synthase/ transferase, transferring glycosyl groups, ATSPS4F; transferase, transferring glycosyl groups
AT4G10120	GRMZM2G462613	ATSPS4F; sucrose-phosphate synthase/ transferase, transferring glycosyl groups, ATSPS4F; transferase, transferring glycosyl groups
AT4G10120	GRMZM2G140107	ATSPS4F; sucrose-phosphate synthase/ transferase, transferring glycosyl groups, ATSPS4F; transferase, transferring glycosyl groups
AT5G53490	GRMZM2G436710	thylakoid lumenal 17.4 kDa protein, chloroplast
AT1G74730	AC217499.3_FG003	unknown protein
AT1G68010	GRMZM2G074282	HPR; glycerate dehydrogenase/ poly(U) binding
AT1G47480	GRMZM2G128219	hydrolase
AT1G47480	GRMZM2G003246	hydrolase
AT1G47480	GRMZM2G140909	hydrolase
AT1G09340	GRMZM2G165655	CRB (CHLOROPLAST RNA BINDING); binding / catalytic/ coenzyme binding
AT1G09340	GRMZM2G080546	CRB (CHLOROPLAST RNA BINDING); binding / catalytic/ coenzyme binding
AT3G13360	GRMZM2G034882	WIP3 (WPP-domain Interacting Protein 3)
AT4G19840	GRMZM2G073693	ATPP2-A1; carbohydrate binding
AT4G19840	GRMZM2G173718	ATPP2-A1; carbohydrate binding
AT1G32230	GRMZM5G866843	RCD1 (RADICAL-INDUCED CELL DEATH1); protein binding
AT1G32230	GRMZM2G122543	RCD1 (RADICAL-INDUCED CELL DEATH1); protein binding
AT1G32230	GRMZM2G145236	RCD1 (RADICAL-INDUCED CELL DEATH1); protein binding
AT1G32230	GRMZM2G072894	RCD1 (RADICAL-INDUCED CELL DEATH1); protein binding
AT2G35660	GRMZM2G349709	CTF2A; monooxygenase/ oxidoreductase
AT2G35660	GRMZM2G135029	CTF2A; monooxygenase/ oxidoreductase
AT3G52180	GRMZM2G052546	SEX4 (STARCH-EXCESS 4); polysaccharide binding / protein tyrosine/serine/threonine phosphatase
AT5G54810	GRMZM2G005024	TSB1 (TRYPTOPHAN SYNTHASE BETA-SUBUNIT 1); tryptophan synthase
AT1G52080	GRMZM2G350802	AR791; actin binding
AT5G47560	GRMZM2G099382	TDT (TONOPLAST DICARBOXYLATE TRANSPORTER); malate transmembrane transporter/ sodium:dicarboxylate symporter
AT4G28610	GRMZM2G162409	PHR1 (PHOSPHATE STARVATION RESPONSE 1); transcription factor
AT4G28610	GRMZM2G006477	PHR1 (PHOSPHATE STARVATION RESPONSE 1); transcription factor
AT3G48700	GRMZM2G026095	ATCXE13 (ARABIDOPSIS THALIANA CARBOXYESTERASE 13); hydrolase
AT2G42750	GRMZM2G029546	DNAJ heat shock N-terminal domain-containing protein
AT2G42750	GRMZM2G059801	DNAJ heat shock N-terminal domain-containing protein
AT3G54540	GRMZM2G018074	ATGCN4; transporter
AT3G54540	GRMZM2G018607	ATGCN4; transporter
AT4G02940	GRMZM2G060079	oxidoreductase, 2OG-Fe(II) oxygenase family protein
AT5G53580	GRMZM2G022130	aldo/keto reductase family protein
AT4G09890	GRMZM2G477846	unknown protein
AT1G08810	GRMZM2G108959	MYB60 (myb domain protein 60); DNA binding / transcription factor
AT3G44880	GRMZM2G339563	ACD1 (ACCELERATED CELL DEATH 1); iron-sulfur cluster binding / pheophorbide a oxygenase
AT1G17100	GRMZM2G093405	SOUL heme-binding family protein
AT1G77290	GRMZM2G135935	tetrachloro-p-hydroquinone reductive dehalogenase-related
AT3G27190	GRMZM2G142383	uracil phosphoribosyltransferase, putative / UMP pyrophosphorylase, putative / UPRTase, putative
AT3G27190	GRMZM2G020429	uracil phosphoribosyltransferase, putative / UMP pyrophosphorylase, putative / UPRTase, putative
AT3G16370	GRMZM2G152777	GDSL-motif lipase/hydrolase family protein
AT3G10130	GRMZM2G074040	SOUL heme-binding family protein
AT2G20890	GRMZM2G033493	PSB29
AT2G06520	GRMZM2G380414	PSBX (photosystem II subunit X)
AT2G06520	GRMZM5G832229	PSBX (photosystem II subunit X)
AT5G67030	GRMZM2G136344	ABA1 (ABA DEFICIENT 1); zeaxanthin epoxidase
AT5G67030	GRMZM5G848550	ABA1 (ABA DEFICIENT 1); zeaxanthin epoxidase
AT5G67030	GRMZM2G127139	ABA1 (ABA DEFICIENT 1); zeaxanthin epoxidase
AT3G25690	GRMZM2G062738	CHUP1 (CHLOROPLAST UNUSUAL POSITIONING 1)
AT2G24395	GRMZM2G157350	chaperone protein dnaJ-related
AT5G67500	GRMZM2G137985	VDAC2 (VOLTAGE DEPENDENT ANION CHANNEL 2); voltage-gated anion channel
AT1G53500	GRMZM2G031311	MUM4 (MUCILAGE-MODIFIED 4); UDP-4-keto-6-deoxy-glucose-3,5-epimerase/ UDP-4-keto-rhamnose-4-keto-reductase/ UDP-L-rhamnose synthase/ UDP-glucose 4,6-dehydratase/ catalytic
AT5G28150	GRMZM2G009901	unknown protein
AT4G33420	GRMZM2G122853	peroxidase, putative
AT4G33420	GRMZM2G394500	peroxidase, putative
AT4G19110	GRMZM5G864414	protein kinase, putative
AT4G25570	GRMZM2G060357	ACYB-2; carbon-monoxide oxygenase
AT4G25570	GRMZM2G350626	ACYB-2; carbon-monoxide oxygenase
AT4G25570	AC191097.3_FG007	ACYB-2; carbon-monoxide oxygenase
AT4G25570	GRMZM2G066885	ACYB-2; carbon-monoxide oxygenase
AT1G44575	GRMZM2G077333	NPQ4 (NONPHOTOCHEMICAL QUENCHING); chlorophyll binding / xanthophyll binding
AT1G64780	GRMZM2G175140	ATAMT1;2 (AMMONIUM TRANSPORTER 1;2); ammonium transmembrane transporter
AT1G64780	GRMZM2G028736	ATAMT1;2 (AMMONIUM TRANSPORTER 1;2); ammonium transmembrane transporter
AT5G47840	GRMZM2G178192	AMK2 (Adenosine monophosphate kinase); ATP binding / adenylate kinase/ nucleobase, nucleoside, nucleotide kinase/ nucleotide kinase/ phosphotransferase, phosphate group as acceptor
AT5G22510	GRMZM2G040843	beta-fructofuranosidase, putative / invertase, putative / saccharase, putative / beta-fructosidase, putative
AT5G13930	GRMZM2G422750	TT4 (TRANSPARENT TESTA 4); naringenin-chalcone synthase
AT5G13930	AC191551.3_FG003	TT4 (TRANSPARENT TESTA 4); naringenin-chalcone synthase
AT5G13930	GRMZM2G151227	TT4 (TRANSPARENT TESTA 4); naringenin-chalcone synthase
AT2G37040	GRMZM2G029048	pal1 (Phe ammonia lyase 1); phenylalanine ammonia-lyase
AT3G25810	GRMZM2G108609	myrcene/ocimene synthase, putative
AT3G47860	GRMZM2G073743	apolipoprotein D-related
AT5G25110	GRMZM2G330049	CIPK25 (CBL-INTERACTING PROTEIN KINASE 25); ATP binding / kinase/ protein kinase/ protein serine/threonine kinase
AT4G27070	GRMZM2G005024	TSB2 (TRYPTOPHAN SYNTHASE BETA-SUBUNIT 2); tryptophan synthase
AT4G27070	GRMZM2G169593	TSB2 (TRYPTOPHAN SYNTHASE BETA-SUBUNIT 2); tryptophan synthase
AT5G64940	GRMZM2G377539	ATATH13; transporter
AT5G64940	GRMZM2G040511	ATATH13; transporter
AT5G54290	GRMZM2G424491	cytochrome c biogenesis protein family
AT1G56500	GRMZM2G329040	haloacid dehalogenase-like hydrolase family protein
AT1G56500	AC208571.4_FG001	haloacid dehalogenase-like hydrolase family protein
AT2G39420	GRMZM2G172098	esterase/lipase/thioesterase family protein
AT4G28730	GRMZM2G148867	glutaredoxin family protein
AT4G28730	GRMZM2G014832	glutaredoxin family protein
AT3G44020	GRMZM2G111501	thylakoid lumenal P17.1 protein
AT5G10290	GRMZM5G867798	leucine-rich repeat family protein / protein kinase family protein
AT1G13990	GRMZM2G055107	unknown protein
AT5G67140	GRMZM2G481291	F-box family protein
AT2G47910	GRMZM2G106164	CRR6 (chlororespiratory reduction 6)
AT5G48220	GRMZM2G169516	indole-3-glycerol phosphate synthase, putative
AT5G24120	GRMZM2G077436	SIGE (SIGMA FACTOR E); DNA binding / DNA-directed RNA polymerase/ sigma factor/ transcription factor
AT1G73480	GRMZM2G181000	hydrolase, alpha/beta fold family protein
AT1G73480	GRMZM5G863645	hydrolase, alpha/beta fold family protein
AT3G51480	GRMZM2G148807	ATGLR3.6 (GLUTAMATE RECEPTOR 3.6); intracellular ligand-gated ion channel
AT5G19980	GRMZM2G088849	integral membrane family protein
AT2G42880	GRMZM2G122335	ATMPK20; MAP kinase
AT2G42880	GRMZM2G165679	ATMPK20; MAP kinase
AT3G19830	GRMZM2G152278	NTMC2T5.2
AT1G70670	GRMZM2G063717	caleosin-related family protein
AT5G61410	GRMZM2G178960	RPE; catalytic/ ribulose-phosphate 3-epimerase
AT5G61410	GRMZM2G026807	RPE; catalytic/ ribulose-phosphate 3-epimerase
AT3G54110	GRMZM2G000510	PUMP1 (PLANT UNCOUPLING MITOCHONDRIAL PROTEIN 1); binding / oxidative phosphorylation uncoupler
AT5G03760	GRMZM2G010142	ATCSLA09; mannan synthase/ transferase, transferring glycosyl groups
AT5G03760	GRMZM2G108600	ATCSLA09; mannan synthase/ transferase, transferring glycosyl groups
AT5G24300	GRMZM2G129451	SSI1 (SUPPRESSOR OF SALICYLIC ACID INSENSITIVITY 1); starch synthase/ transferase, transferring glycosyl groups
AT3G44220	GRMZM2G358540	harpin-induced family protein / HIN1 family protein / harpin-responsive family protein
AT4G25910	GRMZM2G100976	NFU3; structural molecule
AT1G16720	GRMZM2G397247	HCF173 (high chlorophyll fluorescence phenotype 173); binding / catalytic/ transcription repressor
AT2G46915	GRMZM2G318010	unknown protein
AT2G34630	GRMZM2G014508	geranyl diphosphate synthase, putative / GPPS, putative / dimethylallyltransferase, putative / prenyl transferase, putative
AT2G34360	GRMZM2G010765	antiporter/ drug transporter/ transporter
AT2G34360	GRMZM2G166459	antiporter/ drug transporter/ transporter
AT1G78140	GRMZM2G093666	methyltransferase-related
AT1G14870	GRMZM2G325477
AT1G14870	GRMZM2G151230
AT1G14870	GRMZM2G023081
AT1G14870	GRMZM2G119755
AT5G54660	GRMZM2G010927	heat shock protein-related
AT5G54660	GRMZM2G013970	heat shock protein-related
AT2G13360	GRMZM2G137868	AGT (ALANINE:GLYOXYLATE AMINOTRANSFERASE); alanine-glyoxylate transaminase/ serine-glyoxylate transaminase/ serine-pyruvate transaminase
AT2G39450	GRMZM2G014454	MTP11; cation transmembrane transporter/ manganese ion transmembrane transporter/ manganese:hydrogen antiporter
AT3G56240	GRMZM2G113332	CCH (COPPER CHAPERONE); copper chaperone
AT1G50020	GRMZM2G040559	unknown protein
AT1G78020	AC197047.3_FG001	senescence-associated protein-related
AT1G78020	GRMZM5G844703	senescence-associated protein-related
AT1G49180	GRMZM2G104658	protein kinase family protein
AT5G51545	GRMZM2G043500	LPA2 (low psii accumulation2)
AT4G09650	GRMZM2G025171	ATPD (ATP SYNTHASE DELTA-SUBUNIT GENE); hydrogen ion transporting ATP synthase, rotational mechanism / proton-transporting ATPase, rotational mechanism
AT5G43060	GRMZM2G166281	cysteine proteinase, putative / thiol protease, putative
AT5G43060	GRMZM2G073465	cysteine proteinase, putative / thiol protease, putative
AT3G45780	GRMZM2G001457	PHOT1 (PHOTOTROPIN 1); FMN binding / blue light photoreceptor/ kinase/ protein binding / protein serine/threonine kinase
AT5G14940	GRMZM2G057611	proton-dependent oligopeptide transport (POT) family protein
AT1G09240	GRMZM2G478568	NAS3 (NICOTIANAMINE SYNTHASE 3); nicotianamine synthase
AT1G09240	GRMZM2G439195	NAS3 (NICOTIANAMINE SYNTHASE 3); nicotianamine synthase
AT5G51720	GRMZM2G046186	unknown protein
AT3G07810	GRMZM2G022313	heterogeneous nuclear ribonucleoprotein, putative / hnRNP, putative
AT5G20190	GRMZM2G702991	binding
AT5G20190	GRMZM2G056093	binding
AT3G22850	GRMZM2G133023	unknown protein
AT4G37200	GRMZM2G033198	HCF164; oxidoreductase, acting on sulfur group of donors, disulfide as acceptor
AT4G34215	GRMZM2G022054	hydrolase
AT1G08380	GRMZM2G001653	PSAO (photosystem I subunit O)
AT3G56290	GRMZM2G027478	unknown protein
AT1G79430	GRMZM2G081671	APL (ALTERED PHLOEM DEVELOPMENT); transcription factor/ transcription regulator
AT1G79430	GRMZM2G052544	APL (ALTERED PHLOEM DEVELOPMENT); transcription factor/ transcription regulator
AT3G53920	GRMZM5G830932	SIGC (RNA POLYMERASE SIGMA-SUBUNIT C); DNA binding / DNA-directed RNA polymerase/ sigma factor/ transcription factor
AT2G42600	GRMZM2G083841	ATPPC2 (PHOSPHOENOLPYRUVATE CARBOXYLASE 2); catalytic/ phosphoenolpyruvate carboxylase
AT2G38270	GRMZM2G117300	CXIP2 (CAX-INTERACTING PROTEIN 2); electron carrier/ protein disulfide oxidoreductase
AT2G38270	GRMZM2G053726	CXIP2 (CAX-INTERACTING PROTEIN 2); electron carrier/ protein disulfide oxidoreductase
AT5G48930	GRMZM2G131165	HCT (HYDROXYCINNAMOYL-COA SHIKIMATE/QUINATE HYDROXYCINNAMOYL TRANSFERASE); quinate O-hydroxycinnamoyltransferase/ shikimate O-hydroxycinnamoyltransferase/ transferase
AT5G48930	GRMZM2G030436	HCT (HYDROXYCINNAMOYL-COA SHIKIMATE/QUINATE HYDROXYCINNAMOYL TRANSFERASE); quinate O-hydroxycinnamoyltransferase/ shikimate O-hydroxycinnamoyltransferase/ transferase
AT5G48930	AC215260.3_FG003	HCT (HYDROXYCINNAMOYL-COA SHIKIMATE/QUINATE HYDROXYCINNAMOYL TRANSFERASE); quinate O-hydroxycinnamoyltransferase/ shikimate O-hydroxycinnamoyltransferase/ transferase
AT2G38170	GRMZM5G809587	CAX1 (cation exchanger 1); calcium ion transmembrane transporter/ calcium:cation antiporter/ calcium:hydrogen antiporter
AT1G30380	GRMZM2G012397	PSAK (photosystem I subunit K)
AT3G46630	GRMZM2G099907
AT5G01920	GRMZM2G701201	STN8; kinase/ protein kinase
AT1G61520	GRMZM2G010884	LHCA3; chlorophyll binding
AT5G16530	GRMZM2G025742	PIN5 (PIN-FORMED 5); auxin:hydrogen symporter/ transporter
AT5G16530	GRMZM2G040911	PIN5 (PIN-FORMED 5); auxin:hydrogen symporter/ transporter
AT5G27560	GRMZM2G051059	unknown protein
AT4G01995	GRMZM2G125977	unknown protein
AT1G21350	GRMZM2G145895	antioxidant/ oxidoreductase
AT1G37130	GRMZM2G428027	NIA2 (NITRATE REDUCTASE 2); nitrate reductase (NADH)/ nitrate reductase
AT1G37130	GRMZM2G568636	NIA2 (NITRATE REDUCTASE 2); nitrate reductase (NADH)/ nitrate reductase
AT2G38695	GRMZM2G075348	unknown protein
AT1G60420	GRMZM2G048324	DC1 domain-containing protein
AT1G75050	GRMZM2G100747
AT1G12110	GRMZM2G064091	NRT1.1; nitrate transmembrane transporter/ transporter
AT1G12110	GRMZM2G176253	NRT1.1; nitrate transmembrane transporter/ transporter
AT5G58380	GRMZM2G170552	SIP1 (SOS3-INTERACTING PROTEIN 1); ATP binding / kinase/ protein kinase/ protein serine/threonine kinase
AT4G37925	GRMZM2G109244	NDH-M (subunit NDH-M of NAD(P)H:plastoquinone dehydrogenase complex)
AT1G78995	GRMZM2G089119	unknown protein
AT1G78995	GRMZM2G388420	unknown protein
AT2G21385	GRMZM2G106917	unknown protein
AT1G30260	GRMZM2G101818
AT5G63850	GRMZM2G082434	AAP4; acidic amino acid transmembrane transporter/ amino acid transmembrane transporter/ neutral amino acid transmembrane transporter/ primary active transmembrane transporter
AT5G63850	GRMZM2G332505	AAP4; acidic amino acid transmembrane transporter/ amino acid transmembrane transporter/ neutral amino acid transmembrane transporter/ primary active transmembrane transporter
AT4G39970	GRMZM2G040300	haloacid dehalogenase-like hydrolase family protein
AT1G53310	GRMZM2G473001	ATPPC1 (PHOSPHOENOLPYRUVATE CARBOXYLASE 1); catalytic/ phosphoenolpyruvate carboxylase
AT1G44000	GRMZM2G138190	unknown protein
AT4G24380	GRMZM2G046900	unknown protein
AT4G13890	GRMZM2G039238	EDA36 (EMBRYO SAC DEVELOPMENT ARREST 37); catalytic/ glycine hydroxymethyltransferase/ pyridoxal phosphate binding
AT1G74470	GRMZM2G105644	geranylgeranyl reductase
AT2G17972	GRMZM2G373420	unknown protein
AT5G15330	GRMZM2G122108	SPX4 (SPX DOMAIN GENE 4)
AT2G36320	GRMZM2G071042	zinc finger (AN1-like) family protein
AT1G55530	GRMZM2G124441	zinc finger (C3HC4-type RING finger) family protein
AT1G55530	GRMZM2G300589	zinc finger (C3HC4-type RING finger) family protein
AT1G61820	GRMZM5G882852	BGLU46 (BETA GLUCOSIDASE 46); catalytic/ cation binding / hydrolase, hydrolyzing O-glycosyl compounds
AT1G61820	GRMZM5G845736	BGLU46 (BETA GLUCOSIDASE 46); catalytic/ cation binding / hydrolase, hydrolyzing O-glycosyl compounds
AT1G15960	GRMZM2G069198	NRAMP6; inorganic anion transmembrane transporter/ metal ion transmembrane transporter
AT1G15960	GRMZM2G147560	NRAMP6; inorganic anion transmembrane transporter/ metal ion transmembrane transporter
AT3G52600	GRMZM2G139300	AtcwINV2 (Arabidopsis thaliana cell wall invertase 2); hydrolase, hydrolyzing O-glycosyl compounds
AT3G26510	GRMZM2G079559	octicosapeptide/Phox/Bem1p (PB1) domain-containing protein
AT4G18290	GRMZM2G093313	KAT2 (POTASSIUM CHANNEL IN ARABIDOPSIS THALIANA 2); cyclic nucleotide binding / inward rectifier potassium channel
AT2G25870	GRMZM5G873594	haloacid dehalogenase-like hydrolase family protein
AT4G12830	GRMZM2G025659	hydrolase, alpha/beta fold family protein
AT3G15840	GRMZM2G012119	PIFI (post-illumination chlorophyll fluorescence increase)
AT3G15840	GRMZM2G086763	PIFI (post-illumination chlorophyll fluorescence increase)
AT4G31560	GRMZM2G366622	HCF153
AT2G01450	GRMZM2G062761	ATMPK17; MAP kinase
AT2G01450	GRMZM2G135904	ATMPK17; MAP kinase
AT1G08570	GRMZM2G102382	ACHT4 (ATYPICAL CYS HIS RICH THIOREDOXIN 4); oxidoreductase, acting on sulfur group of donors, disulfide as acceptor
AT1G08570	GRMZM2G181607	ACHT4 (ATYPICAL CYS HIS RICH THIOREDOXIN 4); oxidoreductase, acting on sulfur group of donors, disulfide as acceptor
AT1G08570	GRMZM2G102365	ACHT4 (ATYPICAL CYS HIS RICH THIOREDOXIN 4); oxidoreductase, acting on sulfur group of donors, disulfide as acceptor
AT1G22850	GRMZM2G011479
AT1G22850	GRMZM2G068271
AT2G29650	GRMZM2G088196	PHT4;1; carbohydrate transmembrane transporter/ inorganic diphosphate transmembrane transporter/ inorganic phosphate transmembrane transporter/ organic anion transmembrane transporter/ sugar:hydrogen symporter
AT2G29650	GRMZM2G046681	PHT4;1; carbohydrate transmembrane transporter/ inorganic diphosphate transmembrane transporter/ inorganic phosphate transmembrane transporter/ organic anion transmembrane transporter/ sugar:hydrogen symporter
AT3G23400	GRMZM2G015285	plastid-lipid associated protein PAP / fibrillin family protein
AT3G05630	GRMZM2G066485	PLDP2; phospholipase D
AT4G40045	GRMZM2G174427	unknown protein
AT1G55480	GRMZM2G312910	binding / protein binding
AT5G49480	GRMZM2G033846	ATCP1 (Ca2+-binding protein 1); calcium ion binding
AT5G17840	GRMZM2G081910	chaperone protein dnaJ-related
AT5G17840	GRMZM2G038801	chaperone protein dnaJ-related
AT5G64040	GRMZM2G009048	PSAN; calmodulin binding
AT5G64040	GRMZM2G080107	PSAN; calmodulin binding
AT1G79640	GRMZM2G351074	ATP binding / kinase/ protein kinase/ protein serine/threonine kinase/ protein tyrosine kinase
AT2G42220	GRMZM2G087041	rhodanese-like domain-containing protein
AT5G26240	GRMZM2G397836	CLC-D (CHLORIDE CHANNEL D); anion channel/ voltage-gated chloride channel
AT1G77490	GRMZM2G006791	TAPX (THYLAKOIDAL ASCORBATE PEROXIDASE); L-ascorbate peroxidase
AT5G16710	GRMZM5G826194	DHAR3 (dehydroascorbate reductase 1); glutathione dehydrogenase (ascorbate)
AT4G26570	GRMZM2G010093	ATCBL3 (ARABIDOPSIS THALIANA CALCINEURIN B-LIKE 3); calcium ion binding
AT4G26570	GRMZM2G033680	ATCBL3 (ARABIDOPSIS THALIANA CALCINEURIN B-LIKE 3); calcium ion binding
AT5G09930	GRMZM2G105570	ATGCN2; transporter
AT3G12570	GRMZM2G063875	FYD
AT3G12570	GRMZM2G018189	FYD
AT3G15990	GRMZM2G042171	SULTR3;4 (SULFATE TRANSPORTER 3;4); sulfate transmembrane transporter
AT4G25590	GRMZM2G463471	ADF7 (actin depolymerizing factor 7); actin binding
AT1G62250	GRMZM2G010034	unknown protein
AT1G53670	GRMZM2G025322	MSRB1 (methionine sulfoxide reductase B 1); peptide-methionine-(S)-S-oxide reductase
AT4G13500	GRMZM2G110294	unknown protein
AT2G43020	GRMZM2G396856	ATPAO2 (Polyamine oxidase 2); amine oxidase/ electron carrier/ oxidoreductase
AT3G14200	GRMZM2G059502	DNAJ heat shock N-terminal domain-containing protein
AT3G14200	GRMZM2G064537	DNAJ heat shock N-terminal domain-containing protein
AT3G14200	GRMZM2G098058	DNAJ heat shock N-terminal domain-containing protein
AT3G14200	GRMZM2G070475	DNAJ heat shock N-terminal domain-containing protein
AT1G43670	GRMZM5G836250	fructose-1,6-bisphosphatase, putative / D-fructose-1,6-bisphosphate 1-phosphohydrolase, putative / FBPase, putative
AT1G43670	GRMZM2G322953	fructose-1,6-bisphosphatase, putative / D-fructose-1,6-bisphosphate 1-phosphohydrolase, putative / FBPase, putative
AT3G22460	GRMZM2G005887	OASA2 (O-ACETYLSERINE (THIOL) LYASE (OAS-TL) ISOFORM A1); catalytic/ cysteine synthase/ pyridoxal phosphate binding
AT2G37770	GRMZM2G479423	aldo/keto reductase family protein
AT2G37770	GRMZM2G059314	aldo/keto reductase family protein
AT2G37770	GRMZM2G087206	aldo/keto reductase family protein
AT5G35100	GRMZM2G085885	peptidyl-prolyl cis-trans isomerase
AT4G39730	GRMZM2G018275	lipid-associated family protein
AT2G32530	GRMZM2G074546	ATCSLB03; cellulose synthase/ transferase/ transferase, transferring glycosyl groups
AT1G78290	GRMZM2G035809	serine/threonine protein kinase, putative
AT5G46110	GRMZM2G070605	APE2 (ACCLIMATION OF PHOTOSYNTHESIS TO ENVIRONMENT 2); antiporter/ triose-phosphate transmembrane transporter
AT5G37600	GRMZM2G024104	ATGSR1; copper ion binding / glutamate-ammonia ligase
AT2G46910	GRMZM2G026800	plastid-lipid associated protein PAP / fibrillin family protein
AT5G64700	GRMZM2G102737	nodulin MtN21 family protein
AT5G64700	GRMZM5G876022	nodulin MtN21 family protein
AT5G64700	GRMZM2G454424	nodulin MtN21 family protein
AT5G64700	GRMZM2G070500	nodulin MtN21 family protein
AT1G63440	GRMZM2G010152	HMA5 (HEAVY METAL ATPASE 5); ATPase, coupled to transmembrane movement of ions, phosphorylative mechanism
AT5G49330	GRMZM2G701063	AtMYB111 (myb domain protein 111); DNA binding / transcription factor
AT5G51020	GRMZM2G024563	CRL (CRUMPLED LEAF)
AT1G67740	GRMZM2G308944	PSBY
AT1G67740	GRMZM2G134130	PSBY
AT1G14150	GRMZM5G870219	oxygen evolving enhancer 3 (PsbQ) family protein
AT1G14150	GRMZM2G021256	oxygen evolving enhancer 3 (PsbQ) family protein
AT1G04250	GRMZM2G004696	AXR3 (AUXIN RESISTANT 3); transcription factor
AT3G10420	GRMZM2G147819	sporulation protein-related
AT2G43180	GRMZM2G164714	catalytic
AT2G43180	GRMZM2G024933	catalytic
AT2G45270	GRMZM2G130605	glycoprotease M22 family protein
AT2G45270	GRMZM2G420055	glycoprotease M22 family protein
AT1G29380	GRMZM2G019771
AT1G62310	GRMZM2G383210	transcription factor jumonji (jmjC) domain-containing protein
AT3G04790	GRMZM2G456086	ribose 5-phosphate isomerase-related
AT3G49680	GRMZM2G153536	BCAT3 (BRANCHED-CHAIN AMINOTRANSFERASE 3); branched-chain-amino-acid transaminase/ catalytic
AT5G20020	GRMZM2G157334	RAN2; GTP binding / GTPase/ protein binding
AT1G52590	GRMZM2G054387
AT4G22580	GRMZM2G021401	exostosin family protein
AT2G39130	GRMZM2G134888	amino acid transporter family protein
AT1G79040	GRMZM2G174984	PSBR (photosystem II subunit R)
AT5G20935	GRMZM2G175019	unknown protein
AT5G19940	GRMZM2G040878	plastid-lipid associated protein PAP-related / fibrillin-related
AT1G52230	GRMZM2G451224	PSAH2 (PHOTOSYSTEM I SUBUNIT H2)
AT3G18280	GRMZM2G004909	protease inhibitor/seed storage/lipid transfer protein (LTP) family protein
AT3G10060	GRMZM2G001956	immunophilin, putative / FKBP-type peptidyl-prolyl cis-trans isomerase, putative
AT2G22330	GRMZM2G138248	CYP79B3; electron carrier/ heme binding / iron ion binding / monooxygenase/ oxygen binding
AT5G20090	GRMZM2G062289	unknown protein
AT5G20090	GRMZM2G047299	unknown protein
AT4G22220	GRMZM2G064336	ISU1; structural molecule
AT4G22220	GRMZM5G868273	ISU1; structural molecule
AT5G02830	GRMZM2G092123	pentatricopeptide (PPR) repeat-containing protein
AT4G24450	GRMZM2G412611	PWD (PHOSPHOGLUCAN, WATER DIKINASE); ATP binding / kinase
AT3G56630	GRMZM2G040728	CYP94D2; electron carrier/ heme binding / iron ion binding / monooxygenase/ oxygen binding
AT3G56630	GRMZM5G810393	CYP94D2; electron carrier/ heme binding / iron ion binding / monooxygenase/ oxygen binding
AT1G48300	GRMZM2G122943	unknown protein
AT2G05620	GRMZM2G121494	PGR5 (proton gradient regulation 5); electron carrier
AT2G05620	GRMZM2G017045	PGR5 (proton gradient regulation 5); electron carrier
AT4G09620	GRMZM2G170137
AT2G41940	GRMZM2G703281	ZFP8 (ZINC FINGER PROTEIN 8); nucleic acid binding / transcription factor/ zinc ion binding
AT2G41940	GRMZM2G121151	ZFP8 (ZINC FINGER PROTEIN 8); nucleic acid binding / transcription factor/ zinc ion binding
AT5G19220	GRMZM2G163437	APL1 (ADP GLUCOSE PYROPHOSPHORYLASE LARGE SUBUNIT 1); glucose-1-phosphate adenylyltransferase
AT5G19220	GRMZM2G391936	APL1 (ADP GLUCOSE PYROPHOSPHORYLASE LARGE SUBUNIT 1); glucose-1-phosphate adenylyltransferase
AT3G55330	GRMZM2G176840	PPL1 (PsbP-like protein 1); calcium ion binding
AT1G53570	GRMZM2G140726	MAP3KA; ATP binding / kinase/ protein kinase/ protein serine/threonine kinase
AT3G55040	GRMZM2G042639	GSTL2
AT3G55040	GRMZM2G338131	GSTL2
AT3G55040	GRMZM2G043291	GSTL2
AT1G64355	GRMZM5G846343	unknown protein
AT1G64355	GRMZM2G107417	unknown protein
AT1G67090	GRMZM2G113033	RBCS1A (RIBULOSE BISPHOSPHATE CARBOXYLASE SMALL CHAIN 1A); copper ion binding / ribulose-bisphosphate carboxylase
AT2G46950	GRMZM2G020761	CYP709B2; electron carrier/ heme binding / iron ion binding / monooxygenase/ oxygen binding
AT2G46950	GRMZM2G075461	CYP709B2; electron carrier/ heme binding / iron ion binding / monooxygenase/ oxygen binding
AT2G46950	GRMZM5G864903	CYP709B2; electron carrier/ heme binding / iron ion binding / monooxygenase/ oxygen binding
AT5G43750	GRMZM2G161295	unknown protein
AT3G17930	GRMZM2G402092	unknown protein
AT3G19000	GRMZM2G060940	oxidoreductase, 2OG-Fe(II) oxygenase family protein
AT5G23950	GRMZM2G090177	C2 domain-containing protein
AT2G36630	GRMZM2G149576	unknown protein
AT5G09810	GRMZM2G407517	ACT7 (ACTIN 7); structural constituent of cytoskeleton
AT2G04700	GRMZM2G122793	ferredoxin thioredoxin reductase catalytic beta chain family protein
AT1G05000	GRMZM2G070315	tyrosine specific protein phosphatase family protein
AT1G05000	GRMZM2G086418	tyrosine specific protein phosphatase family protein
AT1G05000	GRMZM2G134389	tyrosine specific protein phosphatase family protein
AT1G10280	GRMZM2G057509	unknown protein
AT5G25630	GRMZM2G003869	pentatricopeptide (PPR) repeat-containing protein
AT3G51510	GRMZM2G117558	unknown protein
AT4G17840	GRMZM2G005859	unknown protein
AT3G48180	GRMZM2G057672	unknown protein
AT3G15810	GRMZM2G138067	unknown protein
AT5G43260	GRMZM2G307368	chaperone protein dnaJ-related
AT5G43260	GRMZM2G098460	chaperone protein dnaJ-related
AT2G21530	GRMZM2G177895	forkhead-associated domain-containing protein / FHA domain-containing protein
AT1G32070	GRMZM2G701207	ATNSI (NUCLEAR SHUTTLE INTERACTING); N-acetyltransferase
AT5G52560	GRMZM2G116586	ATUSP (ARABIDOPSIS THALIANA UDP-SUGAR PYROPHOSPHORYLASE); UTP-monosaccharide-1-phosphate uridylyltransferase/ UTP:arabinose-1-phosphate uridylyltransferase/ UTP:galactose-1-phosphate uridylyltransferase/ UTP:glucose-1-phosphate uridylyltransferase/ UTP:xy
AT5G17670	GRMZM2G106053	hydrolase, acting on ester bonds
AT2G01870	GRMZM2G099285	unknown protein
AT1G64860	GRMZM2G543629	SIGA (SIGMA FACTOR A); DNA binding / DNA-directed RNA polymerase/ sigma factor/ transcription factor
AT1G64860	GRMZM2G006736	SIGA (SIGMA FACTOR A); DNA binding / DNA-directed RNA polymerase/ sigma factor/ transcription factor
AT2G30520	GRMZM2G353024	RPT2 (ROOT PHOTOTROPISM 2); protein binding
AT2G30520	GRMZM2G058595	RPT2 (ROOT PHOTOTROPISM 2); protein binding
AT4G11570	GRMZM5G803874	haloacid dehalogenase-like hydrolase family protein
AT4G11570	GRMZM2G027166	haloacid dehalogenase-like hydrolase family protein
AT3G52050	GRMZM2G097898	5'-3' exonuclease family protein
AT4G25700	GRMZM2G163683	BETA-OHASE 1 (BETA-HYDROXYLASE 1); carotene beta-ring hydroxylase
AT4G25700	GRMZM2G152135	BETA-OHASE 1 (BETA-HYDROXYLASE 1); carotene beta-ring hydroxylase
AT1G51110	GRMZM2G171871	plastid-lipid associated protein PAP / fibrillin family protein
AT1G22050	GRMZM2G078924	MUB6 (MEMBRANE-ANCHORED UBIQUITIN-FOLD PROTEIN 6 PRECURSOR)
AT1G22050	GRMZM2G012269	MUB6 (MEMBRANE-ANCHORED UBIQUITIN-FOLD PROTEIN 6 PRECURSOR)
AT1G22050	GRMZM2G025470	MUB6 (MEMBRANE-ANCHORED UBIQUITIN-FOLD PROTEIN 6 PRECURSOR)
AT3G47420	GRMZM2G104942	glycerol-3-phosphate transporter, putative / glycerol 3-phosphate permease, putative
AT3G47420	GRMZM5G843302	glycerol-3-phosphate transporter, putative / glycerol 3-phosphate permease, putative
AT5G48300	GRMZM2G163437	ADG1 (ADP GLUCOSE PYROPHOSPHORYLASE 1); glucose-1-phosphate adenylyltransferase
AT1G12800	GRMZM2G088114	S1 RNA-binding domain-containing protein
AT1G54340	GRMZM2G432128	ICDH (ISOCITRATE DEHYDROGENASE); isocitrate dehydrogenase (NADP+)/ oxidoreductase, acting on the CH-OH group of donors, NAD or NADP as acceptor
AT3G56940	GRMZM2G043109	CRD1 (COPPER RESPONSE DEFECT 1); DNA binding / magnesium-protoporphyrin IX monomethyl ester (oxidative) cyclase
AT3G56940	GRMZM2G081462	CRD1 (COPPER RESPONSE DEFECT 1); DNA binding / magnesium-protoporphyrin IX monomethyl ester (oxidative) cyclase
AT4G02260	GRMZM5G877708	RSH1 (RELA-SPOT HOMOLOG 1); catalytic
AT4G02260	GRMZM2G353147	RSH1 (RELA-SPOT HOMOLOG 1); catalytic
AT4G22890	GRMZM5G896082	PGR5-LIKE A
AT4G22890	GRMZM5G885392	PGR5-LIKE A
AT1G54780	GRMZM2G025882	thylakoid lumen 18.3 kDa protein
AT5G66150	GRMZM2G015143	glycosyl hydrolase family 38 protein
AT5G66150	GRMZM2G038973	glycosyl hydrolase family 38 protein
AT1G48260	GRMZM2G170120	CIPK17 (CBL-INTERACTING PROTEIN KINASE 17); ATP binding / kinase/ protein kinase/ protein serine/threonine kinase
AT2G38740	GRMZM2G475293	haloacid dehalogenase-like hydrolase family protein
AT2G38740	GRMZM2G086869	haloacid dehalogenase-like hydrolase family protein
AT1G45474	GRMZM2G103101	LHCA5; pigment binding
AT1G12900	GRMZM5G845611	GAPA-2 (GLYCERALDEHYDE 3-PHOSPHATE DEHYDROGENASE A SUBUNIT 2); NAD or NADH binding / binding / catalytic/ glyceraldehyde-3-phosphate dehydrogenase (phosphorylating)/ glyceraldehyde-3-phosphate dehydrogenase
AT1G12900	GRMZM2G337113	GAPA-2 (GLYCERALDEHYDE 3-PHOSPHATE DEHYDROGENASE A SUBUNIT 2); NAD or NADH binding / binding / catalytic/ glyceraldehyde-3-phosphate dehydrogenase (phosphorylating)/ glyceraldehyde-3-phosphate dehydrogenase
AT3G59400	GRMZM2G464328	GUN4; enzyme binding / tetrapyrrole binding
AT1G08830	GRMZM2G058522	CSD1 (COPPER/ZINC SUPEROXIDE DISMUTASE 1); superoxide dismutase
AT1G08830	GRMZM2G025992	CSD1 (COPPER/ZINC SUPEROXIDE DISMUTASE 1); superoxide dismutase
AT3G43670	GRMZM2G359298	copper amine oxidase, putative
AT1G10500	GRMZM2G050971	ATCPISCA (chloroplast-localized IscA-like protein); structural molecule
AT1G10500	GRMZM2G113017	ATCPISCA (chloroplast-localized IscA-like protein); structural molecule
AT1G74880	GRMZM2G133844	NDH-O (NAD(P)H:plastoquinone dehydrogenase complex subunit O)
AT1G44446	GRMZM2G171390	CH1 (CHLORINA 1); chlorophyllide a oxygenase
AT1G44446	GRMZM2G038487	CH1 (CHLORINA 1); chlorophyllide a oxygenase
AT2G21330	GRMZM2G155253	fructose-bisphosphate aldolase, putative
AT2G21330	GRMZM2G046284	fructose-bisphosphate aldolase, putative
AT5G05280	GRMZM2G426613	zinc finger (C3HC4-type RING finger) family protein
AT2G13560	GRMZM2G085747	malate oxidoreductase, putative
AT5G14040	GRMZM2G118208	mitochondrial phosphate transporter
AT2G28800	GRMZM5G839422	ALB3 (ALBINO 3); P-P-bond-hydrolysis-driven protein transmembrane transporter
AT2G28800	GRMZM2G110063	ALB3 (ALBINO 3); P-P-bond-hydrolysis-driven protein transmembrane transporter
AT3G60750	GRMZM2G033208	transketolase, putative
AT5G64280	GRMZM2G040933	DiT2.2 (dicarboxylate transporter 2.2); oxoglutarate:malate antiporter
AT5G64280	GRMZM2G086258	DiT2.2 (dicarboxylate transporter 2.2); oxoglutarate:malate antiporter
AT5G17230	GRMZM2G149317	phytoene synthase (PSY) / geranylgeranyl-diphosphate geranylgeranyl transferase
AT5G17230	GRMZM2G300348	phytoene synthase (PSY) / geranylgeranyl-diphosphate geranylgeranyl transferase
AT3G15800	GRMZM2G117872	glycosyl hydrolase family 17 protein
AT4G26850	GRMZM2G057186	VTC2 (vitamin c defective 2); GDP-D-glucose phosphorylase/ GDP-galactose:glucose-1-phosphate guanyltransferase/ GDP-galactose:mannose-1-phosphate guanyltransferase/ GDP-galactose:myoinositol-1-phosphate guanyltransferase/ galactose-1-phosphate guanylyltra
AT1G32900	GRMZM2G008263	starch synthase, putative
AT5G55570	GRMZM2G035401	unknown protein
AT3G51860	GRMZM5G809587	CAX3 (CATION EXCHANGER 3); calcium:cation antiporter/ calcium:hydrogen antiporter/ cation:cation antiporter
AT5G62900	GRMZM2G097342	unknown protein
AT1G19150	GRMZM2G117412	LHCA6; chlorophyll binding
AT5G62140	GRMZM2G030240	unknown protein
AT3G01060	GRMZM2G371313	unknown protein
AT3G01060	GRMZM2G388855	unknown protein
AT3G54890	GRMZM2G036880	LHCA1; chlorophyll binding
AT3G54890	GRMZM2G092311	LHCA1; chlorophyll binding
AT1G52140	GRMZM2G084947	unknown protein
AT2G37920	GRMZM2G436328	emb1513 (embryo defective 1513); copper ion transmembrane transporter
AT2G17710	GRMZM2G133018	unknown protein
AT3G58720	GRMZM2G037131	zinc finger (C3HC4-type RING finger) family protein
AT5G64850	GRMZM2G162814	unknown protein
AT4G20260	GRMZM2G123558	DREPP plasma membrane polypeptide family protein
AT5G63380	GRMZM2G019746	4-coumarate--CoA ligase family protein / 4-coumaroyl-CoA synthase family protein
AT1G15950	GRMZM2G131205	CCR1 (CINNAMOYL COA REDUCTASE 1); cinnamoyl-CoA reductase
AT1G19835	GRMZM2G165944	unknown protein
AT2G37790	GRMZM2G059314	aldo/keto reductase family protein
AT2G37790	GRMZM2G087206	aldo/keto reductase family protein
AT5G55050	GRMZM2G101117	GDSL-motif lipase/hydrolase family protein
AT5G55050	GRMZM2G132331	GDSL-motif lipase/hydrolase family protein
AT5G55050	GRMZM2G105189	GDSL-motif lipase/hydrolase family protein
AT2G45630	GRMZM2G072388	oxidoreductase family protein
AT2G45630	GRMZM2G166899	oxidoreductase family protein
AT3G26070	GRMZM2G153444	plastid-lipid associated protein PAP / fibrillin family protein
AT5G02890	GRMZM2G032276	transferase family protein
AT1G55850	GRMZM2G012044	ATCSLE1; cellulose synthase/ transferase, transferring glycosyl groups
AT1G55850	GRMZM2G014558	ATCSLE1; cellulose synthase/ transferase, transferring glycosyl groups
AT4G04640	GRMZM2G048907	ATPC1; enzyme regulator
AT3G27925	GRMZM2G348873	DEGP1 (DegP protease 1); serine-type endopeptidase/ serine-type peptidase
AT3G27925	GRMZM2G157156	DEGP1 (DegP protease 1); serine-type endopeptidase/ serine-type peptidase
AT5G24560	GRMZM5G862817	AtPP2-B12 (Phloem protein 2-B12); carbohydrate binding
AT1G32220	GRMZM2G069708	binding / catalytic/ coenzyme binding
AT1G71480	GRMZM2G134182	nuclear transport factor 2 (NTF2) family protein
AT5G19855	AC210013.4_FG018	unknown protein
AT5G19855	GRMZM2G081803	unknown protein
AT1G75460	GRMZM2G048591	ATP-dependent protease La (LON) domain-containing protein
AT1G75460	GRMZM2G110027	ATP-dependent protease La (LON) domain-containing protein
AT1G75460	GRMZM2G417770	ATP-dependent protease La (LON) domain-containing protein
AT2G21170	GRMZM5G852968	TIM (TRIOSEPHOSPHATE ISOMERASE); catalytic/ triose-phosphate isomerase
AT1G50250	GRMZM2G126361	FTSH1 (FtsH protease 1); ATP-dependent peptidase/ ATPase/ metallopeptidase
AT4G13010	GRMZM2G128935	oxidoreductase, zinc-binding dehydrogenase family protein
AT4G13010	GRMZM2G013781	oxidoreductase, zinc-binding dehydrogenase family protein
AT5G10180	GRMZM2G159632	AST68; sulfate transmembrane transporter
AT5G11680	GRMZM2G181018	unknown protein
AT1G32160	GRMZM2G017647	unknown protein
AT4G03260	GRMZM2G135808	leucine-rich repeat family protein
AT5G50100	GRMZM2G179518
AT1G71710	GRMZM2G159008	inositol polyphosphate 5-phosphatase, putative
AT1G71710	AC207628.4_FG009	inositol polyphosphate 5-phosphatase, putative
AT3G50560	GRMZM2G141607	short-chain dehydrogenase/reductase (SDR) family protein
AT4G05320	GRMZM2G419891	UBQ10 (POLYUBIQUITIN 10); protein binding
AT4G05320	GRMZM2G118637	UBQ10 (POLYUBIQUITIN 10); protein binding
AT1G78230	GRMZM2G080530	protein binding
AT3G01920	GRMZM2G094526	yrdC family protein
AT5G03905	GRMZM5G894932	hesB-like domain-containing protein
AT5G03905	AC217977.3_FG003	hesB-like domain-containing protein
AT1G06680	GRMZM2G016677	PSBP-1 (PHOTOSYSTEM II SUBUNIT P-1); poly(U) binding
AT1G06680	GRMZM2G047954	PSBP-1 (PHOTOSYSTEM II SUBUNIT P-1); poly(U) binding
AT5G16400	GRMZM2G025954	ATF2; enzyme activator
AT5G16400	GRMZM2G017419	ATF2; enzyme activator
AT5G67370	GRMZM2G137816	unknown protein
AT1G06050	GRMZM2G372475	unknown protein
AT5G28840	GRMZM2G124434	GME (GDP-D-MANNOSE 3',5'-EPIMERASE); GDP-mannose 3,5-epimerase/ NAD or NADH binding / catalytic
AT1G21500	GRMZM2G070847	unknown protein
AT1G18170	GRMZM2G068963	immunophilin / FKBP-type peptidyl-prolyl cis-trans isomerase family protein
AT1G18170	GRMZM2G057374	immunophilin / FKBP-type peptidyl-prolyl cis-trans isomerase family protein
AT5G11790	GRMZM2G161787	Ndr family protein
AT5G11790	GRMZM2G111886	Ndr family protein
AT4G26860	GRMZM5G800344	pyridoxal phosphate binding
AT1G66840	GRMZM2G146878
AT3G10840	GRMZM2G118597	hydrolase, alpha/beta fold family protein
AT2G44090	GRMZM2G017624
AT3G01510	GRMZM2G127374	5'-AMP-activated protein kinase beta-1 subunit-related
AT3G28580	GRMZM2G028129	AAA-type ATPase family protein
AT1G75250	GRMZM2G114503	ATRL6 (ARABIDOPSIS RAD-LIKE 6); transcription factor
AT1G75250	GRMZM2G150260	ATRL6 (ARABIDOPSIS RAD-LIKE 6); transcription factor
AT2G01290	GRMZM2G035599	ribose-5-phosphate isomerase
AT2G01290	GRMZM5G891282	ribose-5-phosphate isomerase
AT2G47490	GRMZM2G136016	mitochondrial substrate carrier family protein
AT2G47490	GRMZM2G102745	mitochondrial substrate carrier family protein
AT2G37620	GRMZM5G837595	ACT1 (ACTIN 1); structural constituent of cytoskeleton
AT2G37620	GRMZM2G437445	ACT1 (ACTIN 1); structural constituent of cytoskeleton
AT3G61440	GRMZM2G036708	CYSC1 (CYSTEINE SYNTHASE C1); L-3-cyanoalanine synthase/ cysteine synthase
AT5G05600	GRMZM2G117246	oxidoreductase, 2OG-Fe(II) oxygenase family protein
AT2G03500	GRMZM2G171468	myb family transcription factor
AT2G03500	GRMZM2G173882	myb family transcription factor
AT2G03500	GRMZM2G100176	myb family transcription factor
AT1G17050	GRMZM2G112728	SPS2 (Solanesyl diphosphate synthase 2); trans-octaprenyltranstransferase
AT1G17050	GRMZM2G163809	SPS2 (Solanesyl diphosphate synthase 2); trans-octaprenyltranstransferase
AT2G41250	GRMZM5G898740	haloacid dehalogenase-like hydrolase family protein
AT2G41250	GRMZM2G440459	haloacid dehalogenase-like hydrolase family protein
AT2G41250	GRMZM2G326270	haloacid dehalogenase-like hydrolase family protein
AT5G10830	GRMZM2G408706	embryo-abundant protein-related
AT4G25830	GRMZM2G150864	integral membrane family protein
AT1G04220	GRMZM2G075140	KCS2 (3-KETOACYL-COA SYNTHASE 2); fatty acid elongase
AT4G29590	GRMZM2G131708	methyltransferase
AT4G27030	GRMZM2G175401	small conjugating protein ligase
AT1G73990	GRMZM2G122843	SPPA; serine-type endopeptidase
AT2G45990	GRMZM2G107968	unknown protein
AT2G19770	GRMZM2G108780	PRF5 (PROFILIN5); actin binding / actin monomer binding
AT3G08720	GRMZM2G080001	S6K2 (ARABIDOPSIS THALIANA SERINE/THREONINE PROTEIN KINASE 2); kinase/ protein kinase
AT1G04880	GRMZM2G024976	high mobility group (HMG1/2) family protein / ARID/BRIGHT DNA-binding domain-containing protein
AT3G61880	GRMZM2G034471	CYP78A9 (CYTOCHROME P450 78A9); monooxygenase/ oxygen binding
AT3G61880	GRMZM2G104783	CYP78A9 (CYTOCHROME P450 78A9); monooxygenase/ oxygen binding
AT3G61880	GRMZM2G093286	CYP78A9 (CYTOCHROME P450 78A9); monooxygenase/ oxygen binding
AT2G38780	GRMZM2G104397	unknown protein
AT3G19900	GRMZM2G134067	unknown protein
AT5G54270	GRMZM2G057281	LHCB3 (LIGHT-HARVESTING CHLOROPHYLL B-BINDING PROTEIN 3); structural molecule
AT1G18870	GRMZM2G022837	ICS2 (ISOCHORISMATE SYNTHASE 2); isochorismate synthase
AT2G37660	GRMZM2G047219	binding / catalytic/ coenzyme binding
AT2G37660	GRMZM2G068244	binding / catalytic/ coenzyme binding
AT1G78580	GRMZM2G001304	ATTPS1 (TREHALOSE-6-PHOSPHATE SYNTHASE); alpha,alpha-trehalose-phosphate synthase (UDP-forming)/ transferase, transferring glycosyl groups
AT1G78580	GRMZM2G133966	ATTPS1 (TREHALOSE-6-PHOSPHATE SYNTHASE); alpha,alpha-trehalose-phosphate synthase (UDP-forming)/ transferase, transferring glycosyl groups
AT1G54570	GRMZM2G031568	esterase/lipase/thioesterase family protein
AT4G36860	GRMZM2G151934	zinc ion binding
AT3G59050	GRMZM2G000052	ATPAO3 (Polyamine oxidase 3); polyamine oxidase
AT1G10970	GRMZM2G064382	ZIP4 (ZINC TRANSPORTER 4 PRECURSOR); cation transmembrane transporter/ copper ion transmembrane transporter
AT1G10970	GRMZM2G015955	ZIP4 (ZINC TRANSPORTER 4 PRECURSOR); cation transmembrane transporter/ copper ion transmembrane transporter
AT1G76570	GRMZM2G131489	chlorophyll A-B binding family protein
AT2G26500	GRMZM2G164558	cytochrome b6f complex subunit (petM), putative
AT2G35780	GRMZM2G339091	scpl26 (serine carboxypeptidase-like 26); serine-type carboxypeptidase
AT2G35490	GRMZM2G003318	plastid-lipid associated protein PAP, putative
AT5G19140	GRMZM2G003762	AILP1
AT2G04039	GRMZM2G009320	unknown protein
AT2G04039	GRMZM2G128072	unknown protein
AT3G12520	GRMZM2G068212	SULTR4;2; sulfate transmembrane transporter
AT1G08490	GRMZM2G060470	CPNIFS (CHLOROPLASTIC NIFS-LIKE CYSTEINE DESULFURASE); cysteine desulfurase/ selenocysteine lyase/ transaminase
AT3G26310	GRMZM2G148052	CYP71B35; electron carrier/ heme binding / iron ion binding / monooxygenase/ oxygen binding
AT1G69530	GRMZM2G339122	ATEXPA1 (ARABIDOPSIS THALIANA EXPANSIN A1)
AT1G06820	GRMZM2G108457	CRTISO (CAROTENOID ISOMERASE); carotenoid isomerase
AT2G28080	GRMZM2G173315	glycosyltransferase family protein
AT5G11650	GRMZM2G035131	hydrolase, alpha/beta fold family protein
AT4G32770	GRMZM2G009785	VTE1 (VITAMIN E DEFICIENT 1); tocopherol cyclase
AT5G09660	GRMZM2G072744	PMDH2 (peroxisomal NAD-malate dehydrogenase 2); malate dehydrogenase
AT3G55440	GRMZM2G030784	TPI (TRIOSEPHOSPHATE ISOMERASE); triose-phosphate isomerase
AT3G55440	GRMZM2G018177	TPI (TRIOSEPHOSPHATE ISOMERASE); triose-phosphate isomerase
AT5G41410	GRMZM2G064466	BEL1 (BELL 1); DNA binding / protein binding / transcription factor
AT5G41410	GRMZM2G013617	BEL1 (BELL 1); DNA binding / protein binding / transcription factor
AT5G41410	GRMZM2G327059	BEL1 (BELL 1); DNA binding / protein binding / transcription factor
AT1G76680	GRMZM2G068947	OPR1; 12-oxophytodienoate reductase
AT1G76680	GRMZM2G106303	OPR1; 12-oxophytodienoate reductase
AT2G31670	GRMZM2G393671
AT3G05270	GRMZM2G457003
AT3G05270	GRMZM2G029082
AT5G40850	GRMZM2G105604	UPM1 (UROPHORPHYRIN METHYLASE 1); uroporphyrin-III C-methyltransferase
AT1G64500	GRMZM2G449160	glutaredoxin family protein
AT1G54500	GRMZM2G161306	rubredoxin family protein
AT3G17510	GRMZM2G099002	CIPK1 (CBL-INTERACTING PROTEIN KINASE 1); kinase/ protein binding
AT3G17510	GRMZM2G114575	CIPK1 (CBL-INTERACTING PROTEIN KINASE 1); kinase/ protein binding
AT3G17510	GRMZM2G170120	CIPK1 (CBL-INTERACTING PROTEIN KINASE 1); kinase/ protein binding
AT3G23490	GRMZM2G134747	CYN (CYANASE); DNA binding / cyanate hydratase/ hydro-lyase
AT5G04830	GRMZM2G167758	unknown protein
AT5G54770	GRMZM2G018375	THI1; protein homodimerization
AT3G12345	GRMZM2G162451	unknown protein
AT2G04360	GRMZM2G091245	unknown protein
AT1G54130	GRMZM2G417072	RSH3 (RELA/SPOT HOMOLOG 3); GTP diphosphokinase
AT1G54130	GRMZM2G106931	RSH3 (RELA/SPOT HOMOLOG 3); GTP diphosphokinase
AT1G54130	GRMZM2G021074	RSH3 (RELA/SPOT HOMOLOG 3); GTP diphosphokinase
AT2G04750	GRMZM2G010937	fimbrin-like protein, putative
AT2G31200	GRMZM2G130678	ADF6 (ACTIN DEPOLYMERIZING FACTOR 6); actin binding
AT2G37460	GRMZM2G149452	nodulin MtN21 family protein
AT1G06650	GRMZM2G007140	2-oxoglutarate-dependent dioxygenase, putative
AT4G01150	GRMZM2G047720	unknown protein
AT4G01150	GRMZM2G380457	unknown protein
AT4G01150	GRMZM2G177508	unknown protein
AT2G30170	GRMZM2G003096	catalytic
AT1G34000	GRMZM2G143469	OHP2 (ONE-HELIX PROTEIN 2)
AT1G34000	GRMZM2G019807	OHP2 (ONE-HELIX PROTEIN 2)
AT1G04410	GRMZM2G415359	malate dehydrogenase, cytosolic, putative
AT1G76100	GRMZM2G071450	PETE1 (PLASTOCYANIN 1); copper ion binding / electron carrier
AT3G21870	GRMZM2G148621	CYCP2;1 (cyclin p2;1); cyclin-dependent protein kinase
AT3G63140	GRMZM2G111216	CSP41A (CHLOROPLAST STEM-LOOP BINDING PROTEIN OF 41 KDA); mRNA binding / poly(U) binding
AT3G47430	GRMZM2G003769	PEX11B
AT3G19490	GRMZM2G053927	ATNHD1; potassium:hydrogen antiporter/ sodium:hydrogen antiporter
AT2G39470	GRMZM2G471904	PPL2 (PsbP-like protein 2); calcium ion binding
AT2G36895	AC233901.1_FG010	unknown protein
AT5G36880	GRMZM2G157269	acetyl-CoA synthetase, putative / acetate-CoA ligase, putative
AT5G40500	GRMZM2G039536	unknown protein
AT5G04510	GRMZM2G097821	PDK1 (3'-PHOSPHOINOSITIDE-DEPENDENT PROTEIN KINASE 1); 3-phosphoinositide-dependent protein kinase/ kinase/ phosphoinositide binding / protein binding / protein kinase
AT3G06483	GRMZM2G030139	PDK (PYRUVATE DEHYDROGENASE KINASE); ATP binding / histidine phosphotransfer kinase/ pyruvate dehydrogenase (acetyl-transferring) kinase
AT3G06483	AC217975.3_FG001	PDK (PYRUVATE DEHYDROGENASE KINASE); ATP binding / histidine phosphotransfer kinase/ pyruvate dehydrogenase (acetyl-transferring) kinase
AT3G06483	GRMZM2G107196	PDK (PYRUVATE DEHYDROGENASE KINASE); ATP binding / histidine phosphotransfer kinase/ pyruvate dehydrogenase (acetyl-transferring) kinase
AT3G54050	GRMZM2G306732	fructose-1,6-bisphosphatase, putative / D-fructose-1,6-bisphosphate 1-phosphohydrolase, putative / FBPase, putative
AT1G03600	GRMZM2G005984	photosystem II family protein
AT1G03600	GRMZM2G056424	photosystem II family protein
AT1G76450	GRMZM2G172723	oxygen-evolving complex-related
AT3G26900	GRMZM2G119249	shikimate kinase family protein
AT2G23390	GRMZM2G158097
AT1G02170	GRMZM2G125314	AMC1 (METACASPASE 1); cysteine-type endopeptidase
AT1G02170	GRMZM2G320206	AMC1 (METACASPASE 1); cysteine-type endopeptidase
AT1G02170	GRMZM2G337548	AMC1 (METACASPASE 1); cysteine-type endopeptidase
AT1G02170	GRMZM2G035928	AMC1 (METACASPASE 1); cysteine-type endopeptidase
AT1G02170	GRMZM2G132238	AMC1 (METACASPASE 1); cysteine-type endopeptidase
AT1G02170	GRMZM2G120069	AMC1 (METACASPASE 1); cysteine-type endopeptidase
AT1G02170	GRMZM2G120079	AMC1 (METACASPASE 1); cysteine-type endopeptidase
AT4G30210	GRMZM2G168858	ATR2 (ARABIDOPSIS P450 REDUCTASE 2); NADPH-hemoprotein reductase
AT2G47600	GRMZM2G126601	ATMHX (ARABIDOPSIS THALIANA MAGNESIUM/PROTON EXCHANGER); calcium:sodium antiporter/ cation:cation antiporter
AT2G44870	GRMZM2G086750	unknown protein
AT5G08170	GRMZM2G064159	EMB1873 (EMBRYO DEFECTIVE 1873); agmatine deiminase
AT1G66330	GRMZM2G062129	senescence-associated family protein
ATCG00680	GRMZM5G808939
AT2G20920	AC155624.2_FG011	unknown protein
AT2G20920	GRMZM2G010490	unknown protein
AT5G12470	GRMZM2G138258	unknown protein
AT1G14700	GRMZM2G152447	PAP3 (PURPLE ACID PHOSPHATASE 3); acid phosphatase/ protein serine/threonine phosphatase
AT5G36180	GRMZM2G075676	scpl1 (serine carboxypeptidase-like 1); serine-type carboxypeptidase
AT5G37500	GRMZM2G310569	GORK (GATED OUTWARDLY-RECTIFYING K+ CHANNEL); cyclic nucleotide binding / inward rectifier potassium channel/ outward rectifier potassium channel
AT2G20260	GRMZM2G016622	PSAE-2 (photosystem I subunit E-2); catalytic
AT2G20260	GRMZM2G016066	PSAE-2 (photosystem I subunit E-2); catalytic
AT1G62180	GRMZM2G087254	APR2 (5'ADENYLYLPHOSPHOSULFATE REDUCTASE 2); adenylyl-sulfate reductase/ phosphoadenylyl-sulfate reductase (thioredoxin)
AT4G09010	GRMZM2G156227	APX4 (ASCORBATE PEROXIDASE 4); heme binding / peroxidase
AT2G34590	GRMZM2G127546	transketolase family protein
AT5G49190	GRMZM2G318780	SUS2 (SUCROSE SYNTHASE 2); UDP-glycosyltransferase/ sucrose synthase/ transferase, transferring glycosyl groups
AT5G49190	GRMZM2G311182	SUS2 (SUCROSE SYNTHASE 2); UDP-glycosyltransferase/ sucrose synthase/ transferase, transferring glycosyl groups
AT1G44790	GRMZM2G007120	ChaC-like family protein
AT5G19760	GRMZM2G051630	dicarboxylate/tricarboxylate carrier (DTC)
AT3G04030	GRMZM2G701218	myb family transcription factor
AT3G04030	GRMZM2G009060	myb family transcription factor
AT3G48000	GRMZM2G097706	ALDH2B4 (ALDEHYDE DEHYDROGENASE 2B4); 3-chloroallyl aldehyde dehydrogenase/ ATP binding / aldehyde dehydrogenase (NAD)
AT3G48000	GRMZM2G058675	ALDH2B4 (ALDEHYDE DEHYDROGENASE 2B4); 3-chloroallyl aldehyde dehydrogenase/ ATP binding / aldehyde dehydrogenase (NAD)
AT1G30520	GRMZM2G066426	AAE14 (Acyl-Activating Enzyme 14); AMP binding / o-succinylbenzoate-CoA ligase
AT5G04440	GRMZM2G087918	unknown protein
AT5G03880	GRMZM5G882446	electron carrier
AT5G03880	GRMZM2G085000	electron carrier
AT5G03880	GRMZM5G825090	electron carrier
AT5G03880	GRMZM5G804772	electron carrier
AT5G03880	GRMZM2G022866	electron carrier
AT4G19170	GRMZM2G110192	NCED4 (NINE-CIS-EPOXYCAROTENOID DIOXYGENASE 4)
AT4G19170	GRMZM2G150363	NCED4 (NINE-CIS-EPOXYCAROTENOID DIOXYGENASE 4)
AT1G68650	GRMZM2G160560	unknown protein
AT2G31560	GRMZM2G137120	unknown protein
AT2G31560	GRMZM5G866334	unknown protein
AT1G32060	GRMZM2G463280	PRK (PHOSPHORIBULOKINASE); ATP binding / phosphoribulokinase/ protein binding
AT1G32060	GRMZM2G162529	PRK (PHOSPHORIBULOKINASE); ATP binding / phosphoribulokinase/ protein binding
AT1G32060	GRMZM2G026024	PRK (PHOSPHORIBULOKINASE); ATP binding / phosphoribulokinase/ protein binding
AT1G49230	GRMZM2G059110	zinc finger (C3HC4-type RING finger) family protein
AT1G49230	GRMZM2G451308	zinc finger (C3HC4-type RING finger) family protein
AT2G42005	GRMZM2G074053	amino acid transporter family protein
AT4G23890	AC234522.1_FG005	unknown protein
AT3G27210	GRMZM2G044460	unknown protein
AT1G67560	GRMZM2G015419	lipoxygenase family protein
AT3G27110	GRMZM2G111200	peptidase M48 family protein
AT5G50640	GRMZM2G171622	CBS domain-containing protein / octicosapeptide/Phox/Bemp1 (PB1) domain-containing protein
AT5G50640	GRMZM2G133621	CBS domain-containing protein / octicosapeptide/Phox/Bemp1 (PB1) domain-containing protein
AT5G21430	GRMZM2G068316	DNAJ heat shock N-terminal domain-containing protein
AT2G27290	GRMZM2G136306	unknown protein
AT1G11720	GRMZM5G897776	ATSS3 (starch synthase 3); starch synthase/ transferase, transferring glycosyl groups
AT1G11720	GRMZM2G121612	ATSS3 (starch synthase 3); starch synthase/ transferase, transferring glycosyl groups
AT5G60850	GRMZM2G449950	OBP4; DNA binding / transcription factor
AT5G60850	GRMZM2G394941	OBP4; DNA binding / transcription factor
AT4G25290	GRMZM2G104608	DNA photolyase
AT1G53090	GRMZM2G079904	SPA4 (SPA1-RELATED 4); protein binding / signal transducer
AT1G53090	GRMZM2G061602	SPA4 (SPA1-RELATED 4); protein binding / signal transducer
AT3G59780	GRMZM2G096391
AT2G30100	GRMZM2G084719	ubiquitin family protein
AT4G34050	GRMZM2G033952	caffeoyl-CoA 3-O-methyltransferase, putative
AT4G34050	GRMZM2G004138	caffeoyl-CoA 3-O-methyltransferase, putative
AT3G26570	GRMZM2G092780	PHT2;1 (PHOSPHATE TRANSPORTER 2;1); low affinity phosphate transmembrane transporter
AT4G10300	GRMZM2G096695
AT1G74640	GRMZM2G001750	unknown protein
AT1G13120	AC210013.4_FG008	emb1745 (embryo defective 1745)
AT1G13120	GRMZM2G417217	emb1745 (embryo defective 1745)
AT1G08540	GRMZM2G003182	SIG2 (RNA POLYMERASE SIGMA SUBUNIT 2); DNA binding / DNA-directed RNA polymerase/ sigma factor/ transcription factor
AT1G08540	GRMZM2G164084	SIG2 (RNA POLYMERASE SIGMA SUBUNIT 2); DNA binding / DNA-directed RNA polymerase/ sigma factor/ transcription factor
AT1G08540	GRMZM2G100086	SIG2 (RNA POLYMERASE SIGMA SUBUNIT 2); DNA binding / DNA-directed RNA polymerase/ sigma factor/ transcription factor
AT1G08540	GRMZM2G143392	SIG2 (RNA POLYMERASE SIGMA SUBUNIT 2); DNA binding / DNA-directed RNA polymerase/ sigma factor/ transcription factor
AT1G71500	AC203535.4_FG004	Rieske (2Fe-2S) domain-containing protein
AT3G58060	GRMZM5G862882	cation efflux family protein / metal tolerance protein, putative (MTPc3)
AT3G58060	GRMZM2G118497	cation efflux family protein / metal tolerance protein, putative (MTPc3)
AT5G14760	GRMZM2G139689	AO (L-ASPARTATE OXIDASE); L-aspartate oxidase/ electron carrier/ oxidoreductase
AT1G20020	GRMZM2G059191	FNR2 (FERREDOXIN-NADP(+)-OXIDOREDUCTASE 2); NADPH dehydrogenase/ oxidoreductase/ poly(U) binding
AT1G20020	GRMZM2G168143	FNR2 (FERREDOXIN-NADP(+)-OXIDOREDUCTASE 2); NADPH dehydrogenase/ oxidoreductase/ poly(U) binding
AT1G20020	GRMZM2G059083	FNR2 (FERREDOXIN-NADP(+)-OXIDOREDUCTASE 2); NADPH dehydrogenase/ oxidoreductase/ poly(U) binding
AT1G32540	GRMZM2G173425	LOL1 (LSD ONE LIKE 1); DNA binding
AT1G18360	GRMZM2G477743	hydrolase, alpha/beta fold family protein
AT2G33360	GRMZM2G171324	unknown protein
AT5G20280	GRMZM2G055331	ATSPS1F (sucrose phosphate synthase 1F); sucrose-phosphate synthase/ transferase, transferring glycosyl groups
AT5G20280	GRMZM2G471083	ATSPS1F (sucrose phosphate synthase 1F); sucrose-phosphate synthase/ transferase, transferring glycosyl groups
AT1G70760	GRMZM5G851051	CRR23 ((chlororespiratory reduction 23)
AT3G13090	GRMZM2G361256	ATMRP8; ATPase, coupled to transmembrane movement of substances
AT5G35970	GRMZM2G128434	DNA-binding protein, putative
AT3G12800	GRMZM2G025243	SDRB (SHORT-CHAIN DEHYDROGENASE-REDUCTASE B); binding / catalytic/ oxidoreductase
AT3G56010	GRMZM2G087079	unknown protein
AT1G65260	GRMZM2G017077	PTAC4 (PLASTID TRANSCRIPTIONALLY ACTIVE4)
AT1G65260	GRMZM2G024607	PTAC4 (PLASTID TRANSCRIPTIONALLY ACTIVE4)
AT4G32260	GRMZM5G825759	ATP synthase family
AT1G62960	GRMZM2G018006	ACS10 (ACC SYNTHASE 10); 1-aminocyclopropane-1-carboxylate synthase/ L-aspartate:2-oxoglutarate aminotransferase/ aromatic-amino-acid:2-oxoglutarate aminotransferase
AT1G17180	GRMZM2G335618	ATGSTU25 (GLUTATHIONE S-TRANSFERASE TAU 25); glutathione transferase
AT1G17180	GRMZM2G308687	ATGSTU25 (GLUTATHIONE S-TRANSFERASE TAU 25); glutathione transferase
AT5G66190	GRMZM2G168143	FNR1 (FERREDOXIN-NADP(+)-OXIDOREDUCTASE 1); NADPH dehydrogenase/ electron transporter, transferring electrons within the cyclic electron transport pathway of photosynthesis/ electron transporter, transferring electrons within the noncyclic electron transp
AT5G66190	GRMZM2G059083	FNR1 (FERREDOXIN-NADP(+)-OXIDOREDUCTASE 1); NADPH dehydrogenase/ electron transporter, transferring electrons within the cyclic electron transport pathway of photosynthesis/ electron transporter, transferring electrons within the noncyclic electron transp
AT1G23090	GRMZM2G395114	AST91 (SULFATE TRANSPORTER 91); sulfate transmembrane transporter
AT3G26000	GRMZM2G130109	F-box family protein
AT4G04955	GRMZM2G173413	ATALN (Arabidopsis allantoinase); allantoinase/ hydrolase
AT5G13770	GRMZM2G076771	pentatricopeptide (PPR) repeat-containing protein
AT4G15530	GRMZM2G097457	PPDK (pyruvate orthophosphate dikinase); kinase/ pyruvate, phosphate dikinase
AT4G15530	GRMZM2G306345	PPDK (pyruvate orthophosphate dikinase); kinase/ pyruvate, phosphate dikinase
AT5G60540	GRMZM2G023528	PDX2 (PYRIDOXINE BIOSYNTHESIS 2); glutaminase/ glutaminyl-tRNA synthase (glutamine-hydrolyzing)/ protein heterodimerization
AT1G48420	GRMZM2G151440	D-CDES (D-CYSTEINE DESULFHYDRASE); 1-aminocyclopropane-1-carboxylate deaminase/ D-cysteine desulfhydrase/ catalytic
AT3G62700	GRMZM2G084181	ATMRP10; ATPase, coupled to transmembrane movement of substances
AT5G64250	GRMZM2G048616	2-nitropropane dioxygenase family / NPD family
AT5G22090	GRMZM5G883632	unknown protein
AT1G54520	GRMZM2G097109	unknown protein
AT1G54520	GRMZM2G412229	unknown protein
AT4G03520	GRMZM2G177937	ATHM2; enzyme activator
AT5G20140	GRMZM2G148872	SOUL heme-binding family protein
AT5G33320	GRMZM2G066413	CUE1 (CAB UNDEREXPRESSED 1); antiporter/ triose-phosphate transmembrane transporter
AT5G33320	GRMZM2G174107	CUE1 (CAB UNDEREXPRESSED 1); antiporter/ triose-phosphate transmembrane transporter
AT2G37970	GRMZM2G169329	SOUL-1; binding
AT4G24620	GRMZM2G076075	PGI1 (PHOSPHOGLUCOSE ISOMERASE 1); glucose-6-phosphate isomerase
AT4G24620	GRMZM2G140614	PGI1 (PHOSPHOGLUCOSE ISOMERASE 1); glucose-6-phosphate isomerase
AT1G10830	GRMZM2G011746	sodium symporter-related
AT4G23420	GRMZM2G126496	short-chain dehydrogenase/reductase (SDR) family protein
AT5G44030	GRMZM2G025231	CESA4 (CELLULOSE SYNTHASE A4); cellulose synthase/ transferase, transferring glycosyl groups
AT1G49010	GRMZM2G301642	myb family transcription factor
AT1G49010	GRMZM2G456960	myb family transcription factor
AT5G02230	GRMZM2G179432	haloacid dehalogenase-like hydrolase family protein
AT3G10970	GRMZM2G064001	haloacid dehalogenase-like hydrolase family protein
AT1G75260	GRMZM2G079034	oxidoreductase, acting on NADH or NADPH
AT2G45290	GRMZM2G033208	transketolase, putative
AT5G09650	AC216353.2_FG005	AtPPa6 (Arabidopsis thaliana pyrophosphorylase 6); inorganic diphosphatase/ pyrophosphatase
AT5G09650	GRMZM2G090718	AtPPa6 (Arabidopsis thaliana pyrophosphorylase 6); inorganic diphosphatase/ pyrophosphatase
AT4G02770	GRMZM2G013342	PSAD-1 (photosystem I subunit D-1)
AT4G02770	GRMZM2G024150	PSAD-1 (photosystem I subunit D-1)
AT5G03510	GRMZM2G140299	zinc finger (C2H2 type) family protein
AT1G75100	GRMZM2G077711	JAC1 (J-DOMAIN PROTEIN REQUIRED FOR CHLOROPLAST ACCUMULATION RESPONSE 1); heat shock protein binding
AT1G01490	GRMZM2G132690	heavy-metal-associated domain-containing protein
AT3G01440	GRMZM2G436986	oxygen evolving enhancer 3 (PsbQ) family protein
AT2G29990	GRMZM2G069260	NDA2 (ALTERNATIVE NAD(P)H DEHYDROGENASE 2); FAD binding / NADH dehydrogenase/ oxidoreductase
AT1G12240	GRMZM2G394450	ATBETAFRUCT4; beta-fructofuranosidase/ hydrolase, hydrolyzing O-glycosyl compounds
AT2G31400	GRMZM2G432850	pentatricopeptide (PPR) repeat-containing protein
AT1G03630	GRMZM2G073351	POR C (PROTOCHLOROPHYLLIDE OXIDOREDUCTASE); NADPH dehydrogenase/ oxidoreductase/ protochlorophyllide reductase
AT1G03630	GRMZM2G036455	POR C (PROTOCHLOROPHYLLIDE OXIDOREDUCTASE); NADPH dehydrogenase/ oxidoreductase/ protochlorophyllide reductase
AT1G60550	GRMZM2G060156	ECHID (ENOYL-COA HYDRATASE/ISOMERASE D); catalytic/ naphthoate synthase
AT3G19970	GRMZM2G406101	unknown protein
AT3G52740	GRMZM2G157120	unknown protein
AT2G24820	GRMZM2G018484	TIC55 (TRANSLOCON AT THE INNER ENVELOPE MEMBRANE OF CHLOROPLASTS 55); 2 iron, 2 sulfur cluster binding / electron carrier/ oxidoreductase
AT2G20570	GRMZM2G026833	GPRI1 (GBF'S PRO-RICH REGION-INTERACTING FACTOR 1); transcription factor/ transcription regulator
AT2G20570	GRMZM2G087804	GPRI1 (GBF'S PRO-RICH REGION-INTERACTING FACTOR 1); transcription factor/ transcription regulator
AT5G22390	GRMZM2G135990	unknown protein
AT3G59300	GRMZM2G141600	unknown protein
AT2G24860	GRMZM2G146673	chaperone protein dnaJ-related
AT1G64770	GRMZM2G034243	NDF2 (NDH-DEPENDENT CYCLIC ELECTRON FLOW 1), NDF2 (NDH-DEPENDENT CYCLIC ELECTRON FLOW 1); carbohydrate binding / catalytic
AT1G64770	GRMZM2G075958	NDF2 (NDH-DEPENDENT CYCLIC ELECTRON FLOW 1), NDF2 (NDH-DEPENDENT CYCLIC ELECTRON FLOW 1); carbohydrate binding / catalytic
AT5G08370	GRMZM2G346455	AtAGAL2 (Arabidopsis thaliana ALPHA-GALACTOSIDASE 2); alpha-galactosidase/ catalytic/ hydrolase, hydrolyzing O-glycosyl compounds
AT3G15520	GRMZM2G117968	peptidyl-prolyl cis-trans isomerase TLP38, chloroplast / thylakoid lumen PPIase of 38 kDa / cyclophilin / rotamase
AT1G78900	GRMZM2G421857	VHA-A (VACUOLAR ATP SYNTHASE SUBUNIT A); ATP binding / hydrogen ion transporting ATP synthase, rotational mechanism / hydrolase, acting on acid anhydrides, catalyzing transmembrane movement of substances / proton-transporting ATPase, rotational mechanism
AT1G78900	GRMZM2G128877	VHA-A (VACUOLAR ATP SYNTHASE SUBUNIT A); ATP binding / hydrogen ion transporting ATP synthase, rotational mechanism / hydrolase, acting on acid anhydrides, catalyzing transmembrane movement of substances / proton-transporting ATPase, rotational mechanism
AT4G31390	GRMZM2G377115	ABC1 family protein
AT3G13070	GRMZM2G153928	CBS domain-containing protein / transporter associated domain-containing protein
AT5G51010	GRMZM2G130379	rubredoxin family protein
AT3G57680	GRMZM2G092379	peptidase S41 family protein
AT4G08290	GRMZM2G168502	nodulin MtN21 family protein
AT2G03390	GRMZM2G124321	uvrB/uvrC motif-containing protein
AT5G61820	GRMZM2G048129
AT5G13630	GRMZM2G323024	GUN5 (GENOMES UNCOUPLED 5); magnesium chelatase
AT1G70730	GRMZM2G109383	phosphoglucomutase, cytoplasmic, putative / glucose phosphomutase, putative
AT1G70730	GRMZM2G025854	phosphoglucomutase, cytoplasmic, putative / glucose phosphomutase, putative
AT5G23060	GRMZM2G122715	CaS (Calcium sensing receptor)
AT4G35250	GRMZM2G143917	vestitone reductase-related
AT4G15210	GRMZM2G058310	BAM5 (BETA-AMYLASE 5); beta-amylase
AT2G27030	GRMZM2G036099	CAM5 (CALMODULIN 5); calcium ion binding
AT5G57550	GRMZM2G364748	XTR3 (XYLOGLUCAN ENDOTRANSGLYCOSYLASE 3); hydrolase, acting on glycosyl bonds / xyloglucan:xyloglucosyl transferase
AT1G16750	GRMZM2G175782
AT4G10040	GRMZM2G081883	CYTC-2 (cytochrome c-2); electron carrier/ heme binding / iron ion binding
AT4G02380	GRMZM2G099003	SAG21 (SENESCENCE-ASSOCIATED GENE 21)
AT1G06620	GRMZM2G119116	2-oxoglutarate-dependent dioxygenase, putative
AT5G58770	GRMZM2G146437	dehydrodolichyl diphosphate synthase, putative / DEDOL-PP synthase, putative
AT5G58770	GRMZM2G054803	dehydrodolichyl diphosphate synthase, putative / DEDOL-PP synthase, putative
AT2G25910	GRMZM2G142984	3'-5' exonuclease domain-containing protein / K homology domain-containing protein / KH domain-containing protein
AT3G47070	GRMZM2G081114	unknown protein
AT2G37170	GRMZM2G178693	PIP2B (PLASMA MEMBRANE INTRINSIC PROTEIN 2); water channel
AT2G37170	GRMZM2G014914	PIP2B (PLASMA MEMBRANE INTRINSIC PROTEIN 2); water channel
AT2G37170	GRMZM2G092125	PIP2B (PLASMA MEMBRANE INTRINSIC PROTEIN 2); water channel
AT2G37170	GRMZM2G047368	PIP2B (PLASMA MEMBRANE INTRINSIC PROTEIN 2); water channel
AT3G52870	GRMZM2G439311	calmodulin-binding family protein
AT3G52870	GRMZM2G403828	calmodulin-binding family protein
AT1G15400	GRMZM2G343563	unknown protein
AT1G12710	GRMZM2G088482	AtPP2-A12 (Phloem protein 2-A12); carbohydrate binding
AT3G43540	GRMZM2G446625	unknown protein
AT3G52720	GRMZM5G807267	ACA1 (ALPHA CARBONIC ANHYDRASE 1); carbonate dehydratase/ zinc ion binding
AT1G72500	GRMZM2G111224	inter-alpha-trypsin inhibitor heavy chain-related
AT3G02210	GRMZM2G465188	COBL1 (COBRA-LIKE PROTEIN 1 PRECURSOR)
ATCG00420	GRMZM2G404025
AT4G00630	GRMZM2G093643	KEA2; potassium ion transmembrane transporter/ potassium:hydrogen antiporter
AT4G00630	GRMZM2G058948	KEA2; potassium ion transmembrane transporter/ potassium:hydrogen antiporter
AT3G17800	GRMZM2G046849
AT5G03455	GRMZM2G011520	CDC25; arsenate reductase/ protein tyrosine phosphatase
AT5G13120	GRMZM2G076544	peptidyl-prolyl cis-trans isomerase cyclophilin-type family protein
AT5G13120	GRMZM2G087570	peptidyl-prolyl cis-trans isomerase cyclophilin-type family protein
AT3G01280	GRMZM2G150616	VDAC1 (VOLTAGE DEPENDENT ANION CHANNEL 1); voltage-gated anion channel
AT5G11110	GRMZM2G055331	ATSPS2F (SUCROSE PHOSPHATE SYNTHASE 2F); sucrose-phosphate synthase
AT5G13720	GRMZM2G327686
AT5G19010	GRMZM2G017351	MPK16; MAP kinase
AT3G48420	GRMZM2G094978	haloacid dehalogenase-like hydrolase family protein
AT2G46820	GRMZM5G818058	PSI-P (PHOTOSYSTEM I P SUBUNIT); DNA binding
AT2G46820	GRMZM2G028302	PSI-P (PHOTOSYSTEM I P SUBUNIT); DNA binding
AT5G49630	AC205362.4_FG002	AAP6 (AMINO ACID PERMEASE 6); acidic amino acid transmembrane transporter/ amino acid transmembrane transporter/ neutral amino acid transmembrane transporter
AT1G74070	GRMZM2G132811	peptidyl-prolyl cis-trans isomerase cyclophilin-type family protein
AT1G27760	GRMZM2G057412	interferon-related developmental regulator family protein / IFRD protein family
AT1G27760	GRMZM2G057023	interferon-related developmental regulator family protein / IFRD protein family
AT5G05580	GRMZM2G128971	FAD8 (FATTY ACID DESATURASE 8); omega-3 fatty acid desaturase
AT4G29070	GRMZM2G166971
AT5G35630	GRMZM2G024104	GS2 (GLUTAMINE SYNTHETASE 2); glutamate-ammonia ligase
AT5G35630	GRMZM5G872068	GS2 (GLUTAMINE SYNTHETASE 2); glutamate-ammonia ligase
AT1G06690	GRMZM2G016236	aldo/keto reductase family protein
AT5G35170	GRMZM2G030628	adenylate kinase family protein
AT4G10380	GRMZM2G082184	NIP5;1; arsenite transmembrane transporter/ boron transporter/ water channel
AT4G10380	GRMZM2G028325	NIP5;1; arsenite transmembrane transporter/ boron transporter/ water channel
AT4G33780	GRMZM2G012126
AT5G45275	GRMZM2G076370
AT3G12090	GRMZM2G015314	TET6 (TETRASPANIN6)
AT5G46610	GRMZM2G446218	unknown protein
AT1G68830	GRMZM2G010349	STN7 (Stt7 homolog STN7); kinase/ protein kinase
AT3G47500	GRMZM2G138455	CDF3 (CYCLING DOF FACTOR 3); DNA binding / protein binding / transcription factor
AT1G80380	GRMZM2G018786	phosphoribulokinase/uridine kinase-related
AT4G00570	GRMZM2G085747	malate oxidoreductase, putative
AT5G65840	GRMZM2G137891
AT5G65840	GRMZM2G019958
AT1G68530	GRMZM2G060481	KCS6 (3-KETOACYL-COA SYNTHASE 6); catalytic/ transferase, transferring acyl groups other than amino-acyl groups
AT4G00370	GRMZM2G092793	ANTR2; inorganic phosphate transmembrane transporter/ organic anion transmembrane transporter
AT4G00370	GRMZM2G046681	ANTR2; inorganic phosphate transmembrane transporter/ organic anion transmembrane transporter
AT4G09350	GRMZM2G124644	DNAJ heat shock N-terminal domain-containing protein
AT5G49940	GRMZM2G089317	NFU2 (NIFU-LIKE PROTEIN 2); structural molecule
AT1G62560	GRMZM2G089121	FMO GS-OX3 (FLAVIN-MONOOXYGENASE GLUCOSINOLATE S-OXYGENASE 3); 3-methylthiopropyl glucosinolate S-oxygenase/ 4-methylthiopropyl glucosinolate S-oxygenase/ 5-methylthiopropyl glucosinolate S-oxygenase/ 6-methylthiopropyl glucosinolate S-oxygenase/ 7-methyl
AT1G64680	GRMZM2G175989	unknown protein
AT2G21970	GRMZM2G136960	SEP2 (STRESS ENHANCED PROTEIN 2); chlorophyll binding
AT2G21970	GRMZM2G004305	SEP2 (STRESS ENHANCED PROTEIN 2); chlorophyll binding
AT1G51340	GRMZM5G870170	MATE efflux family protein
AT1G51340	GRMZM2G163154	MATE efflux family protein
ATCG00720	GRMZM2G060898
ATCG00720	GRMZM5G800780
AT3G50910	GRMZM2G046909	unknown protein
AT1G79600	GRMZM2G315125	ABC1 family protein
AT1G79600	GRMZM5G878070	ABC1 family protein
AT5G49820	GRMZM5G833124	emb1879 (embryo defective 1879)
AT5G49820	AC218035.3_FG001	emb1879 (embryo defective 1879)
AT1G32080	GRMZM5G873519	membrane protein, putative
AT1G32080	GRMZM2G478212	membrane protein, putative
AT1G07010	GRMZM2G125140	calcineurin-like phosphoesterase family protein
AT1G77930	GRMZM2G382106	DNAJ heat shock N-terminal domain-containing protein
AT3G08010	GRMZM2G081955	ATAB2; RNA binding
AT3G15820	GRMZM2G015040	phosphatidic acid phosphatase-related / PAP2-related
AT3G15820	GRMZM2G087896	phosphatidic acid phosphatase-related / PAP2-related
AT1G52510	GRMZM2G117531	hydrolase, alpha/beta fold family protein
AT5G46250	GRMZM2G127665	RNA recognition motif (RRM)-containing protein
AT5G47240	GRMZM2G175816	atnudt8 (Arabidopsis thaliana Nudix hydrolase homolog 8); hydrolase

## Sheet: Cleome_D_Maize_A
AT1G78930	GRMZM2G142150	mitochondrial transcription termination factor-related / mTERF-related
AT4G25880	GRMZM2G449123	APUM6 (Arabidopsis Pumilio 6); RNA binding / binding
AT1G71695	GRMZM2G108207	peroxidase 12 (PER12) (P12) (PRXR6)
AT5G20050	GRMZM2G391473	protein kinase family protein
AT5G14620	GRMZM2G137366	DRM2 (DOMAINS REARRANGED METHYLTRANSFERASE 2); N-methyltransferase
AT5G14620	GRMZM2G092497	DRM2 (DOMAINS REARRANGED METHYLTRANSFERASE 2); N-methyltransferase
AT3G10210	GRMZM2G129108
AT5G63060	GRMZM2G151993	transporter
AT5G63060	GRMZM2G152025	transporter
AT4G26555	GRMZM2G012340	immunophilin / FKBP-type peptidyl-prolyl cis-trans isomerase family protein
AT5G26820	GRMZM2G057820	ATIREG3 (IRON-REGULATED PROTEIN 3)
AT2G24490	GRMZM2G175177	RPA2 (REPLICON PROTEIN A2); protein binding
ATCG00780	GRMZM5G804776
AT2G46225	GRMZM2G041015	ABIL1 (Abi-1-like 1)
AT4G02725	GRMZM2G036505	unknown protein
AT5G66440	GRMZM2G321778	unknown protein
AT4G35440	GRMZM2G333833	CLC-E (CHLORIDE CHANNEL E); ion channel/ voltage-gated chloride channel
AT4G25730	GRMZM2G128579	FtsJ-like methyltransferase family protein
AT3G26020	GRMZM2G049127	serine/threonine protein phosphatase 2A (PP2A) regulatory subunit B', putative
AT1G33250	GRMZM2G059013	fringe-related protein
AT1G09460	GRMZM2G100524	glucan endo-1,3-beta-glucosidase-related
AT5G50000	GRMZM2G088299	protein kinase, putative
AT2G26990	GRMZM2G079196	FUS12 (FUSCA 12)
AT3G05545	GRMZM2G153250	transcription factor, putative / zinc finger (C3HC4 type RING finger) family protein
AT1G10120	GRMZM2G180452	DNA binding / transcription factor
AT3G51100	GRMZM2G073942	unknown protein
AT4G21470	GRMZM2G135586	ATFMN/FHY (riboflavin kinase/FMN hydrolase); FMN adenylyltransferase/ riboflavin kinase
AT3G29010	GRMZM2G415498	catalytic
AT5G66080	GRMZM2G151254	protein phosphatase 2C family protein / PP2C family protein
AT1G65980	GRMZM2G055936	TPX1 (thioredoxin-dependent peroxidase 1); antioxidant/ oxidoreductase
AT5G15050	GRMZM2G063133	glycosyltransferase family 14 protein / core-2/I-branching enzyme family protein
AT3G09550	GRMZM2G020982	protein binding
AT3G09550	GRMZM2G338333	protein binding
AT4G32470	GRMZM2G170457	ubiquinol-cytochrome C reductase complex 14 kDa protein, putative
AT5G60390	GRMZM2G057535	elongation factor 1-alpha / EF-1-alpha
AT5G18270	GRMZM2G159500	ANAC087; transcription factor
AT5G18270	GRMZM2G018436	ANAC087; transcription factor
AT5G18270	GRMZM2G031001	ANAC087; transcription factor
AT3G09150	GRMZM5G861678	HY2 (ELONGATED HYPOCOTYL 2); phytochromobilin:ferredoxin oxidoreductase
AT3G22380	GRMZM2G360517	TIC (TIME FOR COFFEE)
AT2G41835	GRMZM2G081782	zinc finger (C2H2 type, AN1-like) family protein
AT1G22630	GRMZM2G168590	unknown protein
AT4G32660	GRMZM2G094039	AME3; ATP binding / kinase/ protein kinase/ protein serine/threonine kinase, AME3; ATP binding / kinase/ protein kinase/ protein serine/threonine kinase/ protein tyrosine kinase
AT2G32950	GRMZM2G126795	COP1 (CONSTITUTIVE PHOTOMORPHOGENIC 1); protein binding / ubiquitin-protein ligase
AT2G32950	GRMZM2G104920	COP1 (CONSTITUTIVE PHOTOMORPHOGENIC 1); protein binding / ubiquitin-protein ligase
AT3G16500	GRMZM2G104176	PAP1 (PHYTOCHROME-ASSOCIATED PROTEIN 1); transcription factor
AT3G16500	GRMZM2G057067	PAP1 (PHYTOCHROME-ASSOCIATED PROTEIN 1); transcription factor
AT3G28670	GRMZM2G079471	oxidoreductase/ zinc ion binding
AT2G01830	GRMZM2G155767	WOL (WOODEN LEG); cytokinin receptor/ osmosensor/ phosphoprotein phosphatase/ protein histidine kinase
AT2G01830	GRMZM5G833140	WOL (WOODEN LEG); cytokinin receptor/ osmosensor/ phosphoprotein phosphatase/ protein histidine kinase
AT2G01330	GRMZM2G030384	transducin family protein / WD-40 repeat family protein
AT1G09815	GRMZM2G033199	POLD4 (POLYMERASE DELTA 4); DNA-directed DNA polymerase
AT1G45050	GRMZM2G148130	ATUBC2-1; ubiquitin-protein ligase
AT1G52500	GRMZM2G169333	ATMMH-1 (ARABIDOPSIS THALIANA MUTM HOMOLOG-1); DNA N-glycosylase
AT5G66240	GRMZM2G022120	transducin family protein / WD-40 repeat family protein
AT4G18380	GRMZM2G024806	F-box family protein
AT2G16710	GRMZM2G154499	hesB-like domain-containing protein
AT2G16710	GRMZM2G163996	hesB-like domain-containing protein
AT3G62900	GRMZM2G084489	zinc ion binding
AT1G07310	GRMZM2G057075	C2 domain-containing protein
AT3G22320	GRMZM2G476009	NRPB5; DNA binding / DNA-directed RNA polymerase
AT3G23070	GRMZM2G436001	RNA binding
AT5G14880	GRMZM2G021725	potassium transporter, putative
AT5G14880	GRMZM2G093826	potassium transporter, putative
AT5G20300	GRMZM2G100579	chloroplast outer membrane protein, putative
AT5G49950	GRMZM2G005444	embryogenesis-associated protein-related
AT5G49950	GRMZM2G011169	embryogenesis-associated protein-related
AT4G34840	GRMZM2G171111	ATMTN2; methylthioadenosine nucleosidase
AT3G53900	GRMZM5G816432	uracil phosphoribosyltransferase, putative / UMP pyrophosphorylase, putative / UPRTase, putative
AT1G73980	GRMZM2G147430	phosphoribulokinase/uridine kinase family protein
AT4G32850	GRMZM2G049329	nPAP (NUCLEAR POLY(A) POLYMERASE); nucleotidyltransferase/ protein binding
AT2G20320	GRMZM2G107651
AT3G45600	GRMZM2G020091	TET3 (TETRASPANIN3)
AT3G45600	AC214648.3_FG003	TET3 (TETRASPANIN3)
AT4G11175	GRMZM5G830210	translation initiation factor IF-1, chloroplast, putative
AT5G26751	GRMZM5G835235	ATSK11; protein kinase/ protein serine/threonine kinase
AT1G03090	GRMZM2G019926	MCCA; methylcrotonoyl-CoA carboxylase
AT2G33580	GRMZM2G026151	protein kinase family protein / peptidoglycan-binding LysM domain-containing protein
AT2G19490	GRMZM2G058954	recA family protein
AT2G47400	GRMZM2G480850	CP12-1
AT3G26810	GRMZM2G155849	AFB2 (AUXIN SIGNALING F-BOX 2); auxin binding / ubiquitin-protein ligase
AT4G35880	GRMZM2G420910	aspartyl protease family protein
AT1G04570	GRMZM2G177539	integral membrane transporter family protein
AT5G20840	GRMZM2G097434	phosphoinositide phosphatase family protein
AT5G09850	GRMZM2G153409	transcription elongation factor-related
AT1G12480	GRMZM2G106921	OZS1 (OZONE-SENSITIVE 1); transporter
AT5G59010	GRMZM2G099598	protein kinase-related
AT5G59010	GRMZM2G026767	protein kinase-related
AT1G08630	GRMZM2G147268	THA1 (Threonine Aldolase 1); aldehyde-lyase/ threonine aldolase
AT5G39250	GRMZM2G171022	F-box family protein
AT2G02710	GRMZM2G176506	PLPB (PAS/LOV PROTEIN B); signal transducer/ two-component sensor
AT1G77120	GRMZM2G098346	ADH1 (ALCOHOL DEHYDROGENASE 1); alcohol dehydrogenase
AT3G18780	GRMZM2G449479	ACT2 (ACTIN 2); structural constituent of cytoskeleton
AT3G18780	GRMZM2G053284	ACT2 (ACTIN 2); structural constituent of cytoskeleton
AT3G25030	GRMZM2G145374	zinc finger (C3HC4-type RING finger) family protein
AT3G62200	GRMZM2G326248
AT1G15500	GRMZM2G050003	ATNTT2; ATP:ADP antiporter
AT3G28910	GRMZM2G045748	MYB30 (MYB DOMAIN PROTEIN 30); DNA binding / transcription factor
AT4G27310	GRMZM2G081577	zinc finger (B-box type) family protein
AT2G39725	GRMZM2G324973	complex 1 family protein / LVR family protein
AT2G39725	GRMZM2G177400	complex 1 family protein / LVR family protein
AT5G61210	GRMZM2G153683	SNAP33 (SOLUBLE N-ETHYLMALEIMIDE-SENSITIVE FACTOR ADAPTOR PROTEIN 33); SNAP receptor/ protein binding
AT4G17890	GRMZM2G134045	AGD8 (ARF-GAP DOMAIN 8); ARF GTPase activator/ DNA binding / zinc ion binding
AT4G17890	GRMZM2G094390	AGD8 (ARF-GAP DOMAIN 8); ARF GTPase activator/ DNA binding / zinc ion binding
AT3G56660	GRMZM2G060109	BZIP49 (BASIC REGION/LEUCINE ZIPPER MOTIF PROTEIN 49); DNA binding / transcription factor
AT1G07700	GRMZM5G861800	thioredoxin family protein
AT5G56550	GRMZM2G076683	OXS3 (OXIDATIVE STRESS 3)
AT5G56550	GRMZM2G011006	OXS3 (OXIDATIVE STRESS 3)
AT1G23740	GRMZM2G127361	oxidoreductase, zinc-binding dehydrogenase family protein
AT4G21320	GRMZM2G043147	HSA32 (HEAT-STRESS-ASSOCIATED 32); catalytic
AT5G63190	GRMZM2G045070	MA3 domain-containing protein
AT1G21760	GRMZM2G117633	FBP7 (F-BOX PROTEIN 7)
AT1G73960	GRMZM2G343442	TAF2 (TBP-ASSOCIATED FACTOR 2); metallopeptidase/ zinc ion binding
AT2G45830	GRMZM2G033746	DTA2 (DOWNSTREAM TARGET OF AGL15 2)
AT2G42690	GRMZM2G331720	lipase, putative
AT1G04710	GRMZM5G848768	PKT4 (PEROXISOMAL 3-KETOACYL-COA THIOLASE 4); acetyl-CoA C-acyltransferase/ catalytic
AT1G17260	GRMZM2G104325	AHA10 (Autoinhibited H(+)-ATPase isoform 10); ATPase/ ATPase, coupled to transmembrane movement of ions, phosphorylative mechanism / cation-transporting ATPase
AT1G17260	GRMZM2G341058	AHA10 (Autoinhibited H(+)-ATPase isoform 10); ATPase/ ATPase, coupled to transmembrane movement of ions, phosphorylative mechanism / cation-transporting ATPase
AT1G31480	GRMZM2G318860	SGR2 (SHOOT GRAVITROPISM 2); phospholipase A1
AT1G31480	GRMZM2G023335	SGR2 (SHOOT GRAVITROPISM 2); phospholipase A1
AT2G39570	GRMZM2G109821	ACT domain-containing protein
AT2G39570	GRMZM2G083847	ACT domain-containing protein
AT2G22120	GRMZM2G445163	protein binding / zinc ion binding
AT4G02790	GRMZM2G077662	GTP-binding family protein
AT2G39770	GRMZM2G149265	CYT1 (CYTOKINESIS DEFECTIVE 1); mannose-1-phosphate guanylyltransferase/ nucleotidyltransferase
AT2G39770	GRMZM2G119300	CYT1 (CYTOKINESIS DEFECTIVE 1); mannose-1-phosphate guanylyltransferase/ nucleotidyltransferase
AT3G58810	GRMZM2G036908	MTPA2 (METAL TOLERANCE PROTEIN A2); efflux transmembrane transporter/ inorganic anion transmembrane transporter/ zinc ion transmembrane transporter
AT4G10790	GRMZM2G159538	UBX domain-containing protein
AT2G29970	GRMZM2G109674	heat shock protein-related
AT5G62640	GRMZM2G156692	proline-rich family protein
AT3G24440	GRMZM2G021471	VRN5 (VERNALIZATION 5)
AT5G27470	GRMZM2G172101	seryl-tRNA synthetase / serine--tRNA ligase
AT4G02020	GRMZM5G875502	SWN (SWINGER); transcription factor
AT5G11480	GRMZM2G022625	GTP binding
AT4G14680	GRMZM2G051270	APS3; sulfate adenylyltransferase (ATP)
AT4G14680	GRMZM2G158147	APS3; sulfate adenylyltransferase (ATP)
AT2G30920	GRMZM2G028552	ATCOQ3 (ARABDIOPSIS THALIANA COENZYME Q 3); hexaprenyldihydroxybenzoate methyltransferase/ polyprenyldihydroxybenzoate methyltransferase
AT2G43790	GRMZM2G017792	ATMPK6 (ARABIDOPSIS THALIANA MAP KINASE 6); MAP kinase/ kinase
AT2G43790	GRMZM2G053987	ATMPK6 (ARABIDOPSIS THALIANA MAP KINASE 6); MAP kinase/ kinase
AT5G66820	GRMZM2G358311	unknown protein
AT1G22180	GRMZM2G088501	SEC14 cytosolic factor family protein / phosphoglyceride transfer family protein
AT1G22180	GRMZM2G022088	SEC14 cytosolic factor family protein / phosphoglyceride transfer family protein
AT1G60080	GRMZM2G123305	3' exoribonuclease family domain 1-containing protein
AT2G41705	GRMZM2G116327	camphor resistance CrcB family protein
AT3G17040	GRMZM2G121960	HCF107 (HIGH CHLOROPHYLL FLUORESCENT 107); binding
AT1G17370	GRMZM5G835213	UBP1B (oligouridylate binding protein 1B); mRNA 3'-UTR binding
AT5G07070	GRMZM2G113967	CIPK2 (CBL-INTERACTING PROTEIN KINASE 2); ATP binding / kinase/ protein kinase/ protein serine/threonine kinase
AT5G07070	GRMZM2G409658	CIPK2 (CBL-INTERACTING PROTEIN KINASE 2); ATP binding / kinase/ protein kinase/ protein serine/threonine kinase
AT1G71750	GRMZM2G089021	phosphoribosyltransferase family protein
AT5G08530	GRMZM2G024484	CI51 (51 kDa subunit of complex I); 4 iron, 4 sulfur cluster binding / FMN binding / NAD or NADH binding / NADH dehydrogenase (ubiquinone)/ oxidoreductase, acting on NADH or NADPH
AT1G76470	GRMZM5G860241	3-beta-hydroxy-delta5-steroid dehydrogenase/ binding / catalytic/ cinnamoyl-CoA reductase
AT5G03540	GRMZM2G464382	ATEXO70A1 (exocyst subunit EXO70 family protein A1); protein binding
AT3G04290	GRMZM2G148867	LTL1 (LI-TOLERANT LIPASE 1); carboxylesterase/ hydrolase, acting on ester bonds
AT1G07350	GRMZM2G073567	transformer serine/arginine-rich ribonucleoprotein, putative
AT2G36190	GRMZM2G139300	AtcwINV4 (Arabidopsis thaliana cell wall invertase 4); hydrolase, hydrolyzing O-glycosyl compounds
AT2G25940	GRMZM2G093032	ALPHA-VPE (alpha-vacuolar processing enzyme); cysteine-type endopeptidase
AT2G25940	GRMZM2G081626	ALPHA-VPE (alpha-vacuolar processing enzyme); cysteine-type endopeptidase
AT1G27700	GRMZM2G004397	protein binding
AT1G35340	GRMZM2G059026	ATP-dependent protease La (LON) domain-containing protein
AT5G11030	GRMZM2G118743	ALF4 (ABERRANT LATERAL ROOT FORMATION 4)
AT4G34100	GRMZM2G145104	protein binding / zinc ion binding
AT4G35870	GRMZM2G059891
AT1G71050	GRMZM2G104041	heavy-metal-associated domain-containing protein / copper chaperone (CCH)-related
AT3G07565	GRMZM2G053557	DNA binding
AT1G58360	GRMZM2G136300	AAP1 (AMINO ACID PERMEASE 1); amino acid transmembrane transporter/ neutral amino acid transmembrane transporter
AT5G42080	GRMZM2G055883	ADL1 (ARABIDOPSIS DYNAMIN-LIKE PROTEIN); GTP binding / GTPase/ protein binding
AT5G42080	GRMZM2G070899	ADL1 (ARABIDOPSIS DYNAMIN-LIKE PROTEIN); GTP binding / GTPase/ protein binding
AT1G36370	GRMZM2G171116	SHM7 (serine hydroxymethyltransferase 7); catalytic/ glycine hydroxymethyltransferase/ pyridoxal phosphate binding
AT2G28880	GRMZM2G416386	emb1997 (embryo defective 1997); anthranilate synthase/ catalytic/ oxo-acid-lyase
AT4G18910	GRMZM2G126582	NIP1;2 (NOD26-LIKE INTRINSIC PROTEIN 1;2); arsenite transmembrane transporter/ water channel
AT1G55170	GRMZM2G055538	unknown protein
AT5G44730	GRMZM2G151734	haloacid dehalogenase-like hydrolase family protein
AT4G33250	GRMZM2G115182	EIF3K (EUKARYOTIC TRANSLATION INITIATION FACTOR 3K); translation initiation factor
AT4G37040	GRMZM2G101438	MAP1D (METHIONINE AMINOPEPTIDASE 1D); aminopeptidase/ metalloexopeptidase
AT4G38060	GRMZM2G113796	unknown protein
AT4G38060	GRMZM5G869299	unknown protein
AT3G54700	GRMZM2G045473	carbohydrate transmembrane transporter/ phosphate transmembrane transporter/ sugar:hydrogen symporter
AT3G54700	GRMZM2G326707	carbohydrate transmembrane transporter/ phosphate transmembrane transporter/ sugar:hydrogen symporter
AT5G59770	GRMZM2G035202
AT4G31820	GRMZM2G083759	ENP (ENHANCER OF PINOID); protein binding / signal transducer
AT1G12450	GRMZM2G004784
AT5G40950	GRMZM2G145496	RPL27 (RIBOSOMAL PROTEIN LARGE SUBUNIT 27); structural constituent of ribosome
AT1G07540	GRMZM2G133016	TRFL2 (TRF-LIKE 2); DNA binding
AT1G07540	GRMZM2G110309	TRFL2 (TRF-LIKE 2); DNA binding
AT3G02920	GRMZM2G175177	replication protein-related
AT3G20870	GRMZM2G050484	metal transporter family protein
AT1G22040	GRMZM2G007587	kelch repeat-containing F-box family protein
AT1G22040	AC214635.3_FG002	kelch repeat-containing F-box family protein
AT3G03080	GRMZM2G080650	NADP-dependent oxidoreductase, putative
AT5G56760	GRMZM2G069203	ATSERAT1;1 (ARABIDOPSIS THALIANA SERINE ACETYLTRANSFERASE 1;1); serine O-acetyltransferase
AT5G20730	GRMZM2G169820	NPH4 (NON-PHOTOTROPHIC HYPOCOTYL); DNA binding / transcription activator/ transcription factor/ transcription regulator
AT1G16270	GRMZM2G012932	protein kinase family protein
AT1G54510	GRMZM2G456059	ATNEK1 (ARABIDOPSIS THALIANA NIMA-RELATED SERINE/THREONINE KINASE 1); ATP binding / kinase/ protein kinase/ protein serine/threonine kinase
AT5G23395	GRMZM2G113990
AT4G34370	GRMZM2G153611	ARI1 (ARIADNE); protein binding / zinc ion binding
AT3G12080	GRMZM2G302233	emb2738 (embryo defective 2738); GTP binding
AT3G18390	GRMZM5G813259	EMB1865 (embryo defective 1865); RNA binding
AT1G53250	GRMZM2G156765	endonuclease
AT5G43860	GRMZM2G127421	ATCLH2; chlorophyllase
AT1G28520	GRMZM2G449165	VOZ1 (VASCULAR PLANT ONE ZINC FINGER PROTEIN); transcription activator
AT1G28520	GRMZM2G156016	VOZ1 (VASCULAR PLANT ONE ZINC FINGER PROTEIN); transcription activator
AT3G51370	GRMZM2G069970	protein phosphatase 2C, putative / PP2C, putative
AT3G53990	GRMZM2G045278	universal stress protein (USP) family protein
AT2G16940	GRMZM2G071589	RNA recognition motif (RRM)-containing protein
AT5G36940	GRMZM2G042313	CAT3 (CATIONIC AMINO ACID TRANSPORTER 3); basic amino acid transmembrane transporter/ cationic amino acid transmembrane transporter
AT5G36940	GRMZM2G007810	CAT3 (CATIONIC AMINO ACID TRANSPORTER 3); basic amino acid transmembrane transporter/ cationic amino acid transmembrane transporter
AT2G22310	GRMZM2G113821	ATUBP4 (ARABIDOPSIS THALIANA UBIQUITIN-SPECIFIC PROTEASE 4); ubiquitin-specific protease
AT3G13200	GRMZM2G062076	EMB2769 (EMBRYO DEFECTIVE 2769)
AT1G78130	GRMZM2G176780	UNE2 (unfertilized embryo sac 2); carbohydrate transmembrane transporter/ sugar:hydrogen symporter
AT1G78130	GRMZM2G149553	UNE2 (unfertilized embryo sac 2); carbohydrate transmembrane transporter/ sugar:hydrogen symporter
AT3G60850	GRMZM2G110004	unknown protein
AT3G60850	GRMZM2G090868	unknown protein
AT3G49645	GRMZM5G851103	unknown protein
AT5G34940	GRMZM2G125823	AtGUS3 (Arabidopsis thaliana glucuronidase 3); beta-glucuronidase
AT5G66210	GRMZM2G053868	CPK28; ATP binding / calcium ion binding / calmodulin-dependent protein kinase/ protein kinase/ protein serine/threonine kinase, CPK28; ATP binding / calcium ion binding / calmodulin-dependent protein kinase/ protein kinase/ protein serine/threonine kinase/ protein tyrosine kinase
AT5G66210	GRMZM2G157068	CPK28; ATP binding / calcium ion binding / calmodulin-dependent protein kinase/ protein kinase/ protein serine/threonine kinase, CPK28; ATP binding / calcium ion binding / calmodulin-dependent protein kinase/ protein kinase/ protein serine/threonine kinase/ protein tyrosine kinase
AT1G80400	GRMZM2G116952	zinc finger (C3HC4-type RING finger) family protein
AT5G08060	GRMZM2G074028	unknown protein
AT3G15140	GRMZM2G143525	exonuclease family protein
AT3G12320	GRMZM2G304091	unknown protein
AT4G18465	GRMZM2G012453	RNA helicase, putative
AT4G37470	GRMZM2G113866	hydrolase, alpha/beta fold family protein
AT4G37470	GRMZM2G074138	hydrolase, alpha/beta fold family protein
AT1G61210	GRMZM5G817625	WD-40 repeat family protein / katanin p80 subunit, putative
AT5G06860	GRMZM2G129493	PGIP1 (POLYGALACTURONASE INHIBITING PROTEIN 1); protein binding
AT1G32790	GRMZM2G029058	RNA-binding protein, putative
AT4G27390	GRMZM2G082894	unknown protein
AT1G34210	GRMZM2G150024	SERK2 (SOMATIC EMBRYOGENESIS RECEPTOR-LIKE KINASE 2); kinase
AT2G17350	GRMZM5G871418	unknown protein
AT4G38780	GRMZM2G099355	splicing factor, putative
AT4G21110	GRMZM2G053801	G10 family protein
AT4G17300	GRMZM2G062268	NS1; asparagine-tRNA ligase
AT4G17300	GRMZM2G455085	NS1; asparagine-tRNA ligase
AT3G24180	GRMZM2G105922	catalytic/ glucosylceramidase
AT3G24180	GRMZM5G895188	catalytic/ glucosylceramidase
AT2G33040	GRMZM2G069458	ATP synthase gamma chain, mitochondrial (ATPC)
AT2G01690	GRMZM2G063369	binding
AT3G02690	GRMZM2G095492	integral membrane family protein
AT2G39950	GRMZM5G881908	unknown protein
AT3G15790	GRMZM2G157470	MBD11; DNA binding / methyl-CpG binding
AT1G27150	GRMZM2G080725	binding
AT3G11170	GRMZM2G128971	FAD7 (FATTY ACID DESATURASE 7); omega-3 fatty acid desaturase
AT3G11170	GRMZM2G074401	FAD7 (FATTY ACID DESATURASE 7); omega-3 fatty acid desaturase
AT3G11170	GRMZM2G129209	FAD7 (FATTY ACID DESATURASE 7); omega-3 fatty acid desaturase
AT1G06040	GRMZM2G018876	STO (SALT TOLERANCE); DNA binding / protein binding / transcription factor/ zinc ion binding
AT5G48370	GRMZM5G860226	thioesterase family protein
AT5G48370	GRMZM5G808017	thioesterase family protein
AT4G00755	GRMZM2G044388	F-box family protein
AT5G56850	GRMZM2G128981	unknown protein
AT1G44542	GRMZM2G073059	cyclase family protein
AT1G44542	GRMZM2G061702	cyclase family protein
AT1G49350	GRMZM2G083068	pfkB-type carbohydrate kinase family protein
AT2G29050	GRMZM2G379540	ATRBL1 (Arabidopsis thaliana Rhomboid-like 1)
AT2G29050	GRMZM5G857620	ATRBL1 (Arabidopsis thaliana Rhomboid-like 1)
AT2G01220	GRMZM2G092018	nucleotidyltransferase
AT4G22740	GRMZM2G107609	glycine-rich protein
AT2G02080	GRMZM2G179677	AtIDD4 (Arabidopsis thaliana Indeterminate(ID)-Domain 4); transcription factor
AT2G39910	GRMZM2G048851	binding
AT2G17190	GRMZM2G127101	ubiquitin family protein
AT4G21660	GRMZM2G132060	proline-rich spliceosome-associated (PSP) family protein
AT1G66680	GRMZM2G003861	AR401
AT3G29230	GRMZM2G077320	pentatricopeptide (PPR) repeat-containing protein
AT5G22120	GRMZM2G176910	unknown protein
AT2G43330	GRMZM2G018281	INT1 (INOSITOL TRANSPORTER 1); carbohydrate transmembrane transporter/ myo-inositol:hydrogen symporter/ sugar:hydrogen symporter
AT5G36250	GRMZM2G119623	protein phosphatase 2C, putative / PP2C, putative
AT4G33030	GRMZM2G053322	SQD1; UDPsulfoquinovose synthase/ sulfotransferase
AT5G38220	GRMZM2G144021	hydrolase, unknown protein
AT5G38220	GRMZM2G028467	hydrolase, unknown protein
AT5G21090	GRMZM2G121820	leucine-rich repeat protein, putative
AT5G01850	GRMZM2G072584	protein kinase, putative
AT5G47830	GRMZM2G085469	unknown protein
AT2G37650	GRMZM2G163427	scarecrow-like transcription factor 9 (SCL9)
AT2G37650	GRMZM2G179325	scarecrow-like transcription factor 9 (SCL9)
AT2G37650	GRMZM2G157679	scarecrow-like transcription factor 9 (SCL9)
AT3G18660	GRMZM2G058472	PGSIP1 (PLANT GLYCOGENIN-LIKE STARCH INITIATION PROTEIN 1); transferase, transferring glycosyl groups
AT5G66540	GRMZM2G005308
AT4G11050	GRMZM2G482256	AtGH9C3 (Arabidopsis thaliana glycosyl hydrolase 9C3); carbohydrate binding / catalytic/ hydrolase, hydrolyzing O-glycosyl compounds
AT1G64550	GRMZM2G013890	ATGCN3; transporter
AT1G79270	GRMZM2G127780	ECT8 (evolutionarily conserved C-terminal region 8)
AT5G37370	GRMZM2G173693	ATSRL1; binding
AT4G37370	GRMZM2G039278	CYP81D8; electron carrier/ heme binding / iron ion binding / monooxygenase/ oxygen binding
AT4G37370	GRMZM2G087875	CYP81D8; electron carrier/ heme binding / iron ion binding / monooxygenase/ oxygen binding
AT3G01750	GRMZM2G474531	ankyrin repeat family protein
AT4G38100	GRMZM2G371795	unknown protein
AT5G57970	GRMZM2G160738	methyladenine glycosylase family protein
AT1G20630	GRMZM2G090568	CAT1 (CATALASE 1); catalase
AT4G17570	GRMZM2G421212	zinc finger (GATA type) family protein
AT3G18070	AC234160.1_FG003	BGLU43 (BETA GLUCOSIDASE 43); catalytic/ cation binding / hydrolase, hydrolyzing O-glycosyl compounds
AT1G31500	GRMZM2G054056	endonuclease/exonuclease/phosphatase family protein
AT4G18480	GRMZM2G419806	CHLI1; ATPase/ magnesium chelatase
AT1G11410	GRMZM2G422340	S-locus protein kinase, putative
AT1G60430	GRMZM2G009768	ARPC3 (actin-related protein C3); structural molecule
AT1G80050	GRMZM2G179810	APT2 (ADENINE PHOSPHORIBOSYL TRANSFERASE 2); adenine phosphoribosyltransferase/ phosphate transmembrane transporter
AT4G17880	GRMZM2G472671	basic helix-loop-helix (bHLH) family protein
AT2G26870	GRMZM2G139041	phosphoesterase family protein
AT4G36520	GRMZM2G438895	heat shock protein binding
AT1G04420	GRMZM2G077214	aldo/keto reductase family protein
AT1G05190	GRMZM2G170870	emb2394 (embryo defective 2394); structural constituent of ribosome
AT1G19640	GRMZM2G136857	JMT (JASMONIC ACID CARBOXYL METHYLTRANSFERASE); jasmonate O-methyltransferase
AT1G27190	GRMZM2G121565	leucine-rich repeat transmembrane protein kinase, putative
AT3G53830	GRMZM2G337819	regulator of chromosome condensation (RCC1) family protein / UVB-resistance protein-related
AT4G36080	GRMZM2G322846	FAT domain-containing protein / phosphatidylinositol 3- and 4-kinase family protein
AT5G22830	GRMZM2G420436	ATMGT10 (MAGNESIUM (MG) TRANSPORTER 10); magnesium ion transmembrane transporter
AT5G03430	GRMZM2G381933	phosphoadenosine phosphosulfate (PAPS) reductase family protein
AT3G02070	GRMZM2G178906	OTU-like cysteine protease family protein
AT3G02070	GRMZM2G122239	OTU-like cysteine protease family protein
AT3G15770	GRMZM2G062069	unknown protein
AT1G48430	GRMZM2G073912	dihydroxyacetone kinase family protein
AT2G35140	GRMZM2G082399
AT5G43810	GRMZM2G457370	ZLL (ZWILLE); translation initiation factor
AT5G44740	GRMZM2G095084	POLH (Y-FAMILT DNA POLYMERASE H); DNA-directed DNA polymerase
AT1G18470	GRMZM2G704032	zinc finger (C3HC4-type RING finger) family protein
AT1G18470	GRMZM2G178522	zinc finger (C3HC4-type RING finger) family protein
AT3G23690	GRMZM2G144275	basic helix-loop-helix (bHLH) family protein
AT5G65920	GRMZM2G152919	U-box domain-containing protein
AT1G17650	GRMZM5G848696	GLYR2 (GLYOXYLATE REDUCTASE 2); glyoxylate reductase (NADP)/ phosphogluconate dehydrogenase (decarboxylating)
AT3G26410	GRMZM2G149865	methyltransferase/ nucleic acid binding
AT1G58340	GRMZM2G135877	ZF14; antiporter/ drug transporter/ transporter
AT4G17370	GRMZM2G032684	oxidoreductase family protein
AT4G37510	GRMZM2G035820	ribonuclease III family protein
AT4G04350	GRMZM5G858471	EMB2369 (EMBRYO DEFECTIVE 2369); ATP binding / aminoacyl-tRNA ligase/ leucine-tRNA ligase/ nucleotide binding
AT4G04350	GRMZM2G566786	EMB2369 (EMBRYO DEFECTIVE 2369); ATP binding / aminoacyl-tRNA ligase/ leucine-tRNA ligase/ nucleotide binding
AT3G46100	GRMZM2G158228	ATHRS1 (HISTIDYL-TRNA SYNTHETASE 1); histidine-tRNA ligase
AT1G10570	GRMZM2G142553	OTS2 (OVERLY TOLERANT TO SALT 2); SUMO-specific protease/ cysteine-type peptidase
AT2G44730	GRMZM2G428470	transcription factor
AT2G44730	GRMZM2G481163	transcription factor
AT5G40670	GRMZM2G015869	PQ-loop repeat family protein / transmembrane family protein
AT4G11860	GRMZM2G053500
AT1G32200	GRMZM2G159890	ATS1; glycerol-3-phosphate O-acyltransferase
AT5G03940	GRMZM2G113093	CPSRP54 (CHLOROPLAST SIGNAL RECOGNITION PARTICLE 54 KDA SUBUNIT); 7S RNA binding / GTP binding / mRNA binding / signal sequence binding
AT5G20950	GRMZM2G181259	glycosyl hydrolase family 3 protein
AT3G48750	GRMZM2G174596	CDC2 (CELL DIVISION CONTROL 2); cyclin-dependent protein kinase/ kinase/ protein binding / protein kinase
AT5G41150	GRMZM2G061023	UVH1 (ULTRAVIOLET HYPERSENSITIVE 1); single-stranded DNA specific endodeoxyribonuclease
AT1G23440	GRMZM2G105523	pyrrolidone-carboxylate peptidase family protein
AT5G23140	GRMZM2G053236	NCLPP7 (NUCLEAR-ENCODED CLP PROTEASE P7); serine-type endopeptidase
AT4G40060	GRMZM2G119999	ATHB16 (ARABIDOPSIS THALIANA HOMEOBOX PROTEIN 16); sequence-specific DNA binding / transcription activator/ transcription factor
AT2G36870	GRMZM2G113761	xyloglucan:xyloglucosyl transferase, putative / xyloglucan endotransglycosylase, putative / endo-xyloglucan transferase, putative
AT4G19040	GRMZM2G456023	EDR2; lipid binding
AT2G31820	GRMZM2G169990	ankyrin repeat family protein
AT2G31820	GRMZM2G056934	ankyrin repeat family protein
AT2G31820	GRMZM2G022032	ankyrin repeat family protein
AT5G58420	GRMZM2G334239	40S ribosomal protein S4 (RPS4D)
AT4G22310	GRMZM2G043749	unknown protein
AT4G22310	GRMZM2G003642	unknown protein
AT1G34320	GRMZM2G057006	unknown protein
AT1G34320	GRMZM2G077621	unknown protein
AT3G20050	GRMZM2G039263	ATTCP-1; ATP binding / protein binding / unfolded protein binding
AT2G13810	GRMZM2G010328	ALD1 (AGD2-LIKE DEFENSE RESPONSE PROTEIN1); catalytic/ pyridoxal phosphate binding / transaminase/ transferase, transferring nitrogenous groups
AT5G39660	GRMZM2G162749	CDF2 (CYCLING DOF FACTOR 2); DNA binding / protein binding / transcription factor
AT5G39660	AC155434.2_FG006	CDF2 (CYCLING DOF FACTOR 2); DNA binding / protein binding / transcription factor
AT4G25810	GRMZM2G026980	XTR6 (XYLOGLUCAN ENDOTRANSGLYCOSYLASE 6); hydrolase, acting on glycosyl bonds / hydrolase, hydrolyzing O-glycosyl compounds / xyloglucan:xyloglucosyl transferase
AT3G09850	GRMZM2G077757	D111/G-patch domain-containing protein
AT1G71830	GRMZM2G145720	SERK1 (SOMATIC EMBRYOGENESIS RECEPTOR-LIKE KINASE 1); kinase/ transmembrane receptor protein serine/threonine kinase
AT1G71830	GRMZM2G349665	SERK1 (SOMATIC EMBRYOGENESIS RECEPTOR-LIKE KINASE 1); kinase/ transmembrane receptor protein serine/threonine kinase
AT1G71830	GRMZM2G150024	SERK1 (SOMATIC EMBRYOGENESIS RECEPTOR-LIKE KINASE 1); kinase/ transmembrane receptor protein serine/threonine kinase
AT1G71830	GRMZM2G019317	SERK1 (SOMATIC EMBRYOGENESIS RECEPTOR-LIKE KINASE 1); kinase/ transmembrane receptor protein serine/threonine kinase
AT4G29890	GRMZM2G156162	choline monooxygenase, putative (CMO-like)
AT2G37570	GRMZM2G018189	SLT1 (sodium- and lithium-tolerant 1)
AT4G39960	GRMZM5G856084	DNAJ heat shock family protein
AT4G24280	GRMZM2G079668	cpHsc70-1 (chloroplast heat shock protein 70-1); ATP binding
AT1G03980	GRMZM2G091228	ATPCS2 (phytochelatin synthase 2); glutathione gamma-glutamylcysteinyltransferase
AT2G31450	GRMZM2G113228	endonuclease-related
AT1G19990	GRMZM2G101001	unknown protein
AT5G12850	GRMZM2G180979	zinc finger (CCCH-type) family protein
AT5G12850	AC233871.1_FG008	zinc finger (CCCH-type) family protein
AT1G27070	GRMZM2G122274	5'-AMP-activated protein kinase-related
AT1G27070	GRMZM2G104501	5'-AMP-activated protein kinase-related
AT4G27100	GRMZM2G382413	RAB GTPase activator
AT4G27100	GRMZM2G150876	RAB GTPase activator
AT1G42440	GRMZM2G121458
AT1G55310	GRMZM5G867185	SR33; RNA binding / protein binding
AT3G50660	GRMZM2G065635	DWF4 (DWARF 4); steroid 22-alpha hydroxylase
AT1G17710	GRMZM2G021106	phosphatase
AT4G31350	GRMZM2G057567	unknown protein
AT3G23780	GRMZM2G054225	NRPD2A; DNA binding / DNA-directed RNA polymerase
AT3G23780	GRMZM2G133512	NRPD2A; DNA binding / DNA-directed RNA polymerase
AT2G18850	GRMZM2G045507
AT2G01850	GRMZM2G070271	EXGT-A3; hydrolase, acting on glycosyl bonds / xyloglucan:xyloglucosyl transferase
AT3G54100	GRMZM2G020856	unknown protein
AT3G54100	GRMZM5G857641	unknown protein
AT1G49240	GRMZM2G126190	ACT8 (ACTIN 8); copper ion binding / structural constituent of cytoskeleton
AT1G49240	GRMZM2G321750	ACT8 (ACTIN 8); copper ion binding / structural constituent of cytoskeleton
AT1G49240	GRMZM2G126010	ACT8 (ACTIN 8); copper ion binding / structural constituent of cytoskeleton
AT1G32440	GRMZM2G033526	PKp3 (plastidial pyruvate kinase 3); pyruvate kinase
AT3G23560	GRMZM2G120563	ALF5 (ABERRANT LATERAL ROOT FORMATION 5); antiporter/ drug transporter/ transporter
AT1G01040	GRMZM2G040762	DCL1 (DICER-LIKE 1); ATP-dependent helicase/ double-stranded RNA binding / protein binding / ribonuclease III
ATCG00790	GRMZM5G853305
AT5G53350	GRMZM2G331833	CLPX; ATP binding / ATPase/ nucleoside-triphosphatase/ nucleotide binding / protein binding
AT5G53350	GRMZM5G861603	CLPX; ATP binding / ATPase/ nucleoside-triphosphatase/ nucleotide binding / protein binding
AT4G32820	GRMZM2G412150	binding
AT4G32820	GRMZM2G420121	binding
AT3G52940	GRMZM2G473533	FK (FACKEL); delta14-sterol reductase
AT2G48110	GRMZM2G106790	REF4 (REDUCED EPIDERMAL FLUORESCENCE 4)
AT2G48110	GRMZM2G151983	REF4 (REDUCED EPIDERMAL FLUORESCENCE 4)
AT5G59790	GRMZM2G112836	unknown protein
AT5G45480	GRMZM2G103841	unknown protein
AT5G45480	GRMZM2G480356	unknown protein
AT3G52190	GRMZM2G158489	PHF1 (PHOSPHATE TRANSPORTER TRAFFIC FACILITATOR1); nucleotide binding
AT1G41830	GRMZM2G142584	SKS6 (SKU5-SIMILAR 6); pectinesterase
AT2G26580	GRMZM2G141955	YAB5 (YABBY5); transcription factor
AT1G02120	GRMZM2G158248	VAD1 (VASCULAR ASSOCIATED DEATH1)
AT5G19310	GRMZM2G097289	homeotic gene regulator, putative
AT5G19310	GRMZM2G102625	homeotic gene regulator, putative
AT3G20770	GRMZM2G317584	EIN3 (ETHYLENE-INSENSITIVE3); transcription factor
AT3G06930	GRMZM2G041328	protein arginine N-methyltransferase family protein
AT2G04790	GRMZM2G095144	unknown protein
AT4G15093	GRMZM2G092817	catalytic LigB subunit of aromatic ring-opening dioxygenase family
AT1G78895	GRMZM2G149894
AT2G02500	GRMZM2G172032	ISPD; 2-C-methyl-D-erythritol 4-phosphate cytidylyltransferase
AT2G02500	GRMZM5G856881	ISPD; 2-C-methyl-D-erythritol 4-phosphate cytidylyltransferase
AT1G17840	GRMZM2G308860	WBC11 (WHITE-BROWN COMPLEX HOMOLOG PROTEIN 11); ATPase, coupled to transmembrane movement of substances / fatty acid transporter
AT1G17840	GRMZM5G817964	WBC11 (WHITE-BROWN COMPLEX HOMOLOG PROTEIN 11); ATPase, coupled to transmembrane movement of substances / fatty acid transporter
AT2G20050	GRMZM2G053722	ATP binding / cAMP-dependent protein kinase regulator/ catalytic/ protein kinase/ protein serine/threonine phosphatase
AT5G27390	GRMZM5G805134
AT1G68890	GRMZM2G433002	2-oxoglutarate decarboxylase/ hydro-lyase/ magnesium ion binding / thiamin pyrophosphate binding
AT3G12600	GRMZM2G017532	atnudt16 (Arabidopsis thaliana Nudix hydrolase homolog 16); hydrolase
AT3G12600	GRMZM2G043275	atnudt16 (Arabidopsis thaliana Nudix hydrolase homolog 16); hydrolase
AT3G12600	GRMZM2G179133	atnudt16 (Arabidopsis thaliana Nudix hydrolase homolog 16); hydrolase
AT1G01060	GRMZM2G014902	LHY (LATE ELONGATED HYPOCOTYL); DNA binding / transcription factor
AT1G01060	GRMZM2G175265	LHY (LATE ELONGATED HYPOCOTYL); DNA binding / transcription factor
AT1G01060	GRMZM2G474769	LHY (LATE ELONGATED HYPOCOTYL); DNA binding / transcription factor
AT2G38470	GRMZM2G449681	WRKY33; transcription factor
AT2G38470	GRMZM2G012724	WRKY33; transcription factor
AT2G38470	GRMZM2G148087	WRKY33; transcription factor
AT5G15080	GRMZM2G446189	protein kinase, putative
AT5G15080	GRMZM2G410191	protein kinase, putative
AT1G73760	GRMZM5G843389	zinc finger (C3HC4-type RING finger) family protein
AT4G14600	GRMZM2G039622
AT3G09470	GRMZM2G007146
AT1G04110	GRMZM2G115773	SDD1 (STOMATAL DENSITY AND DISTRIBUTION); serine-type endopeptidase
AT3G13000	GRMZM2G175782	transcription factor
AT3G13000	GRMZM2G089132	transcription factor
AT1G09900	GRMZM2G404043	pentatricopeptide (PPR) repeat-containing protein
AT1G09900	GRMZM2G090576	pentatricopeptide (PPR) repeat-containing protein
AT1G09900	GRMZM2G421231	pentatricopeptide (PPR) repeat-containing protein
AT1G18890	AC210013.4_FG014	ATCDPK1 (CALCIUM-DEPENDENT PROTEIN KINASE 1); calmodulin-dependent protein kinase/ kinase/ protein kinase
AT1G18890	AC233871.1_FG003	ATCDPK1 (CALCIUM-DEPENDENT PROTEIN KINASE 1); calmodulin-dependent protein kinase/ kinase/ protein kinase
AT1G01630	GRMZM2G142315	SEC14 cytosolic factor, putative / phosphoglyceride transfer protein, putative
AT1G01630	GRMZM2G089952	SEC14 cytosolic factor, putative / phosphoglyceride transfer protein, putative
AT1G01630	GRMZM2G013200	SEC14 cytosolic factor, putative / phosphoglyceride transfer protein, putative
AT1G01630	GRMZM2G013630	SEC14 cytosolic factor, putative / phosphoglyceride transfer protein, putative
AT2G32150	GRMZM2G033787	haloacid dehalogenase-like hydrolase family protein
AT3G52300	GRMZM2G157018	ATPQ (ATP SYNTHASE D CHAIN, MITOCHONDRIAL), ATPQ (ATP SYNTHASE D CHAIN, MITOCHONDRIAL); hydrogen ion transmembrane transporter
AT3G24500	GRMZM2G051135	MBF1C (MULTIPROTEIN BRIDGING FACTOR 1C); DNA binding / transcription coactivator/ transcription factor
AT5G35910	GRMZM2G000749	3'-5' exonuclease domain-containing protein / helicase and RNase D C-terminal domain-containing protein / HRDC domain-containing protein
AT5G46420	GRMZM2G165694	16S rRNA processing protein RimM family
AT1G11990	GRMZM2G408703	unknown protein
AT1G62400	GRMZM2G018280	HT1 (high leaf temperature 1); kinase/ protein serine/threonine/tyrosine kinase
AT5G67380	GRMZM2G143602	CKA1 (CASEIN KINASE ALPHA 1); kinase
AT5G67380	GRMZM2G141903	CKA1 (CASEIN KINASE ALPHA 1); kinase
AT3G10850	GRMZM2G031825	GLY2; hydroxyacylglutathione hydrolase
AT5G03230	GRMZM2G079683	unknown protein
AT5G20150	GRMZM2G171423	SPX1 (SPX DOMAIN GENE 1)
AT1G58110	GRMZM2G120167	bZIP family transcription factor
AT1G17330	GRMZM2G459291	metal-dependent phosphohydrolase HD domain-containing protein-related
AT2G38550	GRMZM2G059353	unknown protein
AT1G13360	GRMZM2G032107	unknown protein
AT3G15890	GRMZM2G104760	protein kinase family protein
AT1G10200	GRMZM2G175761	WLIM1; transcription factor/ zinc ion binding
AT1G10200	GRMZM2G010960	WLIM1; transcription factor/ zinc ion binding
AT5G63450	GRMZM2G177668	CYP94B1; electron carrier/ heme binding / iron ion binding / monooxygenase/ oxygen binding
AT5G63450	GRMZM2G164074	CYP94B1; electron carrier/ heme binding / iron ion binding / monooxygenase/ oxygen binding
AT2G37300	GRMZM2G338037	unknown protein
AT3G44530	GRMZM2G023625	HIRA (Arabidopsis homolog of histone chaperone HIRA); nucleotide binding / protein binding
AT3G25660	GRMZM2G022192	glutamyl-tRNA(Gln) amidotransferase, putative
AT5G21940	GRMZM2G090865	unknown protein
AT5G40770	GRMZM2G410710	ATPHB3 (PROHIBITIN 3)
AT1G64760	GRMZM2G078566	glycosyl hydrolase family 17 protein
AT3G15210	GRMZM2G438202	ERF4 (ETHYLENE RESPONSIVE ELEMENT BINDING FACTOR 4); DNA binding / protein binding / transcription factor/ transcription repressor
AT5G12480	GRMZM2G058305	CPK7 (calmodulin-domain protein kinase 7); ATP binding / calcium ion binding / calmodulin-dependent protein kinase/ kinase/ protein kinase/ protein serine/threonine kinase, CPK7 (calmodulin-domain protein kinase 7); ATP binding / calcium ion binding / calmodulin-dependent protein kinase/ kinase/ protein kinase/ protein serine/threonine kinase/ protein tyrosine kinase
AT5G12480	GRMZM2G080871	CPK7 (calmodulin-domain protein kinase 7); ATP binding / calcium ion binding / calmodulin-dependent protein kinase/ kinase/ protein kinase/ protein serine/threonine kinase, CPK7 (calmodulin-domain protein kinase 7); ATP binding / calcium ion binding / calmodulin-dependent protein kinase/ kinase/ protein kinase/ protein serine/threonine kinase/ protein tyrosine kinase
AT2G40830	GRMZM2G164358	RHC1A; protein binding / zinc ion binding
AT2G40830	GRMZM2G176028	RHC1A; protein binding / zinc ion binding
AT2G40830	AC213654.3_FG001	RHC1A; protein binding / zinc ion binding
AT4G32060	GRMZM2G065899	calcium-binding EF hand family protein
AT4G32060	GRMZM2G138566	calcium-binding EF hand family protein
AT1G52190	GRMZM2G035790	proton-dependent oligopeptide transport (POT) family protein
AT5G17060	GRMZM2G106795	ATARFB1B; GTP binding
AT5G17060	GRMZM2G113995	ATARFB1B; GTP binding
AT5G17060	GRMZM2G011518	ATARFB1B; GTP binding
AT3G07020	GRMZM2G009626	UDP-glucose:sterol glucosyltransferase (UGT80A2)
AT3G53620	GRMZM2G137930	AtPPa4 (Arabidopsis thaliana pyrophosphorylase 4); inorganic diphosphatase
AT5G49470	GRMZM2G110572	protein kinase family protein
AT2G19450	GRMZM2G169089	TAG1 (TRIACYLGLYCEROL BIOSYNTHESIS DEFECT 1); diacylglycerol O-acyltransferase
AT5G63860	GRMZM2G003565	UVR8 (UVB-RESISTANCE 8); chromatin binding / guanyl-nucleotide exchange factor
AT2G39670	GRMZM2G168412	radical SAM domain-containing protein
AT4G14540	GRMZM2G180947	NF-YB3 (NUCLEAR FACTOR Y, SUBUNIT B3); transcription factor
AT4G14540	GRMZM2G444073	NF-YB3 (NUCLEAR FACTOR Y, SUBUNIT B3); transcription factor
AT4G14540	GRMZM2G384528	NF-YB3 (NUCLEAR FACTOR Y, SUBUNIT B3); transcription factor
AT5G43900	AC155377.1_FG001	MYA2 (ARABIDOPSIS MYOSIN 2); GTP-dependent protein binding / Rab GTPase binding / motor
AT5G43900	GRMZM2G057380	MYA2 (ARABIDOPSIS MYOSIN 2); GTP-dependent protein binding / Rab GTPase binding / motor
AT5G23850	GRMZM2G505380
AT3G56860	GRMZM2G132465	UBP1 interacting protein 2a (UBA2a)
AT1G16080	GRMZM2G126128	unknown protein
AT1G17690	GRMZM2G003732	unknown protein
AT3G15460	GRMZM2G168176	brix domain-containing protein
AT4G22540	GRMZM5G875564	ORP2A (OSBP(OXYSTEROL BINDING PROTEIN)-RELATED PROTEIN 2A); oxysterol binding / phosphoinositide binding
AT5G15280	GRMZM2G362942	pentatricopeptide (PPR) repeat-containing protein
AT5G22620	GRMZM2G051697	phosphoglycerate/bisphosphoglycerate mutase family protein
AT3G51030	GRMZM2G144653	ATTRX1; oxidoreductase, acting on sulfur group of donors, disulfide as acceptor
AT5G26040	GRMZM2G008425	HDA2; histone deacetylase
AT1G05385	GRMZM2G087435	photosystem II 11 kDa protein-related
AT5G42820	GRMZM2G177229	U2AF35B; RNA binding / nucleic acid binding / nucleotide binding / zinc ion binding
AT1G51600	GRMZM2G065896	TIFY2A; sequence-specific DNA binding / transcription factor/ zinc ion binding
AT1G26640	GRMZM2G424873	aspartate/glutamate/uridylate kinase family protein
AT4G04610	AC189750.4_FG004	APR1 (APS REDUCTASE 1); adenylyl-sulfate reductase
AT1G54460	GRMZM2G082809
AT1G54460	AC148167.6_FG001
AT4G25550	GRMZM2G074787	protein binding
AT5G49810	GRMZM2G098031	MMT; S-adenosylmethionine-dependent methyltransferase
AT1G67500	GRMZM2G081639	ATREV3 (ARABIDOPSIS THALIANA RECOVERY PROTEIN 3); DNA binding / DNA-directed DNA polymerase
AT2G24090	GRMZM2G175755	ribosomal protein L35 family protein
AT3G29090	GRMZM2G019411	pectinesterase family protein
AT1G55200	GRMZM2G142068	protein kinase family protein
AT1G70810	GRMZM2G074735	C2 domain-containing protein
AT1G18650	GRMZM2G162768	PDCB3 (PLASMODESMATA CALLOSE-BINDING PROTEIN 3); callose binding / polysaccharide binding
AT5G62000	GRMZM2G338259	ARF2 (AUXIN RESPONSE FACTOR 2); protein binding / transcription factor
AT5G24490	GRMZM2G347956	30S ribosomal protein, putative
AT3G46970	GRMZM2G074158	PHS2 (ALPHA-GLUCAN PHOSPHORYLASE 2); phosphorylase/ transferase, transferring glycosyl groups
AT3G07360	GRMZM2G062499	PUB9 (PLANT U-BOX 9), PUB9 (PLANT U-BOX 9); ubiquitin-protein ligase
AT3G11040	GRMZM2G337616	glycosyl hydrolase family 85 protein
AT1G34300	GRMZM2G328785	lectin protein kinase family protein
AT1G34300	GRMZM2G304897	lectin protein kinase family protein
AT3G12490	GRMZM2G440968	cysteine protease inhibitor, putative / cystatin, putative
AT3G12490	GRMZM2G013461	cysteine protease inhibitor, putative / cystatin, putative
AT5G41070	GRMZM2G089163	DRB5 (DSRNA-BINDING PROTEIN 5); double-stranded RNA binding
AT4G17090	GRMZM2G175218	CT-BMY (CHLOROPLAST BETA-AMYLASE); beta-amylase
AT4G17090	GRMZM2G035749	CT-BMY (CHLOROPLAST BETA-AMYLASE); beta-amylase
AT4G17090	GRMZM2G007939	CT-BMY (CHLOROPLAST BETA-AMYLASE); beta-amylase
AT4G17090	GRMZM2G077202	CT-BMY (CHLOROPLAST BETA-AMYLASE); beta-amylase
AT4G17090	GRMZM2G450125	CT-BMY (CHLOROPLAST BETA-AMYLASE); beta-amylase
AT1G59990	GRMZM2G100043	DEAD/DEAH box helicase, putative (RH22)
AT5G51040	GRMZM2G046574	unknown protein
AT2G37320	GRMZM2G111455	pentatricopeptide (PPR) repeat-containing protein
AT1G09530	GRMZM2G115960	PIF3 (PHYTOCHROME INTERACTING FACTOR 3); DNA binding / protein binding / transcription factor/ transcription regulator
AT5G63610	GRMZM2G166771	CDKE;1 (CYCLIN-DEPENDENT KINASE E;1); ATP binding / kinase/ protein kinase/ protein serine/threonine kinase
AT4G15770	GRMZM2G468932	RNA binding / protein binding
AT1G50570	GRMZM2G071374	C2 domain-containing protein
AT1G50570	GRMZM2G153814	C2 domain-containing protein
AT4G21720	GRMZM2G348959	unknown protein
AT4G26640	GRMZM2G398506	WRKY20; transcription factor
AT4G38810	GRMZM2G048549	calcium-binding EF hand family protein
AT4G38810	GRMZM2G102483	calcium-binding EF hand family protein
AT3G18030	GRMZM2G127911	ATHAL3A; FMN binding / phosphopantothenoylcysteine decarboxylase
AT1G06490	GRMZM2G180951	ATGSL07 (glucan synthase-like 7); 1,3-beta-glucan synthase/ transferase, transferring glycosyl groups
AT1G06490	GRMZM2G553532	ATGSL07 (glucan synthase-like 7); 1,3-beta-glucan synthase/ transferase, transferring glycosyl groups
AT1G63640	GRMZM2G093391	kinesin motor protein-related
AT2G44450	GRMZM2G008247	BGLU15 (BETA GLUCOSIDASE 15); catalytic/ cation binding / hydrolase, hydrolyzing O-glycosyl compounds
AT3G10250	GRMZM2G082874	unknown protein
AT3G10250	GRMZM2G347721	unknown protein
AT3G56690	GRMZM2G315264	CIP111 (CAM INTERACTING PROTEIN 111); ATPase/ calmodulin binding
AT4G10100	GRMZM2G121468	CNX7; catalytic
AT5G53390	GRMZM2G077375	unknown protein
AT5G16150	GRMZM2G098011	PGLCT (PLASTIDIC GLC TRANSLOCATOR); carbohydrate transmembrane transporter/ sugar:hydrogen symporter
AT1G17280	GRMZM2G453855	UBC34 (ubiquitin-conjugating enzyme 34); ubiquitin-protein ligase
AT1G17280	GRMZM2G356579	UBC34 (ubiquitin-conjugating enzyme 34); ubiquitin-protein ligase
AT5G05730	AC206201.3_FG004	ASA1 (ANTHRANILATE SYNTHASE ALPHA SUBUNIT 1); anthranilate synthase
AT4G12760	GRMZM2G147961	unknown protein
AT5G12330	GRMZM2G077752	LRP1 (LATERAL ROOT PRIMORDIUM 1); protein homodimerization
AT3G12680	GRMZM2G039889	HUA1 (ENHANCER OF AG-4 1); RNA binding
AT1G09850	GRMZM2G006377	XBCP3 (xylem bark cysteine peptidase 3); cysteine-type endopeptidase/ cysteine-type peptidase
AT5G18630	GRMZM2G145814	lipase class 3 family protein
AT1G14590	GRMZM2G104231
AT5G24850	GRMZM2G103897	CRY3 (cryptochrome 3); DNA binding / DNA photolyase/ FMN binding
AT2G02070	GRMZM2G179677	AtIDD5 (Arabidopsis thaliana Indeterminate(ID)-Domain 5); nucleic acid binding / transcription factor/ zinc ion binding
AT2G02070	GRMZM5G884137	AtIDD5 (Arabidopsis thaliana Indeterminate(ID)-Domain 5); nucleic acid binding / transcription factor/ zinc ion binding
AT5G26340	GRMZM2G029153	MSS1; carbohydrate transmembrane transporter/ hexose:hydrogen symporter/ high-affinity hydrogen:glucose symporter/ sugar:hydrogen symporter
AT1G22740	GRMZM2G090034	RABG3B; GTP binding
AT3G10150	GRMZM2G366607	PAP16 (PURPLE ACID PHOSPHATASE 16); acid phosphatase/ protein serine/threonine phosphatase
AT3G08990	GRMZM2G468740	yippee family protein
AT3G08990	GRMZM2G169451	yippee family protein
AT2G32640	GRMZM5G851815	unknown protein
AT5G01020	GRMZM2G446189	protein kinase family protein
AT5G64200	GRMZM2G025281	ATSC35; RNA binding / nucleic acid binding / nucleotide binding
AT5G26770	GRMZM2G341366	unknown protein
AT1G55930	GRMZM2G153928	CBS domain-containing protein / transporter associated domain-containing protein
AT5G58670	GRMZM2G129238	PLC1 (PHOSPHOLIPASE C 1); phospholipase C
AT1G17110	GRMZM2G126447	UBP15 (UBIQUITIN-SPECIFIC PROTEASE 15); ubiquitin-specific protease
AT5G48030	GRMZM2G153068	GFA2 (GAMETOPHYTIC FACTOR 2); heat shock protein binding / unfolded protein binding
AT2G16500	GRMZM2G374302	ADC1 (ARGININE DECARBOXYLASE 1); arginine decarboxylase
AT1G14440	GRMZM5G821755	AtHB31 (ARABIDOPSIS THALIANA HOMEOBOX PROTEIN 31); DNA binding / transcription factor
AT1G77740	GRMZM2G050309	1-phosphatidylinositol-4-phosphate 5-kinase, putative / PIP kinase, putative / PtdIns(4)P-5-kinase, putative / diphosphoinositide kinase, putative
AT1G08760	GRMZM2G150503	unknown protein
AT2G03470	GRMZM2G100431	myb family transcription factor / ELM2 domain-containing protein
AT5G13560	GRMZM2G030235	unknown protein
AT5G13560	GRMZM2G462422	unknown protein
AT5G13560	GRMZM2G102196	unknown protein
AT1G27510	GRMZM2G080937
AT4G03510	GRMZM2G040803	RMA1; protein binding / ubiquitin-protein ligase/ zinc ion binding
AT4G03510	GRMZM2G078526	RMA1; protein binding / ubiquitin-protein ligase/ zinc ion binding
AT4G33480	GRMZM5G813783	unknown protein
AT2G17220	GRMZM2G055154	protein kinase, putative
AT2G17220	GRMZM2G409976	protein kinase, putative
AT2G17220	GRMZM2G073359	protein kinase, putative
AT3G25805	GRMZM2G414537	unknown protein
AT1G07705	GRMZM2G091143	transcription regulator
AT5G58530	GRMZM2G156754	glutaredoxin family protein
AT1G35680	GRMZM2G018403	50S ribosomal protein L21, chloroplast / CL21 (RPL21)
AT2G29420	GRMZM2G416632	ATGSTU7 (ARABIDOPSIS THALIANA GLUTATHIONE S-TRANSFERASE TAU 7); glutathione transferase
AT2G42910	GRMZM2G065030	ribose-phosphate pyrophosphokinase 4 / phosphoribosyl diphosphate synthetase 4 (PRS4)
AT4G27700	GRMZM2G052610	rhodanese-like domain-containing protein
AT1G10740	GRMZM2G096831	unknown protein
AT1G10740	GRMZM2G080940	unknown protein
AT1G22020	GRMZM2G452630	SHM6 (serine hydroxymethyltransferase 6); catalytic/ glycine hydroxymethyltransferase/ pyridoxal phosphate binding
AT2G38730	GRMZM2G057329	peptidyl-prolyl cis-trans isomerase, putative / cyclophilin, putative / rotamase, putative
AT1G56600	GRMZM2G165919	AtGolS2 (Arabidopsis thaliana galactinol synthase 2); transferase, transferring glycosyl groups / transferase, transferring hexosyl groups
AT2G36670	GRMZM2G133029	aspartyl protease family protein
AT1G28380	GRMZM2G435034	NSL1 (necrotic spotted lesions 1)
AT5G50915	GRMZM2G145579	basic helix-loop-helix (bHLH) family protein
AT3G05700	GRMZM2G069018
AT3G05700	GRMZM2G038284
AT3G05700	GRMZM5G840013
AT1G01180	GRMZM2G170253	unknown protein
AT3G07390	AC217977.3_FG001	AIR12; extracellular matrix structural constituent
AT1G55370	GRMZM2G011373	carbohydrate binding / catalytic
AT5G08720	GRMZM2G167428
AT5G17440	GRMZM2G069916	LUC7 N_terminus domain-containing protein
AT5G43780	GRMZM2G051270	APS4; sulfate adenylyltransferase (ATP)
AT5G43780	GRMZM2G149952	APS4; sulfate adenylyltransferase (ATP)
AT4G31290	GRMZM2G064136	ChaC-like family protein
AT4G31290	AC209835.4_FG004	ChaC-like family protein
AT4G31290	GRMZM2G089631	ChaC-like family protein
AT3G61060	GRMZM2G088482	AtPP2-A13 (Arabidopsis thaliana phloem protein 2-A13); carbohydrate binding
AT3G61060	GRMZM2G001639	AtPP2-A13 (Arabidopsis thaliana phloem protein 2-A13); carbohydrate binding
AT1G64200	GRMZM2G070360	VHA-E3 (VACUOLAR H+-ATPASE SUBUNIT E ISOFORM 3); proton-transporting ATPase, rotational mechanism
AT2G31490	GRMZM2G004111	unknown protein
AT1G48790	GRMZM2G075690	mov34 family protein
AT5G19620	GRMZM2G130064	OEP80 (OUTER ENVELOPE PROTEIN OF 80 KDA)
AT1G72180	GRMZM2G011896	leucine-rich repeat transmembrane protein kinase, putative
AT2G40840	GRMZM2G136803	DPE2 (DISPROPORTIONATING ENZYME 2); 4-alpha-glucanotransferase/ heteroglycan binding
AT3G15620	GRMZM2G052821	UVR3 (UV REPAIR DEFECTIVE 3); DNA (6-4) photolyase
AT3G24530	GRMZM2G053934	AAA-type ATPase family protein / ankyrin repeat family protein
AT2G28840	GRMZM2G069162	ankyrin repeat family protein
AT5G27270	GRMZM2G093291	EMB976 (EMBRYO DEFECTIVE 976)
AT1G20410	GRMZM2G101383	unknown protein
AT3G55370	AC233935.1_FG005	OBP3 (OBF-BINDING PROTEIN 3); DNA binding / transcription factor
AT3G55370	GRMZM2G179069	OBP3 (OBF-BINDING PROTEIN 3); DNA binding / transcription factor
AT3G06950	GRMZM2G095782	tRNA pseudouridine synthase family protein
AT4G18370	GRMZM2G118646	DEG5 (DEGP PROTEASE 5); catalytic/ serine-type endopeptidase/ serine-type peptidase
AT3G22530	GRMZM2G472266	unknown protein
AT5G10470	GRMZM2G017257	kinesin motor protein-related
AT1G56140	GRMZM2G031536	leucine-rich repeat family protein / protein kinase family protein
AT3G13490	GRMZM2G118062	OVA5 (OVULE ABORTION 5); ATP binding / aminoacyl-tRNA ligase/ lysine-tRNA ligase/ nucleic acid binding / nucleotide binding
AT3G13490	GRMZM2G155899	OVA5 (OVULE ABORTION 5); ATP binding / aminoacyl-tRNA ligase/ lysine-tRNA ligase/ nucleic acid binding / nucleotide binding
AT4G17330	GRMZM2G033478	ATG2484-1; RNA binding
AT5G08320	GRMZM2G178595	unknown protein
AT3G51680	GRMZM2G455809	short-chain dehydrogenase/reductase (SDR) family protein
AT2G32070	GRMZM2G179633	CCR4-NOT transcription complex protein, putative
AT1G10940	GRMZM2G110908	SNRK2.4 (SNF1-RELATED PROTEIN KINASE 2.4); kinase
AT1G52980	GRMZM2G144868	GTP-binding family protein
AT1G25450	GRMZM2G104626	KCS5 (3-KETOACYL-COA SYNTHASE 5); fatty acid elongase
AT1G25450	GRMZM2G156620	KCS5 (3-KETOACYL-COA SYNTHASE 5); fatty acid elongase
AT4G32930	GRMZM2G018901	unknown protein
AT4G32930	GRMZM2G090619	unknown protein
AT3G06450	GRMZM2G051753	anion exchange family protein
AT3G05625	GRMZM2G371670	binding
AT2G27610	GRMZM2G399750	pentatricopeptide (PPR) repeat-containing protein
AT5G36890	AC155376.2_FG005	BGLU42 (BETA GLUCOSIDASE 42); beta-glucosidase/ catalytic/ cation binding / hydrolase, hydrolyzing O-glycosyl compounds
AT4G28400	GRMZM2G074489	protein phosphatase 2C, putative / PP2C, putative
AT4G28400	GRMZM2G111232	protein phosphatase 2C, putative / PP2C, putative
AT4G28400	GRMZM2G155991	protein phosphatase 2C, putative / PP2C, putative
AT1G13740	AC197717.3_FG002	AFP2 (ABI FIVE BINDING PROTEIN 2)
AT5G66600	GRMZM2G113252	unknown protein
AT3G01090	GRMZM2G180704	AKIN10 (Arabidopsis SNF1 kinase homolog 10); protein binding / protein kinase
AT3G01090	GRMZM2G077278	AKIN10 (Arabidopsis SNF1 kinase homolog 10); protein binding / protein kinase
AT4G10080	GRMZM2G094871	unknown protein
AT4G10080	GRMZM2G068361	unknown protein
AT3G11200	GRMZM2G148810	AL2 (ALFIN-LIKE 2); DNA binding / methylated histone residue binding
AT4G18810	GRMZM2G019358	binding / catalytic/ transcription repressor
AT5G53160	GRMZM2G048733	unknown protein
AT5G53160	GRMZM2G063882	unknown protein
AT5G43010	GRMZM2G074037	RPT4A; ATPase
AT3G09690	GRMZM2G118979	hydrolase, alpha/beta fold family protein
AT5G61530	GRMZM2G369340	small G protein family protein / RhoGAP family protein
AT5G61530	GRMZM2G034410	small G protein family protein / RhoGAP family protein
AT3G59040	GRMZM2G453855	pentatricopeptide (PPR) repeat-containing protein
AT3G46740	GRMZM5G820904	TOC75-III (TRANSLOCON AT THE OUTER ENVELOPE MEMBRANE OF CHLOROPLASTS 75-III); P-P-bond-hydrolysis-driven protein transmembrane transporter
AT4G17740	GRMZM2G379002	C-terminal processing protease, putative
AT1G67060	GRMZM2G026654	unknown protein
AT5G47970	GRMZM2G115805	nitrogen regulation family protein
AT2G25840	GRMZM2G177970	OVA4 (ovule abortion 4); ATP binding / aminoacyl-tRNA ligase/ nucleotide binding / tryptophan-tRNA ligase
AT3G43600	GRMZM2G124175	AAO2 (ALDEHYDE OXIDASE 2); aldehyde oxidase
AT3G43600	GRMZM5G899851	AAO2 (ALDEHYDE OXIDASE 2); aldehyde oxidase
AT4G04850	GRMZM2G009715	KEA3; potassium ion transmembrane transporter/ potassium:hydrogen antiporter
AT3G15680	GRMZM2G404897	zinc finger (Ran-binding) family protein
AT3G15680	GRMZM2G101664	zinc finger (Ran-binding) family protein
AT3G15680	GRMZM2G070797	zinc finger (Ran-binding) family protein
AT2G47900	GRMZM2G378907	AtTLP3 (TUBBY LIKE PROTEIN 3); phosphoric diester hydrolase/ transcription factor
AT4G28630	GRMZM2G032936	ATM1 (ABC TRANSPORTER OF THE MITOCHONDRION); ATPase, coupled to transmembrane movement of substances / transporter
AT1G16840	GRMZM2G317098	unknown protein
AT2G30350	GRMZM2G138943	endo/excinuclease amino terminal domain-containing protein
AT4G01880	GRMZM2G138494	methyltransferase
AT5G23530	GRMZM2G067915	AtCXE18 (Arabidopsis thaliana carboxyesterase 18); carboxylesterase
AT4G00430	GRMZM2G081843	PIP1;4 (PLASMA MEMBRANE INTRINSIC PROTEIN 1;4); water channel
AT4G00430	GRMZM2G174807	PIP1;4 (PLASMA MEMBRANE INTRINSIC PROTEIN 1;4); water channel
AT4G00430	GRMZM2G136032	PIP1;4 (PLASMA MEMBRANE INTRINSIC PROTEIN 1;4); water channel
AT3G58140	GRMZM2G078756	phenylalanyl-tRNA synthetase class IIc family protein
AT1G51650	GRMZM2G143234	ATP synthase epsilon chain, mitochondrial
AT1G63900	GRMZM2G020574	zinc finger (C3HC4-type RING finger) family protein
AT1G63900	GRMZM5G871572	zinc finger (C3HC4-type RING finger) family protein
AT3G01300	GRMZM2G007801	protein kinase, putative
AT1G76920	GRMZM5G839763	F-box family protein (FBX3)
AT3G07310	GRMZM2G171420	unknown protein
AT2G29180	GRMZM2G056547	unknown protein
AT2G29180	GRMZM2G065040	unknown protein
AT2G45510	GRMZM2G066441	CYP704A2; electron carrier/ heme binding / iron ion binding / monooxygenase/ oxygen binding
AT2G20020	GRMZM2G173923	CAF1; RNA splicing factor, transesterification mechanism
AT1G34370	GRMZM2G129428	STOP1 (sensitive to proton rhizotoxicity 1); nucleic acid binding / transcription factor/ zinc ion binding
AT1G34370	GRMZM2G075956	STOP1 (sensitive to proton rhizotoxicity 1); nucleic acid binding / transcription factor/ zinc ion binding
AT1G23400	AC199526.5_FG003	CAF2; RNA splicing factor, transesterification mechanism
AT5G26667	GRMZM2G141009	PYR6; cytidylate kinase/ uridylate kinase
AT1G53530	GRMZM2G066469	signal peptidase I family protein
AT1G21980	GRMZM2G062045	ATPIP5K1 (PHOSPHATIDYLINOSITOL-4-PHOSPHATE 5-KINASE 1); 1-phosphatidylinositol-4-phosphate 5-kinase/ actin filament binding / actin monomer binding / phosphatidylinositol phosphate kinase
AT4G35220	GRMZM2G132358	cyclase family protein
AT4G35220	GRMZM2G138744	cyclase family protein
AT4G35220	GRMZM2G061702	cyclase family protein
AT4G39460	GRMZM2G042027	SAMC1 (S-ADENOSYLMETHIONINE CARRIER 1); S-adenosylmethionine transmembrane transporter/ binding
AT3G04500	GRMZM2G125529	RNA recognition motif (RRM)-containing protein
AT3G48320	GRMZM2G012865	CYP71A21; electron carrier/ heme binding / iron ion binding / monooxygenase/ oxygen binding
AT3G48320	GRMZM2G172826	CYP71A21; electron carrier/ heme binding / iron ion binding / monooxygenase/ oxygen binding
AT3G15500	GRMZM2G079632	ANAC055 (ARABIDOPSIS NAC DOMAIN CONTAINING PROTEIN 55); transcription factor
AT3G08505	GRMZM2G399901	zinc finger (CCCH-type/C3HC4-type RING finger) family protein
AT3G47950	GRMZM2G104325	AHA4; ATPase/ hydrogen-exporting ATPase, phosphorylative mechanism
AT3G44610	GRMZM2G137710	protein kinase family protein
AT4G11980	GRMZM2G069008	ATNUDX14 (ARABIDOPSIS THALIANA NUDIX HYDROLASE HOMOLOG 14); ADP-glucose pyrophosphohydrolase/ ADP-ribose pyrophosphohydrolase/ ADP-sugar diphosphatase/ hydrolase
AT3G52120	GRMZM2G384327	SWAP (Suppressor-of-White-APricot)/surp domain-containing protein / D111/G-patch domain-containing protein
AT4G33110	GRMZM2G005886	coclaurine N-methyltransferase, putative
AT3G15190	GRMZM2G163988	chloroplast 30S ribosomal protein S20, putative
AT3G16520	GRMZM2G051683	UDP-glucoronosyl/UDP-glucosyl transferase family protein
AT3G16520	GRMZM2G060993	UDP-glucoronosyl/UDP-glucosyl transferase family protein
AT3G16520	AC206788.3_FG015	UDP-glucoronosyl/UDP-glucosyl transferase family protein
AT3G16520	GRMZM2G155911	UDP-glucoronosyl/UDP-glucosyl transferase family protein
AT3G16520	GRMZM2G043295	UDP-glucoronosyl/UDP-glucosyl transferase family protein
AT3G16520	GRMZM2G105991	UDP-glucoronosyl/UDP-glucosyl transferase family protein
AT3G16520	GRMZM2G096412	UDP-glucoronosyl/UDP-glucosyl transferase family protein
AT5G17540	GRMZM2G129266	transferase family protein
AT4G21120	GRMZM2G146161	AAT1 (AMINO ACID TRANSPORTER 1); L-glutamate transmembrane transporter/ L-lysine transmembrane transporter/ arginine transmembrane transporter/ cationic amino acid transmembrane transporter
AT2G26150	GRMZM2G003489	ATHSFA2; DNA binding / transcription factor
AT5G53180	GRMZM2G178169	PTB2 (POLYPYRIMIDINE TRACT-BINDING PROTEIN 2); RNA binding / nucleic acid binding / nucleotide binding, PTB2 (POLYPYRIMIDINE TRACT-BINDING PROTEIN 2); RNA binding / nucleotide binding
AT1G35660	GRMZM2G167247	unknown protein
AT2G21770	GRMZM2G424832	CESA9 (CELLULOSE SYNTHASE A9); cellulose synthase/ transferase, transferring glycosyl groups
AT3G17840	GRMZM2G026203	RLK902; ATP binding / kinase/ protein serine/threonine kinase
AT4G09320	GRMZM2G134797	NDPK1; ATP binding / nucleoside diphosphate kinase
AT4G13650	GRMZM2G399750	pentatricopeptide (PPR) repeat-containing protein
AT4G29100	GRMZM2G083749	ethylene-responsive family protein
AT4G30310	GRMZM5G848138	ribitol kinase, putative
AT2G31190	GRMZM2G136975
AT4G08330	GRMZM2G064679	unknown protein
AT5G27840	GRMZM5G899390	TOPP8; protein serine/threonine phosphatase
AT5G02970	GRMZM2G118979	hydrolase, alpha/beta fold family protein
AT4G24750	GRMZM2G399952
AT2G25900	GRMZM2G093404	ATCTH; transcription factor
AT2G30570	AC190623.3_FG001	PSBW (PHOTOSYSTEM II REACTION CENTER W)
AT3G56840	GRMZM2G035709	FAD-dependent oxidoreductase family protein
AT2G33800	GRMZM2G025855	ribosomal protein S5 family protein
AT4G04880	GRMZM2G137724	adenosine/AMP deaminase family protein
AT3G52730	GRMZM2G064896	ubiquinol-cytochrome C reductase UQCRX/QCR9-like family protein
AT1G44170	GRMZM2G118800	ALDH3H1 (ALDEHYDE DEHYDROGENASE 3H1); 3-chloroallyl aldehyde dehydrogenase/ aldehyde dehydrogenase (NAD)
AT1G44170	GRMZM2G060800	ALDH3H1 (ALDEHYDE DEHYDROGENASE 3H1); 3-chloroallyl aldehyde dehydrogenase/ aldehyde dehydrogenase (NAD)
AT3G43230	GRMZM5G872216	zinc finger (FYVE type) family protein
AT3G43230	GRMZM2G108767	zinc finger (FYVE type) family protein
AT1G13930	GRMZM2G110504
AT5G47310	GRMZM2G073979	unknown protein
AT3G19800	GRMZM2G021694	unknown protein
AT2G43235	GRMZM2G154463	unknown protein
AT1G23710	GRMZM2G344848	unknown protein
AT3G61490	GRMZM2G107073	glycoside hydrolase family 28 protein / polygalacturonase (pectinase) family protein
AT1G53520	GRMZM2G311919	chalcone-flavanone isomerase-related
AT1G32150	GRMZM2G019106	bZIP transcription factor family protein
AT2G03220	GRMZM2G118312	FT1 (FUCOSYLTRANSFERASE 1); fucosyltransferase/ transferase, transferring glycosyl groups
AT2G03220	GRMZM2G096268	FT1 (FUCOSYLTRANSFERASE 1); fucosyltransferase/ transferase, transferring glycosyl groups
AT2G03220	GRMZM2G103128	FT1 (FUCOSYLTRANSFERASE 1); fucosyltransferase/ transferase, transferring glycosyl groups
AT2G23820	GRMZM2G081144	metal-dependent phosphohydrolase HD domain-containing protein
AT4G19660	GRMZM2G076450	NPR4 (NPR1-like protein 4); protein binding
AT4G22950	GRMZM2G320549	AGL19 (AGAMOUS-LIKE 19); transcription factor
AT4G33050	GRMZM2G061723	EDA39 (embryo sac development arrest 39); calmodulin binding
AT5G48960	GRMZM2G044819	5' nucleotidase family protein
AT4G05530	GRMZM2G109743	IBR1 (INDOLE-3-BUTYRIC ACID RESPONSE 1); binding / catalytic/ oxidoreductase
AT5G46040	GRMZM2G001676	proton-dependent oligopeptide transport (POT) family protein
AT5G13530	GRMZM2G424582	KEG (KEEP ON GOING); protein binding / protein kinase/ ubiquitin-protein ligase
AT5G23110	GRMZM2G084819	zinc finger (C3HC4-type RING finger) family protein
AT4G22360	GRMZM2G124502	SWIB complex BAF60b domain-containing protein
AT4G10270	GRMZM2G106413	wound-responsive family protein
AT1G53910	GRMZM2G110333	RAP2.12; DNA binding / transcription factor
AT1G53910	GRMZM2G018398	RAP2.12; DNA binding / transcription factor
AT4G05090	GRMZM2G036007	inositol monophosphatase family protein
AT2G16600	GRMZM2G401848	ROC3; peptidyl-prolyl cis-trans isomerase
AT5G13000	GRMZM2G004087	ATGSL12 (glucan synthase-like 12); 1,3-beta-glucan synthase/ transferase, transferring glycosyl groups
AT4G27450	GRMZM2G142802	unknown protein
AT5G13800	GRMZM2G109070	hydrolase, alpha/beta fold family protein
AT4G18710	GRMZM5G835235	BIN2 (BRASSINOSTEROID-INSENSITIVE 2); glycogen synthase kinase 3/ kinase/ protein kinase
AT5G47070	GRMZM2G101687	protein kinase, putative
AT2G45670	GRMZM2G048561	calcineurin B subunit-related
AT2G45670	GRMZM2G116243	calcineurin B subunit-related
AT1G50030	GRMZM2G049342	TOR (TARGET OF RAPAMYCIN); 1-phosphatidylinositol-3-kinase/ protein binding
AT3G47650	GRMZM2G062788	bundle-sheath defective protein 2 family / bsd2 family
AT5G05210	GRMZM2G141411	nucleolar matrix protein-related
AT5G03280	GRMZM2G068217	EIN2 (ETHYLENE INSENSITIVE 2); transporter
AT5G13810	GRMZM2G009804	glutaredoxin family protein
AT1G43850	GRMZM2G017865	SEU (seuss); DNA binding / protein binding / protein heterodimerization/ transcription cofactor
AT1G43850	GRMZM2G181251	SEU (seuss); DNA binding / protein binding / protein heterodimerization/ transcription cofactor
AT1G43850	GRMZM2G358050	SEU (seuss); DNA binding / protein binding / protein heterodimerization/ transcription cofactor
AT4G15430	GRMZM2G128641
AT4G24690	GRMZM2G092447	ubiquitin-associated (UBA)/TS-N domain-containing protein / octicosapeptide/Phox/Bemp1 (PB1) domain-containing protein
AT1G27770	GRMZM2G144420	ACA1 (AUTO-INHIBITED CA2+-ATPASE 1); calcium channel/ calcium-transporting ATPase/ calmodulin binding
AT1G70820	GRMZM2G067908	phosphoglucomutase, putative / glucose phosphomutase, putative
AT5G25560	GRMZM2G077307	zinc finger (C3HC4-type RING finger) family protein
AT4G38600	GRMZM2G374574	KAK (KAKTUS); ubiquitin-protein ligase
AT4G38600	GRMZM2G328988	KAK (KAKTUS); ubiquitin-protein ligase
AT1G24040	GRMZM2G057554	GCN5-related N-acetyltransferase (GNAT) family protein
AT3G05345	GRMZM2G087758	heat shock protein binding
AT5G16180	GRMZM2G078412	CRS1 (ARABIDOPSIS ORTHOLOG OF MAIZE CHLOROPLAST SPLICING FACTOR CRS1); RNA splicing factor, transesterification mechanism
AT3G02130	GRMZM5G852776	RPK2 (RECEPTOR-LIKE PROTEIN KINASE 2); ATP binding / kinase/ protein serine/threonine kinase
AT1G64970	GRMZM2G035213	G-TMT (GAMMA-TOCOPHEROL METHYLTRANSFERASE); tocopherol O-methyltransferase
AT2G18710	GRMZM5G809546	SCY1 (SecY Homolog 1); P-P-bond-hydrolysis-driven protein transmembrane transporter
AT3G29290	GRMZM2G107805	emb2076 (embryo defective 2076)
AT1G48600	GRMZM2G170400	phosphoethanolamine N-methyltransferase 2, putative (NMT2)
AT1G48600	GRMZM2G122296	phosphoethanolamine N-methyltransferase 2, putative (NMT2)
AT5G17640	GRMZM2G113682	unknown protein
AT3G51290	GRMZM2G142913	proline-rich family protein
AT1G75380	GRMZM2G006468	wound-responsive protein-related
AT1G75380	GRMZM2G028665	wound-responsive protein-related
AT5G38290	GRMZM2G132021	peptidyl-tRNA hydrolase family protein
AT2G26840	GRMZM2G428964	unknown protein
AT2G32230	GRMZM2G418206	pentatricopeptide (PPR) repeat-containing protein
AT4G18530	GRMZM2G038512	unknown protein
AT4G21215	GRMZM2G046933	unknown protein
AT5G46070	GRMZM2G005592	GTP binding / GTPase
AT5G41190	GRMZM2G079143
AT1G02880	GRMZM2G055458	TPK1 (THIAMIN PYROPHOSPHOKINASE1); thiamin diphosphokinase
AT1G75400	GRMZM2G022711	protein binding / zinc ion binding
AT1G75400	GRMZM2G064580	protein binding / zinc ion binding
AT5G08790	GRMZM2G068973	ATAF2; transcription activator
AT5G08790	GRMZM2G162739	ATAF2; transcription activator
AT5G08790	GRMZM2G079632	ATAF2; transcription activator
AT5G08790	GRMZM2G347043	ATAF2; transcription activator
AT2G31890	GRMZM2G050845	RAP
AT1G28150	GRMZM2G157207	unknown protein
AT3G44050	GRMZM2G177867	kinesin motor protein-related
AT1G68720	GRMZM2G132847	TADA (TRNA ARGININE ADENOSINE DEAMINASE); catalytic/ hydrolase/ zinc ion binding
AT3G56360	GRMZM2G401026	unknown protein
AT3G56360	GRMZM2G115839	unknown protein
AT1G08960	GRMZM2G004414	CAX11; calcium:sodium antiporter/ cation:cation antiporter
AT2G31270	GRMZM2G035665	CDT1A (ARABIDOPSIS HOMOLOG OF YEAST CDT1 A); cyclin-dependent protein kinase/ protein binding
AT3G11560	GRMZM2G023906	unknown protein
AT2G42740	GRMZM2G073026	RPL16A; structural constituent of ribosome
AT3G26085	GRMZM2G003750	CAAX amino terminal protease family protein
AT5G19150	GRMZM5G840928	carbohydrate kinase family
AT5G55600	GRMZM2G037444	agenet domain-containing protein / bromo-adjacent homology (BAH) domain-containing protein
AT5G64460	GRMZM2G154509
AT5G64460	GRMZM2G160184
AT3G60820	GRMZM2G074386	PBF1; peptidase/ threonine-type endopeptidase
AT5G16760	GRMZM2G084609	inositol 1,3,4-trisphosphate 5/6-kinase
AT4G12400	GRMZM2G128131	stress-inducible protein, putative
AT4G12400	GRMZM2G070863	stress-inducible protein, putative
AT4G39090	GRMZM2G098298	RD19 (RESPONSIVE TO DEHYDRATION 19); cysteine-type endopeptidase/ cysteine-type peptidase
AT5G61580	GRMZM2G080375	PFK4 (PHOSPHOFRUCTOKINASE 4); 6-phosphofructokinase
AT5G21080	GRMZM2G410357
AT5G20060	GRMZM2G015692	phospholipase/carboxylesterase family protein
AT5G61520	GRMZM5G801949	hexose transporter, putative
AT5G61520	GRMZM2G034061	hexose transporter, putative
AT1G01610	GRMZM2G020320	GPAT4 (GLYCEROL-3-PHOSPHATE ACYLTRANSFERASE 4); 1-acylglycerol-3-phosphate O-acyltransferase/ acyltransferase
AT1G74030	GRMZM2G064302	enolase, putative
AT5G54540	GRMZM2G126471
AT1G68590	GRMZM2G361569	plastid-specific 30S ribosomal protein 3, putative / PSRP-3, putative
AT3G12780	GRMZM2G083016	PGK1 (PHOSPHOGLYCERATE KINASE 1); phosphoglycerate kinase
AT3G12780	GRMZM2G003724	PGK1 (PHOSPHOGLYCERATE KINASE 1); phosphoglycerate kinase
AT3G12780	GRMZM2G089136	PGK1 (PHOSPHOGLYCERATE KINASE 1); phosphoglycerate kinase
AT3G27050	GRMZM2G057237	unknown protein
AT2G25620	GRMZM2G108147	protein phosphatase 2C, putative / PP2C, putative
AT2G25620	GRMZM2G180430	protein phosphatase 2C, putative / PP2C, putative
AT3G20230	GRMZM2G081180	50S ribosomal protein L18 family
AT1G14300	GRMZM2G138583	binding
AT1G79920	GRMZM2G361605	ATP binding
AT3G26935	GRMZM2G068657	zinc finger (DHHC type) family protein
AT5G25190	GRMZM2G104260	ethylene-responsive element-binding protein, putative
AT4G27940	GRMZM2G106703	mitochondrial substrate carrier family protein
AT5G05980	GRMZM2G393334	ATDFB (A. THALIANA DHFS-FPGS HOMOLOG B); tetrahydrofolylpolyglutamate synthase
AT1G74210	GRMZM2G058227	glycerophosphoryl diester phosphodiesterase family protein
AT3G13330	GRMZM2G107116	binding
AT1G43700	GRMZM2G079365	VIP1 (VIRE2-INTERACTING PROTEIN 1); protein binding / transcription factor
AT5G56290	GRMZM2G115855	PEX5 (PEROXIN 5); peroxisome matrix targeting signal-1 binding / protein binding
AT3G26100	GRMZM2G152616	regulator of chromosome condensation (RCC1) family protein
AT1G55000	GRMZM2G123128	peptidoglycan-binding LysM domain-containing protein
AT1G67420	GRMZM2G145063	peptidase
AT2G04240	GRMZM2G005840	XERICO; protein binding / zinc ion binding
AT2G04240	GRMZM2G018070	XERICO; protein binding / zinc ion binding
AT3G49870	GRMZM2G007188	ATARLA1C (ADP-ribosylation factor-like A1C); GTP binding
AT5G22800	GRMZM2G154664	EMB1030 (EMBRYO DEFECTIVE 1030); ATP binding / alanine-tRNA ligase/ ligase, forming aminoacyl-tRNA and related compounds / nucleic acid binding / nucleotide binding
AT1G74800	GRMZM2G176774	galactosyltransferase family protein
AT3G49500	GRMZM2G145201	RDR6 (RNA-DEPENDENT RNA POLYMERASE 6); RNA-directed RNA polymerase/ nucleic acid binding
AT1G11910	GRMZM2G123029	aspartyl protease family protein
AT1G13270	GRMZM2G090010	MAP1C (METHIONINE AMINOPEPTIDASE 1B); aminopeptidase/ metalloexopeptidase
AT1G13270	GRMZM2G068982	MAP1C (METHIONINE AMINOPEPTIDASE 1B); aminopeptidase/ metalloexopeptidase
AT1G33100	GRMZM2G151903	MATE efflux family protein
AT1G77450	GRMZM2G123667	anac032 (Arabidopsis NAC domain containing protein 32); transcription factor
AT5G09640	GRMZM2G471269	SCPL19; serine-type carboxypeptidase/ sinapoyltransferase
AT2G38640	GRMZM2G145655	unknown protein
AT2G38640	GRMZM2G440009	unknown protein
AT2G38640	GRMZM2G115481	unknown protein
AT1G15000	GRMZM2G131315	scpl50 (serine carboxypeptidase-like 50); serine-type carboxypeptidase
AT1G72360	GRMZM2G052667	ethylene-responsive element-binding protein, putative
AT5G06850	GRMZM2G400173	C2 domain-containing protein
AT4G30990	GRMZM2G111846	binding
AT5G53560	GRMZM2G135385	CB5-E (CYTOCHROME B5 ISOFORM E); heme binding
AT3G21180	GRMZM2G104730	ACA9 (AUTOINHIBITED CA(2+)-ATPASE 9); calcium-transporting ATPase/ calmodulin binding
AT3G21180	GRMZM2G305159	ACA9 (AUTOINHIBITED CA(2+)-ATPASE 9); calcium-transporting ATPase/ calmodulin binding
AT3G21180	GRMZM2G352695	ACA9 (AUTOINHIBITED CA(2+)-ATPASE 9); calcium-transporting ATPase/ calmodulin binding
AT4G31270	GRMZM2G334722	transcription factor
AT5G63160	GRMZM2G121115	BT1 (BTB AND TAZ DOMAIN PROTEIN 1); protein binding / transcription regulator
AT5G39940	GRMZM2G174554
AT1G03380	GRMZM2G078468	AtATG18g
AT1G03380	GRMZM2G546452	AtATG18g
AT2G45330	GRMZM2G061783	emb1067 (embryo defective 1067); tRNA 2'-phosphotransferase/ transferase, transferring phosphorus-containing groups
AT1G19660	GRMZM2G028665	wound-responsive family protein
AT1G19660	GRMZM2G053531	wound-responsive family protein
AT1G19100	AC194405.3_FG021	ATP-binding region, ATPase-like domain-containing protein-related
AT4G16480	GRMZM2G142063	INT4 (INOSITOL TRANSPORTER 4); carbohydrate transmembrane transporter/ myo-inositol:hydrogen symporter/ sugar:hydrogen symporter
AT5G03470	GRMZM2G009661	ATB' ALPHA; protein phosphatase type 2A regulator
AT1G03370	GRMZM2G005195	protein binding / zinc ion binding
AT4G35140	GRMZM2G123709	transducin family protein / WD-40 repeat family protein
AT5G65690	GRMZM2G001696	PCK2 (PHOSPHOENOLPYRUVATE CARBOXYKINASE 2); ATP binding / phosphoenolpyruvate carboxykinase (ATP)/ phosphoenolpyruvate carboxykinase/ purine nucleotide binding
AT2G33220	GRMZM2G070716
AT1G21410	GRMZM2G153075	SKP2A
AT2G25490	GRMZM2G069649	EBF1 (EIN3-BINDING F BOX PROTEIN 1); protein binding / ubiquitin-protein ligase
AT3G55120	GRMZM2G119186	TT5 (TRANSPARENT TESTA 5); chalcone isomerase
AT3G55120	GRMZM2G155329	TT5 (TRANSPARENT TESTA 5); chalcone isomerase
AT3G55020	GRMZM2G154883	RabGAP/TBC domain-containing protein
AT5G49710	GRMZM2G124416	unknown protein
AT3G04650	GRMZM5G831313	oxidoreductase
AT4G13400	GRMZM2G314692	unknown protein
AT5G47430	GRMZM2G379428	zinc ion binding
AT5G56750	GRMZM2G111886	Ndr family protein
AT3G09670	GRMZM2G066575	PWWP domain-containing protein
AT4G32690	GRMZM2G155868	GLB3; oxygen transporter
AT1G79090	GRMZM2G011079	unknown protein
AT5G62740	GRMZM2G117755	band 7 family protein
AT5G62740	GRMZM2G070659	band 7 family protein
AT2G47070	GRMZM2G133646	SPL1 (SQUAMOSA PROMOTER BINDING PROTEIN-LIKE 1); DNA binding / transcription factor
AT2G47070	GRMZM2G081127	SPL1 (SQUAMOSA PROMOTER BINDING PROTEIN-LIKE 1); DNA binding / transcription factor
AT2G02800	GRMZM2G129031	APK2B (PROTEIN KINASE 2B); ATP binding / kinase/ protein kinase/ protein serine/threonine kinase
AT4G21710	GRMZM2G113928	NRPB2; DNA binding / DNA-directed RNA polymerase
AT4G21710	GRMZM5G895064	NRPB2; DNA binding / DNA-directed RNA polymerase
AT5G05710	AC208341.4_FG005	pleckstrin homology (PH) domain-containing protein
AT3G28345	GRMZM2G146034	ABC transporter family protein
AT1G80530	GRMZM2G128515	nodulin family protein
AT1G80530	GRMZM2G127080	nodulin family protein
AT3G02450	GRMZM2G177070	cell division protein ftsH, putative
AT1G01720	GRMZM2G180328	ATAF1; transcription activator/ transcription factor
AT1G01720	GRMZM2G014653	ATAF1; transcription activator/ transcription factor
AT4G38660	GRMZM2G049057	thaumatin, putative
AT5G48820	GRMZM2G116885	ICK6 (INHIBITOR/INTERACTOR WITH CYCLIN-DEPENDENT KINASE); cyclin binding / cyclin-dependent protein kinase inhibitor
AT5G48820	GRMZM2G037926	ICK6 (INHIBITOR/INTERACTOR WITH CYCLIN-DEPENDENT KINASE); cyclin binding / cyclin-dependent protein kinase inhibitor
AT1G33360	GRMZM5G861603	ATP-dependent Clp protease ATP-binding subunit ClpX, putative
AT1G03140	GRMZM2G046916	splicing factor Prp18 family protein
AT1G03140	GRMZM2G102711	splicing factor Prp18 family protein
AT3G08860	GRMZM2G107739	alanine--glyoxylate aminotransferase, putative / beta-alanine-pyruvate aminotransferase, putative / AGT, putative
AT3G54880	GRMZM2G171723	unknown protein
AT1G49820	GRMZM2G464137	ATMTK (ARABIDOPSIS THALIANA S-METHYL-5-THIORIBOSE KINASE); S-methyl-5-thioribose kinase
AT5G53450	GRMZM2G150952	ORG1 (OBP3-responsive gene 1); ATP binding / kinase/ protein kinase
AT1G53470	GRMZM2G005996	MSL4 (MECHANOSENSITIVE CHANNEL OF SMALL CONDUCTANCE-LIKE 4)
AT1G79390	GRMZM2G149115	unknown protein
AT4G38180	GRMZM2G048987	FRS5 (FAR1-related sequence 5); zinc ion binding
AT3G23050	GRMZM2G079200	IAA7 (INDOLE-3-ACETIC ACID 7); transcription factor
AT3G18850	GRMZM2G135027	LPAT5; acyltransferase
AT5G15750	GRMZM2G053767	RNA-binding S4 domain-containing protein
AT3G11480	GRMZM2G050307	BSMT1; S-adenosylmethionine-dependent methyltransferase
AT5G12190	GRMZM2G107745	RNA recognition motif (RRM)-containing protein
AT5G12190	GRMZM2G358416	RNA recognition motif (RRM)-containing protein
AT1G15740	GRMZM2G366150	leucine-rich repeat family protein
AT1G15740	GRMZM5G863385	leucine-rich repeat family protein
AT2G02960	GRMZM2G109464	zinc finger (C3HC4-type RING finger) family protein
AT4G13180	GRMZM2G416110	short-chain dehydrogenase/reductase (SDR) family protein
AT2G17570	GRMZM2G007957	undecaprenyl pyrophosphate synthetase family protein / UPP synthetase family protein
AT1G52150	AC187157.4_FG005	ATHB-15; DNA binding / transcription factor
AT1G68020	GRMZM2G019183	ATTPS6; alpha,alpha-trehalose-phosphate synthase (UDP-forming)/ transferase, transferring glycosyl groups / trehalose-phosphatase
AT1G56700	GRMZM2G105523	pyrrolidone-carboxylate peptidase family protein
AT1G56700	GRMZM2G104443	pyrrolidone-carboxylate peptidase family protein
AT1G56700	GRMZM2G040515	pyrrolidone-carboxylate peptidase family protein
AT3G11945	GRMZM2G113476	homogentisate farnesyltransferase/ homogentisate geranylgeranyltransferase/ homogentisate solanesyltransferase
AT4G37790	GRMZM2G131476	HAT22; transcription factor
AT4G37790	GRMZM2G126808	HAT22; transcription factor
AT4G39640	GRMZM2G065073	GGT1 (GAMMA-GLUTAMYL TRANSPEPTIDASE 1); gamma-glutamyltransferase/ glutathione gamma-glutamylcysteinyltransferase
AT3G07790	GRMZM2G155783	DGCR14-related
AT3G07790	GRMZM2G417859	DGCR14-related
AT3G07790	GRMZM2G136085	DGCR14-related
AT3G07790	GRMZM2G116750	DGCR14-related
AT5G66810	GRMZM2G152853
AT1G66670	GRMZM2G001755	CLPP3; serine-type endopeptidase
AT1G11680	GRMZM2G096029	CYP51G1 (CYTOCHROME P450 51G1); oxygen binding / sterol 14-demethylase
AT3G07940	GRMZM2G109472	zinc finger and C2 domain protein, putative
AT4G23180	GRMZM2G084825	CRK10 (CYSTEINE-RICH RLK10); ATP binding / kinase/ protein kinase/ protein serine/threonine kinase/ protein tyrosine kinase
AT4G23180	GRMZM2G000633	CRK10 (CYSTEINE-RICH RLK10); ATP binding / kinase/ protein kinase/ protein serine/threonine kinase/ protein tyrosine kinase
AT4G23180	GRMZM2G087625	CRK10 (CYSTEINE-RICH RLK10); ATP binding / kinase/ protein kinase/ protein serine/threonine kinase/ protein tyrosine kinase
AT3G61510	GRMZM5G894619	ACS1 (ACC SYNTHASE 1); 1-aminocyclopropane-1-carboxylate synthase
AT5G54730	GRMZM2G116700	AtATG18f
AT1G65290	GRMZM2G062481	mtACP2 (mitochondrial acyl carrier protein 2); acyl carrier/ metal ion binding
AT1G72310	GRMZM2G049070	ATL3; protein binding / zinc ion binding
AT5G39210	GRMZM2G163407	CRR7 (CHLORORESPIRATORY REDUCTION 7)
AT3G62830	GRMZM2G381473	AUD1; UDP-glucuronate decarboxylase/ catalytic/ dTDP-glucose 4,6-dehydratase
AT3G07880	GRMZM2G150724	Rho GDP-dissociation inhibitor family protein
AT5G54600	GRMZM2G463913	50S ribosomal protein L24, chloroplast (CL24)
AT1G03250	GRMZM2G099052	unknown protein
AT2G02370	GRMZM2G039583
AT3G02600	GRMZM2G447433	LPP3 (LIPID PHOSPHATE PHOSPHATASE 3); phosphatidate phosphatase
AT5G05740	GRMZM2G044697	EGY2; metalloendopeptidase
AT3G56820	GRMZM2G036099	unknown protein
AT1G03230	GRMZM2G053206	extracellular dermal glycoprotein, putative / EDGP, putative
AT2G43190	GRMZM2G061105	ribonuclease P family protein
AT2G17120	GRMZM2G410991	LYM2 (LYSM DOMAIN GPI-ANCHORED PROTEIN 2 PRECURSOR)
AT2G04340	GRMZM5G827575	unknown protein
AT4G34520	GRMZM2G393897	KCS18; acyltransferase/ fatty acid elongase
AT3G57880	GRMZM2G416484	C2 domain-containing protein
AT2G25280	GRMZM2G016827
AT5G50960	GRMZM2G031496	NBP35 (NUCLEOTIDE BINDING PROTEIN 35); iron-sulfur cluster binding / nucleotide binding / protein homodimerization
AT3G23600	GRMZM2G179301	dienelactone hydrolase family protein
AT3G23600	GRMZM2G154881	dienelactone hydrolase family protein
AT4G15955	GRMZM2G133407	epoxide hydrolase-related
AT2G41430	GRMZM2G037189	ERD15 (EARLY RESPONSIVE TO DEHYDRATION 15); protein binding
AT2G41430	GRMZM2G181551	ERD15 (EARLY RESPONSIVE TO DEHYDRATION 15); protein binding
AT5G39360	GRMZM2G027183	EDL2 (EID1-like 2)
AT5G42050	GRMZM2G071154
AT5G42050	AC207342.3_FG008
AT1G69070	GRMZM2G083437
AT4G33300	GRMZM2G443525	ADR1-L1 (ADR1-like 1); ATP binding / protein binding
AT4G33300	GRMZM2G044724	ADR1-L1 (ADR1-like 1); ATP binding / protein binding
AT1G13340	GRMZM2G132958	unknown protein
AT1G54290	GRMZM5G835323	eukaryotic translation initiation factor SUI1, putative
AT1G54290	GRMZM2G113414	eukaryotic translation initiation factor SUI1, putative
AT1G54290	GRMZM2G073535	eukaryotic translation initiation factor SUI1, putative
AT2G31170	GRMZM2G156565	SYCO ARATH; ATP binding / aminoacyl-tRNA ligase/ cysteine-tRNA ligase/ nucleotide binding
AT2G31170	GRMZM2G002851	SYCO ARATH; ATP binding / aminoacyl-tRNA ligase/ cysteine-tRNA ligase/ nucleotide binding
AT5G54840	GRMZM2G027344	SGP1; GTP binding
AT5G54840	GRMZM2G125507	SGP1; GTP binding
AT3G03900	GRMZM5G845021	adenylylsulfate kinase, putative
AT2G44100	GRMZM2G047431	ATGDI1 (ARABIDOPSIS THALIANA GUANOSINE NUCLEOTIDE DIPHOSPHATE DISSOCIATION INHIBITOR 1); RAB GDP-dissociation inhibitor
AT1G72175	GRMZM2G170137	zinc finger (C3HC4-type RING finger) family protein
AT1G49050	GRMZM2G058026	aspartyl protease family protein
AT1G49050	GRMZM2G125544	aspartyl protease family protein
AT1G72520	GRMZM2G104843	lipoxygenase, putative
AT5G15070	GRMZM2G022997	acid phosphatase/ oxidoreductase/ transition metal ion binding
AT2G17700	GRMZM2G028709	protein kinase family protein
AT2G17700	GRMZM2G104658	protein kinase family protein
AT2G42320	GRMZM2G132704	nucleolar protein gar2-related
AT4G03090	GRMZM2G339848	sequence-specific DNA binding / transcription factor
AT1G62200	GRMZM2G167138	proton-dependent oligopeptide transport (POT) family protein
AT1G10390	GRMZM2G344924	nucleoporin family protein
AT3G54020	GRMZM2G147724	phosphatidic acid phosphatase-related / PAP2-related
AT5G67385	GRMZM2G004523	protein binding / signal transducer
AT1G36070	GRMZM2G078806	WD-40 repeat family protein
AT5G22740	GRMZM2G010142	ATCSLA02; mannan synthase/ transferase, transferring glycosyl groups
AT3G45050	GRMZM2G074252	unknown protein
AT2G15490	GRMZM2G168474	UGT73B4 (UDP-GLYCOSYLTRANSFERASE 73B4); UDP-glucosyltransferase/ UDP-glycosyltransferase/ quercetin 3-O-glucosyltransferase/ quercetin 7-O-glucosyltransferase/ transferase, transferring glycosyl groups
AT3G09050	GRMZM2G031057	unknown protein
AT5G60040	GRMZM2G080176	NRPC1; DNA binding / DNA-directed RNA polymerase/ ribonucleoside binding / zinc ion binding
AT5G50170	GRMZM2G005195	C2 domain-containing protein / GRAM domain-containing protein
AT3G47160	GRMZM2G131591	protein binding / zinc ion binding
AT1G09570	GRMZM2G157727	PHYA (PHYTOCHROME A); G-protein coupled photoreceptor/ protein histidine kinase/ red or far-red light photoreceptor/ signal transducer
AT2G22475	GRMZM2G070375	GEM (GL2-EXPRESSION MODULATOR)
AT5G07120	GRMZM2G141760	SNX2b (SORTING NEXIN 2b); phosphoinositide binding / protein binding
AT4G08950	GRMZM2G149422	EXO (EXORDIUM)
AT4G08950	GRMZM2G008353	EXO (EXORDIUM)
AT5G62790	GRMZM2G056975	DXR (1-DEOXY-D-XYLULOSE 5-PHOSPHATE REDUCTOISOMERASE); 1-deoxy-D-xylulose-5-phosphate reductoisomerase
AT4G24160	GRMZM2G079109	hydrolase, alpha/beta fold family protein
AT3G48980	GRMZM2G033746
AT3G49590	GRMZM2G129675
AT3G19640	GRMZM2G139822	magnesium transporter CorA-like family protein (MRS2-3)
AT5G09880	GRMZM2G071589	RNA recognition motif (RRM)-containing protein
AT5G09880	GRMZM5G832248	RNA recognition motif (RRM)-containing protein
AT3G01540	GRMZM2G066440	DRH1 (DEAD BOX RNA HELICASE 1); ATP-dependent RNA helicase/ ATPase
AT3G01540	GRMZM5G893381	DRH1 (DEAD BOX RNA HELICASE 1); ATP-dependent RNA helicase/ ATPase
AT2G29200	GRMZM2G046776	APUM1 (Arabidopsis Pumilio 1); RNA binding / binding
AT2G29200	GRMZM2G123537	APUM1 (Arabidopsis Pumilio 1); RNA binding / binding
AT3G19990	GRMZM2G145133	unknown protein
AT2G45900	GRMZM2G388585	unknown protein
AT3G61960	GRMZM2G105415	protein kinase family protein
AT5G62920	GRMZM2G040736	ARR6 (RESPONSE REGULATOR 6); transcription regulator/ two-component response regulator
AT1G04160	GRMZM2G449909	XIB (MYOSIN XI B); motor
AT1G71720	GRMZM2G546254	S1 RNA-binding domain-containing protein
AT5G09300	GRMZM2G088689	2-oxoisovalerate dehydrogenase, putative / 3-methyl-2-oxobutanoate dehydrogenase, putative / branched-chain alpha-keto acid dehydrogenase E1 alpha subunit, putative
AT3G01910	GRMZM2G114739	SOX (SULFITE OXIDASE); sulfite oxidase
AT5G37770	GRMZM2G097900	TCH2 (TOUCH 2); calcium ion binding
AT5G52570	GRMZM2G152135	BETA-OHASE 2 (BETA-CAROTENE HYDROXYLASE 2); carotene beta-ring hydroxylase
AT5G19000	GRMZM2G148213	ATBPM1 (BTB-POZ and MATH domain 1); protein binding
AT4G31520	GRMZM2G121074	SDA1 family protein
AT3G12915	AC234166.1_FG001	GTP binding / GTPase
AT1G01560	GRMZM2G123886	ATMPK11; MAP kinase/ kinase
AT4G34490	GRMZM2G048475	ATCAP1 (ARABIDOPSIS THALIANA CYCLASE ASSOCIATED PROTEIN 1); actin binding
AT4G31805	GRMZM2G152126	WRKY family transcription factor
AT4G25170	GRMZM2G056762
AT4G24770	GRMZM2G011129	RBP31 (31-KDA RNA BINDING PROTEIN); RNA binding / poly(U) binding
AT3G22840	GRMZM2G355752	ELIP1 (EARLY LIGHT-INDUCABLE PROTEIN); chlorophyll binding
AT3G22840	GRMZM2G425728	ELIP1 (EARLY LIGHT-INDUCABLE PROTEIN); chlorophyll binding
AT2G15530	GRMZM2G174926	zinc finger (C3HC4-type RING finger) family protein
AT1G45207	GRMZM2G001973	remorin family protein
AT1G30900	GRMZM2G067546	vacuolar sorting receptor, putative
AT1G30900	GRMZM2G389362	vacuolar sorting receptor, putative
AT5G43560	GRMZM5G852454	meprin and TRAF homology domain-containing protein / MATH domain-containing protein
AT5G43560	GRMZM2G368448	meprin and TRAF homology domain-containing protein / MATH domain-containing protein
AT3G55470	GRMZM2G082199	C2 domain-containing protein
AT5G19430	GRMZM2G168707	zinc finger (C3HC4-type RING finger) family protein
AT1G15780	GRMZM2G020920	unknown protein
AT5G01290	GRMZM2G030463	mRNA guanylyltransferase/ phosphatase/ polynucleotide 5'-phosphatase/ protein tyrosine phosphatase/ protein tyrosine/serine/threonine phosphatase
AT5G06300	GRMZM2G059392	carboxy-lyase
AT2G41380	GRMZM2G148904	embryo-abundant protein-related
AT3G48360	GRMZM2G121115	BT2 (BTB AND TAZ DOMAIN PROTEIN 2); protein binding / transcription factor/ transcription regulator
AT4G28490	GRMZM2G167253	HAE (HAESA); ATP binding / kinase/ protein kinase/ protein serine/threonine kinase
AT4G28490	GRMZM2G176206	HAE (HAESA); ATP binding / kinase/ protein kinase/ protein serine/threonine kinase
AT3G21360	GRMZM2G141665	electron carrier/ oxidoreductase
AT3G21360	GRMZM2G165769	electron carrier/ oxidoreductase
AT3G54390	GRMZM2G375307	transcription factor
AT3G54390	GRMZM2G153575	transcription factor
AT3G15090	GRMZM2G055857	oxidoreductase, zinc-binding dehydrogenase family protein
AT5G62090	GRMZM2G076630
AT5G62090	GRMZM2G071491
AT5G55410	GRMZM2G000221	protease inhibitor/seed storage/lipid transfer protein (LTP) family protein
AT4G28300	GRMZM2G038183	hydroxyproline-rich glycoprotein family protein
AT2G24260	GRMZM2G116785	basic helix-loop-helix (bHLH) family protein
AT1G09660	GRMZM2G125531	KH domain-containing quaking protein, putative
AT2G30933	GRMZM2G019771
AT2G37480	GRMZM2G155321	unknown protein
AT1G15750	GRMZM2G316967	TPL (TOPLESS); protein binding / protein homodimerization/ transcription repressor
AT2G20300	GRMZM2G330298	ALE2 (Abnormal Leaf Shape 2); kinase
AT1G28200	GRMZM2G100391	FIP1 (FH INTERACTING PROTEIN 1)
AT2G38410	GRMZM2G410782	VHS domain-containing protein / GAT domain-containing protein
AT2G38410	GRMZM2G023105	VHS domain-containing protein / GAT domain-containing protein
AT5G65770	GRMZM2G320013	LINC4 (LITTLE NUCLEI4)
AT4G30790	GRMZM2G119571	unknown protein
AT4G30790	GRMZM2G143445	unknown protein
AT1G63700	GRMZM2G093316	YDA (YODA); ATP binding / kinase/ protein kinase/ protein serine/threonine kinase
AT3G13040	GRMZM2G083472	myb family transcription factor
AT3G13040	GRMZM2G010920	myb family transcription factor
AT2G39940	GRMZM2G151536	COI1 (CORONATINE INSENSITIVE 1); protein binding / ubiquitin-protein ligase
AT4G21585	GRMZM2G112968	ENDO4 (endonuclease 4); T/G mismatch-specific endonuclease/ endonuclease/ nucleic acid binding / single-stranded DNA specific endodeoxyribonuclease
AT2G45910	GRMZM2G142544	protein kinase family protein / U-box domain-containing protein
AT2G45910	GRMZM2G310410	protein kinase family protein / U-box domain-containing protein
AT2G45910	GRMZM2G018059	protein kinase family protein / U-box domain-containing protein
AT2G35680	GRMZM2G119079	dual specificity protein phosphatase family protein
AT4G37480	GRMZM2G141940	DNAJ heat shock N-terminal domain-containing protein
AT5G47740	GRMZM2G114801
AT2G24390	GRMZM2G170805
AT2G24390	GRMZM2G102912
AT2G18750	AC202073.4_FG001	calmodulin-binding protein
AT2G18750	GRMZM2G054109	calmodulin-binding protein
AT2G18750	GRMZM2G113453	calmodulin-binding protein
AT4G30480	GRMZM2G104179	tetratricopeptide repeat (TPR)-containing protein
AT3G47800	GRMZM2G041356	aldose 1-epimerase family protein
AT4G32300	GRMZM2G059740	SD2-5 (S-DOMAIN-2 5); carbohydrate binding / kinase/ protein kinase
AT4G32300	GRMZM2G007477	SD2-5 (S-DOMAIN-2 5); carbohydrate binding / kinase/ protein kinase
AT4G32300	GRMZM2G435592	SD2-5 (S-DOMAIN-2 5); carbohydrate binding / kinase/ protein kinase
AT4G32300	GRMZM2G076212	SD2-5 (S-DOMAIN-2 5); carbohydrate binding / kinase/ protein kinase
AT3G18290	GRMZM2G320399	EMB2454 (embryo defective 2454); protein binding / zinc ion binding
AT3G18290	GRMZM2G312712	EMB2454 (embryo defective 2454); protein binding / zinc ion binding
AT3G18290	GRMZM2G175661	EMB2454 (embryo defective 2454); protein binding / zinc ion binding
AT3G07040	GRMZM2G005347	RPM1 (RESISTANCE TO P. SYRINGAE PV MACULICOLA 1); nucleotide binding / protein binding
AT3G07040	AC203972.3_FG001	RPM1 (RESISTANCE TO P. SYRINGAE PV MACULICOLA 1); nucleotide binding / protein binding
AT3G07040	GRMZM2G105428	RPM1 (RESISTANCE TO P. SYRINGAE PV MACULICOLA 1); nucleotide binding / protein binding
AT2G35410	GRMZM2G090271	33 kDa ribonucleoprotein, chloroplast, putative / RNA-binding protein cp33, putative
AT5G62810	GRMZM2G396292	PEX14; protein binding / protein transporter
AT5G62810	GRMZM2G363460	PEX14; protein binding / protein transporter
AT5G62810	GRMZM2G169486	PEX14; protein binding / protein transporter
AT3G04090	GRMZM2G060922	SIP1A (SMALL AND BASIC INTRINSIC PROTEIN 1A); water channel
AT1G77180	GRMZM2G478709	chromatin protein family
AT4G35830	GRMZM2G009808	aconitate hydratase, cytoplasmic / citrate hydro-lyase / aconitase (ACO)
AT4G35830	GRMZM5G858454	aconitate hydratase, cytoplasmic / citrate hydro-lyase / aconitase (ACO)
AT5G45290	GRMZM2G170434	zinc finger (C3HC4-type RING finger) family protein
AT5G45290	GRMZM2G108084	zinc finger (C3HC4-type RING finger) family protein
AT5G07270	GRMZM2G142345	ankyrin repeat family protein
AT5G07270	GRMZM2G006973	ankyrin repeat family protein
AT5G07270	AC194389.3_FG001	ankyrin repeat family protein
AT2G02050	GRMZM2G137312	NADH-ubiquinone oxidoreductase B18 subunit, putative
AT1G80190	GRMZM2G049536	PSF1 (PARTNER OF SLD FIVE 1)
AT5G22000	GRMZM2G098637	RHF2A (RING-H2 GROUP F2A); protein binding / zinc ion binding
AT5G22000	GRMZM2G027495	RHF2A (RING-H2 GROUP F2A); protein binding / zinc ion binding
AT3G43590	GRMZM2G150813	zinc knuckle (CCHC-type) family protein
AT1G01030	GRMZM2G082227	NGA3 (NGATHA3); transcription factor
AT1G29700	GRMZM2G307600	unknown protein
AT5G27290	GRMZM2G047919	unknown protein
AT4G17500	GRMZM2G080516	ATERF-1 (ETHYLENE RESPONSIVE ELEMENT BINDING FACTOR 1); DNA binding / transcription activator/ transcription factor
AT1G77380	GRMZM2G161641	AAP3; amino acid transmembrane transporter
AT1G77380	GRMZM2G164814	AAP3; amino acid transmembrane transporter
AT1G77380	GRMZM2G076593	AAP3; amino acid transmembrane transporter
AT1G04950	GRMZM2G013908	TAF6 (TBP-ASSOCIATED FACTOR 6); DNA binding / RNA polymerase II transcription factor/ transcription initiation factor
AT4G30580	GRMZM2G033926	ATS2; 1-acylglycerol-3-phosphate O-acyltransferase/ acyltransferase
AT2G30020	AC208201.3_FG002	protein phosphatase 2C, putative / PP2C, putative
AT2G30020	GRMZM2G465287	protein phosphatase 2C, putative / PP2C, putative
AT1G60160	GRMZM2G084486	potassium transporter family protein
AT1G60160	GRMZM2G036916	potassium transporter family protein
AT4G09020	GRMZM2G150796	ISA3 (ISOAMYLASE 3); alpha-amylase/ isoamylase
AT4G09020	GRMZM2G138060	ISA3 (ISOAMYLASE 3); alpha-amylase/ isoamylase
AT5G64400	GRMZM2G028379	unknown protein
AT5G64400	GRMZM2G031501	unknown protein
AT5G51570	GRMZM2G173858	band 7 family protein
AT5G38710	GRMZM2G053720	proline oxidase, putative / osmotic stress-responsive proline dehydrogenase, putative
AT4G19600	GRMZM2G068340	CYCT1;4; cyclin-dependent protein kinase
AT4G19600	GRMZM2G101635	CYCT1;4; cyclin-dependent protein kinase
AT4G19600	GRMZM2G308570	CYCT1;4; cyclin-dependent protein kinase
AT1G28280	GRMZM2G314520	VQ motif-containing protein
AT5G53850	GRMZM2G111164	haloacid dehalogenase-like hydrolase family protein
AT5G53850	GRMZM2G574782	haloacid dehalogenase-like hydrolase family protein
AT3G47640	GRMZM2G350312	basic helix-loop-helix (bHLH) family protein
AT3G47640	GRMZM2G133675	basic helix-loop-helix (bHLH) family protein
AT1G32810	GRMZM2G013765	protein binding / zinc ion binding
AT1G32810	GRMZM2G455816	protein binding / zinc ion binding
AT2G13650	GRMZM5G863229	GONST1 (Golgi Nucleotide Sugar Transporter 1); GDP-mannose transmembrane transporter/ nucleotide-sugar transmembrane transporter
AT2G38760	GRMZM2G132442	ANNAT3 (ANNEXIN ARABIDOPSIS 3); calcium ion binding / calcium-dependent phospholipid binding
AT5G01400	GRMZM2G134284	ESP4 (ENHANCED SILENCING PHENOTYPE 4); binding
AT5G38530	GRMZM2G054465	tryptophan synthase-related
AT1G48410	GRMZM5G892991	AGO1 (ARGONAUTE 1); endoribonuclease/ miRNA binding / protein binding / siRNA binding
AT1G48410	GRMZM2G404121	AGO1 (ARGONAUTE 1); endoribonuclease/ miRNA binding / protein binding / siRNA binding
AT1G48410	GRMZM2G039455	AGO1 (ARGONAUTE 1); endoribonuclease/ miRNA binding / protein binding / siRNA binding
AT1G48410	GRMZM2G059033	AGO1 (ARGONAUTE 1); endoribonuclease/ miRNA binding / protein binding / siRNA binding
AT1G48410	GRMZM2G457370	AGO1 (ARGONAUTE 1); endoribonuclease/ miRNA binding / protein binding / siRNA binding
AT1G26550	GRMZM2G048277	peptidyl-prolyl cis-trans isomerase PPIC-type family protein
AT5G46020	GRMZM2G148985	unknown protein
AT1G78630	GRMZM2G043212	emb1473 (embryo defective 1473); structural constituent of ribosome
AT3G17611	GRMZM2G053066	ATRBL14 (ARABIDOPSIS RHOMBOID-LIKE PROTEIN 14); zinc ion binding
AT1G13110	GRMZM2G351259	CYP71B7; electron carrier/ heme binding / iron ion binding / monooxygenase/ oxygen binding
AT4G33950	GRMZM2G035809	OST1 (OPEN STOMATA 1); calcium-dependent protein serine/threonine kinase/ kinase/ protein kinase
AT1G50450	GRMZM2G123652	binding / catalytic
AT5G11260	GRMZM2G137046	HY5 (ELONGATED HYPOCOTYL 5); DNA binding / double-stranded DNA binding / transcription factor
AT5G11260	GRMZM2G140355	HY5 (ELONGATED HYPOCOTYL 5); DNA binding / double-stranded DNA binding / transcription factor
AT5G11950	GRMZM2G021406	protein homodimerization
AT2G05940	GRMZM2G373435	protein kinase, putative
AT2G05940	GRMZM2G127031	protein kinase, putative
AT2G05940	GRMZM2G175164	protein kinase, putative
AT4G22850	GRMZM2G004784
AT4G35770	GRMZM2G048085	SEN1 (SENESCENCE 1)
AT2G03760	GRMZM2G347146	ST; brassinosteroid sulfotransferase/ sulfotransferase
AT1G66240	GRMZM2G094742	ATX1 (ARABIDOPSIS HOMOLOG OF ANTI-OXIDANT 1); metal ion binding
AT3G26060	GRMZM2G012276	ATPRX Q; antioxidant/ peroxiredoxin
AT3G16560	GRMZM2G016749	protein phosphatase 2C-related / PP2C-related
AT3G16560	GRMZM2G443509	protein phosphatase 2C-related / PP2C-related
AT4G24060	GRMZM2G010290	Dof-type zinc finger domain-containing protein
AT1G60200	GRMZM5G895175	splicing factor PWI domain-containing protein / RNA recognition motif (RRM)-containing protein
AT1G49400	GRMZM2G108008	emb1129 (embryo defective 1129); structural constituent of ribosome
AT1G24340	GRMZM2G394212	emb2421 (embryo defective 2421); monooxygenase/ oxidoreductase
AT4G26840	GRMZM2G053898	SUMO1 (SMALL UBIQUITIN-LIKE MODIFIER 1); protein binding / protein tag
AT4G26840	GRMZM2G082390	SUMO1 (SMALL UBIQUITIN-LIKE MODIFIER 1); protein binding / protein tag
AT5G14800	GRMZM2G068665	P5CR (PYRROLINE-5- CARBOXYLATE (P5C) REDUCTASE); pyrroline-5-carboxylate reductase
AT3G03690	GRMZM2G038898	UNE7 (unfertilized embryo sac 7); acetylglucosaminyltransferase/ transferase, transferring glycosyl groups
AT1G24706	GRMZM2G461356	unknown protein
AT4G33510	GRMZM5G828182	DHS2 (3-deoxy-d-arabino-heptulosonate 7-phosphate synthase); 3-deoxy-7-phosphoheptulonate synthase
AT1G78780	GRMZM5G886177	pathogenesis-related family protein
AT3G12920	GRMZM2G035821	protein binding / zinc ion binding
AT3G09650	GRMZM2G050697	HCF152 (HIGH CHLOROPHYLL FLUORESCENCE 152); mRNA binding
AT3G01660	GRMZM2G100344	methyltransferase
AT2G26830	GRMZM2G100333	emb1187 (embryo defective 1187); kinase/ phosphotransferase, alcohol group as acceptor
AT5G47570	AC234161.1_FG010	unknown protein
AT2G04030	GRMZM5G833699	CR88; ATP binding
AT2G39050	GRMZM2G410766	hydroxyproline-rich glycoprotein family protein
AT2G39050	GRMZM2G348125	hydroxyproline-rich glycoprotein family protein
AT3G47620	GRMZM2G142751	AtTCP14 (TEOSINTE BRANCHED1, CYCLOIDEA and PCF (TCP) 14); transcription factor
AT3G20970	GRMZM2G131249	NFU4; structural molecule
AT1G21460	GRMZM2G153358	nodulin MtN3 family protein
AT1G08420	GRMZM2G070323	kelch repeat-containing protein / serine/threonine phosphoesterase family protein
AT3G60380	GRMZM2G365134
AT3G26360	GRMZM2G301208	unknown protein
AT1G02205	GRMZM2G066578	CER1 (ECERIFERUM 1); octadecanal decarbonylase
AT1G67730	GRMZM2G465868	YBR159; ketoreductase/ oxidoreductase
AT5G41080	GRMZM2G064962	glycerophosphoryl diester phosphodiesterase family protein
AT5G65550	GRMZM2G180283	UDP-glucoronosyl/UDP-glucosyl transferase family protein
AT5G51070	GRMZM2G149567	ERD1 (EARLY RESPONSIVE TO DEHYDRATION 1); ATP binding / ATPase/ nucleoside-triphosphatase/ nucleotide binding / protein binding
AT4G25450	GRMZM2G077361	ATNAP8; ATPase, coupled to transmembrane movement of substances / transporter
AT1G58200	GRMZM2G028914	MSL3 (MscS-LIKE 3); ion channel
AT3G60450	GRMZM2G060185
AT2G43560	GRMZM2G030494	immunophilin / FKBP-type peptidyl-prolyl cis-trans isomerase family protein
AT3G63480	GRMZM5G878823	kinesin heavy chain, putative
AT1G04970	GRMZM2G161377	lipid-binding serum glycoprotein family protein
AT1G04970	GRMZM2G352607	lipid-binding serum glycoprotein family protein
AT5G21170	GRMZM2G025459	5'-AMP-activated protein kinase beta-2 subunit, putative
AT3G20930	GRMZM5G899787	RNA recognition motif (RRM)-containing protein
AT3G58750	GRMZM2G135588	CSY2 (citrate synthase 2); citrate (SI)-synthase
AT5G03250	GRMZM2G301803	phototropic-responsive NPH3 family protein
AT5G50380	GRMZM2G165301	ATEXO70F1 (exocyst subunit EXO70 family protein F1); protein binding
AT5G50380	GRMZM2G177227	ATEXO70F1 (exocyst subunit EXO70 family protein F1); protein binding
AT3G49180	GRMZM2G128477	RID3 (ROOT INITIATION DEFECTIVE 3); nucleotide binding
AT1G71930	AC212859.3_FG008	VND7 (VASCULAR RELATED NAC-DOMAIN PROTEIN 7); transcription activator/ transcription factor/ transcription regulator
AT1G79810	GRMZM2G116714	TED3 (REVERSAL OF THE DET PHENOTYPE 3); protein binding / zinc ion binding
AT1G05370	GRMZM2G051689
AT1G27750	GRMZM2G390221	nucleic acid binding
AT3G24520	GRMZM2G105348	AT-HSFC1; DNA binding / transcription factor
AT2G17510	GRMZM2G031859	EMB2763 (EMBRYO DEFECTIVE 2763); RNA binding / ribonuclease
AT2G27170	GRMZM2G456570	TTN7 (TITAN7); ATP binding / protein binding
AT4G24020	GRMZM2G375675	NLP7 (NIN LIKE PROTEIN 7); transcription factor
AT4G05000	GRMZM5G809184	VPS28-2; transporter
AT4G05000	GRMZM2G135054	VPS28-2; transporter
AT2G21260	GRMZM2G174481	mannose 6-phosphate reductase (NADPH-dependent), putative
AT1G61660	GRMZM2G155217	basic helix-loop-helix (bHLH) family protein
AT1G61660	GRMZM2G313058	basic helix-loop-helix (bHLH) family protein
AT1G61660	GRMZM2G440529	basic helix-loop-helix (bHLH) family protein
AT2G26660	GRMZM2G171423	SPX2 (SPX DOMAIN GENE 2)
AT3G27160	GRMZM2G145962	GHS1 (GLUCOSE HYPERSENSITIVE 1); structural constituent of ribosome
AT3G23920	GRMZM2G175218	BAM1 (BETA-AMYLASE 1); beta-amylase
AT3G23920	GRMZM2G035749	BAM1 (BETA-AMYLASE 1); beta-amylase
AT3G23920	GRMZM2G007939	BAM1 (BETA-AMYLASE 1); beta-amylase
AT3G23920	GRMZM2G450125	BAM1 (BETA-AMYLASE 1); beta-amylase
AT3G01480	GRMZM2G015967	CYP38 (cyclophilin 38); peptidyl-prolyl cis-trans isomerase
AT5G15120	GRMZM2G136347	unknown protein
AT5G61450	GRMZM5G891969	2-phosphoglycerate kinase-related
AT5G61450	GRMZM5G823855	2-phosphoglycerate kinase-related
AT5G16190	GRMZM2G108600	ATCSLA11; cellulose synthase/ transferase, transferring glycosyl groups
AT1G16480	GRMZM2G004715
AT3G57300	GRMZM2G469162	INO80 (INO80 ORTHOLOG); ATP binding / DNA binding / helicase/ nucleic acid binding
AT2G35060	AC233953.1_FG005	KUP11; potassium ion transmembrane transporter
AT2G35060	GRMZM2G086389	KUP11; potassium ion transmembrane transporter
AT2G35060	GRMZM2G120163	KUP11; potassium ion transmembrane transporter
AT2G35060	GRMZM2G020766	KUP11; potassium ion transmembrane transporter
AT1G10890	GRMZM2G023328	unknown protein
AT1G10890	GRMZM2G091258	unknown protein
AT2G41720	GRMZM2G158452	EMB2654 (EMBRYO DEFECTIVE 2654)
AT1G68570	GRMZM5G827496	proton-dependent oligopeptide transport (POT) family protein
AT1G68570	GRMZM2G361652	proton-dependent oligopeptide transport (POT) family protein
AT1G68570	GRMZM2G026523	proton-dependent oligopeptide transport (POT) family protein
AT1G30240	GRMZM2G072210	binding, unknown protein
AT2G28550	GRMZM2G416701	RAP2.7 (RELATED TO AP2.7); DNA binding / transcription factor
AT5G16000	GRMZM2G060522	NIK1 (NSP-INTERACTING KINASE 1); kinase
AT4G00620	AC233922.1_FG005	tetrahydrofolate dehydrogenase/cyclohydrolase, putative
AT2G37240	GRMZM2G052479
AT3G45740	GRMZM2G030097	hydrolase family protein / HAD-superfamily protein
AT1G08550	GRMZM2G027219	NPQ1 (NON-PHOTOCHEMICAL QUENCHING 1); violaxanthin de-epoxidase
AT1G26180	GRMZM5G817759	unknown protein
AT4G01070	GRMZM2G162783	GT72B1; UDP-glucosyltransferase/ UDP-glycosyltransferase/ transferase, transferring glycosyl groups
AT3G03890	GRMZM2G007651	FMN binding
AT5G64360	AC225193.3_FG004	DNAJ heat shock N-terminal domain-containing protein
AT1G09920	GRMZM2G159041	TRAF-type zinc finger-related
AT1G08030	AC231745.1_FG004	unknown protein
AT4G24800	GRMZM2G045070	MA3 domain-containing protein
AT1G31170	GRMZM2G007683	SRX (SULFIREDOXIN); DNA binding / oxidoreductase, acting on sulfur group of donors
AT2G20850	GRMZM2G085246	SRF1 (strubbelig receptor family 1); kinase
AT1G63690	GRMZM2G096343	protease-associated (PA) domain-containing protein
AT2G20560	GRMZM2G119316	DNAJ heat shock family protein
AT2G20560	GRMZM5G835677	DNAJ heat shock family protein
AT2G26800	GRMZM2G095141	hydroxymethylglutaryl-CoA lyase, putative / 3-hydroxy-3-methylglutarate-CoA lyase, putative / HMG-CoA lyase, putative
AT4G15233	GRMZM2G479906	ATP binding / ATPase/ nucleoside-triphosphatase/ nucleotide binding
AT2G26310	GRMZM5G882986	chalcone isomerase
AT3G47660	GRMZM2G174949	Ran GTPase binding / chromatin binding / zinc ion binding
AT1G65680	GRMZM2G082520	ATEXPB2 (ARABIDOPSIS THALIANA EXPANSIN B2)
AT1G65680	GRMZM2G176595	ATEXPB2 (ARABIDOPSIS THALIANA EXPANSIN B2)
AT1G65680	GRMZM2G094990	ATEXPB2 (ARABIDOPSIS THALIANA EXPANSIN B2)
AT4G37120	GRMZM2G142157	SMP2; single-stranded RNA binding
AT1G14690	GRMZM2G121649	MAP65-7 (MICROTUBULE-ASSOCIATED PROTEIN 65-7)
AT3G61600	GRMZM2G038691	ATPOB1; protein binding
AT5G18400	GRMZM2G407347	unknown protein
AT5G18400	GRMZM2G068059	unknown protein
AT1G71240	GRMZM2G141185	unknown protein
AT3G17470	GRMZM2G152040	RelA/SpoT domain-containing protein / calcium-binding EF-hand family protein
AT2G14850	GRMZM2G061629	unknown protein
AT3G03340	GRMZM2G069916	UNE6 (unfertilized embryo sac 6)
AT5G57960	GRMZM2G027021	GTP-binding family protein
AT3G54650	GRMZM2G141332	FBL17; ubiquitin-protein ligase
AT3G52820	GRMZM2G174549	PAP22 (PURPLE ACID PHOSPHATASE 22); acid phosphatase/ protein serine/threonine phosphatase
AT2G47970	GRMZM2G056495	NPL4 family protein
AT4G16390	GRMZM2G128665
AT2G02010	GRMZM2G098875	GAD4 (glutamate decarboxylase 4); calmodulin binding
AT2G02010	GRMZM2G017110	GAD4 (glutamate decarboxylase 4); calmodulin binding
AT2G28370	GRMZM2G136901
AT5G23150	GRMZM2G363038	HUA2 (ENHANCER OF AG-4 2); transcription factor
AT4G21700	GRMZM2G423202	unknown protein
AT2G19130	GRMZM2G411668	S-locus lectin protein kinase family protein
AT2G19130	GRMZM2G135013	S-locus lectin protein kinase family protein
AT2G19130	GRMZM2G301738	S-locus lectin protein kinase family protein
AT2G19130	GRMZM2G129058	S-locus lectin protein kinase family protein
AT2G36900	GRMZM2G436429	MEMB11 (MEMBRIN 11); SNAP receptor
AT1G80860	GRMZM2G034697	PLMT (PHOSPHOLIPID N-METHYLTRANSFERASE); phosphatidyl-N-dimethylethanolamine N-methyltransferase/ phosphatidyl-N-methylethanolamine N-methyltransferase
AT4G01310	GRMZM2G119471	ribosomal protein L5 family protein
AT3G20240	AC234159.1_FG002	mitochondrial substrate carrier family protein
AT3G02890	GRMZM5G862565	PHD finger protein-related
AT3G44990	GRMZM2G113761	XTR8 (XYLOGLUCAN ENDO-TRANSGLYCOSYLASE-RELATED 8); hydrolase, acting on glycosyl bonds / xyloglucan:xyloglucosyl transferase
AT1G67710	GRMZM2G177220	ARR11 (RESPONSE REGULATOR 11); transcription factor/ two-component response regulator
AT1G55340	GRMZM2G081943	unknown protein
AT1G55340	GRMZM2G387569	unknown protein
AT4G14780	GRMZM2G111269	protein kinase, putative
AT2G39730	GRMZM2G162282	RCA (RUBISCO ACTIVASE); ADP binding / ATP binding / enzyme regulator/ ribulose-1,5-bisphosphate carboxylase/oxygenase activator
AT2G39730	GRMZM2G162200	RCA (RUBISCO ACTIVASE); ADP binding / ATP binding / enzyme regulator/ ribulose-1,5-bisphosphate carboxylase/oxygenase activator
AT2G28120	GRMZM2G574534	nodulin family protein
AT2G28120	GRMZM2G453320	nodulin family protein
AT2G38140	GRMZM2G058250	PSRP4 (PLASTID-SPECIFIC RIBOSOMAL PROTEIN 4); structural constituent of ribosome
AT1G19270	GRMZM2G099328	DA1 (DA 1); ubiquitin binding
AT1G19270	GRMZM2G342105	DA1 (DA 1); ubiquitin binding
AT3G12120	GRMZM2G056252	FAD2 (FATTY ACID DESATURASE 2); delta12-fatty acid dehydrogenase/ omega-6 fatty acid desaturase
AT5G42710	GRMZM2G032348	unknown protein
AT2G27080	GRMZM2G039969	harpin-induced protein-related / HIN1-related / harpin-responsive protein-related
AT3G21250	GRMZM2G032218	ATMRP6; ATPase, coupled to transmembrane movement of substances
AT1G72680	GRMZM2G443445	cinnamyl-alcohol dehydrogenase, putative
AT1G72680	GRMZM2G090980	cinnamyl-alcohol dehydrogenase, putative
AT5G67480	GRMZM5G807064	BT4 (BTB AND TAZ DOMAIN PROTEIN 4); protein binding / transcription regulator
AT5G57560	GRMZM2G063566	TCH4 (Touch 4); hydrolase, acting on glycosyl bonds / xyloglucan:xyloglucosyl transferase
AT3G54670	GRMZM5G899800	TTN8 (TITAN8); ATP binding / transporter
AT5G59080	GRMZM5G856297	unknown protein
AT5G59080	GRMZM2G144483	unknown protein
AT1G79850	GRMZM2G038013	RPS17 (RIBOSOMAL PROTEIN S17); structural constituent of ribosome
AT2G26770	GRMZM2G310115	plectin-related
AT1G65070	GRMZM2G348956	DNA mismatch repair MutS family protein
AT5G52520	GRMZM2G107089	OVA6 (OVULE ABORTION 6); ATP binding / aminoacyl-tRNA ligase/ nucleotide binding / proline-tRNA ligase
AT3G54210	GRMZM2G108643	ribosomal protein L17 family protein
AT5G50890	GRMZM2G075058
AT5G50890	GRMZM2G115574
AT5G37670	GRMZM2G335242	15.7 kDa class I-related small heat shock protein-like (HSP15.7-CI)
AT5G17370	GRMZM2G555108	WD-40 repeat family protein
AT4G34412	GRMZM2G044552
AT1G18440	GRMZM2G050596	peptidyl-tRNA hydrolase family protein
AT1G68580	AC217050.4_FG004	agenet domain-containing protein / bromo-adjacent homology (BAH) domain-containing protein
AT3G11920	GRMZM2G131683	glutaredoxin-related
AT1G27970	GRMZM2G006953	NTF2B (NUCLEAR TRANSPORT FACTOR 2B); Ran GTPase binding / protein transporter
AT1G27970	GRMZM2G173654	NTF2B (NUCLEAR TRANSPORT FACTOR 2B); Ran GTPase binding / protein transporter
AT2G18470	GRMZM2G065214	protein kinase family protein
AT2G03890	GRMZM2G179523	phosphatidylinositol 3- and 4-kinase family protein
AT3G21200	GRMZM2G036829	unknown protein
AT4G27460	GRMZM2G032648	CBS domain-containing protein
AT3G21420	GRMZM2G703582	oxidoreductase, 2OG-Fe(II) oxygenase family protein
AT3G21420	GRMZM2G025870	oxidoreductase, 2OG-Fe(II) oxygenase family protein
AT1G16470	GRMZM2G115948	PAB1 (PROTEASOME SUBUNIT PAB1); endopeptidase/ peptidase/ threonine-type endopeptidase
AT5G58490	GRMZM2G107076	cinnamoyl-CoA reductase family
AT3G12250	GRMZM2G174284	TGA6 (TGACG MOTIF-BINDING FACTOR 6); DNA binding / transcription factor
AT3G12250	GRMZM2G361847	TGA6 (TGACG MOTIF-BINDING FACTOR 6); DNA binding / transcription factor
AT3G12250	GRMZM2G056099	TGA6 (TGACG MOTIF-BINDING FACTOR 6); DNA binding / transcription factor
AT1G35580	GRMZM2G084940	CINV1 (cytosolic invertase 1); beta-fructofuranosidase
AT1G35580	GRMZM2G136139	CINV1 (cytosolic invertase 1); beta-fructofuranosidase
AT1G35580	GRMZM2G084694	CINV1 (cytosolic invertase 1); beta-fructofuranosidase
AT1G35580	GRMZM2G040843	CINV1 (cytosolic invertase 1); beta-fructofuranosidase
AT1G13195	GRMZM2G058450	zinc finger (C3HC4-type RING finger) family protein
AT1G13195	GRMZM2G171967	zinc finger (C3HC4-type RING finger) family protein
AT5G02880	GRMZM2G328988	UPL4; ubiquitin-protein ligase
AT5G55260	GRMZM2G180691	PPX2 (PROTEIN PHOSPHATASE X 2); protein serine/threonine phosphatase
AT4G13395	GRMZM2G170167	RTFL12 (ROTUNDIFOLIA LIKE 12)
AT4G02610	GRMZM2G046163	tryptophan synthase, alpha subunit, putative
AT4G02610	GRMZM2G015892	tryptophan synthase, alpha subunit, putative
AT4G02610	GRMZM5G841619	tryptophan synthase, alpha subunit, putative
AT5G22850	GRMZM2G133029	aspartyl protease family protein
AT1G27980	GRMZM2G044337	DPL1; carboxy-lyase/ catalytic/ pyridoxal phosphate binding
AT1G52220	GRMZM2G302639
AT5G65685	GRMZM2G130043	soluble glycogen synthase-related
AT5G47860	GRMZM2G180612	unknown protein
AT5G46910	GRMZM2G180086	transcription factor jumonji (jmj) family protein
AT1G51310	GRMZM2G119933	tRNA (5-methylaminomethyl-2-thiouridylate)-methyltransferase
AT5G59810	GRMZM2G073223	SBT5.4; identical protein binding / serine-type endopeptidase
AT1G16890	GRMZM2G015287	ubiquitin-conjugating enzyme, putative
AT4G29080	GRMZM2G035465	PAP2 (PHYTOCHROME-ASSOCIATED PROTEIN 2); transcription factor
AT2G06010	GRMZM2G131448	ORG4 (OBP3-RESPONSIVE GENE 4)
AT3G62060	GRMZM2G329002	pectinacetylesterase family protein
AT2G30695	GRMZM2G109526
AT2G37210	GRMZM2G019363
AT2G37210	GRMZM5G879665
AT5G35560	GRMZM2G006297	DENN (AEX-3) domain-containing protein
AT3G59580	GRMZM2G105004	RWP-RK domain-containing protein
AT1G64720	GRMZM2G019246	CP5
AT1G64720	GRMZM2G069773	CP5
AT1G64720	GRMZM2G344205	CP5
AT4G29490	GRMZM2G021110	aminopeptidase/ manganese ion binding
AT1G49630	GRMZM2G072861	ATPREP2 (ARABIDOPSIS THALIANA PRESEQUENCE PROTEASE 2); catalytic/ metal ion binding / metalloendopeptidase/ metallopeptidase/ zinc ion binding
AT1G54140	GRMZM2G110076	TAFII21 (TATA BINDING PROTEIN ASSOCIATED FACTOR 21KDA SUBUNIT); DNA binding / transcription initiation factor
AT4G17770	GRMZM2G019183	ATTPS5; protein binding / transferase, transferring glycosyl groups / trehalose-phosphatase
AT4G17770	GRMZM2G123277	ATTPS5; protein binding / transferase, transferring glycosyl groups / trehalose-phosphatase
AT4G17770	GRMZM2G118462	ATTPS5; protein binding / transferase, transferring glycosyl groups / trehalose-phosphatase
AT5G13020	GRMZM2G103902	emsy N terminus domain-containing protein / ENT domain-containing protein
AT2G35350	GRMZM2G169000	PLL1 (POLTERGEIST LIKE 1); catalytic/ protein serine/threonine phosphatase
AT1G09470	GRMZM2G341366	unknown protein
AT3G45750	GRMZM2G130287	unknown protein
AT2G35040	GRMZM2G306374	AICARFT/IMPCHase bienzyme family protein
AT2G35040	GRMZM2G368902	AICARFT/IMPCHase bienzyme family protein
AT1G19220	GRMZM2G317900	ARF19 (AUXIN RESPONSE FACTOR 19); DNA binding / transcription factor
AT3G62260	GRMZM2G060798	protein phosphatase 2C, putative / PP2C, putative
AT1G53780	GRMZM2G110185	ATP binding / ATPase/ hydrolase/ nucleoside-triphosphatase/ nucleotide binding / peptidyl-prolyl cis-trans isomerase
AT2G36800	GRMZM2G479038	DOGT1 (DON-GLUCOSYLTRANSFERASE 1); UDP-glycosyltransferase/ cis-zeatin O-beta-D-glucosyltransferase/ glucosyltransferase/ quercetin 4'-O-glucosyltransferase/ quercetin 7-O-glucosyltransferase/ trans-zeatin O-beta-D-glucosyltransferase/ transferase, transf
AT2G36800	GRMZM2G007012	DOGT1 (DON-GLUCOSYLTRANSFERASE 1); UDP-glycosyltransferase/ cis-zeatin O-beta-D-glucosyltransferase/ glucosyltransferase/ quercetin 4'-O-glucosyltransferase/ quercetin 7-O-glucosyltransferase/ trans-zeatin O-beta-D-glucosyltransferase/ transferase, transf
AT2G36800	GRMZM2G338465	DOGT1 (DON-GLUCOSYLTRANSFERASE 1); UDP-glycosyltransferase/ cis-zeatin O-beta-D-glucosyltransferase/ glucosyltransferase/ quercetin 4'-O-glucosyltransferase/ quercetin 7-O-glucosyltransferase/ trans-zeatin O-beta-D-glucosyltransferase/ transferase, transf
AT2G36800	GRMZM2G389944	DOGT1 (DON-GLUCOSYLTRANSFERASE 1); UDP-glycosyltransferase/ cis-zeatin O-beta-D-glucosyltransferase/ glucosyltransferase/ quercetin 4'-O-glucosyltransferase/ quercetin 7-O-glucosyltransferase/ trans-zeatin O-beta-D-glucosyltransferase/ transferase, transf
AT5G53890	GRMZM2G474777	leucine-rich repeat transmembrane protein kinase, putative
AT5G04940	GRMZM2G139710	SUVH1 (SU(VAR)3-9 HOMOLOG 1); histone methyltransferase
AT5G04940	GRMZM2G140577	SUVH1 (SU(VAR)3-9 HOMOLOG 1); histone methyltransferase
AT1G67690	GRMZM5G863784	metalloendopeptidase
AT5G67420	GRMZM2G017319	LBD37 (LOB DOMAIN-CONTAINING PROTEIN 37)
AT1G09070	GRMZM2G425004	SRC2 (SOYBEAN GENE REGULATED BY COLD-2); protein binding
AT1G09070	GRMZM2G423917	SRC2 (SOYBEAN GENE REGULATED BY COLD-2); protein binding
AT3G57810	GRMZM2G411956	OTU-like cysteine protease family protein
AT3G57810	GRMZM2G021598	OTU-like cysteine protease family protein
AT1G63120	GRMZM2G379540	ATRBL2 (Arabidopsis thaliana Rhomboid-like 2); serine-type endopeptidase
AT1G79000	GRMZM2G470556	HAC1 (HISTONE ACETYLTRANSFERASE OF THE CBP FAMILY 1); H3/H4 histone acetyltransferase/ histone acetyltransferase/ transcription cofactor
AT2G33480	GRMZM2G100583	ANAC041 (Arabidopsis NAC domain containing protein 41); transcription factor
AT2G33480	GRMZM2G054252	ANAC041 (Arabidopsis NAC domain containing protein 41); transcription factor
AT5G41010	GRMZM2G146331	NRPB12; DNA binding / DNA-directed RNA polymerase
AT4G26270	GRMZM2G132069	PFK3 (PHOSPHOFRUCTOKINASE 3); 6-phosphofructokinase
AT5G39570	GRMZM2G701082	unknown protein
AT3G13677	GRMZM2G181277	unknown protein
AT3G21300	GRMZM2G115198	RNA methyltransferase family protein
AT3G49810	GRMZM2G476914	U-box domain-containing protein
AT3G49810	GRMZM2G152919	U-box domain-containing protein
AT1G07570	GRMZM2G144042	APK1A; kinase/ protein serine/threonine kinase
AT1G07570	GRMZM2G087459	APK1A; kinase/ protein serine/threonine kinase
AT1G07570	GRMZM2G068117	APK1A; kinase/ protein serine/threonine kinase
AT1G07570	GRMZM2G047588	APK1A; kinase/ protein serine/threonine kinase
AT3G04380	GRMZM2G357972	SUVR4; histone-lysine N-methyltransferase
AT3G07630	GRMZM2G141273	ADT2 (arogenate dehydratase 2); arogenate dehydratase/ prephenate dehydratase
AT5G54190	GRMZM2G073351	PORA; oxidoreductase/ protochlorophyllide reductase
AT5G46580	GRMZM2G438524	pentatricopeptide (PPR) repeat-containing protein
AT4G13730	GRMZM2G068392	RabGAP/TBC domain-containing protein
AT1G15110	GRMZM2G095757	phosphatidyl serine synthase family protein
AT5G09920	GRMZM2G119393	NRPB4; DNA-directed RNA polymerase
AT3G59840	GRMZM2G313101	unknown protein
AT5G48790	GRMZM2G069569	unknown protein
AT5G47910	GRMZM2G441541	RBOHD (RESPIRATORY BURST OXIDASE HOMOLOGUE D); NAD(P)H oxidase
AT4G15550	GRMZM2G344993	IAGLU (INDOLE-3-ACETATE BETA-D-GLUCOSYLTRANSFERASE); UDP-glycosyltransferase/ transferase, transferring glycosyl groups
AT4G15550	GRMZM2G363554	IAGLU (INDOLE-3-ACETATE BETA-D-GLUCOSYLTRANSFERASE); UDP-glycosyltransferase/ transferase, transferring glycosyl groups
AT4G15550	GRMZM2G457929	IAGLU (INDOLE-3-ACETATE BETA-D-GLUCOSYLTRANSFERASE); UDP-glycosyltransferase/ transferase, transferring glycosyl groups
AT4G09150	GRMZM2G047681	T-complex protein 11
AT1G66520	GRMZM2G019437	pde194 (pigment defective 194); catalytic/ formyltetrahydrofolate deformylase/ hydroxymethyl-, formyl- and related transferase
AT3G61080	GRMZM2G030299	fructosamine kinase family protein
AT3G45850	GRMZM2G471904	kinesin motor protein-related
AT2G01918	GRMZM2G008892	calcium ion binding
AT5G43830	GRMZM2G169671	unknown protein
AT2G46340	GRMZM2G145556	SPA1 (SUPPRESSOR OF PHYA-105 1); protein binding / signal transducer
AT5G01270	GRMZM2G039650	CPL2; double-stranded RNA binding / phosphatase
AT4G01440	GRMZM2G168214	nodulin MtN21 family protein
AT4G29400	GRMZM2G051767	unknown protein
ATCG00740	GRMZM5G879235
AT3G07640	GRMZM2G106412	unknown protein
AT1G16445	GRMZM2G149145	methylase-related
AT1G16445	GRMZM2G142217	methylase-related
AT4G28990	GRMZM2G111907	RNA-binding protein-related
AT1G53400	GRMZM2G166759	unknown protein
AT1G53400	GRMZM2G101282	unknown protein
AT3G54440	GRMZM2G032496	glycoside hydrolase family 2 protein
AT1G12350	GRMZM2G008209	ATCOAB (4-phospho-panto-thenoylcysteine synthetase); catalytic/ phosphopantothenate--cysteine ligase
AT3G14075	GRMZM2G039792	lipase class 3 family protein
AT4G31530	GRMZM2G170812	binding / catalytic
AT1G14650	GRMZM2G431306	SWAP (Suppressor-of-White-APricot)/surp domain-containing protein / ubiquitin family protein
AT4G26370	GRMZM2G134398	antitermination NusB domain-containing protein
AT3G19820	GRMZM2G455658	DWF1 (DWARF 1); calmodulin binding / catalytic
AT5G57580	GRMZM2G054109	calmodulin-binding protein
AT5G57580	GRMZM2G113453	calmodulin-binding protein
AT1G76980	GRMZM2G176548
AT4G27130	GRMZM2G073535	eukaryotic translation initiation factor SUI1, putative
AT3G57040	GRMZM2G129954	ARR9 (RESPONSE REGULATOR 9); transcription regulator/ two-component response regulator
AT3G57040	GRMZM2G319187	ARR9 (RESPONSE REGULATOR 9); transcription regulator/ two-component response regulator
AT3G02570	GRMZM2G121066	MEE31 (MATERNAL EFFECT EMBRYO ARREST 31); mannose-6-phosphate isomerase
AT1G63800	GRMZM2G053764	UBC5 (ubiquitin-conjugating enzyme 5); ubiquitin-protein ligase
AT5G14480	GRMZM2G062488	glycosyl transferase family 17 protein
AT4G36910	GRMZM2G169207	LEJ2 (LOSS OF THE TIMING OF ET AND JA BIOSYNTHESIS 2)
AT5G14600	GRMZM2G098214	tRNA (adenine-N1-)-methyltransferase
AT2G47630	GRMZM2G306851	esterase/lipase/thioesterase family protein
AT2G33280	GRMZM2G177539	integral membrane transporter family protein
AT3G57030	GRMZM2G143494	strictosidine synthase family protein
AT5G23210	GRMZM2G393673	SCPL34; serine-type carboxypeptidase
AT5G23210	GRMZM2G161696	SCPL34; serine-type carboxypeptidase
AT5G45040	GRMZM5G897592	cytochrome c6 (ATC6)
AT2G20180	GRMZM2G165042	PIL5 (PHYTOCHROME INTERACTING FACTOR 3-LIKE 5); DNA binding / phytochrome binding / transcription factor
AT2G20180	GRMZM5G865967	PIL5 (PHYTOCHROME INTERACTING FACTOR 3-LIKE 5); DNA binding / phytochrome binding / transcription factor
AT2G20180	GRMZM2G080054	PIL5 (PHYTOCHROME INTERACTING FACTOR 3-LIKE 5); DNA binding / phytochrome binding / transcription factor
AT1G60000	GRMZM5G841101	29 kDa ribonucleoprotein, chloroplast, putative / RNA-binding protein cp29, putative
AT1G51550	GRMZM2G121096	F-box family protein
AT2G24100	GRMZM2G128160	unknown protein
AT5G24890	GRMZM2G105901	unknown protein
AT2G36026	GRMZM2G039312
AT4G37190	AC234520.1_FG005
AT2G39000	GRMZM2G055141	GCN5-related N-acetyltransferase (GNAT) family protein
AT3G23750	GRMZM2G104384	leucine-rich repeat family protein / protein kinase family protein
AT2G29580	GRMZM5G831993	zinc finger (CCCH-type) family protein / RNA recognition motif (RRM)-containing protein
AT3G49490	GRMZM2G097249	unknown protein
AT5G47120	GRMZM2G029087	ATBI1 (BAX INHIBITOR 1)
AT1G10170	GRMZM2G087787	ATNFXL1 (ARABIDOPSIS THALIANA NF-X-LIKE 1); protein binding / transcription factor/ zinc ion binding
AT1G10170	GRMZM2G409627	ATNFXL1 (ARABIDOPSIS THALIANA NF-X-LIKE 1); protein binding / transcription factor/ zinc ion binding
AT1G10170	GRMZM2G307823	ATNFXL1 (ARABIDOPSIS THALIANA NF-X-LIKE 1); protein binding / transcription factor/ zinc ion binding
AT5G35320	GRMZM2G117459	unknown protein
AT4G18240	GRMZM2G044744	ATSS4; transferase, transferring glycosyl groups
AT5G45300	GRMZM2G069486	BMY2 (BETA-AMYLASE 2); beta-amylase/ catalytic/ cation binding
AT3G61415	GRMZM2G109725	ASK21 (ARABIDOPSIS SKP1-LIKE 21); protein binding / ubiquitin-protein ligase
AT1G01860	GRMZM2G174669	PFC1 (PALEFACE 1); mRNA (2'-O-methyladenosine-N6-)-methyltransferase
AT5G09410	GRMZM2G431243	EICBP.B (ETHYLENE INDUCED CALMODULIN BINDING PROTEIN); calmodulin binding / transcription activator/ transcription regulator
AT5G09410	GRMZM2G356579	EICBP.B (ETHYLENE INDUCED CALMODULIN BINDING PROTEIN); calmodulin binding / transcription activator/ transcription regulator
AT5G11970	GRMZM2G132577	unknown protein
AT3G13510	GRMZM2G457287	unknown protein
AT5G65240	AC217401.3_FG003	kinase
AT5G65240	GRMZM5G867798	kinase
AT3G02260	GRMZM2G461586	BIG (BIG); binding / ubiquitin-protein ligase/ zinc ion binding
AT2G44920	GRMZM2G010929	thylakoid lumenal 15 kDa protein, chloroplast
AT1G12770	AC198169.4_FG004	EMB1586 (embryo defective 1586); ATP binding / ATP-dependent helicase/ helicase/ nucleic acid binding
AT3G04890	GRMZM2G454928	unknown protein
AT1G70980	GRMZM2G083836	SYNC3; ATP binding / aminoacyl-tRNA ligase/ asparagine-tRNA ligase/ aspartate-tRNA ligase/ nucleic acid binding / nucleotide binding
AT4G19160	GRMZM2G057305	unknown protein
AT3G61460	GRMZM2G318408	BRH1 (BRASSINOSTEROID-RESPONSIVE RING-H2); protein binding / zinc ion binding
AT2G46680	GRMZM2G351330	ATHB-7 (ARABIDOPSIS THALIANA HOMEOBOX 7); transcription activator/ transcription factor
AT2G46680	GRMZM2G396527	ATHB-7 (ARABIDOPSIS THALIANA HOMEOBOX 7); transcription activator/ transcription factor
AT5G61030	GRMZM2G150521	GR-RBP3 (glycine-rich RNA-binding protein 3); ATP binding / RNA binding
AT5G01960	GRMZM5G890843	zinc finger (C3HC4-type RING finger) family protein
AT5G67490	GRMZM5G852396	unknown protein
AT1G04620	GRMZM2G056686	coenzyme F420 hydrogenase family / dehydrogenase, beta subunit family
AT4G33200	GRMZM2G113202	XI-I; motor/ protein binding
AT4G33200	GRMZM2G435294	XI-I; motor/ protein binding
AT5G03450	GRMZM2G044858	zinc finger (C3HC4-type RING finger) family protein
AT5G22100	GRMZM2G051626	RNA cyclase family protein
AT4G28830	GRMZM2G113640	methyltransferase/ nucleic acid binding
AT1G60490	GRMZM2G103721	ATVPS34; 1-phosphatidylinositol-3-kinase/ binding / inositol or phosphatidylinositol kinase/ phosphotransferase, alcohol group as acceptor
AT5G49220	GRMZM2G073180	unknown protein
AT1G47128	GRMZM2G166281	RD21 (responsive to dehydration 21); cysteine-type endopeptidase/ cysteine-type peptidase
AT1G47128	GRMZM2G073465	RD21 (responsive to dehydration 21); cysteine-type endopeptidase/ cysteine-type peptidase
AT1G54790	GRMZM2G144662	GDSL-motif lipase/hydrolase family protein
AT1G54790	GRMZM2G379773	GDSL-motif lipase/hydrolase family protein
AT1G54790	AC212068.4_FG005	GDSL-motif lipase/hydrolase family protein
AT5G59160	GRMZM2G390076	TOPP2; protein serine/threonine phosphatase
AT5G59160	GRMZM2G112240	TOPP2; protein serine/threonine phosphatase
AT3G01490	GRMZM2G088299	protein kinase, putative
AT1G01140	GRMZM2G055575	CIPK9 (CBL-INTERACTING PROTEIN KINASE 9); ATP binding / kinase/ protein kinase/ protein serine/threonine kinase
AT1G01140	GRMZM2G137569	CIPK9 (CBL-INTERACTING PROTEIN KINASE 9); ATP binding / kinase/ protein kinase/ protein serine/threonine kinase
AT1G01140	GRMZM2G013236	CIPK9 (CBL-INTERACTING PROTEIN KINASE 9); ATP binding / kinase/ protein kinase/ protein serine/threonine kinase
AT5G49830	GRMZM2G090573
AT3G02290	GRMZM2G468260	zinc finger (C3HC4-type RING finger) family protein
ATCG00670	GRMZM5G804708
AT1G29690	GRMZM2G118409	CAD1 (constitutively activated cell death 1)
AT3G07990	GRMZM2G339091	SCPL27 (serine carboxypeptidase-like 27); serine-type carboxypeptidase
AT1G73720	GRMZM2G037683	transducin family protein / WD-40 repeat family protein
AT5G47080	GRMZM2G171613	CKB1; protein kinase regulator
AT3G29240	GRMZM2G108480	unknown protein
AT2G38820	GRMZM2G080034	unknown protein
AT2G38820	GRMZM2G110681	unknown protein
AT2G02760	GRMZM2G120674	ATUBC2 (UBIQUITING-CONJUGATING ENZYME 2); ubiquitin-protein ligase
AT2G02760	GRMZM2G074479	ATUBC2 (UBIQUITING-CONJUGATING ENZYME 2); ubiquitin-protein ligase
AT2G02760	GRMZM2G022206	ATUBC2 (UBIQUITING-CONJUGATING ENZYME 2); ubiquitin-protein ligase
AT2G02760	GRMZM2G007260	ATUBC2 (UBIQUITING-CONJUGATING ENZYME 2); ubiquitin-protein ligase
AT1G25220	GRMZM2G325131	ASB1 (ANTHRANILATE SYNTHASE BETA SUBUNIT 1); anthranilate synthase
AT4G16440	GRMZM2G171998	ferredoxin hydrogenase
AT5G43150	GRMZM2G102802	unknown protein
AT5G43150	GRMZM2G162535	unknown protein
AT1G07810	GRMZM2G056014	ECA1 (ER-TYPE CA2+-ATPASE 1); calcium-transporting ATPase
AT3G25530	GRMZM2G153984	GLYR1 (GLYOXYLATE REDUCTASE 1); 3-hydroxybutyrate dehydrogenase/ phosphogluconate dehydrogenase (decarboxylating)
AT5G24314	GRMZM2G159924	PTAC7
AT3G47450	GRMZM2G384293	NOA1 (NO ASSOCIATED 1); GTPase/ nitric-oxide synthase
AT4G34660	GRMZM2G104166	SH3 domain-containing protein 2 (SH3P2)
AT2G15980	GRMZM2G396752	pentatricopeptide (PPR) repeat-containing protein
AT3G07930	GRMZM2G319402	HhH-GPD base excision DNA repair family protein
AT4G00585	GRMZM2G142013	unknown protein
AT1G59720	GRMZM2G144843	CRR28 (CHLORORESPIRATORY REDUCTION28); endonuclease
AT3G26850	GRMZM2G472693
AT1G34780	GRMZM2G042582	ATAPRL4 (APR-like 4)
AT1G34780	GRMZM2G159535	ATAPRL4 (APR-like 4)
AT3G29400	GRMZM2G111657	ATEXO70E1 (exocyst subunit EXO70 family protein E1); protein binding
AT1G66510	GRMZM2G131597	AAR2 protein family
AT5G11530	GRMZM2G357737	EMF1 (embryonic flower 1); transcription regulator
AT5G58330	GRMZM2G129513	malate dehydrogenase (NADP), chloroplast, putative
AT5G63950	GRMZM2G406074	CHR24 (chromatin remodeling 24); ATP binding / DNA binding / helicase/ nucleic acid binding
AT5G22400	GRMZM2G113073	rac GTPase activating protein, putative
AT5G55220	GRMZM2G127393	trigger factor type chaperone family protein
AT5G26780	GRMZM2G135283	SHM2 (SERINE HYDROXYMETHYLTRANSFERASE 2); catalytic/ glycine hydroxymethyltransferase/ pyridoxal phosphate binding
AT5G26780	GRMZM2G039238	SHM2 (SERINE HYDROXYMETHYLTRANSFERASE 2); catalytic/ glycine hydroxymethyltransferase/ pyridoxal phosphate binding
AT1G78300	GRMZM2G408768	GRF2 (GENERAL REGULATORY FACTOR 2); protein binding / protein phosphorylated amino acid binding
AT1G48320	GRMZM2G108135	thioesterase family protein
AT5G47390	GRMZM2G112764	myb family transcription factor
AT5G47390	GRMZM2G034110	myb family transcription factor
AT5G47390	GRMZM5G813892	myb family transcription factor
AT5G47390	GRMZM2G400489	myb family transcription factor
AT3G09580	GRMZM2G140288	amine oxidase family protein
AT1G72820	GRMZM2G365515	mitochondrial substrate carrier family protein
AT1G09840	GRMZM5G835235	ATSK41 (SHAGGY-LIKE PROTEIN KINASE 41); ATP binding / protein kinase/ protein serine/threonine kinase
AT1G09840	GRMZM2G109624	ATSK41 (SHAGGY-LIKE PROTEIN KINASE 41); ATP binding / protein kinase/ protein serine/threonine kinase
AT3G61700	GRMZM5G816784	unknown protein
AT4G27410	GRMZM2G162739	RD26 (RESPONSIVE TO DESICCATION 26); transcription activator/ transcription factor
AT3G02510	AC217050.4_FG001	regulator of chromosome condensation (RCC1) family protein
AT1G79550	GRMZM2G382914	PGK (PHOSPHOGLYCERATE KINASE); phosphoglycerate kinase
AT5G41700	GRMZM5G814314	UBC8 (UBIQUITIN CONJUGATING ENZYME 8); protein binding / ubiquitin-protein ligase
AT3G04460	GRMZM2G023970	PEX12; protein binding / zinc ion binding
AT2G40300	GRMZM2G325575	ATFER4 (ferritin 4); binding / ferric iron binding / oxidoreductase/ transition metal ion binding
AT1G32700	GRMZM2G086403	zinc-binding family protein
AT1G32700	GRMZM2G094168	zinc-binding family protein
AT1G74260	GRMZM2G045049	PUR4 (purine biosynthesis 4); ATP binding / catalytic/ phosphoribosylformylglycinamidine synthase
AT1G74260	GRMZM2G000622	PUR4 (purine biosynthesis 4); ATP binding / catalytic/ phosphoribosylformylglycinamidine synthase
AT5G03070	GRMZM2G165692	IMPA-9 (IMPORTIN ALPHA ISOFORM 9); binding
AT3G13560	GRMZM2G150683	glycosyl hydrolase family 17 protein
AT1G76900	GRMZM2G001272	AtTLP1 (TUBBY LIKE PROTEIN 1); phosphoric diester hydrolase/ transcription factor
AT1G26580	GRMZM2G464575
AT3G07650	GRMZM2G042198	COL9 (CONSTANS-LIKE 9); transcription factor/ zinc ion binding
AT3G07650	GRMZM2G167560	COL9 (CONSTANS-LIKE 9); transcription factor/ zinc ion binding
AT3G07650	GRMZM2G075562	COL9 (CONSTANS-LIKE 9); transcription factor/ zinc ion binding
AT5G10170	GRMZM2G004528	MIPS3 (MYO-INOSITOL-1-PHOSTPATE SYNTHASE 3); binding / catalytic/ inositol-3-phosphate synthase
AT5G10170	GRMZM2G177461	MIPS3 (MYO-INOSITOL-1-PHOSTPATE SYNTHASE 3); binding / catalytic/ inositol-3-phosphate synthase
AT5G10170	GRMZM2G155242	MIPS3 (MYO-INOSITOL-1-PHOSTPATE SYNTHASE 3); binding / catalytic/ inositol-3-phosphate synthase
AT2G25050	GRMZM2G178996	formin homology 2 domain-containing protein / FH2 domain-containing protein
AT3G56490	GRMZM2G018728	zinc-binding protein, putative / protein kinase C inhibitor, putative
AT5G62650	GRMZM2G097959	unknown protein
AT1G80920	GRMZM2G086841	J8; heat shock protein binding / unfolded protein binding
AT4G04950	GRMZM2G131769	thioredoxin family protein
AT5G03780	GRMZM2G359333	TRFL10 (TRF-LIKE 10); DNA binding
AT3G54780	GRMZM2G355846	zinc finger (C3HC4-type RING finger) family protein
AT4G34180	GRMZM2G132358	cyclase family protein
AT4G34180	GRMZM2G061702	cyclase family protein
AT3G59800	GRMZM2G070111	unknown protein
AT5G01220	GRMZM2G100652	SQD2 (sulfoquinovosyldiacylglycerol 2); UDP-glycosyltransferase/ UDP-sulfoquinovose:DAG sulfoquinovosyltransferase/ transferase, transferring glycosyl groups
AT5G01220	GRMZM2G477503	SQD2 (sulfoquinovosyldiacylglycerol 2); UDP-glycosyltransferase/ UDP-sulfoquinovose:DAG sulfoquinovosyltransferase/ transferase, transferring glycosyl groups
AT5G01220	GRMZM2G049190	SQD2 (sulfoquinovosyldiacylglycerol 2); UDP-glycosyltransferase/ UDP-sulfoquinovose:DAG sulfoquinovosyltransferase/ transferase, transferring glycosyl groups
AT5G01220	GRMZM2G117153	SQD2 (sulfoquinovosyldiacylglycerol 2); UDP-glycosyltransferase/ UDP-sulfoquinovose:DAG sulfoquinovosyltransferase/ transferase, transferring glycosyl groups
AT5G27320	GRMZM2G173630	GID1C (GA INSENSITIVE DWARF1C); hydrolase
AT1G28100	GRMZM5G822098	unknown protein
AT3G51730	GRMZM5G877259	saposin B domain-containing protein
AT3G51730	GRMZM2G015906	saposin B domain-containing protein
AT3G51730	GRMZM2G111533	saposin B domain-containing protein
AT3G51730	GRMZM5G803318	saposin B domain-containing protein
AT3G51620	GRMZM2G070312	unknown protein
AT1G79280	GRMZM2G439339	NUA (NUCLEAR PORE ANCHOR)
AT5G11700	GRMZM2G412234	glycine-rich protein
AT5G11700	GRMZM2G350818	glycine-rich protein
AT5G48970	GRMZM2G124911	mitochondrial substrate carrier family protein
AT5G48970	GRMZM2G118515	mitochondrial substrate carrier family protein
AT5G57850	GRMZM2G069596	aminotransferase class IV family protein
AT1G29940	GRMZM2G388892	NRPA2; DNA binding / DNA-directed RNA polymerase/ ribonucleoside binding
AT2G24640	GRMZM2G388987	UBP19 (UBIQUITIN-SPECIFIC PROTEASE 19); cysteine-type endopeptidase/ ubiquitin thiolesterase
AT1G76140	GRMZM2G015238	serine-type endopeptidase/ serine-type peptidase
AT2G46550	GRMZM2G167245	unknown protein
AT2G46550	GRMZM2G440313	unknown protein
AT4G35790	GRMZM2G145944	ATPLDDELTA; phospholipase D
AT5G42760	GRMZM2G068179
AT4G16447	GRMZM2G103873	unknown protein
AT5G12180	GRMZM2G112057	CPK17; ATP binding / calcium ion binding / calmodulin-dependent protein kinase/ kinase/ protein kinase/ protein serine/threonine kinase
AT1G72750	GRMZM2G077760	ATTIM23-2; P-P-bond-hydrolysis-driven protein transmembrane transporter/ protein transporter
AT3G26720	GRMZM2G337242	glycosyl hydrolase family 38 protein
AT3G26720	GRMZM5G855776	glycosyl hydrolase family 38 protein
AT2G45850	GRMZM2G086876	DNA-binding family protein
AT2G45850	GRMZM2G074107	DNA-binding family protein
AT1G03330	GRMZM2G063322	small nuclear ribonucleoprotein D, putative / snRNP core SM-like protein, putative / U6 snRNA-associated Sm-like protein, putative
AT4G36990	GRMZM2G002131	HSF4 (HEAT SHOCK FACTOR 4); DNA binding / transcription factor/ transcription repressor
AT3G12740	GRMZM2G049031	ALIS1 (ALA-INTERACTING SUBUNIT 1); phospholipid transporter
AT1G68140	GRMZM2G034573
AT1G68140	GRMZM2G134234
AT3G32940	GRMZM2G073521	RNA binding
AT5G44440	GRMZM2G348846	FAD-binding domain-containing protein
AT1G18660	GRMZM2G032821	zinc finger (C3HC4-type RING finger) family protein
AT2G41120	GRMZM2G071166	unknown protein
AT5G66930	GRMZM2G160174	unknown protein
AT1G67580	GRMZM2G179097	protein kinase family protein
AT1G67580	GRMZM2G115755	protein kinase family protein
AT1G67580	GRMZM2G139038	protein kinase family protein
AT5G22370	GRMZM2G093716	QQT1 (QUATRE-QUART 1); ATP binding / nucleotide binding
AT1G20160	GRMZM2G076417	ATSBT5.2; identical protein binding / serine-type endopeptidase
AT2G33470	GRMZM2G125556	GLTP1 (glycolipid transfer protein 1); glycolipid binding / glycolipid transporter
AT4G18300	GRMZM5G806257	eIF4-gamma/eIF5/eIF2-epsilon domain-containing protein
AT1G17455	GRMZM2G382774	ELF4-L4 (ELF4-Like 4)
AT3G27890	GRMZM2G128466	NQR (NADPH:QUINONE OXIDOREDUCTASE); FMN reductase
AT4G23980	GRMZM2G017187	ARF9 (AUXIN RESPONSE FACTOR 9); transcription factor
ATCG00750	GRMZM5G858556
AT2G39890	GRMZM2G078024	PROT1 (PROLINE TRANSPORTER 1); L-proline transmembrane transporter/ amino acid transmembrane transporter
AT2G39890	GRMZM5G894233	PROT1 (PROLINE TRANSPORTER 1); L-proline transmembrane transporter/ amino acid transmembrane transporter
AT3G63510	GRMZM2G115805	FAD binding / catalytic/ tRNA dihydrouridine synthase
AT1G17665	GRMZM2G004182	unknown protein
AT3G06010	GRMZM2G102625	ATCHR12; ATP binding / DNA binding / helicase/ nucleic acid binding
AT4G24050	GRMZM2G000932	short-chain dehydrogenase/reductase (SDR) family protein
AT3G21295	AC233870.1_FG004
AT4G09040	GRMZM2G023591	RNA recognition motif (RRM)-containing protein
AT4G11230	GRMZM2G448185	respiratory burst oxidase, putative / NADPH oxidase, putative
AT5G63830	GRMZM2G135688
AT3G57610	GRMZM2G119852	ADSS (ADENYLOSUCCINATE SYNTHASE); adenylosuccinate synthase
AT3G57610	GRMZM2G123204	ADSS (ADENYLOSUCCINATE SYNTHASE); adenylosuccinate synthase
AT2G36835	GRMZM2G127453	unknown protein
AT2G36835	GRMZM2G132978	unknown protein
AT4G34740	GRMZM2G339699	ATASE2 (GLN PHOSPHORIBOSYL PYROPHOSPHATE AMIDOTRANSFERASE 2); amidophosphoribosyltransferase
AT4G00380	GRMZM2G096367	XH/XS domain-containing protein / XS zinc finger domain-containing protein
AT2G02410	AC217358.3_FG010	unknown protein
AT4G04340	GRMZM2G456000	early-responsive to dehydration protein-related / ERD protein-related
AT2G25730	GRMZM2G327311	unknown protein
AT5G32440	GRMZM2G462639
AT2G39080	GRMZM2G017853	binding / catalytic
AT2G39080	GRMZM2G439589	binding / catalytic
AT4G02480	GRMZM2G052403	AAA-type ATPase family protein
AT4G02480	GRMZM2G042074	AAA-type ATPase family protein
AT1G07430	GRMZM2G010855	protein phosphatase 2C, putative / PP2C, putative
AT2G42490	GRMZM2G147884	copper amine oxidase, putative
AT4G14930	GRMZM2G025072	acid phosphatase survival protein SurE, putative
ATCG01110	GRMZM5G853723
AT5G52030	GRMZM2G159581	TraB protein-related
AT2G44280	GRMZM2G121458	unknown protein
AT2G44280	GRMZM2G060762	unknown protein
AT1G05710	GRMZM2G005939	ethylene-responsive protein, putative
AT4G37900	GRMZM2G358827	glycine-rich protein
AT1G08450	GRMZM2G305115	CRT3 (CALRETICULIN 3); calcium ion binding / unfolded protein binding
AT1G08450	GRMZM2G028516	CRT3 (CALRETICULIN 3); calcium ion binding / unfolded protein binding
AT1G22410	GRMZM5G828182	2-dehydro-3-deoxyphosphoheptonate aldolase, putative / 3-deoxy-D-arabino-heptulosonate 7-phosphate synthase, putative / DAHP synthetase, putative
AT2G18450	GRMZM2G079888	SDH1-2; succinate dehydrogenase
AT2G18450	GRMZM2G064799	SDH1-2; succinate dehydrogenase
AT3G17205	GRMZM2G435979	UPL6 (UBIQUITIN PROTEIN LIGASE 6); ubiquitin-protein ligase
AT3G17205	GRMZM2G034622	UPL6 (UBIQUITIN PROTEIN LIGASE 6); ubiquitin-protein ligase
AT3G50780	GRMZM2G085189
AT4G28260	GRMZM5G821828	unknown protein
AT4G28260	GRMZM2G131623	unknown protein
AT5G08610	GRMZM2G156158	DEAD box RNA helicase (RH26)
AT4G34410	GRMZM2G369472	RRTF1 ({REDOX RESPONSIVE TRANSCRIPTION FACTOR 1); DNA binding / transcription factor
AT4G29380	GRMZM2G179662	protein kinase family protein / WD-40 repeat family protein
AT3G57520	GRMZM2G047292	AtSIP2 (Arabidopsis thaliana seed imbibition 2); hydrolase, hydrolyzing O-glycosyl compounds
AT3G57520	GRMZM2G150906	AtSIP2 (Arabidopsis thaliana seed imbibition 2); hydrolase, hydrolyzing O-glycosyl compounds
AT3G57520	GRMZM2G311756	AtSIP2 (Arabidopsis thaliana seed imbibition 2); hydrolase, hydrolyzing O-glycosyl compounds
AT5G49410	GRMZM2G317330	unknown protein
AT5G24750	GRMZM2G105391
AT1G80270	GRMZM2G130366	DNA-binding protein, putative
AT5G53500	GRMZM2G079323	WD-40 repeat family protein
AT5G01510	GRMZM2G089149
AT2G31260	GRMZM2G035461	APG9 (autophagy 9)
AT4G33090	GRMZM2G027875	APM1 (AMINOPEPTIDASE M1); aminopeptidase
AT5G56630	GRMZM2G080375	PFK7 (PHOSPHOFRUCTOKINASE 7); 6-phosphofructokinase
AT5G56630	GRMZM2G443985	PFK7 (PHOSPHOFRUCTOKINASE 7); 6-phosphofructokinase
AT3G18040	GRMZM2G135904	MPK9 (MAP KINASE 9); MAP kinase
AT2G25140	GRMZM2G162968	CLPB4 (CASEIN LYTIC PROTEINASE B4); ATP binding / ATPase/ nucleoside-triphosphatase/ nucleotide binding / protein binding
AT2G25140	GRMZM2G130121	CLPB4 (CASEIN LYTIC PROTEINASE B4); ATP binding / ATPase/ nucleoside-triphosphatase/ nucleotide binding / protein binding
AT5G59350	GRMZM2G138585	unknown protein
AT3G23160	GRMZM2G054807	unknown protein
AT2G20010	GRMZM2G169198
AT4G32480	GRMZM2G069694	unknown protein
AT1G03750	GRMZM2G146041	SWI2 (SWITCH 2); ATP binding / DNA binding / helicase/ nucleic acid binding
AT4G04860	GRMZM2G112609	DER2.2 (DERLIN-2.2)
AT4G11600	GRMZM2G144153	ATGPX6 (GLUTATHIONE PEROXIDASE 6); glutathione peroxidase
AT4G11600	GRMZM5G884600	ATGPX6 (GLUTATHIONE PEROXIDASE 6); glutathione peroxidase
AT4G11600	GRMZM2G135893	ATGPX6 (GLUTATHIONE PEROXIDASE 6); glutathione peroxidase
AT4G29540	GRMZM2G169548	bacterial transferase hexapeptide repeat-containing protein
AT4G02580	GRMZM2G067992	NADH-ubiquinone oxidoreductase 24 kDa subunit, putative
AT1G17750	GRMZM2G337766	leucine-rich repeat transmembrane protein kinase, putative
AT3G46610	GRMZM2G056116	pentatricopeptide (PPR) repeat-containing protein
AT3G13990	GRMZM2G004736	unknown protein
AT1G36320	GRMZM5G824336	unknown protein
AT1G76760	GRMZM5G843368	ATY1 (ARABIDOPSIS THIOREDOXIN Y1); electron carrier/ protein disulfide oxidoreductase
AT1G29340	GRMZM2G160370	PUB17 (PLANT U-BOX 17); ubiquitin-protein ligase
AT1G29340	GRMZM2G020196	PUB17 (PLANT U-BOX 17); ubiquitin-protein ligase
AT1G07530	GRMZM2G049159	SCL14 (SCARECROW-LIKE 14); transcription factor
AT1G34750	GRMZM2G180471	protein phosphatase 2C, putative / PP2C, putative
AT2G46270	GRMZM2G011932	GBF3 (G-BOX BINDING FACTOR 3); sequence-specific DNA binding / transcription factor
AT2G46270	GRMZM2G117851	GBF3 (G-BOX BINDING FACTOR 3); sequence-specific DNA binding / transcription factor
AT4G25050	GRMZM2G122324	ACP4 (acyl carrier protein 4); acyl carrier
AT4G34480	GRMZM2G012758	catalytic/ cation binding / hydrolase, hydrolyzing O-glycosyl compounds
AT2G27770	GRMZM2G051787	unknown protein
AT1G07320	GRMZM2G540403	RPL4; poly(U) binding / structural constituent of ribosome
AT2G40860	GRMZM2G469012	protein kinase family protein / protein phosphatase 2C ( PP2C) family protein
AT1G76690	GRMZM2G000236	OPR2
AT1G17210	GRMZM2G040145	zinc ion binding
AT2G06925	GRMZM2G105362	PLA2-ALPHA; phospholipase A2
AT4G08170	GRMZM2G179473	inositol 1,3,4-trisphosphate 5/6-kinase family protein
AT4G08170	GRMZM2G167957	inositol 1,3,4-trisphosphate 5/6-kinase family protein
AT5G23520	GRMZM2G158069
AT1G55915	GRMZM2G061472	zinc ion binding
AT3G12760	GRMZM2G175272
AT5G65110	GRMZM2G099666	ACX2 (ACYL-COA OXIDASE 2); acyl-CoA oxidase
AT4G17900	GRMZM2G086403	zinc-binding family protein
AT4G17900	GRMZM2G131280	zinc-binding family protein
AT4G17900	GRMZM2G094168	zinc-binding family protein
AT1G54490	GRMZM2G099630	XRN4 (EXORIBONUCLEASE 4); 5'-3' exonuclease/ 5'-3' exoribonuclease/ nucleic acid binding
AT5G38630	GRMZM2G350626	ACYB-1; carbon-monoxide oxygenase
AT2G27830	GRMZM2G091124
AT5G50020	GRMZM2G163717	zinc finger (DHHC type) family protein
AT2G17530	AC233910.1_FG010	protein kinase family protein
AT1G75500	GRMZM2G163798	nodulin MtN21 family protein
AT4G12130	GRMZM2G107665	aminomethyltransferase
AT4G30845	GRMZM2G113287	unknown protein
AT5G16290	GRMZM2G077215	acetolactate synthase small subunit, putative
AT5G11100	GRMZM2G049347	SYTD
AT3G51130	GRMZM2G116434	unknown protein
AT4G16410	GRMZM5G823826	unknown protein
AT4G16410	GRMZM2G443888	unknown protein
AT2G38670	GRMZM2G155357	PECT1 (PHOSPHORYLETHANOLAMINE CYTIDYLYLTRANSFERASE 1); ethanolamine-phosphate cytidylyltransferase
AT4G18975	GRMZM2G000361	pentatricopeptide (PPR) repeat-containing protein
AT3G06780	GRMZM2G123428	glycine-rich protein
AT2G42360	GRMZM2G428179	zinc finger (C3HC4-type RING finger) family protein
AT4G20960	GRMZM2G320099	cytidine/deoxycytidylate deaminase family protein
AT5G58080	GRMZM2G060485	ARR18 (ARABIDOPSIS RESPONSE REGULATOR 18); transcription factor/ two-component response regulator
AT5G52920	GRMZM2G033526	PKP-BETA1 (PLASTIDIC PYRUVATE KINASE BETA SUBUNIT 1); pyruvate kinase
AT4G34610	GRMZM2G011588	BLH6 (BELL1-LIKE HOMEODOMAIN 6); DNA binding / transcription factor
AT5G62030	GRMZM2G379021	diphthamide synthesis DPH2 family protein
AT2G28930	GRMZM2G087459	APK1B; ATP binding / kinase/ protein kinase/ protein serine/threonine kinase, APK1B; ATP binding / kinase/ protein kinase/ protein serine/threonine kinase/ protein tyrosine kinase
AT1G53590	GRMZM2G144403	NTMC2T6.1
AT1G08110	GRMZM2G125310	lactoylglutathione lyase, putative / glyoxalase I, putative
AT2G35450	GRMZM2G155962	catalytic/ hydrolase
AT2G38025	GRMZM2G128444
AT5G64220	GRMZM2G431243	calmodulin-binding protein
AT3G06850	GRMZM2G033644	BCE2; acetyltransferase/ alpha-ketoacid dehydrogenase/ dihydrolipoamide branched chain acyltransferase
AT2G45140	GRMZM5G868047	PVA12 (PLANT VAP HOMOLOG 12); structural molecule
AT2G45140	GRMZM2G006219	PVA12 (PLANT VAP HOMOLOG 12); structural molecule
AT3G44720	GRMZM2G437912	ADT4 (arogenate dehydratase 4); arogenate dehydratase/ prephenate dehydratase
AT4G39470	GRMZM5G847615	chloroplast lumen common family protein
AT5G04250	GRMZM2G064386	OTU-like cysteine protease family protein
AT5G05190	GRMZM2G381404	unknown protein
AT1G56230	GRMZM2G444029	unknown protein
AT1G48520	GRMZM2G091560	GATB (GLU-ADT SUBUNIT B); carbon-nitrogen ligase, with glutamine as amido-N-donor / glutaminyl-tRNA synthase (glutamine-hydrolyzing)/ ligase
AT4G33920	GRMZM2G050512	protein phosphatase 2C family protein / PP2C family protein
AT5G28770	GRMZM2G073427	BZO2H3; DNA binding / protein heterodimerization/ transcription factor
AT5G28770	GRMZM2G007063	BZO2H3; DNA binding / protein heterodimerization/ transcription factor
AT5G28770	GRMZM2G016150	BZO2H3; DNA binding / protein heterodimerization/ transcription factor
AT5G28770	GRMZM2G019446	BZO2H3; DNA binding / protein heterodimerization/ transcription factor
AT4G03020	GRMZM5G876434	transducin family protein / WD-40 repeat family protein
AT4G03020	GRMZM2G037350	transducin family protein / WD-40 repeat family protein
AT4G03020	GRMZM2G100152	transducin family protein / WD-40 repeat family protein
AT4G03020	GRMZM2G100116	transducin family protein / WD-40 repeat family protein
AT5G06130	GRMZM2G039089	chaperone protein dnaJ-related
AT1G19485	GRMZM2G396231	AT hook motif-containing protein
AT5G56730	AC200210.1_FG006	peptidase M16 family protein / insulinase family protein
AT2G16920	GRMZM2G078360	UBC23 (UBIQUITIN-CONJUGATING ENZYME 23); small conjugating protein ligase/ ubiquitin-protein ligase
AT2G16920	GRMZM2G010460	UBC23 (UBIQUITIN-CONJUGATING ENZYME 23); small conjugating protein ligase/ ubiquitin-protein ligase
AT5G62960	GRMZM2G169929	unknown protein
AT5G62960	GRMZM2G136367	unknown protein
AT1G33540	GRMZM2G471269	scpl18 (serine carboxypeptidase-like 18); serine-type carboxypeptidase
AT1G33540	GRMZM2G347743	scpl18 (serine carboxypeptidase-like 18); serine-type carboxypeptidase
AT3G12280	GRMZM2G003043	RBR1 (RETINOBLASTOMA-RELATED 1); transcription factor binding
AT4G32010	GRMZM2G158162	HSL1 (HSI2-LIKE 1); transcription factor
AT3G54280	GRMZM2G168096	RGD3 (ROOT GROWTH DEFECTIVE 3); ATP binding / DNA binding / binding / helicase/ nucleic acid binding
AT5G06150	GRMZM2G310115	CYC1BAT; cyclin-dependent protein kinase regulator
AT4G36800	GRMZM2G102421	RCE1 (RUB1 CONJUGATING ENZYME 1); NEDD8 ligase/ small conjugating protein ligase
ATCG00540	GRMZM2G448174
AT1G06870	GRMZM2G114557	signal peptidase, putative
AT1G06870	GRMZM2G024865	signal peptidase, putative
AT3G50520	GRMZM2G141634	phosphoglycerate/bisphosphoglycerate mutase family protein
AT2G06025	GRMZM2G136389	GCN5-related N-acetyltransferase (GNAT) family protein
AT1G78060	GRMZM5G829293	glycosyl hydrolase family 3 protein
AT3G02830	GRMZM2G100794	ZFN1 (ZINC FINGER PROTEIN 1); DNA binding / nuclease/ nucleic acid binding
AT3G02830	GRMZM2G107491	ZFN1 (ZINC FINGER PROTEIN 1); DNA binding / nuclease/ nucleic acid binding
AT3G02830	GRMZM2G087032	ZFN1 (ZINC FINGER PROTEIN 1); DNA binding / nuclease/ nucleic acid binding
AT3G02830	GRMZM2G146514	ZFN1 (ZINC FINGER PROTEIN 1); DNA binding / nuclease/ nucleic acid binding
AT4G14570	GRMZM2G071268	acylaminoacyl-peptidase-related
AT5G37680	GRMZM2G171060	ATARLA1A (ADP-ribosylation factor-like A1A); GTP binding
AT5G38895	GRMZM2G468260	zinc finger (C3HC4-type RING finger) family protein
AT3G27850	GRMZM2G360021	RPL12-C (ribosomal protein l12-c); structural constituent of ribosome
AT1G21360	GRMZM2G118378	GLTP2 (glycolipid transfer protein 2); glycolipid binding / glycolipid transporter
AT5G35220	GRMZM2G049547	EGY1 (ETHYLENE-DEPENDENT GRAVITROPISM-DEFICIENT AND YELLOW-GREEN 1); metalloendopeptidase
AT4G22920	GRMZM2G091837	NYE1 (NON-YELLOWING 1)
AT5G07090	GRMZM2G334239	40S ribosomal protein S4 (RPS4B)
AT5G07090	GRMZM2G180903	40S ribosomal protein S4 (RPS4B)
AT3G63190	GRMZM2G159250	RRF (RIBOSOME RECYCLING FACTOR, CHLOROPLAST PRECURSOR)
AT3G63190	GRMZM2G457699	RRF (RIBOSOME RECYCLING FACTOR, CHLOROPLAST PRECURSOR)
AT4G32400	GRMZM2G137849	SHS1 (SODIUM HYPERSENSITIVE 1); binding / nucleotide transmembrane transporter/ transporter
AT4G32400	GRMZM2G093323	SHS1 (SODIUM HYPERSENSITIVE 1); binding / nucleotide transmembrane transporter/ transporter
AT5G57360	GRMZM2G147800	ZTL (ZEITLUPE); protein binding / ubiquitin-protein ligase
AT1G11650	GRMZM2G096814	RNA-binding protein 45 (RBP45), putative
AT3G61590	GRMZM2G120408	HWS (HAWAIIAN SKIRT); ubiquitin-protein ligase
AT3G61590	GRMZM2G003663	HWS (HAWAIIAN SKIRT); ubiquitin-protein ligase
AT1G01940	GRMZM2G178287	peptidyl-prolyl cis-trans isomerase cyclophilin-type family protein
AT2G17040	GRMZM2G074358	anac036 (Arabidopsis NAC domain containing protein 36); transcription factor
AT2G17040	GRMZM2G059428	anac036 (Arabidopsis NAC domain containing protein 36); transcription factor
AT2G23380	GRMZM5G875502	CLF (CURLY LEAF); transcription factor
AT4G25800	GRMZM2G121851	calmodulin-binding protein
AT4G25800	GRMZM2G147158	calmodulin-binding protein
AT1G50732	GRMZM2G410757
AT4G21750	GRMZM2G386276	ATML1 (MERISTEM LAYER 1); DNA binding / sequence-specific DNA binding / transcription factor
AT5G08650	GRMZM2G003157	GTP-binding protein LepA, putative
AT5G56460	GRMZM2G076423	protein kinase, putative
AT5G18650	GRMZM2G056270	zinc finger (C3HC4-type RING finger) family protein
AT4G35230	GRMZM2G099598	BSK1 (BR-SIGNALING KINASE 1); ATP binding / binding / kinase/ protein kinase/ protein tyrosine kinase
AT4G35230	GRMZM2G026767	BSK1 (BR-SIGNALING KINASE 1); ATP binding / binding / kinase/ protein kinase/ protein tyrosine kinase
AT4G35230	GRMZM2G164224	BSK1 (BR-SIGNALING KINASE 1); ATP binding / binding / kinase/ protein kinase/ protein tyrosine kinase
AT4G31160	AC212859.3_FG007	DCAF1 (DDB1-CUL4 ASSOCIATED FACTOR 1); nucleotide binding
AT4G31160	GRMZM2G110869	DCAF1 (DDB1-CUL4 ASSOCIATED FACTOR 1); nucleotide binding
AT4G32440	GRMZM2G042806	agenet domain-containing protein
AT1G29800	GRMZM2G328060	phosphoinositide binding / zinc ion binding
AT1G29800	GRMZM2G128608	phosphoinositide binding / zinc ion binding
AT3G17668	GRMZM2G031981	ENA (ENHANCER OF ATNSI ACTIVITY); heat shock protein binding / unfolded protein binding
AT5G02090	GRMZM2G397261	unknown protein
AT1G19140	GRMZM2G117222
AT3G03330	GRMZM2G003692	short-chain dehydrogenase/reductase (SDR) family protein
AT4G35160	GRMZM2G023152	O-methyltransferase family 2 protein
AT4G35160	GRMZM2G147491	O-methyltransferase family 2 protein
AT4G35160	GRMZM2G177424	O-methyltransferase family 2 protein
AT4G35160	GRMZM2G017557	O-methyltransferase family 2 protein
AT4G17510	GRMZM2G145226	UCH3 (UBIQUITIN C-TERMINAL HYDROLASE 3); ubiquitin thiolesterase
AT1G55760	GRMZM2G130505	BTB/POZ domain-containing protein
AT4G02750	GRMZM2G004888	pentatricopeptide (PPR) repeat-containing protein
AT3G26670	GRMZM2G477146
AT1G36280	GRMZM2G359070	adenylosuccinate lyase, putative / adenylosuccinase, putative
AT1G29760	GRMZM2G147454
AT2G28380	GRMZM2G089163	DRB2 (DSRNA-BINDING PROTEIN 2); double-stranded RNA binding
AT1G14270	GRMZM2G159160	CAAX amino terminal protease family protein
AT1G14270	GRMZM2G152485	CAAX amino terminal protease family protein
AT5G36150	GRMZM2G065494	ATPEN3 (putative pentacyclic triterpene synthase 3); catalytic/ lupeol synthase
AT1G54320	GRMZM2G180211	LEM3 (ligand-effect modulator 3) family protein / CDC50 family protein
AT4G38620	GRMZM2G160838	MYB4; DNA binding / transcription factor
AT4G38620	GRMZM2G084583	MYB4; DNA binding / transcription factor
AT4G13780	GRMZM2G166713	methionine--tRNA ligase, putative / methionyl-tRNA synthetase, putative / MetRS, putative
AT2G45540	GRMZM2G024245	WD-40 repeat family protein / beige-related
AT2G37400	GRMZM2G010973	chloroplast lumen common family protein
AT5G67620	GRMZM2G140674	unknown protein
AT3G12350	GRMZM2G005622	F-box family protein
AT5G39890	AC203989.4_FG001	unknown protein
AT1G20950	GRMZM2G314094	pyrophosphate--fructose-6-phosphate 1-phosphotransferase-related / pyrophosphate-dependent 6-phosphofructose-1-kinase-related
AT2G27500	GRMZM2G019619	glycosyl hydrolase family 17 protein
AT2G27500	GRMZM2G127117	glycosyl hydrolase family 17 protein
AT3G57530	GRMZM2G080871	CPK32 (CALCIUM-DEPENDENT PROTEIN KINASE 32); calcium-dependent protein kinase C/ calmodulin-dependent protein kinase/ kinase/ protein binding
AT3G57530	GRMZM2G028926	CPK32 (CALCIUM-DEPENDENT PROTEIN KINASE 32); calcium-dependent protein kinase C/ calmodulin-dependent protein kinase/ kinase/ protein binding
AT3G08880	GRMZM2G092325	unknown protein
AT2G41190	GRMZM2G083788	amino acid transporter family protein
AT4G15480	GRMZM2G304712	UGT84A1; UDP-glycosyltransferase/ sinapate 1-glucosyltransferase/ transferase, transferring glycosyl groups
AT4G35000	GRMZM2G460406	APX3 (ASCORBATE PEROXIDASE 3); L-ascorbate peroxidase
AT3G51120	GRMZM2G393471	DNA binding / nucleic acid binding / protein binding / zinc ion binding
AT2G29630	GRMZM2G027663	THIC (ThiaminC); ADP-ribose pyrophosphohydrolase/ catalytic/ iron-sulfur cluster binding
AT1G61250	GRMZM2G169773	SC3 (SECRETORY CARRIER 3); transmembrane transporter
AT3G54470	GRMZM2G109472	uridine 5'-monophosphate synthase / UMP synthase (PYRE-F) (UMPS)
AT4G01290	GRMZM2G467169	unknown protein
AT3G61610	GRMZM2G011662	aldose 1-epimerase family protein
AT1G68920	GRMZM2G144275	basic helix-loop-helix (bHLH) family protein
AT4G20300	GRMZM2G077607	unknown protein
AT3G27740	GRMZM2G147450	CARA (CARBAMOYL PHOSPHATE SYNTHETASE A); carbamoyl-phosphate synthase (glutamine-hydrolyzing)/ carbamoyl-phosphate synthase/ catalytic
AT3G16770	GRMZM2G052667	ATEBP (ETHYLENE-RESPONSIVE ELEMENT BINDING PROTEIN); DNA binding / protein binding / transcription activator/ transcription factor
AT1G13580	GRMZM2G170868	LAG13 (LAG1 LONGEVITY ASSURANCE HOMOLOG 3)
AT2G42280	GRMZM5G879527	basic helix-loop-helix (bHLH) family protein
AT2G42280	GRMZM2G085467	basic helix-loop-helix (bHLH) family protein
AT1G55320	GRMZM2G472376	AAE18 (ACYL-ACTIVATING ENZYME 18); catalytic/ ligase
AT2G04690	GRMZM2G122892	cellular repressor of E1A-stimulated genes (CREG) family
AT1G79790	GRMZM2G117609	haloacid dehalogenase-like hydrolase family protein
AT1G67080	GRMZM2G121747	ABA4 (abscisic acid (ABA)-deficient 4); intramolecular oxidoreductase
AT4G38470	GRMZM2G002531	protein kinase family protein
AT4G38470	GRMZM5G814851	protein kinase family protein
AT4G29260	GRMZM2G001508	acid phosphatase class B family protein
AT5G66070	GRMZM2G052344	zinc finger (C3HC4-type RING finger) family protein
[truncated: 174 more rows]

## Sheet: Cleome_A_Maize_D
AT1G20560	GRMZM2G152417	AAE1 (ACYL ACTIVATING ENZYME 1); AMP binding
AT5G65010	GRMZM2G074589	ASN2 (ASPARAGINE SYNTHETASE 2); asparagine synthase (glutamine-hydrolyzing)
AT1G62790	GRMZM2G141858	protease inhibitor/seed storage/lipid transfer protein (LTP) family protein
AT4G25090	GRMZM2G043435	respiratory burst oxidase, putative / NADPH oxidase, putative
AT5G45280	GRMZM2G156365	pectinacetylesterase, putative
AT1G65320	GRMZM2G044581	CBS domain-containing protein
AT5G42750	GRMZM2G135400	BKI1 (BRI1 kinase inhibitor 1); protein heterodimerization
AT1G32740	GRMZM2G057262	protein binding / zinc ion binding
AT4G17710	GRMZM2G123140	HDG4 (HOMEODOMAIN GLABROUS 4); DNA binding / transcription factor
AT4G38510	GRMZM2G181151	vacuolar ATP synthase subunit B, putative / V-ATPase B subunit, putative / vacuolar proton pump B subunit, putative / V-ATPase 57 kDa subunit, putative
AT2G39710	GRMZM2G339736	aspartyl protease family protein
AT2G39710	GRMZM2G026911	aspartyl protease family protein
AT1G29195	GRMZM2G162305	unknown protein
AT1G60710	GRMZM2G052812	ATB2; oxidoreductase
AT3G02360	GRMZM2G127798	6-phosphogluconate dehydrogenase family protein
AT3G02360	GRMZM2G145715	6-phosphogluconate dehydrogenase family protein
AT4G27720	GRMZM2G064563
AT4G27720	GRMZM2G067638
AT5G10770	GRMZM2G461716	chloroplast nucleoid DNA-binding protein, putative
AT5G10770	GRMZM5G848822	chloroplast nucleoid DNA-binding protein, putative
AT3G23430	GRMZM5G872499	PHO1 (phosphate 1)
AT4G26790	GRMZM2G018105	GDSL-motif lipase/hydrolase family protein
AT4G26790	GRMZM2G103937	GDSL-motif lipase/hydrolase family protein
AT1G53540	AC208204.3_FG006	17.6 kDa class I small heat shock protein (HSP17.6C-CI) (AA 1-156)
AT4G17170	GRMZM2G416142	RABB1C (ARABIDOPSIS RAB GTPASE HOMOLOG B1C); GTP binding / GTPase
AT5G67360	GRMZM2G120085	ARA12; serine-type endopeptidase
AT5G67360	GRMZM2G429842	ARA12; serine-type endopeptidase
AT1G07110	GRMZM5G824405	F2KP (FRUCTOSE-2,6-BISPHOSPHATASE); fructose-2,6-bisphosphate 2-phosphatase
AT1G10010	GRMZM5G830545	AAP8; amino acid transmembrane transporter
AT1G77020	GRMZM2G119566	DNAJ heat shock N-terminal domain-containing protein
AT3G25585	GRMZM2G466281	AAPT2 (AMINOALCOHOLPHOSPHOTRANSFERASE); phosphatidyltransferase/ phosphotransferase, for other substituted phosphate groups
AT4G26690	GRMZM2G038934	SHV3 (SHAVEN 3); glycerophosphodiester phosphodiesterase/ kinase
AT4G26690	GRMZM2G060194	SHV3 (SHAVEN 3); glycerophosphodiester phosphodiesterase/ kinase
AT4G26690	GRMZM2G021482	SHV3 (SHAVEN 3); glycerophosphodiester phosphodiesterase/ kinase
AT5G57670	GRMZM2G365319	protein kinase family protein
AT3G21090	GRMZM2G177314	ABC transporter family protein
AT2G05910	GRMZM2G100750	unknown protein
AT3G54830	GRMZM2G097802	amino acid transporter family protein
AT4G22990	GRMZM2G086430	SPX (SYG1/Pho81/XPR1) domain-containing protein
AT4G22990	GRMZM2G134062	SPX (SYG1/Pho81/XPR1) domain-containing protein
AT1G28600	GRMZM2G047129	lipase, putative
AT3G59920	GRMZM2G117507	ATGDI2 (RAB GDP DISSOCIATION INHIBITOR 2); RAB GDP-dissociation inhibitor
AT1G13950	GRMZM2G082974	ELF5A-1 (EUKARYOTIC ELONGATION FACTOR 5A-1); translation initiation factor
AT4G16380	GRMZM2G049077	metal ion binding
AT1G02110	GRMZM2G125513	proline-rich family protein
AT1G02110	GRMZM2G163189	proline-rich family protein
AT1G04430	GRMZM2G067764	dehydration-responsive protein-related
AT1G04430	GRMZM2G107629	dehydration-responsive protein-related
AT4G12730	GRMZM2G148534	FLA2 (FASCICLIN-LIKE ARABINOGALACTAN 2)
AT4G12730	GRMZM2G084812	FLA2 (FASCICLIN-LIKE ARABINOGALACTAN 2)
AT2G38610	GRMZM2G122569	KH domain-containing protein
AT3G61220	GRMZM2G468855	short-chain dehydrogenase/reductase (SDR) family protein
AT3G61220	GRMZM2G053977	short-chain dehydrogenase/reductase (SDR) family protein
AT2G41870	GRMZM2G099239	remorin family protein
AT3G53580	AC182617.3_FG001	diaminopimelate epimerase family protein
AT5G11620	GRMZM2G316007	SWIM zinc finger family protein / mitogen-activated protein kinase kinase kinase (MAPKKK)-related
AT2G15620	GRMZM2G102959	NIR1 (NITRITE REDUCTASE 1); ferredoxin-nitrate reductase/ nitrite reductase (NO-forming)
AT2G43710	AC215690.3_FG002	SSI2; acyl-[acyl-carrier-protein] desaturase/ stearoyl-CoA 9-desaturase
AT5G25880	GRMZM2G122479	ATNADP-ME3 (NADP-malic enzyme 3); malate dehydrogenase (oxaloacetate-decarboxylating) (NADP+)/ malic enzyme/ oxidoreductase, acting on NADH or NADPH, NAD or NADP as acceptor
AT3G53260	GRMZM2G074604	PAL2; phenylalanine ammonia-lyase
AT3G53260	GRMZM2G160541	PAL2; phenylalanine ammonia-lyase
AT2G04520	GRMZM2G476555	eukaryotic translation initiation factor 1A, putative / eIF-1A, putative / eIF-4C, putative
AT1G25230	GRMZM2G152477	purple acid phosphatase family protein
AT2G40890	GRMZM2G140817	CYP98A3 (cytochrome P450, family 98, subfamily A, polypeptide 3); monooxygenase/ p-coumarate 3-hydroxylase
AT3G15360	GRMZM2G070343	TRX-M4 (ARABIDOPSIS THIOREDOXIN M-TYPE 4); enzyme activator
AT1G66250	GRMZM5G824920	glycosyl hydrolase family 17 protein
AT1G66250	GRMZM2G111324	glycosyl hydrolase family 17 protein
AT5G13430	GRMZM2G023194	ubiquinol-cytochrome C reductase iron-sulfur subunit, mitochondrial, putative / Rieske iron-sulfur protein, putative
AT1G08200	GRMZM2G167872	AXS2 (UDP-D-APIOSE/UDP-D-XYLOSE SYNTHASE 2); UDP-glucuronate decarboxylase
AT3G50170	GRMZM2G114948	unknown protein
AT3G50170	AC226227.2_FG005	unknown protein
AT4G31080	GRMZM2G074436	unknown protein
AT4G31080	GRMZM2G153332	unknown protein
AT2G36390	GRMZM2G088753	SBE2.1 (starch branching enzyme 2.1); 1,4-alpha-glucan branching enzyme
AT5G56170	GRMZM2G014994
AT1G28580	GRMZM2G170646	GDSL-motif lipase, putative
AT2G37090	GRMZM2G076307	IRX9 (IRREGULAR XYLEM 9); transferase, transferring glycosyl groups / xylosyltransferase
AT2G37090	GRMZM2G012874	IRX9 (IRREGULAR XYLEM 9); transferase, transferring glycosyl groups / xylosyltransferase
AT5G26230	GRMZM2G139565	unknown protein
AT1G13700	GRMZM2G074946	glucosamine/galactosamine-6-phosphate isomerase family protein
AT2G45660	GRMZM2G070034	AGL20 (AGAMOUS-LIKE 20); transcription factor
AT5G47620	GRMZM2G006071	heterogeneous nuclear ribonucleoprotein, putative / hnRNP, putative
AT4G29250	GRMZM2G128564	transferase family protein
AT4G29310	GRMZM2G078210	unknown protein
AT3G27330	GRMZM2G113039	zinc finger (C3HC4-type RING finger) family protein
AT1G01600	GRMZM2G097116	CYP86A4; fatty acid (omega-1)-hydroxylase/ oxygen binding
AT4G25780	GRMZM2G008406	pathogenesis-related protein, putative
AT2G01410	GRMZM2G005187
AT5G62940	GRMZM2G140694	Dof-type zinc finger domain-containing protein
AT3G51895	GRMZM2G154211	SULTR3;1 (SULFATE TRANSPORTER 3;1); secondary active sulfate transmembrane transporter/ sulfate transmembrane transporter/ transporter
AT5G37180	GRMZM2G060659	SUS5; UDP-glycosyltransferase/ sucrose synthase
AT1G51760	GRMZM5G833406	IAR3 (IAA-ALANINE RESISTANT 3); IAA-Ala conjugate hydrolase/ metallopeptidase
AT1G51760	GRMZM2G091540	IAR3 (IAA-ALANINE RESISTANT 3); IAA-Ala conjugate hydrolase/ metallopeptidase
AT1G72330	GRMZM2G053999	ALAAT2 (ALANINE AMINOTRANSFERASE 2); ATP binding / L-alanine:2-oxoglutarate aminotransferase
AT1G72330	GRMZM2G124963	ALAAT2 (ALANINE AMINOTRANSFERASE 2); ATP binding / L-alanine:2-oxoglutarate aminotransferase
AT2G03350	GRMZM2G155086	unknown protein
AT2G35390	GRMZM2G180863	ribose-phosphate pyrophosphokinase 1 / phosphoribosyl diphosphate synthetase 1 (PRSI)
AT4G39780	GRMZM2G141679	AP2 domain-containing transcription factor, putative
AT3G07330	GRMZM2G074792	ATCSLC6 (CELLULOSE-SYNTHASE LIKE C6); cellulose synthase/ transferase, transferring glycosyl groups
AT1G52770	GRMZM2G413113	phototropic-responsive NPH3 family protein
AT3G01820	GRMZM2G013152	adenylate kinase family protein
AT4G05150	GRMZM2G129973	octicosapeptide/Phox/Bem1p (PB1) domain-containing protein
AT1G69970	GRMZM2G474685	CLE26 (CLAVATA3/ESR-RELATED 26); protein binding / receptor binding
AT5G48850	GRMZM2G123986	ATSDI1 (SULPHUR DEFICIENCY-INDUCED 1); binding
AT1G70210	GRMZM2G006721	CYCD1;1 (CYCLIN D1;1); cyclin-dependent protein kinase regulator
AT1G70210	GRMZM2G047637	CYCD1;1 (CYCLIN D1;1); cyclin-dependent protein kinase regulator
AT4G30993	GRMZM2G109595	unknown protein
AT2G44740	GRMZM2G029879	CYCP4;1 (cyclin p4;1); cyclin-dependent protein kinase
AT2G41050	GRMZM2G153434	PQ-loop repeat family protein / transmembrane family protein
AT2G41050	GRMZM2G024733	PQ-loop repeat family protein / transmembrane family protein
AT3G53430	GRMZM2G054201	60S ribosomal protein L12 (RPL12B)
AT5G57800	GRMZM2G029912	CER3 (ECERIFERUM 3); binding / catalytic/ iron ion binding / oxidoreductase
AT5G57800	GRMZM2G083526	CER3 (ECERIFERUM 3); binding / catalytic/ iron ion binding / oxidoreductase
AT4G26700	GRMZM2G382341	ATFIM1; actin binding
AT4G26700	GRMZM2G081380	ATFIM1; actin binding
AT2G30050	GRMZM2G074567	transducin family protein / WD-40 repeat family protein
AT2G30050	GRMZM2G007021	transducin family protein / WD-40 repeat family protein
AT2G21070	GRMZM2G090156	FIO1 (FIONA1); methyltransferase
AT3G48890	GRMZM5G882228	ATMP2; heme binding
AT3G48890	GRMZM2G107444	ATMP2; heme binding
AT4G01080	GRMZM2G131152	unknown protein
AT1G63010	GRMZM2G086430	SPX (SYG1/Pho81/XPR1) domain-containing protein
AT2G19340	GRMZM2G440221	membrane protein, putative
AT2G32430	GRMZM2G132866	galactosyltransferase family protein
AT1G62520	GRMZM2G114893	unknown protein
AT4G30410	GRMZM2G145909	transcription factor
AT1G47480	GRMZM2G079949	hydrolase
AT1G47480	GRMZM5G831102	hydrolase
AT1G47480	GRMZM2G064193	hydrolase
AT1G47480	GRMZM2G111421	hydrolase
AT1G47480	GRMZM2G001977	hydrolase
AT1G47480	GRMZM2G031065	hydrolase
AT1G47480	GRMZM5G826321	hydrolase
AT5G07620	GRMZM2G303768	protein kinase family protein
AT5G07620	GRMZM2G328781	protein kinase family protein
AT5G07620	GRMZM2G056903	protein kinase family protein
AT5G07620	GRMZM2G150714	protein kinase family protein
AT4G02930	GRMZM2G022269	elongation factor Tu, putative / EF-Tu, putative
AT4G02930	GRMZM2G313678	elongation factor Tu, putative / EF-Tu, putative
AT4G08390	GRMZM2G014397	SAPX (STROMAL ASCORBATE PEROXIDASE); L-ascorbate peroxidase
AT3G07720	GRMZM2G165098	kelch repeat-containing protein
AT3G21580	GRMZM2G084192	cobalt ion transmembrane transporter
AT3G25690	GRMZM2G019225	CHUP1 (CHLOROPLAST UNUSUAL POSITIONING 1)
AT5G67500	GRMZM2G055025	VDAC2 (VOLTAGE DEPENDENT ANION CHANNEL 2); voltage-gated anion channel
AT5G28150	GRMZM2G158429	unknown protein
AT4G19110	GRMZM2G108829	protein kinase, putative
AT4G25570	GRMZM2G034668	ACYB-2; carbon-monoxide oxygenase
AT2G37040	GRMZM2G074604	pal1 (Phe ammonia lyase 1); phenylalanine ammonia-lyase
AT2G37040	GRMZM2G441347	pal1 (Phe ammonia lyase 1); phenylalanine ammonia-lyase
AT2G37040	GRMZM2G160541	pal1 (Phe ammonia lyase 1); phenylalanine ammonia-lyase
AT4G35320	GRMZM2G365298	unknown protein
AT4G35320	GRMZM2G180920	unknown protein
AT2G24630	GRMZM2G173759	ATCSLC08; cellulose synthase/ transferase, transferring glycosyl groups
AT5G08750	GRMZM5G864693	zinc finger (C3HC4-type RING finger) family protein
AT4G33490	GRMZM2G128268	aspartic-type endopeptidase
AT5G48220	GRMZM2G106950	indole-3-glycerol phosphate synthase, putative
AT5G57710	GRMZM2G040890	heat shock protein-related
AT1G64640	GRMZM2G077769	plastocyanin-like domain-containing protein
AT2G42880	GRMZM2G131334	ATMPK20; MAP kinase
AT2G38360	GRMZM5G831519	PRA1.B4 (PRENYLATED RAB ACCEPTOR 1.B4)
AT2G38360	GRMZM2G089783	PRA1.B4 (PRENYLATED RAB ACCEPTOR 1.B4)
AT2G38360	GRMZM2G432662	PRA1.B4 (PRENYLATED RAB ACCEPTOR 1.B4)
AT3G03780	GRMZM2G165747	AtMS2; 5-methyltetrahydropteroyltriglutamate-homocysteine S-methyltransferase/ methionine synthase
AT3G59100	GRMZM2G326643	ATGSL11 (glucan synthase-like 11); 1,3-beta-glucan synthase/ transferase, transferring glycosyl groups
AT3G54110	GRMZM2G165629	PUMP1 (PLANT UNCOUPLING MITOCHONDRIAL PROTEIN 1); binding / oxidative phosphorylation uncoupler
AT5G16840	GRMZM2G102808	BPA1 (BINDINGPARTNEROFACD11 1); nucleic acid binding / nucleotide binding / oxidoreductase
AT4G23820	AC231180.2_FG006	glycoside hydrolase family 28 protein / polygalacturonase (pectinase) family protein
AT4G23820	GRMZM2G174598	glycoside hydrolase family 28 protein / polygalacturonase (pectinase) family protein
AT5G03760	GRMZM2G405567	ATCSLA09; mannan synthase/ transferase, transferring glycosyl groups
AT5G03760	GRMZM2G020742	ATCSLA09; mannan synthase/ transferase, transferring glycosyl groups
AT3G44220	GRMZM2G017991	harpin-induced family protein / HIN1 family protein / harpin-responsive family protein
AT1G60010	GRMZM2G031991	unknown protein
AT3G25500	AC155376.2_FG004	AFH1 (FORMIN HOMOLOGY 1); actin binding / actin filament binding / protein binding
AT3G25500	GRMZM2G044055	AFH1 (FORMIN HOMOLOGY 1); actin binding / actin filament binding / protein binding
AT3G25500	GRMZM5G872264	AFH1 (FORMIN HOMOLOGY 1); actin binding / actin filament binding / protein binding
AT3G25500	GRMZM2G022820	AFH1 (FORMIN HOMOLOGY 1); actin binding / actin filament binding / protein binding
AT3G25500	GRMZM2G040965	AFH1 (FORMIN HOMOLOGY 1); actin binding / actin filament binding / protein binding
AT4G17830	GRMZM2G181273	peptidase M20/M25/M40 family protein
AT5G42860	GRMZM2G331027	unknown protein
AT1G17620	GRMZM2G118951
AT3G07810	GRMZM2G144890	heterogeneous nuclear ribonucleoprotein, putative / hnRNP, putative
AT3G07810	GRMZM2G013065	heterogeneous nuclear ribonucleoprotein, putative / hnRNP, putative
AT5G06390	GRMZM2G329181	FLA17 (FASCICLIN-LIKE ARABINOGALACTAN PROTEIN 17 PRECURSOR)
AT5G17520	GRMZM2G156356	RCP1 (ROOT CAP 1); maltose transmembrane transporter
AT4G34215	GRMZM2G113668	hydrolase
AT5G41470	GRMZM2G077535
AT5G48930	GRMZM2G156816	HCT (HYDROXYCINNAMOYL-COA SHIKIMATE/QUINATE HYDROXYCINNAMOYL TRANSFERASE); quinate O-hydroxycinnamoyltransferase/ shikimate O-hydroxycinnamoyltransferase/ transferase
AT5G48930	GRMZM2G156296	HCT (HYDROXYCINNAMOYL-COA SHIKIMATE/QUINATE HYDROXYCINNAMOYL TRANSFERASE); quinate O-hydroxycinnamoyltransferase/ shikimate O-hydroxycinnamoyltransferase/ transferase
AT5G48930	GRMZM2G089698	HCT (HYDROXYCINNAMOYL-COA SHIKIMATE/QUINATE HYDROXYCINNAMOYL TRANSFERASE); quinate O-hydroxycinnamoyltransferase/ shikimate O-hydroxycinnamoyltransferase/ transferase
AT5G13490	GRMZM2G135186	AAC2 (ADP/ATP carrier 2); ATP:ADP antiporter/ binding
AT5G13490	GRMZM2G105571	AAC2 (ADP/ATP carrier 2); ATP:ADP antiporter/ binding
AT5G13490	GRMZM5G837108	AAC2 (ADP/ATP carrier 2); ATP:ADP antiporter/ binding
AT3G25110	GRMZM2G143955	AtFaTA (Arabidopsis FatA acyl-ACP thioesterase); acyl carrier/ acyl-[acyl-carrier-protein] hydrolase
AT3G25110	GRMZM2G102878	AtFaTA (Arabidopsis FatA acyl-ACP thioesterase); acyl carrier/ acyl-[acyl-carrier-protein] hydrolase
AT5G58380	GRMZM2G356128	SIP1 (SOS3-INTERACTING PROTEIN 1); ATP binding / kinase/ protein kinase/ protein serine/threonine kinase
AT5G58380	GRMZM2G044038	SIP1 (SOS3-INTERACTING PROTEIN 1); ATP binding / kinase/ protein kinase/ protein serine/threonine kinase
AT5G58380	GRMZM2G125001	SIP1 (SOS3-INTERACTING PROTEIN 1); ATP binding / kinase/ protein kinase/ protein serine/threonine kinase
AT5G19730	GRMZM2G071339	pectinesterase family protein
AT2G20585	GRMZM2G087714	NFD6 (NUCLEAR FUSION DEFECTIVE 6)
AT2G20585	GRMZM2G153648	NFD6 (NUCLEAR FUSION DEFECTIVE 6)
AT5G63850	GRMZM2G092945	AAP4; acidic amino acid transmembrane transporter/ amino acid transmembrane transporter/ neutral amino acid transmembrane transporter/ primary active transmembrane transporter
AT1G53310	GRMZM2G110714	ATPPC1 (PHOSPHOENOLPYRUVATE CARBOXYLASE 1); catalytic/ phosphoenolpyruvate carboxylase
AT1G53310	GRMZM2G074122	ATPPC1 (PHOSPHOENOLPYRUVATE CARBOXYLASE 1); catalytic/ phosphoenolpyruvate carboxylase
AT1G53310	GRMZM2G069542	ATPPC1 (PHOSPHOENOLPYRUVATE CARBOXYLASE 1); catalytic/ phosphoenolpyruvate carboxylase
AT1G65295	AC211652.4_FG001	unknown protein
AT1G74470	GRMZM2G419111	geranylgeranyl reductase
AT1G05850	GRMZM2G168364	POM1 (POM-POM1); chitinase
AT5G21482	GRMZM2G348452	CKX7 (CYTOKININ OXIDASE 7); cytokinin dehydrogenase/ oxidoreductase
AT2G01450	GRMZM2G306028	ATMPK17; MAP kinase
AT4G19410	GRMZM2G156365	pectinacetylesterase, putative
AT4G00360	GRMZM2G020500	CYP86A2 (CYTOCHROME P450 86 A2); fatty acid (omega-1)-hydroxylase/ oxygen binding
AT3G18260	GRMZM2G004828	reticulon family protein (RTNLB9)
AT3G18260	GRMZM2G091973	reticulon family protein (RTNLB9)
AT1G01090	GRMZM2G033894	PDH-E1 ALPHA (PYRUVATE DEHYDROGENASE E1 ALPHA); pyruvate dehydrogenase (acetyl-transferring)
AT5G52010	GRMZM2G086277	zinc finger (C2H2 type) family protein
AT1G07300	GRMZM2G061963	josephin protein-related
AT1G77490	GRMZM2G014397	TAPX (THYLAKOIDAL ASCORBATE PEROXIDASE); L-ascorbate peroxidase
AT4G26570	GRMZM2G007555	ATCBL3 (ARABIDOPSIS THALIANA CALCINEURIN B-LIKE 3); calcium ion binding
AT3G25140	AC209664.3_FG002	QUA1 (QUASIMODO 1); polygalacturonate 4-alpha-galacturonosyltransferase/ transferase, transferring glycosyl groups / transferase, transferring hexosyl groups
AT4G36660	GRMZM2G143173	unknown protein
AT1G51100	GRMZM2G122584	unknown protein
AT2G42900	GRMZM2G465133
AT1G21680	GRMZM2G176998
AT5G02820	GRMZM2G052581	RHL2 (ROOT HAIRLESS 2); ATP binding / DNA binding / DNA topoisomerase (ATP-hydrolyzing)/ identical protein binding / protein binding
AT5G64700	GRMZM2G154245	nodulin MtN21 family protein
AT5G64700	GRMZM2G009103	nodulin MtN21 family protein
AT3G24240	GRMZM2G039934	leucine-rich repeat transmembrane protein kinase, putative
AT3G50840	GRMZM2G033267	phototropic-responsive NPH3 family protein
AT1G11290	GRMZM2G029859	CRR22 (CHLORORESPIRATORY REDUCTION22); endonuclease
AT1G33811	GRMZM2G134178	GDSL-motif lipase/hydrolase family protein
AT3G49680	GRMZM2G071208	BCAT3 (BRANCHED-CHAIN AMINOTRANSFERASE 3); branched-chain-amino-acid transaminase/ catalytic
AT1G08770	AC191048.2_FG006	PRA1.E (PRENYLATED RAB ACCEPTOR 1.E)
AT2G39130	GRMZM2G097802	amino acid transporter family protein
AT2G36530	GRMZM2G009030	LOS2; copper ion binding / phosphopyruvate hydratase
AT5G53140	GRMZM2G073788	protein phosphatase 2C, putative / PP2C, putative
AT5G53140	GRMZM2G158818	protein phosphatase 2C, putative / PP2C, putative
AT5G53140	GRMZM2G442404	protein phosphatase 2C, putative / PP2C, putative
AT5G53140	GRMZM2G040642	protein phosphatase 2C, putative / PP2C, putative
AT5G53140	GRMZM2G412937	protein phosphatase 2C, putative / PP2C, putative
AT5G20090	GRMZM2G139805	unknown protein
AT5G37710	GRMZM2G174315	lipase class 3 family protein / calmodulin-binding heat-shock protein, putative
AT3G56630	GRMZM2G065245	CYP94D2; electron carrier/ heme binding / iron ion binding / monooxygenase/ oxygen binding
AT5G51750	GRMZM2G014499	ATSBT1.3 (ARABIDOPSIS THALIANA SUBTILASE 1.3); identical protein binding / serine-type endopeptidase
AT4G13410	GRMZM2G099088	ATCSLA15; cellulose synthase/ transferase, transferring glycosyl groups
AT2G44060	GRMZM2G352415	late embryogenesis abundant family protein / LEA family protein
AT5G19220	GRMZM2G106213	APL1 (ADP GLUCOSE PYROPHOSPHORYLASE LARGE SUBUNIT 1); glucose-1-phosphate adenylyltransferase
AT3G27010	GRMZM2G034638	AT-TCP20; transcription factor
AT5G23950	GRMZM2G032766	C2 domain-containing protein
AT5G09810	GRMZM2G067985	ACT7 (ACTIN 7); structural constituent of cytoskeleton
AT4G16563	GRMZM2G003784	aspartyl protease family protein
AT3G16760	GRMZM2G069618	tetratricopeptide repeat (TPR)-containing protein
AT1G54340	GRMZM2G033515	ICDH (ISOCITRATE DEHYDROGENASE); isocitrate dehydrogenase (NADP+)/ oxidoreductase, acting on the CH-OH group of donors, NAD or NADP as acceptor
AT1G54340	GRMZM5G829778	ICDH (ISOCITRATE DEHYDROGENASE); isocitrate dehydrogenase (NADP+)/ oxidoreductase, acting on the CH-OH group of donors, NAD or NADP as acceptor
AT4G00110	GRMZM2G017678	GAE3 (UDP-D-GLUCURONATE 4-EPIMERASE 3); UDP-glucuronate 4-epimerase/ catalytic
AT4G00110	GRMZM2G170336	GAE3 (UDP-D-GLUCURONATE 4-EPIMERASE 3); UDP-glucuronate 4-epimerase/ catalytic
AT2G20515	GRMZM2G048366	unknown protein
AT1G58170	GRMZM2G132273	disease resistance-responsive protein-related / dirigent protein-related
AT3G15800	GRMZM2G008627	glycosyl hydrolase family 17 protein
AT1G79500	GRMZM2G168510	2-dehydro-3-deoxyphosphooctonate aldolase / phospho-2-dehydro-3-deoxyoctonate aldolase / 3-deoxy-D-manno-octulosonic acid 8-phosphate synthetase (KDSA)
AT4G38970	GRMZM2G089365	fructose-bisphosphate aldolase, putative
AT4G38970	GRMZM2G069195	fructose-bisphosphate aldolase, putative
AT5G54850	GRMZM2G167591	unknown protein
AT1G08500	GRMZM2G008106	plastocyanin-like domain-containing protein
AT5G52180	GRMZM2G167966	unknown protein
AT5G54250	GRMZM2G078781	ATCNGC4 (CYCLIC NUCLEOTIDE-GATED CATION CHANNEL 4); calmodulin binding / cation channel/ cation transmembrane transporter/ cyclic nucleotide binding
AT5G54250	GRMZM2G090528	ATCNGC4 (CYCLIC NUCLEOTIDE-GATED CATION CHANNEL 4); calmodulin binding / cation channel/ cation transmembrane transporter/ cyclic nucleotide binding
AT2G42040	GRMZM2G033915
AT4G23850	GRMZM5G812228	long-chain-fatty-acid--CoA ligase / long-chain acyl-CoA synthetase
AT4G20260	GRMZM2G071089	DREPP plasma membrane polypeptide family protein
AT3G02790	GRMZM2G385945	zinc finger (C2H2 type) family protein
AT3G02790	GRMZM2G134759	zinc finger (C2H2 type) family protein
AT5G55050	GRMZM2G073770	GDSL-motif lipase/hydrolase family protein
AT2G45630	GRMZM5G818631	oxidoreductase family protein
AT5G55290	GRMZM2G131431	ATP synthase subunit H family protein
AT5G24560	GRMZM2G099376	AtPP2-B12 (Phloem protein 2-B12); carbohydrate binding
AT2G21170	GRMZM2G002807	TIM (TRIOSEPHOSPHATE ISOMERASE); catalytic/ triose-phosphate isomerase
AT4G13010	GRMZM2G126285	oxidoreductase, zinc-binding dehydrogenase family protein
AT4G13710	GRMZM2G412207	pectate lyase family protein
AT4G13710	GRMZM2G472060	pectate lyase family protein
AT1G78230	GRMZM2G464393	protein binding
AT3G10920	GRMZM2G124455	MSD1 (MANGANESE SUPEROXIDE DISMUTASE 1); metal ion binding / superoxide dismutase
AT5G28840	GRMZM2G138907	GME (GDP-D-MANNOSE 3',5'-EPIMERASE); GDP-mannose 3,5-epimerase/ NAD or NADH binding / catalytic
AT1G70230	GRMZM2G340933	unknown protein
AT1G70230	GRMZM2G039525	unknown protein
AT5G11790	GRMZM2G413857	Ndr family protein
AT5G03040	GRMZM5G826979	iqd2 (IQ-domain 2); calmodulin binding
AT5G03040	GRMZM2G012584	iqd2 (IQ-domain 2); calmodulin binding
AT5G03040	GRMZM2G155954	iqd2 (IQ-domain 2); calmodulin binding
AT2G37620	GRMZM5G878615	ACT1 (ACTIN 1); structural constituent of cytoskeleton
AT3G53960	GRMZM2G055834	proton-dependent oligopeptide transport (POT) family protein
AT1G04220	GRMZM2G137694	KCS2 (3-KETOACYL-COA SYNTHASE 2); fatty acid elongase
AT1G04220	GRMZM2G162508	KCS2 (3-KETOACYL-COA SYNTHASE 2); fatty acid elongase
AT1G55020	GRMZM2G102760	LOX1; lipoxygenase
AT2G19770	GRMZM2G140455	PRF5 (PROFILIN5); actin binding / actin monomer binding
AT2G18890	GRMZM2G086577	protein kinase family protein
AT3G59050	GRMZM2G150248	ATPAO3 (Polyamine oxidase 3); polyamine oxidase
AT5G41685	GRMZM2G339503	mitochondrial import receptor subunit TOM7 / translocase of outer membrane 7 kDa subunit (TOM7.1)
AT1G68740	GRMZM2G466545	EXS family protein / ERD1/XPR1/SYG1 family protein
AT2G35780	GRMZM2G033630	scpl26 (serine carboxypeptidase-like 26); serine-type carboxypeptidase
AT5G60920	GRMZM5G826714	COB (COBRA)
AT1G03840	GRMZM2G058197	MGP (Magpie); nucleic acid binding / protein binding / transcription factor/ zinc ion binding
AT1G03840	GRMZM2G022213	MGP (Magpie); nucleic acid binding / protein binding / transcription factor/ zinc ion binding
AT1G69530	GRMZM2G105844	ATEXPA1 (ARABIDOPSIS THALIANA EXPANSIN A1)
AT5G60980	GRMZM2G139407	nuclear transport factor 2 (NTF2) family protein / RNA recognition motif (RRM)-containing protein
AT5G60980	GRMZM2G069174	nuclear transport factor 2 (NTF2) family protein / RNA recognition motif (RRM)-containing protein
AT3G53810	GRMZM2G093736	lectin protein kinase, putative
AT3G55440	GRMZM2G146206	TPI (TRIOSEPHOSPHATE ISOMERASE); triose-phosphate isomerase
AT2G36950	GRMZM2G063342	heavy-metal-associated domain-containing protein
AT3G05270	GRMZM2G142019
AT5G54770	GRMZM2G074097	THI1; protein homodimerization
AT5G62220	GRMZM2G303135	exostosin family protein
AT2G44300	GRMZM5G850455	lipid transfer protein-related
AT1G14730	GRMZM2G149315
AT5G07220	GRMZM2G444845	ATBAG3 (ARABIDOPSIS THALIANA BCL-2-ASSOCIATED ATHANOGENE 3); protein binding
AT4G18630	GRMZM2G134846	unknown protein
AT2G21300	GRMZM5G860469	kinesin motor family protein
AT4G39260	GRMZM2G080603	GR-RBP8; RNA binding / nucleic acid binding / nucleotide binding
AT4G39260	GRMZM2G165901	GR-RBP8; RNA binding / nucleic acid binding / nucleotide binding
AT1G26355	GRMZM2G124317	SP1L1 (SPIRAL1-LIKE1)
AT1G72230	GRMZM2G122302	plastocyanin-like domain-containing protein
AT5G19600	GRMZM2G444801	SULTR3;5 (SULFATE TRANSPORTER 3;5); sulfate transmembrane transporter
AT2G27140	GRMZM2G037146	heat shock family protein
AT5G11890	GRMZM2G096655
AT4G03115	GRMZM2G050394	binding
AT4G29240	GRMZM2G436730	leucine-rich repeat family protein / extensin family protein
AT1G16520	GRMZM5G849149	unknown protein
AT4G30210	GRMZM2G104294	ATR2 (ARABIDOPSIS P450 REDUCTASE 2); NADPH-hemoprotein reductase
AT3G06350	GRMZM2G314652	MEE32 (MATERNAL EFFECT EMBRYO ARREST 32); 3-dehydroquinate dehydratase/ NADP or NADPH binding / binding / catalytic/ shikimate 5-dehydrogenase
AT3G06350	GRMZM5G804881	MEE32 (MATERNAL EFFECT EMBRYO ARREST 32); 3-dehydroquinate dehydratase/ NADP or NADPH binding / binding / catalytic/ shikimate 5-dehydrogenase
AT5G21950	GRMZM2G143258	hydrolase, alpha/beta fold family protein
AT5G21950	GRMZM2G080524	hydrolase, alpha/beta fold family protein
AT5G21950	GRMZM2G021410	hydrolase, alpha/beta fold family protein
AT5G21950	GRMZM2G066343	hydrolase, alpha/beta fold family protein
AT1G51680	GRMZM2G174732	4CL1 (4-COUMARATE:COA LIGASE 1); 4-coumarate-CoA ligase
AT5G54200	GRMZM2G142667	WD-40 repeat family protein
AT5G54200	GRMZM2G055437	WD-40 repeat family protein
AT5G54200	GRMZM2G420469	WD-40 repeat family protein
AT1G14700	GRMZM2G109071	PAP3 (PURPLE ACID PHOSPHATASE 3); acid phosphatase/ protein serine/threonine phosphatase
AT1G07720	GRMZM5G894016	KCS3 (3-KETOACYL-COA SYNTHASE 3); acyltransferase/ catalytic/ transferase, transferring acyl groups other than amino-acyl groups
AT3G05280	GRMZM2G075528	integral membrane Yip1 family protein
AT5G54630	GRMZM2G139160	zinc finger protein-related
AT3G48000	GRMZM2G122172	ALDH2B4 (ALDEHYDE DEHYDROGENASE 2B4); 3-chloroallyl aldehyde dehydrogenase/ ATP binding / aldehyde dehydrogenase (NAD)
AT3G48000	GRMZM2G071021	ALDH2B4 (ALDEHYDE DEHYDROGENASE 2B4); 3-chloroallyl aldehyde dehydrogenase/ ATP binding / aldehyde dehydrogenase (NAD)
AT4G12110	GRMZM2G127067	SMO1-1 (STEROL-4ALPHA-METHYL OXIDASE 1-1); 4,4-dimethyl-9beta,19-cyclopropylsterol-4alpha-methyl oxidase/ C-4 methylsterol oxidase/ catalytic
AT1G77700	GRMZM2G125918	pathogenesis-related thaumatin family protein
AT1G19910	GRMZM2G101020	AVA-P2; ATPase/ proton-transporting ATPase, rotational mechanism
AT1G19910	GRMZM2G177005	AVA-P2; ATPase/ proton-transporting ATPase, rotational mechanism
AT1G19910	GRMZM2G028432	AVA-P2; ATPase/ proton-transporting ATPase, rotational mechanism
AT1G19910	AC216067.3_FG002	AVA-P2; ATPase/ proton-transporting ATPase, rotational mechanism
AT1G67560	GRMZM2G009479	lipoxygenase family protein
AT2G01660	GRMZM2G063765	PDLP6 (PLASMODESMATA-LOCATED PROTEIN 6)
AT2G01660	GRMZM2G059634	PDLP6 (PLASMODESMATA-LOCATED PROTEIN 6)
AT1G11720	GRMZM2G141399	ATSS3 (starch synthase 3); starch synthase/ transferase, transferring glycosyl groups
AT1G51780	GRMZM2G090779	ILL5; IAA-amino acid conjugate hydrolase/ metallopeptidase
AT5G27490	GRMZM2G020140	integral membrane Yip1 family protein
AT5G27490	GRMZM2G075528	integral membrane Yip1 family protein
AT4G34050	GRMZM2G127948	caffeoyl-CoA 3-O-methyltransferase, putative
AT1G05470	GRMZM2G306062	CVP2 (COTYLEDON VASCULAR PATTERN 2); hydrolase/ inositol trisphosphate phosphatase
AT1G08650	GRMZM2G049541	PPCK1 (PHOSPHOENOLPYRUVATE CARBOXYLASE KINASE); kinase/ protein serine/threonine kinase
ATCG00520	GRMZM5G883075
AT5G53020	GRMZM2G369703	unknown protein
AT4G07960	GRMZM2G028286	ATCSLC12 (CELLULOSE-SYNTHASE LIKE C12); cellulose synthase/ transferase, transferring glycosyl groups
AT4G07960	GRMZM2G173759	ATCSLC12 (CELLULOSE-SYNTHASE LIKE C12); cellulose synthase/ transferase, transferring glycosyl groups
AT2G21290	GRMZM2G338916	unknown protein
AT2G21290	GRMZM2G034013	unknown protein
AT3G06035	GRMZM2G322618	unknown protein
AT3G20570	GRMZM2G139193	plastocyanin-like domain-containing protein
AT3G20570	GRMZM2G101872	plastocyanin-like domain-containing protein
AT3G20570	GRMZM2G085392	plastocyanin-like domain-containing protein
AT3G58120	AC233853.1_FG002	BZIP61; DNA binding / transcription activator/ transcription factor
AT3G56000	GRMZM2G105631	ATCSLA14; cellulose synthase/ transferase, transferring glycosyl groups
AT3G56000	GRMZM2G405567	ATCSLA14; cellulose synthase/ transferase, transferring glycosyl groups
AT1G20823	GRMZM2G083382	zinc finger (C3HC4-type RING finger) family protein
AT1G20823	GRMZM2G312078	zinc finger (C3HC4-type RING finger) family protein
AT1G20823	GRMZM2G031280	zinc finger (C3HC4-type RING finger) family protein
AT4G28088	GRMZM2G153369	hydrophobic protein, putative / low temperature and salt responsive protein, putative
AT4G36810	GRMZM2G058404	GGPS1 (GERANYLGERANYL PYROPHOSPHATE SYNTHASE 1); farnesyltranstransferase
AT1G14450	GRMZM2G421234	unknown protein
AT5G33320	GRMZM2G047404	CUE1 (CAB UNDEREXPRESSED 1); antiporter/ triose-phosphate transmembrane transporter
AT5G33320	GRMZM2G103047	CUE1 (CAB UNDEREXPRESSED 1); antiporter/ triose-phosphate transmembrane transporter
AT5G44030	GRMZM2G113137	CESA4 (CELLULOSE SYNTHASE A4); cellulose synthase/ transferase, transferring glycosyl groups
AT5G44030	GRMZM2G082580	CESA4 (CELLULOSE SYNTHASE A4); cellulose synthase/ transferase, transferring glycosyl groups
AT5G44030	GRMZM2G112336	CESA4 (CELLULOSE SYNTHASE A4); cellulose synthase/ transferase, transferring glycosyl groups
AT5G44030	GRMZM2G111642	CESA4 (CELLULOSE SYNTHASE A4); cellulose synthase/ transferase, transferring glycosyl groups
AT5G03380	GRMZM2G089873	heavy-metal-associated domain-containing protein
AT2G01820	GRMZM2G137788	leucine-rich repeat protein kinase, putative
AT2G01820	GRMZM2G349875	leucine-rich repeat protein kinase, putative
AT5G60860	GRMZM2G020661	AtRABA1f (Arabidopsis Rab GTPase homolog A1f); GTP binding
AT5G60860	GRMZM2G124758	AtRABA1f (Arabidopsis Rab GTPase homolog A1f); GTP binding
AT5G60860	GRMZM2G124732	AtRABA1f (Arabidopsis Rab GTPase homolog A1f); GTP binding
AT1G09250	GRMZM5G851485	transcription factor
AT4G31240	GRMZM2G396451
AT2G38120	GRMZM2G067022	AUX1 (AUXIN RESISTANT 1); amino acid transmembrane transporter/ auxin binding / auxin influx transmembrane transporter/ transporter
AT2G38120	GRMZM2G149481	AUX1 (AUXIN RESISTANT 1); amino acid transmembrane transporter/ auxin binding / auxin influx transmembrane transporter/ transporter
AT1G03630	GRMZM2G084958	POR C (PROTOCHLOROPHYLLIDE OXIDOREDUCTASE); NADPH dehydrogenase/ oxidoreductase/ protochlorophyllide reductase
AT1G79720	GRMZM2G142918	aspartyl protease family protein
AT3G22550	GRMZM2G176748	senescence-associated protein-related
AT1G74790	GRMZM2G363813	catalytic
AT2G27030	GRMZM2G117582	CAM5 (CALMODULIN 5); calcium ion binding
AT5G57550	GRMZM2G166944	XTR3 (XYLOGLUCAN ENDOTRANSGLYCOSYLASE 3); hydrolase, acting on glycosyl bonds / xyloglucan:xyloglucosyl transferase
AT5G57550	GRMZM2G128876	XTR3 (XYLOGLUCAN ENDOTRANSGLYCOSYLASE 3); hydrolase, acting on glycosyl bonds / xyloglucan:xyloglucosyl transferase
AT4G10040	GRMZM2G010348	CYTC-2 (cytochrome c-2); electron carrier/ heme binding / iron ion binding
AT1G06620	AC148152.3_FG005	2-oxoglutarate-dependent dioxygenase, putative
AT2G37170	GRMZM2G432926	PIP2B (PLASMA MEMBRANE INTRINSIC PROTEIN 2); water channel
AT2G37170	GRMZM2G154628	PIP2B (PLASMA MEMBRANE INTRINSIC PROTEIN 2); water channel
AT4G24260	GRMZM2G147849	ATGH9A3 (ARABIDOPSIS THALIANA GLYCOSYL HYDROLASE 9A3); catalytic/ hydrolase, hydrolyzing O-glycosyl compounds
AT4G24260	GRMZM2G003379	ATGH9A3 (ARABIDOPSIS THALIANA GLYCOSYL HYDROLASE 9A3); catalytic/ hydrolase, hydrolyzing O-glycosyl compounds
AT3G02210	GRMZM2G071970	COBL1 (COBRA-LIKE PROTEIN 1 PRECURSOR)
AT3G02210	GRMZM5G826714	COBL1 (COBRA-LIKE PROTEIN 1 PRECURSOR)
AT5G67470	GRMZM2G075921	formin homology 2 domain-containing protein / FH2 domain-containing protein
AT5G67470	GRMZM2G429928	formin homology 2 domain-containing protein / FH2 domain-containing protein
AT5G67470	GRMZM2G132486	formin homology 2 domain-containing protein / FH2 domain-containing protein
AT5G67470	GRMZM2G040965	formin homology 2 domain-containing protein / FH2 domain-containing protein
AT5G17300	GRMZM2G181030	myb family transcription factor
AT5G49630	GRMZM2G108023	AAP6 (AMINO ACID PERMEASE 6); acidic amino acid transmembrane transporter/ amino acid transmembrane transporter/ neutral amino acid transmembrane transporter
AT1G73880	GRMZM2G426242	UGT89B1 (UDP-GLUCOSYL TRANSFERASE 89B1); UDP-glycosyltransferase/ quercetin 3-O-glucosyltransferase/ quercetin 4'-O-glucosyltransferase/ quercetin 7-O-glucosyltransferase/ transferase, transferring glycosyl groups / transferase, transferring hexosyl group
AT2G01420	GRMZM2G126260	PIN4 (PIN-FORMED 4); auxin:hydrogen symporter/ transporter
AT2G01420	GRMZM2G171702	PIN4 (PIN-FORMED 4); auxin:hydrogen symporter/ transporter
AT5G35630	GRMZM2G036464	GS2 (GLUTAMINE SYNTHETASE 2); glutamate-ammonia ligase
AT2G34190	GRMZM2G041050	xanthine/uracil permease family protein
AT2G34190	GRMZM2G115635	xanthine/uracil permease family protein
AT2G34190	GRMZM2G437859	xanthine/uracil permease family protein
AT2G34190	GRMZM2G045781	xanthine/uracil permease family protein
AT4G10380	GRMZM2G176209	NIP5;1; arsenite transmembrane transporter/ boron transporter/ water channel
AT3G12090	GRMZM2G341442	TET6 (TETRASPANIN6)
AT2G29940	GRMZM2G000614	PDR3 (PLEIOTROPIC DRUG RESISTANCE 3); ATPase, coupled to transmembrane movement of substances
AT2G29940	GRMZM2G391815	PDR3 (PLEIOTROPIC DRUG RESISTANCE 3); ATPase, coupled to transmembrane movement of substances
AT2G29940	GRMZM2G118243	PDR3 (PLEIOTROPIC DRUG RESISTANCE 3); ATPase, coupled to transmembrane movement of substances
AT5G50740	GRMZM2G111872	metal ion binding
AT5G50740	GRMZM2G122437	metal ion binding
AT5G27690	GRMZM2G123486	heavy-metal-associated domain-containing protein
AT2G26260	GRMZM2G150541	AT3BETAHSD/D2 (3BETA-HYDROXYSTEROID-DEHYDROGENASE/DECARBOXYLASE ISOFORM 2); 3-beta-hydroxy-delta5-steroid dehydrogenase/ sterol-4-alpha-carboxylate 3-dehydrogenase (decarboxylating)
AT4G12740	GRMZM2G425986	adenine-DNA glycosylase-related / MYH-related
AT2G17370	GRMZM2G001645	HMG2 (3-HYDROXY-3-METHYLGLUTARYL-COA REDUCTASE 2); hydroxymethylglutaryl-CoA reductase
AT2G17370	GRMZM2G058095	HMG2 (3-HYDROXY-3-METHYLGLUTARYL-COA REDUCTASE 2); hydroxymethylglutaryl-CoA reductase
AT5G44680	GRMZM2G047384	methyladenine glycosylase family protein

## Sheet: Cleome_D_Maize_D
AT5G11780	GRMZM2G015735	unknown protein
AT3G51870	GRMZM2G178460	binding / transporter
AT2G21390	GRMZM2G010054	coatomer protein complex, subunit alpha, putative
AT2G21390	GRMZM2G149406	coatomer protein complex, subunit alpha, putative
AT2G21390	AC155622.2_FG004	coatomer protein complex, subunit alpha, putative
AT2G37550	GRMZM2G119886	AGD7; ARF GTPase activator/ DNA binding / zinc ion binding
AT1G35710	GRMZM2G148702	leucine-rich repeat transmembrane protein kinase, putative
AT2G19580	GRMZM2G014826	TET2 (TETRASPANIN2)
AT2G19580	GRMZM2G162295	TET2 (TETRASPANIN2)
AT3G08510	GRMZM2G114354	ATPLC2 (PHOSPHOLIPASE C 2); phospholipase C
AT4G33210	GRMZM2G040182	F-box family protein (FBL15)
AT5G11200	GRMZM5G892645	DEAD/DEAH box helicase, putative
AT2G24490	GRMZM2G018946	RPA2 (REPLICON PROTEIN A2); protein binding
AT2G24490	GRMZM2G445958	RPA2 (REPLICON PROTEIN A2); protein binding
AT1G26670	GRMZM2G010836	VTI1B; SNARE binding / receptor/ soluble NSF attachment protein
AT3G56070	GRMZM2G170397	ROC2 (ROTAMASE CYCLOPHILIN 2); cyclosporin A binding / peptidyl-prolyl cis-trans isomerase
AT3G61050	GRMZM2G092129	NTMC2T4; lipid binding
AT1G80870	GRMZM2G149943	protein kinase family protein
AT2G46225	GRMZM2G058456	ABIL1 (Abi-1-like 1)
AT5G20600	GRMZM2G029113
AT5G20600	GRMZM2G101179
AT1G75310	GRMZM2G316635	AUL1; heat shock protein binding
AT4G26240	GRMZM2G064767	unknown protein
AT5G35160	GRMZM2G469111
AT5G35160	GRMZM2G018126
AT5G35160	GRMZM2G126865
AT1G26760	GRMZM2G091916	SDG35 (SET DOMAIN PROTEIN 35); binding
AT3G26020	GRMZM2G013465	serine/threonine protein phosphatase 2A (PP2A) regulatory subunit B', putative
AT5G48120	AC214119.3_FG009	binding
AT1G04850	GRMZM2G085836	ubiquitin-associated (UBA)/TS-N domain-containing protein
AT1G04850	GRMZM2G012690	ubiquitin-associated (UBA)/TS-N domain-containing protein
AT1G04850	GRMZM2G028766	ubiquitin-associated (UBA)/TS-N domain-containing protein
AT2G18910	GRMZM2G151700	hydroxyproline-rich glycoprotein family protein
AT3G08780	GRMZM2G166701	unknown protein
AT1G09460	GRMZM2G127309	glucan endo-1,3-beta-glucosidase-related
AT1G13030	GRMZM2G168166	sphere organelles protein-related
AT1G13030	GRMZM2G136624	sphere organelles protein-related
AT3G06130	GRMZM2G022318	heavy-metal-associated domain-containing protein
AT1G69430	GRMZM2G132753	unknown protein
AT5G50000	GRMZM2G063069	protein kinase, putative
AT2G37230	GRMZM2G074805	pentatricopeptide (PPR) repeat-containing protein
AT1G29890	GRMZM2G458538	acetyltransferase-related
AT3G02230	GRMZM2G073725	RGP1 (REVERSIBLY GLYCOSYLATED POLYPEPTIDE 1); cellulose synthase (UDP-forming)
AT3G02230	GRMZM2G045287	RGP1 (REVERSIBLY GLYCOSYLATED POLYPEPTIDE 1); cellulose synthase (UDP-forming)
AT3G02230	GRMZM2G087326	RGP1 (REVERSIBLY GLYCOSYLATED POLYPEPTIDE 1); cellulose synthase (UDP-forming)
AT1G02000	GRMZM2G429118	GAE2 (UDP-D-GLUCURONATE 4-EPIMERASE 2); UDP-glucuronate 4-epimerase/ catalytic
AT1G02000	GRMZM2G110558	GAE2 (UDP-D-GLUCURONATE 4-EPIMERASE 2); UDP-glucuronate 4-epimerase/ catalytic
AT1G63430	GRMZM2G304745	leucine-rich repeat transmembrane protein kinase, putative
AT1G63430	GRMZM2G119759	leucine-rich repeat transmembrane protein kinase, putative
AT1G08460	GRMZM2G046824	HDA08; histone deacetylase
AT1G08610	AC233892.1_FG001	pentatricopeptide (PPR) repeat-containing protein
AT5G06610	GRMZM2G115131	unknown protein
AT5G14030	GRMZM2G067476	translocon-associated protein beta (TRAPB) family protein
AT5G14030	GRMZM2G376727	translocon-associated protein beta (TRAPB) family protein
AT2G47730	GRMZM2G096247	ATGSTF8 (ARABIDOPSIS THALIANA GLUTATHIONE S-TRANSFERASE PHI 8); glutathione binding / glutathione transferase
AT2G47730	GRMZM2G126781	ATGSTF8 (ARABIDOPSIS THALIANA GLUTATHIONE S-TRANSFERASE PHI 8); glutathione binding / glutathione transferase
AT2G47730	GRMZM2G126763	ATGSTF8 (ARABIDOPSIS THALIANA GLUTATHIONE S-TRANSFERASE PHI 8); glutathione binding / glutathione transferase
AT2G01940	GRMZM2G465595	nucleic acid binding / transcription factor/ zinc ion binding
AT5G25380	GRMZM5G879536	CYCA2;1 (cyclin a2;1); cyclin-dependent protein kinase regulator
AT5G02610	AC206642.4_FG001	60S ribosomal protein L35 (RPL35D)
AT5G02610	GRMZM2G043279	60S ribosomal protein L35 (RPL35D)
AT5G02610	GRMZM2G010599	60S ribosomal protein L35 (RPL35D)
AT1G17790	GRMZM2G396846	DNA-binding bromodomain-containing protein
AT2G39140	GRMZM2G315806	SVR1 (SUPPRESSOR OF VARIEGATION 1); RNA binding / pseudouridine synthase
AT3G48670	GRMZM2G160032	XH/XS domain-containing protein / XS zinc finger domain-containing protein
AT3G11270	GRMZM2G368908	MEE34 (maternal effect embryo arrest 34)
AT2G17630	GRMZM2G300801	phosphoserine aminotransferase, putative
AT4G32830	GRMZM2G080588	AtAUR1 (ATAURORA1); histone kinase(H3-S10 specific) / kinase/ protein serine/threonine kinase
AT5G60390	GRMZM2G154218	elongation factor 1-alpha / EF-1-alpha
AT5G60390	AC233866.1_FG006	elongation factor 1-alpha / EF-1-alpha
AT5G60390	GRMZM2G153541	elongation factor 1-alpha / EF-1-alpha
AT5G60390	GRMZM2G343543	elongation factor 1-alpha / EF-1-alpha
AT5G60390	GRMZM2G001327	elongation factor 1-alpha / EF-1-alpha
AT5G60390	GRMZM2G110509	elongation factor 1-alpha / EF-1-alpha
AT5G18270	GRMZM2G181605	ANAC087; transcription factor
AT1G71300	GRMZM2G124239	Vps52/Sac2 family protein
AT3G08530	GRMZM2G048377	clathrin heavy chain, putative
AT3G08530	GRMZM2G057576	clathrin heavy chain, putative
AT3G08530	GRMZM2G085295	clathrin heavy chain, putative
AT1G32050	GRMZM2G364060	secretory carrier membrane protein (SCAMP) family protein
AT1G32050	GRMZM2G103357	secretory carrier membrane protein (SCAMP) family protein
AT5G60190	GRMZM2G019744	Ulp1 protease family protein
AT5G16715	GRMZM2G117870	EMB2247 (embryo defective 2247); ATP binding / aminoacyl-tRNA ligase/ nucleotide binding / valine-tRNA ligase
AT1G19870	GRMZM2G155111	iqd32 (IQ-domain 32); calmodulin binding
AT1G19870	GRMZM2G348909	iqd32 (IQ-domain 32); calmodulin binding
AT3G09920	GRMZM2G157147	PIP5K9 (PHOSPHATIDYL INOSITOL MONOPHOSPHATE 5 KINASE); 1-phosphatidylinositol-4-phosphate 5-kinase/ ATP binding / phosphatidylinositol phosphate kinase
AT3G09920	GRMZM2G163826	PIP5K9 (PHOSPHATIDYL INOSITOL MONOPHOSPHATE 5 KINASE); 1-phosphatidylinositol-4-phosphate 5-kinase/ ATP binding / phosphatidylinositol phosphate kinase
AT3G16500	GRMZM2G121309	PAP1 (PHYTOCHROME-ASSOCIATED PROTEIN 1); transcription factor
AT1G51710	GRMZM2G017086	UBP6 (UBIQUITIN-SPECIFIC PROTEASE 6); calmodulin binding / ubiquitin-specific protease
AT3G17670	GRMZM2G040513	binding
AT1G29880	GRMZM5G821551	glycyl-tRNA synthetase / glycine--tRNA ligase
AT2G20690	GRMZM2G009196	lumazine-binding family protein
AT3G23090	GRMZM2G163912
AT3G23940	AC234528.1_FG005	dehydratase family
AT3G23940	GRMZM2G014069	dehydratase family
AT1G01510	GRMZM5G841360	AN (ANGUSTIFOLIA); protein binding
AT1G01510	GRMZM2G476107	AN (ANGUSTIFOLIA); protein binding
AT2G01330	GRMZM5G853361	transducin family protein / WD-40 repeat family protein
AT5G66240	GRMZM2G032260	transducin family protein / WD-40 repeat family protein
AT1G64110	GRMZM2G013115	AAA-type ATPase family protein
AT1G64110	GRMZM2G128748	AAA-type ATPase family protein
AT4G16720	GRMZM2G180724	60S ribosomal protein L15 (RPL15A)
AT4G16720	GRMZM2G034794	60S ribosomal protein L15 (RPL15A)
AT4G16720	GRMZM2G024354	60S ribosomal protein L15 (RPL15A)
AT4G16720	GRMZM2G084757	60S ribosomal protein L15 (RPL15A)
AT2G46280	GRMZM2G028834	TRIP-1 (TGF-BETA RECEPTOR INTERACTING PROTEIN 1); nucleotide binding / protein binding
AT2G19870	GRMZM2G097282	tRNA/rRNA methyltransferase (SpoU) family protein
AT4G34200	GRMZM2G073814	EDA9 (embryo sac development arrest 9); ATP binding
AT2G41860	GRMZM2G030673	CPK14; ATP binding / calcium ion binding / calmodulin-dependent protein kinase/ kinase/ protein kinase/ protein serine/threonine kinase, CPK14; ATP binding / calcium ion binding / calmodulin-dependent protein kinase/ kinase/ protein kinase/ protein serine/threonine kinase/ protein tyrosine kinase
AT2G41860	GRMZM2G311220	CPK14; ATP binding / calcium ion binding / calmodulin-dependent protein kinase/ kinase/ protein kinase/ protein serine/threonine kinase, CPK14; ATP binding / calcium ion binding / calmodulin-dependent protein kinase/ kinase/ protein kinase/ protein serine/threonine kinase/ protein tyrosine kinase
AT3G07680	GRMZM2G083551	emp24/gp25L/p24 family protein
AT3G09660	GRMZM2G163658	MCM8; ATP binding / DNA binding / DNA-dependent ATPase/ nucleoside-triphosphatase/ nucleotide binding
AT5G14880	GRMZM2G375116	potassium transporter, putative
AT1G27090	GRMZM2G388911	glycine-rich protein
AT1G27090	GRMZM2G076676	glycine-rich protein
AT3G52090	GRMZM2G130207	NRPB11; DNA binding / DNA-directed RNA polymerase
AT4G22320	GRMZM2G018955	unknown protein
AT1G69420	GRMZM2G111191	zinc finger (DHHC type) family protein
AT1G69420	GRMZM2G432738	zinc finger (DHHC type) family protein
AT1G69420	GRMZM2G040230	zinc finger (DHHC type) family protein
AT1G64350	GRMZM2G057853	SEH1H; nucleotide binding
AT5G15680	GRMZM2G344967	binding
AT5G02960	GRMZM2G110952	40S ribosomal protein S23 (RPS23B)
AT5G02960	GRMZM2G140609	40S ribosomal protein S23 (RPS23B)
AT5G02960	GRMZM2G084465	40S ribosomal protein S23 (RPS23B)
AT5G02960	AC225147.4_FG002	40S ribosomal protein S23 (RPS23B)
AT5G26751	GRMZM2G035996	ATSK11; protein kinase/ protein serine/threonine kinase
AT1G20580	GRMZM5G884325	small nuclear ribonucleoprotein, putative / snRNP, putative / Sm protein, putative
AT1G20580	GRMZM2G115925	small nuclear ribonucleoprotein, putative / snRNP, putative / Sm protein, putative
AT3G49470	GRMZM2G171466	NACA2 (NASCENT POLYPEPTIDE-ASSOCIATED COMPLEX SUBUNIT ALPHA-LIKE PROTEIN 2)
AT2G38010	GRMZM2G180732	ceramidase family protein
AT1G62670	GRMZM2G431850	pentatricopeptide (PPR) repeat-containing protein
AT1G62670	GRMZM2G137566	pentatricopeptide (PPR) repeat-containing protein
AT3G12050	GRMZM2G021816	Aha1 domain-containing protein
AT3G12050	GRMZM2G038108	Aha1 domain-containing protein
AT1G73740	GRMZM2G174675	glycosyl transferase family 28 protein
AT4G15830	GRMZM2G002147	binding
AT5G01890	GRMZM2G128315	leucine-rich repeat transmembrane protein kinase, putative
AT5G01890	GRMZM2G145753	leucine-rich repeat transmembrane protein kinase, putative
AT5G01890	GRMZM2G119850	leucine-rich repeat transmembrane protein kinase, putative
AT4G18060	GRMZM2G179459	clathrin binding
AT5G53280	GRMZM2G144853	PDV1 (PLASTID DIVISION1)
AT1G10522	GRMZM2G119906	unknown protein
AT3G08030	GRMZM2G012224	unknown protein
AT2G28760	GRMZM2G165357	NAD-dependent epimerase/dehydratase family protein
AT2G28760	GRMZM2G044027	NAD-dependent epimerase/dehydratase family protein
AT1G67590	GRMZM2G009019	remorin family protein
AT1G72550	GRMZM2G700926	tRNA synthetase beta subunit family protein
AT2G36400	GRMZM2G124566	AtGRF3 (GROWTH-REGULATING FACTOR 3); transcription activator
AT3G52590	GRMZM2G047727	UBQ1 (UBIQUITIN EXTENSION PROTEIN 1); protein binding / structural constituent of ribosome
AT3G52590	GRMZM2G116292	UBQ1 (UBIQUITIN EXTENSION PROTEIN 1); protein binding / structural constituent of ribosome
AT1G76850	GRMZM2G050647	SEC5A (EXOCYST COMPLEX COMPONENT SEC5)
AT1G08480	GRMZM2G105438	unknown protein
AT1G67340	GRMZM2G133428	zinc finger (MYND type) family protein / F-box family protein
AT1G67340	GRMZM2G176638	zinc finger (MYND type) family protein / F-box family protein
AT5G59010	GRMZM2G121826	protein kinase-related
AT5G59010	GRMZM2G382104	protein kinase-related
AT1G20696	GRMZM5G834758	HMGB3 (HIGH MOBILITY GROUP B 3); DNA binding / chromatin binding / structural constituent of chromatin / transcription factor
AT1G20696	GRMZM2G066528	HMGB3 (HIGH MOBILITY GROUP B 3); DNA binding / chromatin binding / structural constituent of chromatin / transcription factor
AT1G20696	GRMZM2G162284	HMGB3 (HIGH MOBILITY GROUP B 3); DNA binding / chromatin binding / structural constituent of chromatin / transcription factor
AT1G08630	GRMZM2G043887	THA1 (Threonine Aldolase 1); aldehyde-lyase/ threonine aldolase
AT3G62630	GRMZM2G022611
AT3G62630	GRMZM2G017008
AT5G27700	GRMZM2G093574	structural constituent of ribosome
AT5G27700	GRMZM2G134109	structural constituent of ribosome
AT5G27700	GRMZM2G125300	structural constituent of ribosome
AT1G77120	GRMZM2G442658	ADH1 (ALCOHOL DEHYDROGENASE 1); alcohol dehydrogenase
AT2G31740	GRMZM2G547542	methyltransferase
AT3G18780	GRMZM2G067985	ACT2 (ACTIN 2); structural constituent of cytoskeleton
AT3G18780	GRMZM2G104017	ACT2 (ACTIN 2); structural constituent of cytoskeleton
AT1G77670	GRMZM2G067265	aminotransferase class I and II family protein
AT4G24660	GRMZM2G346920	ATHB22 (HOMEOBOX PROTEIN 22); DNA binding / transcription factor
AT4G24660	GRMZM2G425236	ATHB22 (HOMEOBOX PROTEIN 22); DNA binding / transcription factor
AT3G48550	GRMZM2G096048
AT2G40290	GRMZM2G058138	eukaryotic translation initiation factor 2 subunit 1, putative / eIF-2A, putative / eIF-2-alpha, putative
AT2G40290	GRMZM2G083262	eukaryotic translation initiation factor 2 subunit 1, putative / eIF-2A, putative / eIF-2-alpha, putative
AT3G43810	GRMZM2G395244	CAM7 (CALMODULIN 7); calcium ion binding
AT3G43810	GRMZM2G067511	CAM7 (CALMODULIN 7); calcium ion binding
AT3G43810	GRMZM2G430600	CAM7 (CALMODULIN 7); calcium ion binding
AT3G43810	GRMZM2G029107	CAM7 (CALMODULIN 7); calcium ion binding
AT3G43810	GRMZM2G004703	CAM7 (CALMODULIN 7); calcium ion binding
AT3G43810	GRMZM2G044963	CAM7 (CALMODULIN 7); calcium ion binding
AT3G43810	GRMZM2G117582	CAM7 (CALMODULIN 7); calcium ion binding
AT4G20430	GRMZM5G837606	subtilase family protein
AT2G14880	GRMZM2G143788	SWIB complex BAF60b domain-containing protein
AT3G07030	GRMZM2G075505	nucleic acid binding
AT3G07030	GRMZM2G164088	nucleic acid binding
AT3G07030	GRMZM2G065669	nucleic acid binding
AT1G15500	GRMZM2G359038	ATNTT2; ATP:ADP antiporter
AT4G02110	GRMZM2G414141	transcription coactivator
AT4G02110	GRMZM2G022945	transcription coactivator
AT3G42860	GRMZM2G069218	zinc knuckle (CCHC-type) family protein
AT1G56720	GRMZM2G010953	protein kinase family protein
AT3G13600	GRMZM2G168222	calmodulin-binding family protein
AT3G13600	GRMZM2G318843	calmodulin-binding family protein
AT3G15380	GRMZM2G125768	choline transporter-related
AT3G15380	GRMZM2G051917	choline transporter-related
AT1G04180	GRMZM2G159393	flavin-containing monooxygenase family protein / FMO family protein
AT5G61210	GRMZM2G091511	SNAP33 (SOLUBLE N-ETHYLMALEIMIDE-SENSITIVE FACTOR ADAPTOR PROTEIN 33); SNAP receptor/ protein binding
AT1G64400	GRMZM2G104847	long-chain-fatty-acid--CoA ligase, putative / long-chain acyl-CoA synthetase, putative
AT1G64400	GRMZM5G812228	long-chain-fatty-acid--CoA ligase, putative / long-chain acyl-CoA synthetase, putative
AT5G63620	GRMZM2G024303	oxidoreductase, zinc-binding dehydrogenase family protein
AT4G17890	GRMZM2G176612	AGD8 (ARF-GAP DOMAIN 8); ARF GTPase activator/ DNA binding / zinc ion binding
AT1G17140	GRMZM2G160444	tropomyosin-related
AT1G17140	GRMZM2G105863	tropomyosin-related
AT1G29150	AC206968.3_FG003	ATS9 (ARABIDOPSIS NON-ATPASE SUBUNIT 9)
AT1G29150	GRMZM2G152421	ATS9 (ARABIDOPSIS NON-ATPASE SUBUNIT 9)
AT3G10760	GRMZM2G398055	myb family transcription factor
AT5G23540	GRMZM2G467059	26S proteasome regulatory subunit, putative
AT1G69200	GRMZM2G103843	kinase
AT4G35460	GRMZM2G164948	NTRB (NADPH-DEPENDENT THIOREDOXIN REDUCTASE B); thioredoxin-disulfide reductase
AT1G29630	GRMZM2G096920	DNA binding / catalytic/ nuclease, nuclease
AT1G11360	GRMZM2G106690	universal stress protein (USP) family protein
AT1G11360	GRMZM2G062373	universal stress protein (USP) family protein
AT1G11360	GRMZM2G701221	universal stress protein (USP) family protein
AT1G32120	GRMZM2G089598	unknown protein
AT1G32120	GRMZM2G171028	unknown protein
AT1G04710	GRMZM2G110201	PKT4 (PEROXISOMAL 3-KETOACYL-COA THIOLASE 4); acetyl-CoA C-acyltransferase/ catalytic
AT1G17260	GRMZM2G035520	AHA10 (Autoinhibited H(+)-ATPase isoform 10); ATPase/ ATPase, coupled to transmembrane movement of ions, phosphorylative mechanism / cation-transporting ATPase
AT1G17260	GRMZM2G068259	AHA10 (Autoinhibited H(+)-ATPase isoform 10); ATPase/ ATPase, coupled to transmembrane movement of ions, phosphorylative mechanism / cation-transporting ATPase
AT2G22120	GRMZM2G399677	protein binding / zinc ion binding
AT2G47470	AC199571.3_FG004	UNE5 (UNFERTILIZED EMBRYO SAC 5); protein disulfide isomerase
AT2G47470	GRMZM2G159369	UNE5 (UNFERTILIZED EMBRYO SAC 5); protein disulfide isomerase
AT3G25545	GRMZM2G435589	unknown protein
AT1G72170	GRMZM2G025227	unknown protein
AT1G72170	GRMZM2G704150	unknown protein
AT2G46890	GRMZM2G171716	oxidoreductase, acting on the CH-CH group of donors
AT2G39770	GRMZM2G160506	CYT1 (CYTOKINESIS DEFECTIVE 1); mannose-1-phosphate guanylyltransferase/ nucleotidyltransferase
AT3G58810	GRMZM2G477741	MTPA2 (METAL TOLERANCE PROTEIN A2); efflux transmembrane transporter/ inorganic anion transmembrane transporter/ zinc ion transmembrane transporter
AT3G26932	GRMZM2G179031	DRB3 (dsRNA-binding protein 3); RNA binding / double-stranded RNA binding
AT1G04730	GRMZM2G093217	AAA-type ATPase family protein
AT5G54750	GRMZM2G070389	transport protein particle (TRAPP) component Bet3, putative
AT5G54750	GRMZM2G125149	transport protein particle (TRAPP) component Bet3, putative
AT4G36250	GRMZM2G155502	ALDH3F1 (Aldehyde Dehydrogenase 3F1); 3-chloroallyl aldehyde dehydrogenase/ aldehyde dehydrogenase (NAD)
AT1G01230	GRMZM2G044720	ORMDL family protein
AT3G15010	GRMZM2G049866	RNA recognition motif (RRM)-containing protein
AT3G15010	GRMZM5G803433	RNA recognition motif (RRM)-containing protein
AT3G10350	GRMZM2G065480	anion-transporting ATPase family protein
AT1G01300	GRMZM2G042008	aspartyl protease family protein
AT5G62270	GRMZM2G702059
AT1G04790	GRMZM2G027856	zinc finger (C3HC4-type RING finger) family protein
AT5G17860	GRMZM2G168108	CAX7 (calcium exchanger 7); calcium:sodium antiporter/ cation:cation antiporter
AT4G08980	GRMZM5G801076	F-box family protein (FBW2)
AT1G17370	GRMZM2G174202	UBP1B (oligouridylate binding protein 1B); mRNA 3'-UTR binding
AT5G10790	GRMZM2G023239	UBP22 (UBIQUITIN-SPECIFIC PROTEASE 22); ubiquitin thiolesterase/ ubiquitin-specific protease/ zinc ion binding
AT2G18400	GRMZM2G080608	ribosomal protein L6 family protein
AT1G24450	GRMZM2G384338	NFD2 (NUCLEAR FUSION DEFECTIVE 2); RNA binding / ribonuclease III
AT1G63220	GRMZM2G136486	C2 domain-containing protein
AT1G63220	GRMZM2G011513	C2 domain-containing protein
AT4G30930	GRMZM2G085675	NFD1 (NUCLEAR FUSION DEFECTIVE 1); RNA binding / structural constituent of ribosome
AT4G30930	GRMZM2G153863	NFD1 (NUCLEAR FUSION DEFECTIVE 1); RNA binding / structural constituent of ribosome
AT5G16060	GRMZM2G338702
AT2G36200	GRMZM2G132371	kinesin motor protein-related
AT2G36200	GRMZM2G320689	kinesin motor protein-related
AT3G45940	GRMZM2G009282	alpha-xylosidase, putative
AT3G33530	GRMZM2G399858	transducin family protein / WD-40 repeat family protein
AT3G01410	GRMZM2G051374	RNase H domain-containing protein
AT3G55605	GRMZM2G011213	mitochondrial glycoprotein family protein / MAM33 family protein
AT5G03540	GRMZM2G083317	ATEXO70A1 (exocyst subunit EXO70 family protein A1); protein binding
AT3G04290	GRMZM2G044882	LTL1 (LI-TOLERANT LIPASE 1); carboxylesterase/ hydrolase, acting on ester bonds
AT3G04290	GRMZM2G099802	LTL1 (LI-TOLERANT LIPASE 1); carboxylesterase/ hydrolase, acting on ester bonds
AT5G63960	GRMZM2G115245	EMB2780 (EMBRYO DEFECTIVE 2780); DNA binding / DNA-directed DNA polymerase/ nucleic acid binding / nucleotide binding
AT5G63960	AC196278.2_FG003	EMB2780 (EMBRYO DEFECTIVE 2780); DNA binding / DNA-directed DNA polymerase/ nucleic acid binding / nucleotide binding
AT1G06220	GRMZM2G093987	MEE5 (MATERNAL EFFECT EMBRYO ARREST 5); GTP binding / GTPase/ translation elongation factor/ translation factor, nucleic acid binding
AT1G06220	GRMZM2G316232	MEE5 (MATERNAL EFFECT EMBRYO ARREST 5); GTP binding / GTPase/ translation elongation factor/ translation factor, nucleic acid binding
AT5G08040	GRMZM2G058057	TOM5 (MITOCHONDRIAL IMPORT RECEPTOR SUBUNIT TOM5 HOMOLOG)
AT1G68400	GRMZM2G309897	leucine-rich repeat transmembrane protein kinase, putative
AT1G68400	GRMZM2G006505	leucine-rich repeat transmembrane protein kinase, putative
AT1G73400	GRMZM2G110952	pentatricopeptide (PPR) repeat-containing protein
AT3G62390	AC233955.1_FG009	unknown protein
AT2G03880	GRMZM2G164563	pentatricopeptide (PPR) repeat-containing protein
AT5G57870	GRMZM2G098577	eukaryotic translation initiation factor 4F, putative / eIF-4F, putative
AT5G57870	GRMZM2G157061	eukaryotic translation initiation factor 4F, putative / eIF-4F, putative
AT5G08350	GRMZM2G046782	GRAM domain-containing protein / ABA-responsive protein-related
AT3G27640	GRMZM2G300945	transducin family protein / WD-40 repeat family protein
AT1G63160	AC235534.1_FG001	replication factor C 40 kDa, putative
AT4G30080	GRMZM2G153233	ARF16 (AUXIN RESPONSE FACTOR 16); miRNA binding / transcription factor
AT2G34160	GRMZM2G171452	nucleic acid binding
AT2G34160	GRMZM2G098335	nucleic acid binding
AT2G34160	GRMZM2G061735	nucleic acid binding
AT2G34160	GRMZM2G096240	nucleic acid binding
AT1G58360	GRMZM2G092945	AAP1 (AMINO ACID PERMEASE 1); amino acid transmembrane transporter/ neutral amino acid transmembrane transporter
AT1G58360	GRMZM2G108023	AAP1 (AMINO ACID PERMEASE 1); amino acid transmembrane transporter/ neutral amino acid transmembrane transporter
AT4G34150	GRMZM2G704277	C2 domain-containing protein
AT5G42080	GRMZM2G149717	ADL1 (ARABIDOPSIS DYNAMIN-LIKE PROTEIN); GTP binding / GTPase/ protein binding
AT5G42080	GRMZM2G126019	ADL1 (ARABIDOPSIS DYNAMIN-LIKE PROTEIN); GTP binding / GTPase/ protein binding
AT5G42080	GRMZM2G314647	ADL1 (ARABIDOPSIS DYNAMIN-LIKE PROTEIN); GTP binding / GTPase/ protein binding
AT5G42080	GRMZM2G145827	ADL1 (ARABIDOPSIS DYNAMIN-LIKE PROTEIN); GTP binding / GTPase/ protein binding
AT1G34630	GRMZM2G113775	unknown protein
AT3G12610	GRMZM2G121312	DRT100 (DNA-DAMAGE REPAIR/TOLERATION 100); nucleotide binding / protein binding
AT4G15890	GRMZM2G571844	binding
AT3G18680	GRMZM2G149535	aspartate/glutamate/uridylate kinase family protein
AT5G50280	GRMZM2G012174	EMB1006 (embryo defective 1006)
AT1G14510	GRMZM2G008259	AL7 (ALFIN-LIKE 7); DNA binding / methylated histone residue binding
AT4G18910	GRMZM2G041980	NIP1;2 (NOD26-LIKE INTRINSIC PROTEIN 1;2); arsenite transmembrane transporter/ water channel
AT1G55170	GRMZM2G152688	unknown protein
AT1G67510	AC235540.1_FG002	leucine-rich repeat family protein
AT1G67510	GRMZM2G012176	leucine-rich repeat family protein
AT1G20300	GRMZM2G108981	pentatricopeptide (PPR) repeat-containing protein
AT4G33250	GRMZM2G100120	EIF3K (EUKARYOTIC TRANSLATION INITIATION FACTOR 3K); translation initiation factor
AT3G17640	GRMZM2G167786	leucine-rich repeat family protein
AT1G67780	GRMZM2G075780
AT5G26360	GRMZM2G175510	chaperonin, putative
AT4G24580	GRMZM2G042084	REN1 (ROP1 ENHANCER 1); Rho GTPase activator/ Rho GTPase binding / phosphoinositide binding
AT4G24580	GRMZM2G085409	REN1 (ROP1 ENHANCER 1); Rho GTPase activator/ Rho GTPase binding / phosphoinositide binding
AT4G24580	GRMZM2G403609	REN1 (ROP1 ENHANCER 1); Rho GTPase activator/ Rho GTPase binding / phosphoinositide binding
AT4G21820	GRMZM2G480480	binding / calmodulin binding
AT5G16300	GRMZM2G132991
AT5G16300	GRMZM2G000615
AT1G09220	GRMZM2G102548	pentatricopeptide (PPR) repeat-containing protein
AT1G30320	GRMZM2G084046	remorin family protein
AT1G32860	GRMZM2G030850	glycosyl hydrolase family 17 protein
AT1G32860	GRMZM2G172537	glycosyl hydrolase family 17 protein
AT4G31820	GRMZM2G067053	ENP (ENHANCER OF PINOID); protein binding / signal transducer
AT5G53070	GRMZM5G866627	ribosomal protein L9 family protein
AT5G27640	GRMZM2G174757	TIF3B1 (TRANSLATION INITIATION FACTOR 3B1); nucleic acid binding / translation initiation factor
AT1G63850	GRMZM2G162640	PRLI-interacting factor-related
AT2G24800	GRMZM2G062390	peroxidase, putative
AT2G20450	GRMZM2G028883	60S ribosomal protein L14 (RPL14A)
AT4G39390	GRMZM2G147446	NST-K1 (NUCLEOTIDE SUGAR TRANSPORTER-KT 1); nucleotide-sugar transmembrane transporter
AT4G39390	GRMZM2G071378	NST-K1 (NUCLEOTIDE SUGAR TRANSPORTER-KT 1); nucleotide-sugar transmembrane transporter
AT1G57660	GRMZM2G026216	60S ribosomal protein L21 (RPL21E)
AT1G57660	GRMZM2G004057	60S ribosomal protein L21 (RPL21E)
AT1G57660	GRMZM2G149257	60S ribosomal protein L21 (RPL21E)
AT1G57660	GRMZM2G089421	60S ribosomal protein L21 (RPL21E)
AT2G34650	GRMZM2G103559	PID (PINOID); kinase/ protein kinase/ protein serine/threonine kinase
AT5G18410	GRMZM2G103599	PIR121; transcription activator
AT5G18410	GRMZM2G170567	PIR121; transcription activator
AT5G18410	GRMZM2G113174	PIR121; transcription activator
AT3G25520	GRMZM2G163081	ATL5 (A. THALIANA RIBOSOMAL PROTEIN L5); 5S rRNA binding / structural constituent of ribosome
AT1G14900	GRMZM2G106133	HMGA (HIGH MOBILITY GROUP A); DNA binding
AT1G14900	GRMZM2G004878	HMGA (HIGH MOBILITY GROUP A); DNA binding
AT5G20730	GRMZM2G160005	NPH4 (NON-PHOTOTROPHIC HYPOCOTYL); DNA binding / transcription activator/ transcription factor/ transcription regulator
AT5G41670	GRMZM2G440208	6-phosphogluconate dehydrogenase family protein
AT2G44660	GRMZM2G075265	transferase, transferring glycosyl groups / transferase, transferring hexosyl groups
AT1G10580	AC217887.3_FG005	transducin family protein / WD-40 repeat family protein
AT1G36240	GRMZM2G027728	60S ribosomal protein L30 (RPL30A)
AT1G36240	GRMZM2G050460	60S ribosomal protein L30 (RPL30A)
AT1G30330	GRMZM2G035405	ARF6 (AUXIN RESPONSE FACTOR 6); transcription factor
AT1G30330	GRMZM2G073750	ARF6 (AUXIN RESPONSE FACTOR 6); transcription factor
AT1G30330	GRMZM2G028980	ARF6 (AUXIN RESPONSE FACTOR 6); transcription factor
AT3G22960	GRMZM2G078200	PKP-ALPHA; pyruvate kinase
AT3G22960	GRMZM2G177947	PKP-ALPHA; pyruvate kinase
AT3G22960	GRMZM2G066290	PKP-ALPHA; pyruvate kinase
AT1G57600	GRMZM2G042981	membrane bound O-acyl transferase (MBOAT) family protein
AT5G66030	GRMZM2G165949	ATGRIP; protein binding
AT5G23395	GRMZM2G132301
AT3G23810	GRMZM2G015295	SAHH2 (S-ADENOSYL-L-HOMOCYSTEINE (SAH) HYDROLASE 2); adenosylhomocysteinase/ binding / catalytic
AT2G02220	GRMZM2G120574	PSKR1 (PHYTOSULFOKIN RECEPTOR 1); ATP binding / peptide receptor/ protein serine/threonine kinase
AT5G62990	AC210013.4_FG013	emb1692 (embryo defective 1692); ubiquitin thiolesterase
AT5G61170	GRMZM5G881775	40S ribosomal protein S19 (RPS19C)
AT3G51370	GRMZM5G833774	protein phosphatase 2C, putative / PP2C, putative
AT3G29770	GRMZM2G151801	MES11 (METHYL ESTERASE 11); hydrolase
AT5G39960	GRMZM5G848602	GTP-binding family protein
AT1G04340	GRMZM2G157354	lesion inducing protein-related
AT5G42660	GRMZM2G137847	unknown protein
AT5G50810	GRMZM2G075003	TIM8; P-P-bond-hydrolysis-driven protein transmembrane transporter
AT5G50810	GRMZM5G801241	TIM8; P-P-bond-hydrolysis-driven protein transmembrane transporter
AT1G47740	GRMZM2G005435	unknown protein
AT1G01740	GRMZM2G169080	protein kinase family protein
AT1G01740	GRMZM2G054634	protein kinase family protein
AT1G71460	GRMZM2G132140	pentatricopeptide (PPR) repeat-containing protein
AT3G10080	GRMZM2G115491	germin-like protein, putative
AT1G08465	GRMZM2G106204	YAB2 (YABBY2); transcription factor
AT3G25040	GRMZM2G031802	ER lumen protein retaining receptor, putative / HDEL receptor, putative
AT3G45620	GRMZM2G179411	transducin family protein / WD-40 repeat family protein
AT5G34940	GRMZM2G148167	AtGUS3 (Arabidopsis thaliana glucuronidase 3); beta-glucuronidase
AT5G66210	GRMZM2G365035	CPK28; ATP binding / calcium ion binding / calmodulin-dependent protein kinase/ protein kinase/ protein serine/threonine kinase, CPK28; ATP binding / calcium ion binding / calmodulin-dependent protein kinase/ protein kinase/ protein serine/threonine kinase/ protein tyrosine kinase
AT2G43360	GRMZM2G452523	BIO2 (BIOTIN AUXOTROPH 2); biotin synthase
AT2G43360	GRMZM2G095400	BIO2 (BIOTIN AUXOTROPH 2); biotin synthase
AT3G13470	GRMZM2G015989	chaperonin, putative
AT3G52930	GRMZM2G057823	fructose-bisphosphate aldolase, putative
AT3G52930	GRMZM2G066024	fructose-bisphosphate aldolase, putative
AT4G34510	GRMZM2G022558	KCS17 (3-KETOACYL-COA SYNTHASE 17); acyltransferase/ catalytic/ transferase, transferring acyl groups other than amino-acyl groups
AT4G34510	GRMZM2G032095	KCS17 (3-KETOACYL-COA SYNTHASE 17); acyltransferase/ catalytic/ transferase, transferring acyl groups other than amino-acyl groups
AT1G08700	GRMZM2G028721	presenilin family protein
AT1G50440	GRMZM2G072142	zinc finger (C3HC4-type RING finger) family protein
AT5G19690	GRMZM2G040876	STT3A (STAUROSPORIN AND TEMPERATURE SENSITIVE 3-LIKE A); oligosaccharyl transferase
AT5G19690	GRMZM2G044096	STT3A (STAUROSPORIN AND TEMPERATURE SENSITIVE 3-LIKE A); oligosaccharyl transferase
AT1G12920	GRMZM2G090274	ERF1-2 (EUKARYOTIC RELEASE FACTOR 1-2); translation release factor
AT1G12920	GRMZM2G452026	ERF1-2 (EUKARYOTIC RELEASE FACTOR 1-2); translation release factor
AT4G18465	GRMZM2G305060	RNA helicase, putative
AT5G06860	GRMZM2G333980	PGIP1 (POLYGALACTURONASE INHIBITING PROTEIN 1); protein binding
AT1G32790	GRMZM5G814159	RNA-binding protein, putative
AT3G07170	GRMZM2G016926	sterile alpha motif (SAM) domain-containing protein
AT1G04810	GRMZM2G156145	26S proteasome regulatory subunit, putative
AT1G67070	GRMZM2G456471	DIN9 (DARK INDUCIBLE 9); mannose-6-phosphate isomerase
AT2G01320	GRMZM2G119345	ABC transporter family protein
AT5G10360	GRMZM5G851698	EMB3010 (embryo defective 3010); structural constituent of ribosome
AT2G17350	GRMZM2G056056	unknown protein
AT1G15390	GRMZM2G018771	PDF1A (PEPTIDE DEFORMYLASE 1A); peptide deformylase
AT1G69400	GRMZM2G029536	transducin family protein / WD-40 repeat family protein
AT5G24330	GRMZM2G305124	ATXR6; DNA binding / protein binding
AT4G40040	GRMZM2G158526	histone H3.2
AT4G40040	GRMZM2G118355	histone H3.2
AT4G21110	GRMZM2G099007	G10 family protein
AT2G28470	GRMZM2G417455	BGAL8 (beta-galactosidase 8); beta-galactosidase/ catalytic/ cation binding / sugar binding
AT2G28470	GRMZM2G081583	BGAL8 (beta-galactosidase 8); beta-galactosidase/ catalytic/ cation binding / sugar binding
AT2G40070	GRMZM2G045392
AT2G32720	GRMZM2G067601	CB5-B (CYTOCHROME B5 ISOFORM B); heme binding
AT2G32720	GRMZM2G028986	CB5-B (CYTOCHROME B5 ISOFORM B); heme binding
AT1G32930	GRMZM2G144873	galactosyltransferase family protein
AT1G64960	GRMZM2G051894	binding
AT2G46710	GRMZM2G044495	rac GTPase activating protein, putative
AT4G31460	GRMZM2G058013	ribosomal protein L28 family protein
AT4G16970	GRMZM2G041125	ATP binding / kinase/ protein kinase/ protein serine/threonine kinase
AT1G10020	GRMZM2G427697	unknown protein
AT3G51950	GRMZM2G086614	zinc finger (CCCH-type) family protein / RNA recognition motif (RRM)-containing protein
AT3G51950	GRMZM2G044004	zinc finger (CCCH-type) family protein / RNA recognition motif (RRM)-containing protein
AT3G51950	GRMZM2G346113	zinc finger (CCCH-type) family protein / RNA recognition motif (RRM)-containing protein
AT3G51950	GRMZM2G003424	zinc finger (CCCH-type) family protein / RNA recognition motif (RRM)-containing protein
AT2G17380	GRMZM2G361220	AP19; protein binding / protein transporter
AT4G00820	GRMZM2G162020	iqd17 (IQ-domain 17); calmodulin binding
AT2G29050	GRMZM2G100889	ATRBL1 (Arabidopsis thaliana Rhomboid-like 1)
AT5G60340	GRMZM2G032699	maoC-like dehydratase domain-containing protein
AT4G31890	GRMZM2G171408	armadillo/beta-catenin repeat family protein
AT2G47420	GRMZM2G136599	dimethyladenosine transferase, putative
AT4G25340	GRMZM2G024811	immunophilin-related / FKBP-type peptidyl-prolyl cis-trans isomerase-related
AT3G01800	GRMZM2G018689	ribosome recycling factor family protein / ribosome releasing factor family protein
AT3G10110	GRMZM2G007080	MEE67 (maternal effect embryo arrest 67); P-P-bond-hydrolysis-driven protein transmembrane transporter/ protein transporter
AT1G26740	GRMZM2G091921	structural constituent of ribosome
AT1G66680	GRMZM2G073045	AR401
AT1G63470	GRMZM2G123887	DNA-binding family protein
AT1G63470	GRMZM2G164489	DNA-binding family protein
AT3G51740	GRMZM2G089819	IMK2 (INFLORESCENCE MERISTEM RECEPTOR-LIKE KINASE 2); ATP binding / kinase/ protein kinase/ protein serine/threonine kinase
AT5G21090	GRMZM5G815009	leucine-rich repeat protein, putative
AT5G42650	GRMZM2G033098	AOS (ALLENE OXIDE SYNTHASE); allene oxide synthase/ hydro-lyase/ oxygen binding
AT5G42650	GRMZM2G002178	AOS (ALLENE OXIDE SYNTHASE); allene oxide synthase/ hydro-lyase/ oxygen binding
AT5G42650	GRMZM2G067225	AOS (ALLENE OXIDE SYNTHASE); allene oxide synthase/ hydro-lyase/ oxygen binding
AT5G42650	GRMZM2G376661	AOS (ALLENE OXIDE SYNTHASE); allene oxide synthase/ hydro-lyase/ oxygen binding
AT3G58790	GRMZM2G014770	GAUT15 (Galacturonosyltransferase 15); polygalacturonate 4-alpha-galacturonosyltransferase/ transferase, transferring glycosyl groups / transferase, transferring hexosyl groups
AT2G44610	GRMZM2G075719	RAB6A; GTP binding / protein binding
AT2G44610	GRMZM2G169694	RAB6A; GTP binding / protein binding
AT4G08685	GRMZM2G165506	SAH7
AT3G58100	GRMZM2G102322	PDCB5 (PLASMODESMATA CALLOSE-BINDING PROTEIN 5); callose binding / polysaccharide binding
AT1G73590	GRMZM2G171702	PIN1 (PIN-FORMED 1); transporter
AT3G62360	GRMZM2G014788	carbohydrate binding
AT3G60900	GRMZM2G065718	FLA10
AT5G10200	GRMZM2G020409	binding
AT3G49100	GRMZM2G046576	signal recognition particle 9 kDa protein, putative / SRP9, putative
AT1G43020	GRMZM2G004990	unknown protein
AT3G01750	GRMZM2G308203	ankyrin repeat family protein
AT4G38100	GRMZM2G076017	unknown protein
AT1G55040	GRMZM2G080139	zinc finger (Ran-binding) family protein
AT5G57970	GRMZM2G097573	methyladenine glycosylase family protein
AT5G57970	GRMZM2G175269	methyladenine glycosylase family protein
AT5G57970	GRMZM2G171317	methyladenine glycosylase family protein
AT4G28100	GRMZM2G414995	unknown protein
AT1G20630	GRMZM2G088212	CAT1 (CATALASE 1); catalase
AT3G29360	GRMZM5G862540	UDP-glucose 6-dehydrogenase, putative
AT3G29360	GRMZM2G328500	UDP-glucose 6-dehydrogenase, putative
AT2G46430	GRMZM2G148118	ATCNGC3 (CYCLIC NUCLEOTIDE GATED CHANNEL 3); calmodulin binding / cyclic nucleotide binding / ion channel
AT3G04770	GRMZM2G092719	RPSAb (40S ribosomal protein SA B); structural constituent of ribosome
AT3G04770	GRMZM2G099657	RPSAb (40S ribosomal protein SA B); structural constituent of ribosome
AT3G04770	GRMZM2G126821	RPSAb (40S ribosomal protein SA B); structural constituent of ribosome
AT3G04770	GRMZM2G159237	RPSAb (40S ribosomal protein SA B); structural constituent of ribosome
AT3G18070	AC217401.3_FG001	BGLU43 (BETA GLUCOSIDASE 43); catalytic/ cation binding / hydrolase, hydrolyzing O-glycosyl compounds
AT3G18070	AC217401.3_FG002	BGLU43 (BETA GLUCOSIDASE 43); catalytic/ cation binding / hydrolase, hydrolyzing O-glycosyl compounds
AT3G18070	GRMZM2G148176	BGLU43 (BETA GLUCOSIDASE 43); catalytic/ cation binding / hydrolase, hydrolyzing O-glycosyl compounds
AT3G18070	GRMZM2G118003	BGLU43 (BETA GLUCOSIDASE 43); catalytic/ cation binding / hydrolase, hydrolyzing O-glycosyl compounds
AT2G48010	GRMZM2G067727	RKF3 (RECEPTOR-LIKE KINASE IN IN FLOWERS 3); kinase/ receptor signaling protein serine/threonine kinase
AT2G41460	GRMZM2G091006	ARP; DNA-(apurinic or apyrimidinic site) lyase
AT2G39020	AC149475.2_FG007	GCN5-related N-acetyltransferase (GNAT) family protein
AT5G13520	GRMZM2G155580	peptidase M1 family protein
ATMG00160	GRMZM2G109332
AT4G14750	GRMZM2G030882	IQD19 (IQ-domain 19); calmodulin binding
AT4G14750	GRMZM2G039187	IQD19 (IQ-domain 19); calmodulin binding
AT1G80050	GRMZM2G170101	APT2 (ADENINE PHOSPHORIBOSYL TRANSFERASE 2); adenine phosphoribosyltransferase/ phosphate transmembrane transporter
AT1G80050	GRMZM2G071846	APT2 (ADENINE PHOSPHORIBOSYL TRANSFERASE 2); adenine phosphoribosyltransferase/ phosphate transmembrane transporter
AT3G22590	GRMZM2G176688	RNA pol II accessory factor Cdc73 family protein
AT1G27460	GRMZM2G015219	NPGR1 (NO POLLEN GERMINATION RELATED 1); calmodulin binding
AT5G20170	GRMZM2G129806	unknown protein
AT2G26870	GRMZM2G081719	phosphoesterase family protein
AT4G04910	GRMZM2G587327	NSF (N-ethylmaleimide sensitive factor); ATP binding / binding / nucleoside-triphosphatase/ nucleotide binding
AT4G04910	GRMZM2G398755	NSF (N-ethylmaleimide sensitive factor); ATP binding / binding / nucleoside-triphosphatase/ nucleotide binding
AT1G13560	GRMZM2G466281	AAPT1 (AMINOALCOHOLPHOSPHOTRANSFERASE 1); phosphatidyltransferase/ phosphotransferase, for other substituted phosphate groups
AT5G17190	GRMZM2G385999	unknown protein
AT5G17190	GRMZM2G014854	unknown protein
AT5G57370	GRMZM2G097593	unknown protein
AT3G53020	GRMZM2G074898	STV1 (SHORT VALVE1); structural constituent of ribosome
AT3G53020	GRMZM2G110328	STV1 (SHORT VALVE1); structural constituent of ribosome
AT1G48830	GRMZM2G053652	40S ribosomal protein S7 (RPS7A)
AT1G48830	GRMZM2G030016	40S ribosomal protein S7 (RPS7A)
AT2G37630	GRMZM2G403620	AS1 (ASYMMETRIC LEAVES 1); DNA binding / protein homodimerization/ transcription factor
AT5G65900	GRMZM5G897976	DEAD/DEAH box helicase, putative
AT1G15440	GRMZM2G060817	transducin family protein / WD-40 repeat family protein
AT2G17420	GRMZM2G164948	NTRA (NADPH-DEPENDENT THIOREDOXIN REDUCTASE A); thioredoxin-disulfide reductase
AT1G15660	GRMZM2G114315	CENP-C (CENTROMERE PROTEIN C)
AT2G45590	GRMZM2G355450	protein kinase family protein
AT4G18905	GRMZM2G081013	transducin family protein / WD-40 repeat family protein
AT2G01080	GRMZM5G805540
AT1G18850	GRMZM2G076104	unknown protein
AT2G38840	GRMZM2G019361	guanylate-binding family protein
AT2G38840	GRMZM2G305254	guanylate-binding family protein
AT2G38840	GRMZM2G030138	guanylate-binding family protein
AT2G38840	GRMZM2G321413	guanylate-binding family protein
AT3G25220	GRMZM2G115757	FKBP15-1; FK506 binding / peptidyl-prolyl cis-trans isomerase
AT3G25220	GRMZM2G153991	FKBP15-1; FK506 binding / peptidyl-prolyl cis-trans isomerase
AT3G54170	GRMZM2G054621	ATFIP37 (ARABIDOPSIS THALIANA FKBP12 INTERACTING PROTEIN 37); protein binding
AT4G13850	GRMZM2G042118	GR-RBP2 (GLYCINE-RICH RNA-BINDING PROTEIN 2); ATP binding / RNA binding / double-stranded DNA binding / single-stranded DNA binding
AT4G38760	GRMZM2G134985	unknown protein
AT4G02390	GRMZM2G099231	APP (ARABIDOPSIS POLY(ADP-RIBOSE) POLYMERASE); NAD+ ADP-ribosyltransferase/ nucleic acid binding
AT2G34710	GRMZM2G469551	PHB (PHABULOSA); DNA binding / transcription factor
AT2G34710	GRMZM2G042250	PHB (PHABULOSA); DNA binding / transcription factor
AT5G22650	GRMZM2G159032	HD2B (HISTONE DEACETYLASE 2B); histone deacetylase
AT5G43810	GRMZM2G079080	ZLL (ZWILLE); translation initiation factor
AT5G43810	AC189879.3_FG003	ZLL (ZWILLE); translation initiation factor
AT4G31180	GRMZM2G071871	aspartyl-tRNA synthetase, putative / aspartate--tRNA ligase, putative
AT4G31180	GRMZM2G019121	aspartyl-tRNA synthetase, putative / aspartate--tRNA ligase, putative
AT4G36920	GRMZM2G160730	AP2 (APETALA 2); transcription factor
AT5G26800	AC191069.3_FG004	unknown protein
AT2G26790	GRMZM2G007248	pentatricopeptide (PPR) repeat-containing protein
AT4G31210	GRMZM5G894110	DNA topoisomerase family protein
AT4G31210	GRMZM2G443881	DNA topoisomerase family protein
AT2G40650	GRMZM2G042807	pre-mRNA splicing factor PRP38 family protein
AT2G46520	GRMZM2G070765	cellular apoptosis susceptibility protein, putative / importin-alpha re-exporter, putative
AT2G46520	GRMZM5G881950	cellular apoptosis susceptibility protein, putative / importin-alpha re-exporter, putative
AT5G12020	GRMZM2G083810	HSP17.6II (17.6 KDA CLASS II HEAT SHOCK PROTEIN)
AT5G12020	GRMZM5G899188	HSP17.6II (17.6 KDA CLASS II HEAT SHOCK PROTEIN)
AT5G12020	GRMZM2G034157	HSP17.6II (17.6 KDA CLASS II HEAT SHOCK PROTEIN)
AT2G15000	GRMZM2G098084	unknown protein
AT4G01100	GRMZM2G067877	ADNT1 (ADENINE NUCLEOTIDE TRANSPORTER 1); ADP transmembrane transporter/ AMP transmembrane transporter/ ATP transmembrane transporter/ binding
AT2G42290	GRMZM5G836190	leucine-rich repeat family protein
AT2G14835	GRMZM2G046658	zinc finger (C3HC4-type RING finger) family protein
AT1G77110	GRMZM2G098643	PIN6 (PIN-FORMED 6); auxin:hydrogen symporter/ transporter
AT1G77110	GRMZM2G074267	PIN6 (PIN-FORMED 6); auxin:hydrogen symporter/ transporter
AT3G10390	GRMZM2G149786	FLD (FLOWERING LOCUS D); amine oxidase/ electron carrier/ oxidoreductase
AT1G09620	GRMZM2G071333	ATP binding / aminoacyl-tRNA ligase/ leucine-tRNA ligase/ nucleotide binding
AT1G06190	GRMZM2G168335	ATP binding / ATPase, coupled to transmembrane movement of ions, phosphorylative mechanism
AT4G12620	GRMZM2G455243	ORC1B (ORIGIN OF REPLICATION COMPLEX 1B); DNA binding / double-stranded methylated DNA binding / protein binding
AT4G12620	GRMZM2G168249	ORC1B (ORIGIN OF REPLICATION COMPLEX 1B); DNA binding / double-stranded methylated DNA binding / protein binding
AT5G20950	GRMZM2G017186	glycosyl hydrolase family 3 protein
AT5G20950	GRMZM2G115065	glycosyl hydrolase family 3 protein
AT5G20950	GRMZM2G172043	glycosyl hydrolase family 3 protein
AT5G48760	GRMZM2G090422	60S ribosomal protein L13A (RPL13aD)
AT5G48760	GRMZM2G072315	60S ribosomal protein L13A (RPL13aD)
AT5G01720	GRMZM2G452717	F-box family protein (FBL3)
AT5G01720	GRMZM2G467147	F-box family protein (FBL3)
AT3G48750	GRMZM2G008327	CDC2 (CELL DIVISION CONTROL 2); cyclin-dependent protein kinase/ kinase/ protein binding / protein kinase
AT3G48750	GRMZM2G143213	CDC2 (CELL DIVISION CONTROL 2); cyclin-dependent protein kinase/ kinase/ protein binding / protein kinase
AT3G09800	GRMZM2G431350	protein binding
AT3G09800	GRMZM5G883149	protein binding
AT3G09800	GRMZM2G314679	protein binding
AT5G23140	GRMZM2G474883	NCLPP7 (NUCLEAR-ENCODED CLP PROTEASE P7); serine-type endopeptidase
AT5G23140	GRMZM2G320135	NCLPP7 (NUCLEAR-ENCODED CLP PROTEASE P7); serine-type endopeptidase
AT5G09840	GRMZM2G360698	unknown protein
AT2G47610	GRMZM2G178968	60S ribosomal protein L7A (RPL7aA)
AT4G01730	GRMZM2G176270	zinc ion binding
AT2G36870	GRMZM2G118579	xyloglucan:xyloglucosyl transferase, putative / xyloglucan endotransglycosylase, putative / endo-xyloglucan transferase, putative
AT5G08500	GRMZM2G437119	transmembrane CLPTM1 family protein
AT4G01030	GRMZM2G440349	pentatricopeptide (PPR) repeat-containing protein
AT5G66770	GRMZM2G133169	scarecrow transcription factor family protein
AT5G66770	GRMZM2G104342	scarecrow transcription factor family protein
AT1G30510	GRMZM2G058760	ATRFNR2 (ROOT FNR 2); FAD binding / NADP or NADPH binding / electron carrier/ ferredoxin-NADP+ reductase/ oxidoreductase
AT3G21350	GRMZM2G017537	RNA polymerase transcriptional regulation mediator-related
AT2G31820	GRMZM2G045401	ankyrin repeat family protein
AT5G63940	GRMZM2G114899	protein kinase family protein
AT1G11430	GRMZM2G003765	plastid developmental protein DAG, putative
AT1G11430	GRMZM2G139441	plastid developmental protein DAG, putative
AT5G58420	GRMZM2G125271	40S ribosomal protein S4 (RPS4D)
AT5G58420	GRMZM2G170420	40S ribosomal protein S4 (RPS4D)
AT3G20050	GRMZM2G110626	ATTCP-1; ATP binding / protein binding / unfolded protein binding
AT5G13050	GRMZM5G807835	5-FCL (5-FORMYLTETRAHYDROFOLATE CYCLOLIGASE); 5-formyltetrahydrofolate cyclo-ligase
AT5G62390	GRMZM2G041765	ATBAG7 (ARABIDOPSIS THALIANA BCL-2-ASSOCIATED ATHANOGENE 7); calmodulin binding
AT5G62390	GRMZM2G472346	ATBAG7 (ARABIDOPSIS THALIANA BCL-2-ASSOCIATED ATHANOGENE 7); calmodulin binding
AT1G75990	GRMZM2G119761	26S proteasome regulatory subunit S3, putative (RPN3)
AT3G17465	GRMZM2G049416	RPL3P (RIBOSOMAL PROTEIN L3 PLASTID); structural constituent of ribosome
AT4G32120	GRMZM2G000393	galactosyltransferase family protein
AT2G47160	GRMZM2G082203	BOR1 (REQUIRES HIGH BORON 1); anion exchanger/ boron transporter
AT2G42840	GRMZM2G092968	PDF1 (PROTODERMAL FACTOR 1)
AT2G45190	GRMZM2G529859	AFO (ABNORMAL FLORAL ORGANS); protein binding / transcription factor/ transcription regulator
AT3G10950	GRMZM2G088880	60S ribosomal protein L37a (RPL37aB)
AT3G10950	GRMZM2G016928	60S ribosomal protein L37a (RPL37aB)
AT3G10950	GRMZM2G303374	60S ribosomal protein L37a (RPL37aB)
AT5G57490	GRMZM2G059937	VDAC4 (VOLTAGE DEPENDENT ANION CHANNEL 4); voltage-gated anion channel
AT1G75950	GRMZM2G059865	SKP1 (S PHASE KINASE-ASSOCIATED PROTEIN 1); protein binding / ubiquitin-protein ligase
AT1G21060	GRMZM2G004990	unknown protein
AT5G48440	GRMZM2G081048	oxidoreductase
AT1G68060	GRMZM2G008556	ATMAP70-1 (microtubule-associated proteins 70-1); microtubule binding
AT1G68060	GRMZM2G039325	ATMAP70-1 (microtubule-associated proteins 70-1); microtubule binding
AT1G68060	GRMZM5G832989	ATMAP70-1 (microtubule-associated proteins 70-1); microtubule binding
AT4G29910	GRMZM2G089556	ORC5 (ORIGIN RECOGNITION COMPLEX PROTEIN 5); protein binding
AT4G38230	GRMZM2G047486	CPK26; ATP binding / calcium ion binding / calmodulin-dependent protein kinase/ kinase/ protein kinase
AT2G44890	GRMZM2G124972	CYP704A1; electron carrier/ heme binding / iron ion binding / monooxygenase/ oxygen binding
AT3G22190	GRMZM2G038988	IQD5 (IQ-domain 5); calmodulin binding
AT3G22190	GRMZM2G433557	IQD5 (IQ-domain 5); calmodulin binding
AT3G22190	GRMZM2G028813	IQD5 (IQ-domain 5); calmodulin binding
AT4G24280	GRMZM2G111475	cpHsc70-1 (chloroplast heat shock protein 70-1); ATP binding
AT4G01250	GRMZM2G038158	WRKY22; transcription factor
AT1G80510	GRMZM2G087635	amino acid transporter family protein
AT1G34430	GRMZM2G036534	EMB3003 (embryo defective 3003); acyltransferase/ dihydrolipoyllysine-residue acetyltransferase/ protein binding
AT1G14460	GRMZM2G117028	DNA polymerase-related
AT1G14460	GRMZM2G136665	DNA polymerase-related
AT4G27100	GRMZM2G007675	RAB GTPase activator
AT4G36930	GRMZM2G017349	SPT (SPATULA); DNA binding / transcription factor
AT4G36930	GRMZM2G030744	SPT (SPATULA); DNA binding / transcription factor
AT3G50660	GRMZM2G107199	DWF4 (DWARF 4); steroid 22-alpha hydroxylase
AT4G31350	GRMZM2G103805	unknown protein
AT5G10010	GRMZM2G021219	unknown protein
AT3G02400	GRMZM2G105822	forkhead-associated domain-containing protein / FHA domain-containing protein / AT hook motif-containing protein
AT1G49240	GRMZM2G110378	ACT8 (ACTIN 8); copper ion binding / structural constituent of cytoskeleton
AT1G49240	GRMZM2G053299	ACT8 (ACTIN 8); copper ion binding / structural constituent of cytoskeleton
AT1G49240	GRMZM2G067985	ACT8 (ACTIN 8); copper ion binding / structural constituent of cytoskeleton
AT1G49240	GRMZM2G152328	ACT8 (ACTIN 8); copper ion binding / structural constituent of cytoskeleton
AT1G49240	GRMZM2G104017	ACT8 (ACTIN 8); copper ion binding / structural constituent of cytoskeleton
AT1G49240	GRMZM2G030169	ACT8 (ACTIN 8); copper ion binding / structural constituent of cytoskeleton
AT5G10440	GRMZM2G178229	CYCD4;2 (cyclin d4;2); cyclin-dependent protein kinase
AT5G10440	GRMZM2G140633	CYCD4;2 (cyclin d4;2); cyclin-dependent protein kinase
AT5G05010	GRMZM2G143354	clathrin adaptor complexes medium subunit-related
AT5G05010	GRMZM2G042089	clathrin adaptor complexes medium subunit-related
AT1G32440	GRMZM2G152686	PKp3 (plastidial pyruvate kinase 3); pyruvate kinase
AT3G16840	GRMZM2G059365	ATP binding / ATP-dependent helicase/ helicase/ nucleic acid binding
AT4G18372	GRMZM2G126182	small nuclear ribonucleoprotein-related / snRNP-related
AT4G38650	GRMZM2G108032	glycosyl hydrolase family 10 protein
AT4G38650	AC204711.3_FG002	glycosyl hydrolase family 10 protein
AT1G28440	GRMZM2G350918	HSL1 (HAESA-Like 1); ATP binding / kinase/ protein serine/threonine kinase
AT1G28440	GRMZM2G009818	HSL1 (HAESA-Like 1); ATP binding / kinase/ protein serine/threonine kinase
AT2G07690	GRMZM2G450055	minichromosome maintenance family protein / MCM family protein
AT2G07690	GRMZM2G075978	minichromosome maintenance family protein / MCM family protein
AT3G06610	GRMZM2G138523	DNA-binding enhancer protein-related
AT1G11400	GRMZM2G143655	PYM (Partner of Y14-Mago); protein binding
AT2G48110	GRMZM2G150754	REF4 (REDUCED EPIDERMAL FLUORESCENCE 4)
AT3G53500	GRMZM2G175419	zinc knuckle (CCHC-type) family protein
AT5G50375	GRMZM2G053397	CPI1 (CYCLOPROPYL ISOMERASE); cycloeucalenol cycloisomerase
AT4G37300	AC235543.1_FG003	MEE59 (maternal effect embryo arrest 59)
AT3G25860	GRMZM2G036534	LTA2; dihydrolipoyllysine-residue acetyltransferase
AT3G25860	GRMZM2G165176	LTA2; dihydrolipoyllysine-residue acetyltransferase
AT3G25860	GRMZM2G058702	LTA2; dihydrolipoyllysine-residue acetyltransferase
AT3G25860	GRMZM2G117786	LTA2; dihydrolipoyllysine-residue acetyltransferase
AT5G13960	GRMZM2G336909	SUVH4 (SU(VAR)3-9 HOMOLOG 4); double-stranded methylated DNA binding / histone methyltransferase(H3-K9 specific) / methyl-CpG binding / methyl-CpNpG binding / methyl-CpNpN binding
AT5G13960	GRMZM2G054380	SUVH4 (SU(VAR)3-9 HOMOLOG 4); double-stranded methylated DNA binding / histone methyltransferase(H3-K9 specific) / methyl-CpG binding / methyl-CpNpG binding / methyl-CpNpN binding
AT2G18390	GRMZM2G154890	TTN5 (TITAN 5); GTP binding / GTPase
AT2G18390	GRMZM2G166082	TTN5 (TITAN 5); GTP binding / GTPase
AT3G53760	GRMZM2G008093	tubulin family protein
AT5G08120	GRMZM2G018823	MBP2C (MICROTUBULE BINDING PROTEIN 2C); protein binding
AT3G05330	GRMZM2G039113	ATN (TANGLED)
AT2G47580	GRMZM2G018020	U1A (SPLICEOSOMAL PROTEIN U1A); RNA binding / nucleic acid binding / nucleotide binding
AT3G49910	GRMZM2G327564	60S ribosomal protein L26 (RPL26A)
AT3G49910	GRMZM2G041238	60S ribosomal protein L26 (RPL26A)
AT2G26580	GRMZM2G116646	YAB5 (YABBY5); transcription factor
AT2G26580	GRMZM2G074124	YAB5 (YABBY5); transcription factor
AT5G11710	GRMZM2G125728	epsin N-terminal homology (ENTH) domain-containing protein / clathrin assembly protein-related
AT2G35190	GRMZM2G065105	NPSN11 (NOVEL PLANT SNARE 11); SNAP receptor/ protein transporter
AT3G27060	GRMZM2G323679	TSO2 (TSO meaning 'ugly' in Chinese); oxidoreductase/ ribonucleoside-diphosphate reductase/ transition metal ion binding
AT2G32380	GRMZM2G151651
AT2G07360	GRMZM2G012319	SH3 domain-containing protein
AT3G06930	GRMZM2G057448	protein arginine N-methyltransferase family protein
AT5G02370	GRMZM2G082384	kinesin motor protein-related
AT1G15130	GRMZM2G082529	hydroxyproline-rich glycoprotein family protein
AT5G24400	GRMZM2G148769	emb2024 (embryo defective 2024); 6-phosphogluconolactonase/ catalytic
AT1G50010	GRMZM2G153292	TUA2; structural constituent of cytoskeleton
AT1G50010	AC195340.3_FG001	TUA2; structural constituent of cytoskeleton
AT1G50010	GRMZM2G152466	TUA2; structural constituent of cytoskeleton
AT2G42960	GRMZM2G017386	protein kinase family protein
AT3G56080	GRMZM2G049269	dehydration-responsive protein-related
AT1G53850	AC149475.2_FG003	PAE1; endopeptidase/ peptidase/ threonine-type endopeptidase
AT1G53850	GRMZM2G056870	PAE1; endopeptidase/ peptidase/ threonine-type endopeptidase
AT3G45230	GRMZM2G422671	hydroxyproline-rich glycoprotein family protein
AT4G03110	GRMZM2G177001	RNA-binding protein, putative
AT4G03110	GRMZM2G128809	RNA-binding protein, putative
AT4G03110	GRMZM2G005459	RNA-binding protein, putative
AT4G00525	GRMZM2G105801	unknown protein
AT5G67210	GRMZM2G096546	unknown protein
AT1G18080	GRMZM2G040477	ATARCA; nucleotide binding
AT1G18080	GRMZM2G038032	ATARCA; nucleotide binding
AT1G17840	GRMZM2G177314	WBC11 (WHITE-BROWN COMPLEX HOMOLOG PROTEIN 11); ATPase, coupled to transmembrane movement of substances / fatty acid transporter
AT5G53540	GRMZM2G158136	MSP1 protein, putative / intramitochondrial sorting protein, putative
AT3G51850	GRMZM2G311220	CPK13; ATP binding / calcium ion binding / calmodulin-dependent protein kinase/ kinase/ protein kinase/ protein serine/threonine kinase/ protein tyrosine kinase
AT1G26270	GRMZM2G408359	phosphatidylinositol 3- and 4-kinase family protein
AT1G64650	GRMZM2G067638
AT1G73240	GRMZM2G528010	unknown protein
AT1G23210	GRMZM2G076049	AtGH9B6 (Arabidopsis thaliana glycosyl hydrolase 9B6); catalytic/ hydrolase, hydrolyzing O-glycosyl compounds
AT5G35700	GRMZM2G081380	FIM2 (FIMBRIN-LIKE PROTEIN 2); actin binding
AT5G08030	GRMZM2G153274	glycerophosphoryl diester phosphodiesterase family protein
AT5G13140	GRMZM5G819222
AT5G13140	GRMZM2G048175
AT1G51380	GRMZM2G133764	eukaryotic translation initiation factor 4A, putative / eIF-4A, putative
AT4G31790	GRMZM2G102548	diphthine synthase, putative (DPH5)
AT5G20920	GRMZM2G030646	EIF2 BETA; translation initiation factor
AT2G37680	GRMZM2G085713
AT5G42540	GRMZM2G064868	XRN2 (EXORIBONUCLEASE 2); 5'-3' exonuclease/ 5'-3' exoribonuclease/ nucleic acid binding
AT1G43130	GRMZM2G046098	LCV2 (LIKE COV 2)
AT1G43130	GRMZM2G149662	LCV2 (LIKE COV 2)
AT1G11240	GRMZM2G017460	unknown protein
AT1G04110	GRMZM2G430039	SDD1 (STOMATAL DENSITY AND DISTRIBUTION); serine-type endopeptidase
AT1G04110	AC196090.3_FG006	SDD1 (STOMATAL DENSITY AND DISTRIBUTION); serine-type endopeptidase
AT3G22480	GRMZM2G135354	prefoldin-related KE2 family protein
AT3G22480	AC203985.4_FG005	prefoldin-related KE2 family protein
AT3G62420	GRMZM2G160902	ATBZIP53 (BASIC REGION/LEUCINE ZIPPER MOTIF 53); DNA binding / protein heterodimerization/ sequence-specific DNA binding / transcription factor
AT3G62420	GRMZM2G479885	ATBZIP53 (BASIC REGION/LEUCINE ZIPPER MOTIF 53); DNA binding / protein heterodimerization/ sequence-specific DNA binding / transcription factor
AT1G09900	GRMZM5G803556	pentatricopeptide (PPR) repeat-containing protein
AT1G09900	GRMZM2G127963	pentatricopeptide (PPR) repeat-containing protein
AT1G09900	GRMZM2G105542	pentatricopeptide (PPR) repeat-containing protein
AT1G65900	GRMZM2G049216	unknown protein
AT1G18890	GRMZM2G025387	ATCDPK1 (CALCIUM-DEPENDENT PROTEIN KINASE 1); calmodulin-dependent protein kinase/ kinase/ protein kinase
AT1G18890	GRMZM2G154489	ATCDPK1 (CALCIUM-DEPENDENT PROTEIN KINASE 1); calmodulin-dependent protein kinase/ kinase/ protein kinase
AT1G77460	GRMZM2G335126	binding
AT3G05420	GRMZM2G010861	ACBP4 (ACYL-COA BINDING PROTEIN 4); acyl-CoA binding
AT3G05420	GRMZM2G326195	ACBP4 (ACYL-COA BINDING PROTEIN 4); acyl-CoA binding
AT3G05420	GRMZM2G155375	ACBP4 (ACYL-COA BINDING PROTEIN 4); acyl-CoA binding
AT3G05420	GRMZM2G053803	ACBP4 (ACYL-COA BINDING PROTEIN 4); acyl-CoA binding
AT3G13580	GRMZM2G178807	60S ribosomal protein L7 (RPL7D)
AT3G13580	GRMZM5G868433	60S ribosomal protein L7 (RPL7D)
AT3G13580	GRMZM2G100225	60S ribosomal protein L7 (RPL7D)
AT3G13580	GRMZM2G094051	60S ribosomal protein L7 (RPL7D)
AT1G18640	GRMZM2G165383	PSP (3-PHOSPHOSERINE PHOSPHATASE); phosphoserine phosphatase
AT5G35910	GRMZM2G118917	3'-5' exonuclease domain-containing protein / helicase and RNase D C-terminal domain-containing protein / HRDC domain-containing protein
AT1G43710	AC217811.3_FG003	emb1075 (embryo defective 1075); carboxy-lyase/ catalytic/ pyridoxal phosphate binding
AT5G49510	GRMZM2G102580	PDF3 (PREFOLDIN 3); unfolded protein binding
AT5G49510	GRMZM2G099909	PDF3 (PREFOLDIN 3); unfolded protein binding
AT3G48160	GRMZM2G060000	DEL1 (DP-E2F-LIKE 1); DNA binding / transcription factor
AT1G64790	GRMZM2G092627	binding
AT4G09520	GRMZM5G891834	catalytic/ metal ion binding / phosphoglycerate mutase
AT1G53140	GRMZM2G063737	dynamin family protein
AT1G53140	GRMZM2G010306	dynamin family protein
AT2G20760	GRMZM2G019500	protein binding / structural molecule
AT2G20760	GRMZM2G112805	protein binding / structural molecule
AT5G40660	GRMZM2G003172	ATP12 protein-related
AT4G26210	AC194341.4_FG002	mitochondrial ATP synthase g subunit family protein
AT2G47330	GRMZM2G121871	DEAD/DEAH box helicase, putative
AT3G63460	GRMZM2G035985	WD-40 repeat family protein
AT2G38550	GRMZM2G166441	unknown protein
AT5G55230	GRMZM2G465169	ATMAP65-1 (MICROTUBULE-ASSOCIATED PROTEINS 65-1); microtubule binding
AT5G55230	GRMZM2G101874	ATMAP65-1 (MICROTUBULE-ASSOCIATED PROTEINS 65-1); microtubule binding
AT2G39120	GRMZM2G014709	ubiquitin thiolesterase
AT2G41820	GRMZM2G073928	leucine-rich repeat transmembrane protein kinase, putative
AT2G41820	GRMZM2G432642	leucine-rich repeat transmembrane protein kinase, putative
AT1G10200	GRMZM2G004959	WLIM1; transcription factor/ zinc ion binding
AT3G44150	GRMZM2G166109	unknown protein
AT4G36690	GRMZM2G057450	ATU2AF65A; RNA binding / nucleic acid binding / nucleotide binding
AT4G36690	GRMZM2G022763	ATU2AF65A; RNA binding / nucleic acid binding / nucleotide binding
AT2G04780	AC234156.1_FG005	FLA7 (FASCICLIN-LIKE ARABINOOGALACTAN 7)
AT4G25750	GRMZM5G874756	ABC transporter family protein
AT1G04635	GRMZM2G017578	EMB1687 (EMBRYO DEFECTIVE 1687); ribonuclease P/ ribonuclease
AT1G76010	GRMZM5G840852	nucleic acid binding
AT1G76010	GRMZM2G010149	nucleic acid binding
AT1G76010	GRMZM2G146472	nucleic acid binding
AT5G42620	GRMZM2G090070	metalloendopeptidase/ zinc ion binding
AT1G09150	GRMZM2G180990	pseudouridine synthase and archaeosine transglycosylase (PUA) domain-containing protein
AT3G24090	GRMZM2G005849	glutamine-fructose-6-phosphate transaminase (isomerizing)/ sugar binding / transaminase
AT5G46570	GRMZM2G054634	BSK2 (BR-SIGNALING KINASE 2); ATP binding / binding / kinase/ protein kinase/ protein tyrosine kinase
AT5G38890	GRMZM5G841900	exoribonuclease-related
AT1G19880	GRMZM5G866734	regulator of chromosome condensation (RCC1) family protein
AT5G13460	GRMZM2G102497	IQD11 (IQ-domain 11); calmodulin binding
AT1G77550	GRMZM2G172523	protein binding / tubulin-tyrosine ligase
AT3G13960	GRMZM2G105335	AtGRF5 (GROWTH-REGULATING FACTOR 5); transcription activator
AT3G13960	GRMZM2G041223	AtGRF5 (GROWTH-REGULATING FACTOR 5); transcription activator
AT3G13960	GRMZM2G034876	AtGRF5 (GROWTH-REGULATING FACTOR 5); transcription activator
AT2G17290	GRMZM2G040743	CPK6 (CALCIUM-DEPENDENT PROTEIN KINASE 6); ATP binding / calcium ion binding / calmodulin-dependent protein kinase/ kinase/ protein kinase/ protein serine/threonine kinase
AT3G25230	GRMZM2G096585	ROF1 (ROTAMASE FKBP 1); FK506 binding / calmodulin binding / peptidyl-prolyl cis-trans isomerase
AT3G09820	GRMZM2G540538	ADK1 (adenosine kinase 1); adenosine kinase/ copper ion binding
AT3G09820	GRMZM2G135132	ADK1 (adenosine kinase 1); adenosine kinase/ copper ion binding
AT1G20540	GRMZM2G081538	transducin family protein / WD-40 repeat family protein
AT1G20540	GRMZM2G143878	transducin family protein / WD-40 repeat family protein
AT5G40770	GRMZM2G107114	ATPHB3 (PROHIBITIN 3)
AT4G25740	GRMZM2G446960	40S ribosomal protein S10 (RPS10A)
AT4G25740	GRMZM2G171484	40S ribosomal protein S10 (RPS10A)
AT4G25740	GRMZM2G050925	40S ribosomal protein S10 (RPS10A)
AT4G25740	GRMZM2G043737	40S ribosomal protein S10 (RPS10A)
AT3G17310	GRMZM2G065599	methyltransferase family protein
AT4G03415	GRMZM2G107565	catalytic/ protein serine/threonine phosphatase
AT4G03415	GRMZM2G021610	catalytic/ protein serine/threonine phosphatase
AT2G34470	GRMZM2G413652	UREG (UREASE ACCESSORY PROTEIN G); ATP binding / metal ion binding / nickel ion binding / nucleotide binding
AT4G32060	GRMZM2G074689	calcium-binding EF hand family protein
AT2G31320	GRMZM5G831712	PARP2 (POLY(ADP-RIBOSE) POLYMERASE 2); DNA binding / NAD or NADH binding / NAD+ ADP-ribosyltransferase/ zinc ion binding
AT1G24020	GRMZM2G102356	MLP423 (MLP-LIKE PROTEIN 423)
AT2G18730	GRMZM2G128214	diacylglycerol kinase, putative
AT1G72960	GRMZM5G838579	root hair defective 3 GTP-binding (RHD3) family protein
AT3G23910	GRMZM2G026918	unknown protein
AT1G05960	GRMZM5G813206	binding
AT2G27020	GRMZM2G130398	PAG1; endopeptidase/ peptidase/ threonine-type endopeptidase
AT2G27020	GRMZM2G028346	PAG1; endopeptidase/ peptidase/ threonine-type endopeptidase
AT2G27020	GRMZM2G445100	PAG1; endopeptidase/ peptidase/ threonine-type endopeptidase
AT5G17060	GRMZM2G152929	ATARFB1B; GTP binding
AT5G66750	GRMZM2G177165	CHR1 (CHROMATIN REMODELING 1); ATPase/ helicase
AT5G66750	GRMZM2G071025	CHR1 (CHROMATIN REMODELING 1); ATPase/ helicase
AT1G35620	GRMZM2G113629	ATPDIL5-2 (PDI-LIKE 5-2); protein disulfide isomerase
AT1G35620	GRMZM2G007385	ATPDIL5-2 (PDI-LIKE 5-2); protein disulfide isomerase
AT5G05080	GRMZM2G153924	UBC22 (ubiquitin-conjugating enzyme 22); ubiquitin-protein ligase
AT1G72210	GRMZM2G082586	basic helix-loop-helix (bHLH) family protein (bHLH096)
AT1G72210	GRMZM2G008691	basic helix-loop-helix (bHLH) family protein (bHLH096)
AT1G72210	GRMZM2G111146	basic helix-loop-helix (bHLH) family protein (bHLH096)
AT2G33845	GRMZM2G153969	DNA-binding protein-related
AT2G33845	GRMZM2G122306	DNA-binding protein-related
AT1G33470	GRMZM2G019266	RNA recognition motif (RRM)-containing protein
AT1G33470	GRMZM2G005236	RNA recognition motif (RRM)-containing protein
AT2G23150	GRMZM2G178190	NRAMP3 (NATURAL RESISTANCE-ASSOCIATED MACROPHAGE PROTEIN 3); inorganic anion transmembrane transporter/ manganese ion transmembrane transporter/ metal ion transmembrane transporter
AT2G19450	GRMZM2G130749	TAG1 (TRIACYLGLYCEROL BIOSYNTHESIS DEFECT 1); diacylglycerol O-acyltransferase
AT1G09910	GRMZM2G154124	lyase
AT1G71210	GRMZM2G039254	pentatricopeptide (PPR) repeat-containing protein
AT5G07340	GRMZM2G134668	calnexin, putative
AT5G07340	GRMZM2G022180	calnexin, putative
AT2G30620	GRMZM2G164020	histone H1.2
AT5G37010	GRMZM2G465208	unknown protein
AT5G37010	GRMZM2G026558	unknown protein
AT1G08730	GRMZM2G139583	XIC; motor/ protein binding
AT1G68185	GRMZM2G073404	ubiquitin-related
AT3G56860	GRMZM2G052569	UBP1 interacting protein 2a (UBA2a)
AT3G15460	GRMZM2G160458	brix domain-containing protein
AT5G54260	GRMZM2G106056	MRE11 (meiotic recombination 11); endonuclease/ exonuclease/ hydrolase/ manganese ion binding / protein serine/threonine phosphatase
AT4G22540	GRMZM2G156608	ORP2A (OSBP(OXYSTEROL BINDING PROTEIN)-RELATED PROTEIN 2A); oxysterol binding / phosphoinositide binding
AT4G30960	GRMZM2G412601	SIP3 (SOS3-INTERACTING PROTEIN 3); ATP binding / kinase/ protein kinase/ protein serine/threonine kinase
AT4G30960	GRMZM2G429940	SIP3 (SOS3-INTERACTING PROTEIN 3); ATP binding / kinase/ protein kinase/ protein serine/threonine kinase
AT1G67930	GRMZM2G039419	Golgi transport complex protein-related
AT3G45900	GRMZM2G099987	unknown protein
AT1G51730	GRMZM2G094595	RWD domain-containing protein
AT3G56590	GRMZM2G136830	hydroxyproline-rich glycoprotein family protein
AT2G38050	GRMZM2G449033	DET2 (DE-ETIOLATED 2); sterol 5-alpha reductase
AT1G49410	GRMZM2G043127	TOM6 (translocase of the outer mitochondrial membrane 6)
AT1G49870	GRMZM2G466394
AT5G42820	GRMZM2G025014	U2AF35B; RNA binding / nucleic acid binding / nucleotide binding / zinc ion binding
AT2G20930	GRMZM2G020401
AT3G48460	GRMZM2G369815	GDSL-motif lipase/hydrolase family protein
AT3G17880	GRMZM2G134806	ATTDX (TETRATICOPEPTIDE DOMAIN-CONTAINING THIOREDOXIN); oxidoreductase, acting on sulfur group of donors, disulfide as acceptor / protein binding
AT3G20790	GRMZM2G057910	oxidoreductase family protein
AT4G26055	GRMZM2G110843	unknown protein
AT3G49750	GRMZM2G146346	AtRLP44 (Receptor Like Protein 44); protein binding
AT3G49750	GRMZM2G027439	AtRLP44 (Receptor Like Protein 44); protein binding
AT5G04750	GRMZM2G058402	F1F0-ATPase inhibitor protein, putative
AT3G61530	GRMZM2G010596	PANB2; 3-methyl-2-oxobutanoate hydroxymethyltransferase
AT5G09510	GRMZM2G080222	40S ribosomal protein S15 (RPS15D)
AT5G09510	GRMZM2G111172	40S ribosomal protein S15 (RPS15D)
AT5G09510	GRMZM2G156110	40S ribosomal protein S15 (RPS15D)
AT3G48425	GRMZM2G170291	endonuclease/exonuclease/phosphatase family protein
AT4G37090	GRMZM2G125345	unknown protein
AT1G07740	GRMZM2G475980	pentatricopeptide (PPR) repeat-containing protein
AT5G45620	GRMZM5G868757	26S proteasome regulatory subunit, putative (RPN9)
AT5G45620	GRMZM2G083076	26S proteasome regulatory subunit, putative (RPN9)
AT1G23290	GRMZM2G427468	RPL27AB; structural constituent of ribosome
AT1G05840	AC155377.1_FG002	aspartyl protease family protein
AT1G63100	AC234164.1_FG004	scarecrow transcription factor family protein
AT1G70810	GRMZM2G180699	C2 domain-containing protein
AT2G29530	GRMZM2G156848	mitochondrial import inner membrane translocase (TIM10)
AT2G29530	GRMZM2G121743	mitochondrial import inner membrane translocase (TIM10)
AT1G18650	GRMZM2G123714	PDCB3 (PLASMODESMATA CALLOSE-BINDING PROTEIN 3); callose binding / polysaccharide binding
AT1G18650	GRMZM2G131262	PDCB3 (PLASMODESMATA CALLOSE-BINDING PROTEIN 3); callose binding / polysaccharide binding
AT3G47000	GRMZM2G115065	glycosyl hydrolase family 3 protein
AT5G62000	GRMZM2G006042	ARF2 (AUXIN RESPONSE FACTOR 2); protein binding / transcription factor
AT1G02970	GRMZM5G878541	WEE1 (ARABIDOPSIS WEE1 KINASE HOMOLOG); kinase/ protein kinase
AT5G08560	GRMZM2G111247	transducin family protein / WD-40 repeat family protein
AT3G51670	GRMZM2G086637	SEC14 cytosolic factor family protein / phosphoglyceride transfer family protein
AT3G51670	GRMZM2G005293	SEC14 cytosolic factor family protein / phosphoglyceride transfer family protein
AT5G20720	GRMZM2G127609	CPN20 (CHAPERONIN 20); calmodulin binding
AT5G20720	GRMZM2G091189	CPN20 (CHAPERONIN 20); calmodulin binding
AT4G20140	GRMZM2G080041	GSO1 (GASSHO1); ATP binding / protein binding / protein kinase/ protein serine/threonine kinase/ protein tyrosine kinase
AT4G20140	GRMZM2G447447	GSO1 (GASSHO1); ATP binding / protein binding / protein kinase/ protein serine/threonine kinase/ protein tyrosine kinase
AT2G15270	GRMZM2G425736	unknown protein
AT4G13370	GRMZM2G115499	unknown protein
AT1G34300	GRMZM2G027804	lectin protein kinase family protein
AT5G62170	GRMZM2G066044	unknown protein
AT1G18580	GRMZM2G143102	GAUT11 (Galacturonosyltransferase 11); polygalacturonate 4-alpha-galacturonosyltransferase
AT1G18580	GRMZM2G063519	GAUT11 (Galacturonosyltransferase 11); polygalacturonate 4-alpha-galacturonosyltransferase
AT3G15150	GRMZM2G022065	zinc ion binding
AT2G33430	GRMZM2G383540	DAL1 (DIFFERENTIATION AND GREENING-LIKE 1)
AT2G33430	GRMZM2G175447	DAL1 (DIFFERENTIATION AND GREENING-LIKE 1)
AT2G33430	GRMZM5G808811	DAL1 (DIFFERENTIATION AND GREENING-LIKE 1)
AT5G10920	GRMZM2G124059	argininosuccinate lyase, putative / arginosuccinase, putative
AT2G42710	GRMZM2G122290	ribosomal protein L1 family protein
AT3G05470	GRMZM2G114619	formin homology 2 domain-containing protein / FH2 domain-containing protein
AT5G11580	GRMZM2G311003	UVB-resistance protein-related / regulator of chromosome condensation (RCC1) family protein
AT4G22300	GRMZM2G064967	SOBER1 (SUPPRESSOR OF AVRBST-ELICITED RESISTANCE 1); carboxylesterase
AT4G16695	GRMZM2G119513	unknown protein
AT2G22730	GRMZM2G062024	transporter-related
AT2G28230	AC203031.3_FG002
AT5G60990	GRMZM2G075027	DEAD/DEAH box helicase, putative (RH10)
AT1G28110	GRMZM2G052507	SCPL45 (SERINE CARBOXYPEPTIDASE-LIKE 45 PRECURSOR); serine-type carboxypeptidase
AT1G28110	GRMZM2G123940	SCPL45 (SERINE CARBOXYPEPTIDASE-LIKE 45 PRECURSOR); serine-type carboxypeptidase
AT3G07100	GRMZM2G143725	protein transport protein Sec24, putative
AT5G66230	GRMZM2G067298	unknown protein
AT5G66230	GRMZM2G057690	unknown protein
AT1G66230	GRMZM2G055158	MYB20 (myb domain protein 20); DNA binding / transcription factor
AT1G66230	GRMZM2G126566	MYB20 (myb domain protein 20); DNA binding / transcription factor
AT1G26840	GRMZM5G825512	ORC6 (ORIGIN RECOGNITION COMPLEX PROTEIN 6); DNA binding
AT5G45590	GRMZM2G086669	unknown protein
AT3G04400	GRMZM2G123495	emb2171 (embryo defective 2171); structural constituent of ribosome
AT1G09000	GRMZM2G064613	ANP1 (ARABIDOPSIS NPK1-RELATED PROTEIN KINASE 1); MAP kinase kinase kinase/ kinase
AT1G09000	GRMZM2G098828	ANP1 (ARABIDOPSIS NPK1-RELATED PROTEIN KINASE 1); MAP kinase kinase kinase/ kinase
AT3G18030	GRMZM2G407396	ATHAL3A; FMN binding / phosphopantothenoylcysteine decarboxylase
AT5G12410	GRMZM2G104375	THUMP domain-containing protein
AT1G75060	GRMZM2G111955	unknown protein
AT1G75060	GRMZM2G149808	unknown protein
AT1G06490	GRMZM2G430680	ATGSL07 (glucan synthase-like 7); 1,3-beta-glucan synthase/ transferase, transferring glycosyl groups
AT1G63640	GRMZM2G323622	kinesin motor protein-related
AT1G63640	GRMZM5G845682	kinesin motor protein-related
AT1G63640	GRMZM2G124883	kinesin motor protein-related
AT2G44450	GRMZM2G016890	BGLU15 (BETA GLUCOSIDASE 15); catalytic/ cation binding / hydrolase, hydrolyzing O-glycosyl compounds
AT3G04780	GRMZM2G099474
AT1G22610	GRMZM5G800598	C2 domain-containing protein
AT1G22610	GRMZM2G108149	C2 domain-containing protein
AT1G75110	GRMZM2G053946	RRA2 (REDUCED RESIDUAL ARABINOSE 2)
AT3G57930	GRMZM2G038279	unknown protein
AT3G55340	GRMZM2G070259	PHIP1 (PHRAGMOPLASTIN INTERACTING PROTEIN 1); RNA binding / mRNA binding
AT1G20370	GRMZM2G112352	tRNA pseudouridine synthase family protein
AT3G54220	GRMZM2G015080	SCR (SCARECROW); protein binding / protein homodimerization/ sequence-specific DNA binding / transcription factor
AT3G54220	GRMZM2G131516	SCR (SCARECROW); protein binding / protein homodimerization/ sequence-specific DNA binding / transcription factor
AT2G17250	GRMZM2G031326	EMB2762 (EMBRYO DEFECTIVE 2762)
AT5G66730	GRMZM2G171073	zinc finger (C2H2 type) family protein
AT4G38790	GRMZM2G138881	ER lumen protein retaining receptor family protein
AT1G29790	GRMZM2G457147
AT4G29000	GRMZM2G388148	tesmin/TSO1-like CXC domain-containing protein
AT4G13940	GRMZM2G015295	MEE58 (MATERNAL EFFECT EMBRYO ARREST 58); adenosylhomocysteinase, MEE58 (MATERNAL EFFECT EMBRYO ARREST 58); adenosylhomocysteinase/ copper ion binding, MEE58 (MATERNAL EFFECT EMBRYO ARREST 58); adenosylhomocysteinase/ copper ion binding, MEE58 (MATERNAL EFFECT EMBRYO ARREST 58); adenosylhomocysteinase/ copper ion binding
AT5G16150	GRMZM2G153704	PGLCT (PLASTIDIC GLC TRANSLOCATOR); carbohydrate transmembrane transporter/ sugar:hydrogen symporter
AT3G54090	GRMZM2G466780	pfkB-type carbohydrate kinase family protein
AT5G05440	GRMZM2G057959	unknown protein
AT5G05440	GRMZM2G144224	unknown protein
AT2G35630	GRMZM2G009849	MOR1 (MICROTUBULE ORGANIZATION 1); microtubule binding
AT2G35630	GRMZM2G068755	MOR1 (MICROTUBULE ORGANIZATION 1); microtubule binding
AT2G35630	GRMZM2G070126	MOR1 (MICROTUBULE ORGANIZATION 1); microtubule binding
AT2G18030	GRMZM2G376918	peptide methionine sulfoxide reductase family protein
AT3G58610	GRMZM2G161868	ketol-acid reductoisomerase
AT3G58610	GRMZM2G004382	ketol-acid reductoisomerase
AT3G13460	GRMZM2G144726	ECT2; protein binding
AT4G20940	GRMZM2G034572	leucine-rich repeat family protein
AT5G55730	GRMZM2G301908	FLA1 (FASCICLIN-LIKE ARAB INOGALACTAN 1)
AT5G55730	GRMZM2G133053	FLA1 (FASCICLIN-LIKE ARAB INOGALACTAN 1)
AT4G21490	GRMZM2G145972	NDB3; NADH dehydrogenase
AT5G15550	GRMZM2G050501	transducin family protein / WD-40 repeat family protein
AT4G04970	GRMZM2G435993	GSL1 (GLUCAN SYNTHASE-LIKE 1); 1,3-beta-glucan synthase/ transferase, transferring glycosyl groups
AT4G04970	GRMZM2G326643	GSL1 (GLUCAN SYNTHASE-LIKE 1); 1,3-beta-glucan synthase/ transferase, transferring glycosyl groups
AT5G23290	GRMZM2G014676	PDF5 (PREFOLDIN 5); unfolded protein binding
AT5G64200	GRMZM2G110143	ATSC35; RNA binding / nucleic acid binding / nucleotide binding
AT5G64200	GRMZM2G016296	ATSC35; RNA binding / nucleic acid binding / nucleotide binding
AT3G28480	GRMZM5G843555	oxidoreductase, 2OG-Fe(II) oxygenase family protein
AT4G03120	GRMZM2G413193	proline-rich family protein
AT1G23750	GRMZM2G073622	DNA-binding protein-related
AT1G15420	GRMZM2G041472	unknown protein
AT2G37860	GRMZM2G180172	LCD1 (LOWER CELL DENSITY 1)
AT2G27900	GRMZM2G090100	unknown protein
AT3G17360	GRMZM2G300709	POK1 (PHRAGMOPLAST ORIENTING KINESIN 1); ATP binding / microtubule motor
AT3G52230	GRMZM2G174479	unknown protein
AT1G18450	GRMZM2G015384	ATARP4; structural constituent of cytoskeleton
AT1G14390	GRMZM2G009995	leucine-rich repeat transmembrane protein kinase, putative
AT5G58670	GRMZM2G114354	PLC1 (PHOSPHOLIPASE C 1); phospholipase C
AT5G58670	GRMZM5G889467	PLC1 (PHOSPHOLIPASE C 1); phospholipase C
AT5G58670	GRMZM2G137435	PLC1 (PHOSPHOLIPASE C 1); phospholipase C
AT2G37190	AC196489.3_FG002	60S ribosomal protein L12 (RPL12A)
AT2G37190	GRMZM2G121075	60S ribosomal protein L12 (RPL12A)
AT2G37190	GRMZM2G149649	60S ribosomal protein L12 (RPL12A)
AT2G37190	GRMZM2G054201	60S ribosomal protein L12 (RPL12A)
AT5G61350	GRMZM2G006080	protein kinase family protein
AT5G61350	GRMZM2G100288	protein kinase family protein
AT4G33790	GRMZM2G036217	CER4 (ECERIFERUM 4); fatty acyl-CoA reductase (alcohol-forming)/ oxidoreductase, acting on the CH-CH group of donors
AT3G02540	GRMZM2G105772	RAD23-3 (PUTATIVE DNA REPAIR PROTEIN RAD23-3), RAD23-3 (PUTATIVE DNA REPAIR PROTEIN RAD23-3); damaged DNA binding
AT1G14440	GRMZM2G328438	AtHB31 (ARABIDOPSIS THALIANA HOMEOBOX PROTEIN 31); DNA binding / transcription factor
AT1G14440	GRMZM2G068330	AtHB31 (ARABIDOPSIS THALIANA HOMEOBOX PROTEIN 31); DNA binding / transcription factor
AT1G35220	GRMZM2G316113	unknown protein
AT1G27510	GRMZM2G013471
AT5G14410	GRMZM2G076621	unknown protein
AT5G59710	GRMZM2G010357	VIP2 (VIRE2 INTERACTING PROTEIN2); protein binding / transcription regulator
AT5G37020	GRMZM2G035405	ARF8 (AUXIN RESPONSE FACTOR 8); transcription factor
AT5G37020	GRMZM2G078274	ARF8 (AUXIN RESPONSE FACTOR 8); transcription factor
AT5G37020	GRMZM2G475882	ARF8 (AUXIN RESPONSE FACTOR 8); transcription factor
AT5G37020	GRMZM2G081158	ARF8 (AUXIN RESPONSE FACTOR 8); transcription factor
AT3G20530	GRMZM2G471779	protein kinase family protein
AT1G07705	GRMZM2G010357	transcription regulator
AT4G14790	GRMZM2G078275	ATSUV3; ATP-dependent RNA helicase
AT5G58530	GRMZM2G009968	glutaredoxin family protein
AT3G63170	GRMZM2G060011	chalcone isomerase
AT5G03345	GRMZM2G030408
AT5G03345	GRMZM2G034511
AT5G55530	GRMZM2G178839	C2 domain-containing protein
AT2G29420	GRMZM2G097989	ATGSTU7 (ARABIDOPSIS THALIANA GLUTATHIONE S-TRANSFERASE TAU 7); glutathione transferase
AT2G46170	GRMZM2G359018	reticulon family protein (RTNLB5)
AT2G42910	GRMZM2G180930	ribose-phosphate pyrophosphokinase 4 / phosphoribosyl diphosphate synthetase 4 (PRS4)
AT2G24765	GRMZM2G147726	ARF3 (ADP-RIBOSYLATION FACTOR 3); protein binding
AT4G30200	GRMZM2G046861
AT4G38900	GRMZM2G428184	bZIP protein
AT4G38050	GRMZM2G171880	transmembrane transporter
AT1G77250	GRMZM2G335720	PHD finger family protein
AT3G15980	GRMZM2G443953	coatomer protein complex, subunit beta 2 (beta prime), putative
AT3G15980	GRMZM2G095348	coatomer protein complex, subunit beta 2 (beta prime), putative
AT5G05240	GRMZM2G153999
AT5G57460	GRMZM2G049641	unknown protein
AT5G07810	GRMZM2G313553	SNF2 domain-containing protein / helicase domain-containing protein / HNH endonuclease domain-containing protein
AT1G17410	GRMZM2G060464	nucleoside diphosphate kinase family protein
AT4G34460	GRMZM2G045314	AGB1 (GTP BINDING PROTEIN BETA 1); GTPase/ nucleotide binding / protein binding
AT2G41770	GRMZM2G109352	unknown protein
AT1G28380	GRMZM2G028758	NSL1 (necrotic spotted lesions 1)
AT5G15610	GRMZM2G336815	proteasome family protein
AT5G50915	GRMZM2G178182	basic helix-loop-helix (bHLH) family protein
AT3G42660	GRMZM2G179424	nucleotide binding
AT2G30500	GRMZM5G831408	kinase interacting family protein
AT1G02180	GRMZM2G075775	ferredoxin-related
AT2G43130	AC197246.3_FG001	ARA4; GTP binding / GTPase/ protein binding
AT3G07390	GRMZM2G427451	AIR12; extracellular matrix structural constituent
AT2G38440	GRMZM2G069687	SCAR2 (SCAR HOMOLOG 2)
AT2G38440	GRMZM2G450920	SCAR2 (SCAR HOMOLOG 2)
AT5G63640	GRMZM2G135568	VHS domain-containing protein / GAT domain-containing protein
AT4G25315	GRMZM2G071869	Expressed protein
AT5G20080	GRMZM2G061830	NADH-cytochrome b5 reductase, putative
AT2G16440	GRMZM2G066101	DNA replication licensing factor, putative
AT2G16440	GRMZM2G327032	DNA replication licensing factor, putative
AT5G44210	GRMZM2G310368	ERF9 (ERF DOMAIN PROTEIN 9); DNA binding / transcription factor/ transcription repressor
AT5G09870	GRMZM2G150404	CESA5 (CELLULOSE SYNTHASE 5); cellulose synthase/ transferase, transferring glycosyl groups
AT4G37650	GRMZM2G132794	SHR (SHORT ROOT); protein binding / sequence-specific DNA binding / transcription factor
AT4G37650	GRMZM2G172657	SHR (SHORT ROOT); protein binding / sequence-specific DNA binding / transcription factor
AT5G58470	GRMZM2G097775	TAF15b (TBP-ASSOCIATED FACTOR 15b); binding / nucleic acid binding / nucleotide binding / zinc ion binding
AT1G58470	GRMZM2G042343	ATRBP1 (ARABIDOPSIS THALIANA RNA-BINDING PROTEIN 1); RNA binding / single-stranded RNA binding
AT2G24230	GRMZM2G141355	leucine-rich repeat transmembrane protein kinase, putative
AT1G72670	GRMZM5G892879	iqd8 (IQ-domain 8); calmodulin binding
AT4G02990	GRMZM2G029933	mitochondrial transcription termination factor family protein / mTERF family protein
AT2G28940	GRMZM5G879570	protein kinase family protein
AT4G39520	GRMZM2G158021	GTP-binding protein, putative
AT1G64510	GRMZM2G118005	ribosomal protein S6 family protein
AT1G16900	GRMZM2G051262	sugar binding / transferase, transferring glycosyl groups
AT5G45670	GRMZM2G478414	GDSL-motif lipase/hydrolase family protein
AT1G35720	GRMZM2G061950	ANNAT1 (ANNEXIN ARABIDOPSIS 1); ATP binding / calcium ion binding / calcium-dependent phospholipid binding / copper ion binding / peroxidase/ protein homodimerization
AT3G21690	GRMZM2G075828	MATE efflux family protein
AT3G21690	GRMZM2G169539	MATE efflux family protein
AT3G21690	GRMZM2G470075	MATE efflux family protein
AT5G16870	GRMZM2G143499	aminoacyl-tRNA hydrolase
AT4G29520	GRMZM2G103179
AT5G43280	GRMZM2G146885	ATDCI1 (DELTA(3,5),DELTA(2,4)-DIENOYL-COA ISOMERASE 1); delta3,5-delta2,4-dienoyl-CoA isomerase/ enoyl-CoA hydratase
AT3G50690	GRMZM2G319281	leucine-rich repeat family protein
AT2G28000	GRMZM2G321767	CPN60A (CHAPERONIN-60ALPHA); ATP binding / protein binding
AT2G40510	GRMZM2G129015	40S ribosomal protein S26 (RPS26A)
AT3G01140	GRMZM2G001223	MYB106 (myb domain protein 106); DNA binding / transcription factor
AT3G01140	GRMZM2G032655	MYB106 (myb domain protein 106); DNA binding / transcription factor
AT1G69210	GRMZM2G423636	unknown protein
AT1G21600	GRMZM5G829928	PTAC6 (PLASTID TRANSCRIPTIONALLY ACTIVE6)
AT3G10530	GRMZM2G096051	transducin family protein / WD-40 repeat family protein
AT2G16950	GRMZM2G376731	TRN1 (TRANSPORTIN 1); protein transporter
AT2G16950	GRMZM5G869572	TRN1 (TRANSPORTIN 1); protein transporter
AT1G09080	GRMZM2G153815	BIP3; ATP binding
AT1G53830	GRMZM2G136106	ATPME2; pectinesterase
AT1G20270	GRMZM5G855891	oxidoreductase, 2OG-Fe(II) oxygenase family protein
AT2G15820	GRMZM2G325019	OTP51 (ORGANELLE TRANSCRIPT PROCESSING 51); RNA splicing factor, transesterification mechanism
AT2G28840	GRMZM2G103270	ankyrin repeat family protein
AT2G28840	GRMZM2G113002	ankyrin repeat family protein
AT2G28840	GRMZM2G141922	ankyrin repeat family protein
AT1G03900	GRMZM2G158277	ATNAP4 (Arabidopsis thaliana non-intrinsic ABC protein 4); ATPase, coupled to transmembrane movement of substances / transporter
AT3G55370	GRMZM2G144172	OBP3 (OBF-BINDING PROTEIN 3); DNA binding / transcription factor
AT3G55370	GRMZM5G880268	OBP3 (OBF-BINDING PROTEIN 3); DNA binding / transcription factor
AT3G55370	GRMZM2G176063	OBP3 (OBF-BINDING PROTEIN 3); DNA binding / transcription factor
AT5G55140	GRMZM2G085336	ribosomal protein L30 family protein
AT5G55140	GRMZM2G045921	ribosomal protein L30 family protein
AT1G09760	GRMZM2G021742	U2A' (U2 small nuclear ribonucleoprotein A); protein binding
AT3G12180	GRMZM2G018885	cornichon family protein
AT2G45720	GRMZM2G087243	armadillo/beta-catenin repeat family protein
AT4G28950	GRMZM2G176217	ROP9 (RHO-RELATED PROTEIN FROM PLANTS 9); GTP binding
AT4G28950	GRMZM2G100505	ROP9 (RHO-RELATED PROTEIN FROM PLANTS 9); GTP binding
AT4G28950	AC209819.3_FG012	ROP9 (RHO-RELATED PROTEIN FROM PLANTS 9); GTP binding
AT1G74270	GRMZM2G177098	60S ribosomal protein L35a (RPL35aC)
AT1G74270	GRMZM2G181336	60S ribosomal protein L35a (RPL35aC)
AT1G74270	GRMZM5G890561	60S ribosomal protein L35a (RPL35aC)
AT1G74270	GRMZM2G172342	60S ribosomal protein L35a (RPL35aC)
AT2G32070	GRMZM2G110960	CCR4-NOT transcription complex protein, putative
AT1G20050	GRMZM2G003853	HYD1 (HYDRA1); C-8 sterol isomerase
AT1G72250	GRMZM2G092232	kinesin motor protein-related
AT1G72250	GRMZM2G176047	kinesin motor protein-related
AT1G72250	GRMZM2G400223	kinesin motor protein-related
AT1G21880	GRMZM2G421463	LYM1 (LYSM DOMAIN GPI-ANCHORED PROTEIN 1 PRECURSOR)
AT1G21880	GRMZM2G048194	LYM1 (LYSM DOMAIN GPI-ANCHORED PROTEIN 1 PRECURSOR)
AT1G21880	GRMZM2G154301	LYM1 (LYSM DOMAIN GPI-ANCHORED PROTEIN 1 PRECURSOR)
AT1G10940	GRMZM2G334791	SNRK2.4 (SNF1-RELATED PROTEIN KINASE 2.4); kinase
AT3G49650	GRMZM5G837018	kinesin motor protein-related
AT1G25450	GRMZM2G168304	KCS5 (3-KETOACYL-COA SYNTHASE 5); fatty acid elongase
AT1G25450	GRMZM2G062718	KCS5 (3-KETOACYL-COA SYNTHASE 5); fatty acid elongase
AT2G44065	GRMZM2G070649	ribosomal protein L2 family protein
AT1G14810	GRMZM2G076885	semialdehyde dehydrogenase family protein
AT4G31930	GRMZM2G409213	mitochondrial glycoprotein family protein / MAM33 family protein
AT5G02010	GRMZM2G105253	ROPGEF7; Rho guanyl-nucleotide exchange factor
AT5G20500	GRMZM2G172357	glutaredoxin, putative
AT3G02220	GRMZM2G390160	unknown protein
AT3G51270	GRMZM2G038309	ATP binding / catalytic/ protein serine/threonine kinase
AT3G19570	GRMZM2G114190	unknown protein
AT5G36890	GRMZM2G044092	BGLU42 (BETA GLUCOSIDASE 42); beta-glucosidase/ catalytic/ cation binding / hydrolase, hydrolyzing O-glycosyl compounds
AT2G33170	GRMZM2G463493	leucine-rich repeat transmembrane protein kinase, putative
AT5G18590	GRMZM2G070553	kelch repeat-containing protein
AT5G18590	GRMZM2G174830	kelch repeat-containing protein
AT4G15840	GRMZM2G095510	protein binding
AT1G49760	GRMZM2G013619	PAB8 (POLY(A) BINDING PROTEIN 8); RNA binding / translation initiation factor
AT1G49760	GRMZM2G102829	PAB8 (POLY(A) BINDING PROTEIN 8); RNA binding / translation initiation factor
AT1G01700	GRMZM2G087678	ROPGEF2; Rho guanyl-nucleotide exchange factor/ protein binding
AT2G40150	GRMZM2G038855
AT5G66600	GRMZM2G350205	unknown protein
AT5G66600	GRMZM5G843914	unknown protein
AT5G66600	GRMZM2G469304	unknown protein
AT5G66600	GRMZM2G052476	unknown protein
AT5G44230	GRMZM2G177894	pentatricopeptide (PPR) repeat-containing protein
AT1G33810	GRMZM2G157296	unknown protein
AT1G19600	GRMZM2G051842	pfkB-type carbohydrate kinase family protein
AT2G45530	GRMZM2G131723	zinc finger (C3HC4-type RING finger) family protein
AT1G53345	GRMZM2G057829	unknown protein
AT5G27430	GRMZM2G091558	signal peptidase subunit family protein
AT5G27430	GRMZM2G077463	signal peptidase subunit family protein
AT4G14740	GRMZM2G078178	phosphoinositide binding
AT4G21220	GRMZM5G803610	bacterial transferase hexapeptide repeat-containing protein
AT5G38880	GRMZM2G055917	unknown protein
AT5G38880	GRMZM2G116196	unknown protein
AT1G11320	GRMZM2G465728	unknown protein
AT3G55010	GRMZM2G079477	PUR5; ATP binding / phosphoribosylformylglycinamidine cyclo-ligase
AT5G67100	GRMZM2G149802	ICU2 (INCURVATA2); DNA-directed DNA polymerase
AT1G14720	GRMZM2G319798	XTR2 (XYLOGLUCAN ENDOTRANSGLYCOSYLASE RELATED 2); hydrolase, acting on glycosyl bonds / xyloglucan:xyloglucosyl transferase
AT1G14720	GRMZM2G039919	XTR2 (XYLOGLUCAN ENDOTRANSGLYCOSYLASE RELATED 2); hydrolase, acting on glycosyl bonds / xyloglucan:xyloglucosyl transferase
AT5G43010	GRMZM2G171604	RPT4A; ATPase
AT5G43010	GRMZM2G165817	RPT4A; ATPase
AT5G19930	GRMZM2G028774	integral membrane family protein
AT1G23220	GRMZM2G103116	dynein light chain type 1 family protein
AT1G23220	GRMZM2G375762	dynein light chain type 1 family protein
AT3G57060	GRMZM2G326328	binding
AT4G14140	GRMZM2G334041	DMT2 (DNA METHYLTRANSFERASE 2); DNA (cytosine-5-)-methyltransferase/ DNA binding / protein binding
AT4G14140	GRMZM2G333916	DMT2 (DNA METHYLTRANSFERASE 2); DNA (cytosine-5-)-methyltransferase/ DNA binding / protein binding
AT2G16640	GRMZM2G351125	TOC132 (MULTIMERIC TRANSLOCON COMPLEX IN THE OUTER ENVELOPE MEMBRANE 132); transmembrane receptor
AT2G16640	GRMZM2G389118	TOC132 (MULTIMERIC TRANSLOCON COMPLEX IN THE OUTER ENVELOPE MEMBRANE 132); transmembrane receptor
AT3G46740	GRMZM5G888263	TOC75-III (TRANSLOCON AT THE OUTER ENVELOPE MEMBRANE OF CHLOROPLASTS 75-III); P-P-bond-hydrolysis-driven protein transmembrane transporter
AT3G46740	GRMZM2G001918	TOC75-III (TRANSLOCON AT THE OUTER ENVELOPE MEMBRANE OF CHLOROPLASTS 75-III); P-P-bond-hydrolysis-driven protein transmembrane transporter
AT3G02110	GRMZM5G879749	scpl25 (serine carboxypeptidase-like 25); serine-type carboxypeptidase
AT3G52040	GRMZM2G095657	unknown protein
AT3G07130	GRMZM2G014193	PAP15 (PURPLE ACID PHOSPHATASE 15); acid phosphatase/ protein serine/threonine phosphatase
AT5G41760	GRMZM2G093598	nucleotide-sugar transporter family protein
AT3G23840	GRMZM2G098239	transferase family protein
AT2G43090	GRMZM5G840002	aconitase C-terminal domain-containing protein
AT3G15680	GRMZM2G094353	zinc finger (Ran-binding) family protein
AT3G59020	GRMZM2G052435	binding / protein transporter
AT2G47010	GRMZM2G058568	unknown protein
AT4G22140	GRMZM2G091265	DNA binding / protein binding / zinc ion binding
AT5G46160	GRMZM2G098957	ribosomal protein L14 family protein / huellenlos paralog (HLP)
AT3G44850	GRMZM2G009843	protein kinase-related
AT1G16840	GRMZM2G018462	unknown protein
AT4G26140	GRMZM2G081583	BGAL12 (beta-galactosidase 12); beta-galactosidase/ catalytic/ cation binding, BGAL12 (beta-galactosidase 12); beta-galactosidase/ catalytic/ cation binding / hydrolase, hydrolyzing O-glycosyl compounds
AT3G48190	AC234199.1_FG003	ATM (ATAXIA-TELANGIECTASIA MUTATED); 1-phosphatidylinositol-3-phosphate 5-kinase
AT5G39740	GRMZM2G090738	60S ribosomal protein L5 (RPL5B)
AT5G39740	GRMZM2G163081	60S ribosomal protein L5 (RPL5B)
AT5G47500	GRMZM2G162333	pectinesterase family protein
AT2G22190	GRMZM5G840145	catalytic/ trehalose-phosphatase
AT3G12670	GRMZM2G153058	emb2742 (embryo defective 2742); CTP synthase/ catalytic
AT3G12670	AC234185.1_FG004	emb2742 (embryo defective 2742); CTP synthase/ catalytic
AT3G12670	GRMZM2G330302	emb2742 (embryo defective 2742); CTP synthase/ catalytic
AT5G23530	GRMZM2G351482	AtCXE18 (Arabidopsis thaliana carboxyesterase 18); carboxylesterase
AT5G05130	GRMZM2G148249	SNF2 domain-containing protein / helicase domain-containing protein / RING finger domain-containing protein
AT2G20190	GRMZM2G052078	CLASP (CLIP-ASSOCIATED PROTEIN); binding
AT1G69780	GRMZM2G097349	ATHB13; DNA binding / sequence-specific DNA binding / transcription factor
AT1G69780	GRMZM5G803812	ATHB13; DNA binding / sequence-specific DNA binding / transcription factor
AT1G69780	GRMZM2G139963	ATHB13; DNA binding / sequence-specific DNA binding / transcription factor
AT3G60830	GRMZM2G015861	ATARP7 (ACTIN-RELATED PROTEIN 7); structural constituent of cytoskeleton
AT2G05990	GRMZM2G079256	MOD1 (MOSAIC DEATH 1); enoyl-[acyl-carrier-protein] reductase (NADH)/ enoyl-[acyl-carrier-protein] reductase/ oxidoreductase
AT2G05990	GRMZM2G070422	MOD1 (MOSAIC DEATH 1); enoyl-[acyl-carrier-protein] reductase (NADH)/ enoyl-[acyl-carrier-protein] reductase/ oxidoreductase
AT4G24805	GRMZM2G364982	methyltransferase
AT3G52490	GRMZM2G049681	heat shock protein-related
AT3G52490	GRMZM2G013128	heat shock protein-related
AT3G52490	GRMZM2G471670	heat shock protein-related
AT5G59210	GRMZM2G160324	myosin heavy chain-related
AT1G33120	GRMZM2G167103	60S ribosomal protein L9 (RPL90B)
AT1G33120	GRMZM2G385287	60S ribosomal protein L9 (RPL90B)
AT1G51650	GRMZM2G157758	ATP synthase epsilon chain, mitochondrial
AT4G02980	GRMZM2G116204	ABP1 (ENDOPLASMIC RETICULUM AUXIN BINDING PROTEIN 1); auxin binding
AT1G22790	GRMZM2G143443	unknown protein
AT1G22790	GRMZM2G019501	unknown protein
AT2G30410	GRMZM2G143627	KIS (KIESEL); unfolded protein binding
AT3G01300	GRMZM2G028037	protein kinase, putative
AT1G06900	GRMZM2G084525	catalytic/ metal ion binding / metalloendopeptidase/ zinc ion binding
AT5G38560	GRMZM2G458548	protein kinase family protein
AT5G38560	GRMZM2G355636	protein kinase family protein
AT5G38560	GRMZM5G872442	protein kinase family protein
AT2G37050	GRMZM2G091632	kinase
AT5G19130	GRMZM2G054470	GPI transamidase component family protein / Gaa1-like family protein
AT1G49840	GRMZM2G007324	unknown protein
AT1G49840	GRMZM2G181219	unknown protein
AT1G49840	GRMZM5G897980	unknown protein
AT5G16250	GRMZM2G070255	unknown protein
AT2G35120	GRMZM2G010321	glycine cleavage system H protein, mitochondrial, putative
AT2G35120	GRMZM2G051208	glycine cleavage system H protein, mitochondrial, putative
AT4G34650	GRMZM2G029396	SQS2 (SQUALENE SYNTHASE 2); farnesyl-diphosphate farnesyltransferase
AT4G34650	GRMZM2G108225	SQS2 (SQUALENE SYNTHASE 2); farnesyl-diphosphate farnesyltransferase
AT4G01270	GRMZM5G832300	zinc finger (C3HC4-type RING finger) family protein
AT1G34370	GRMZM2G470422	STOP1 (sensitive to proton rhizotoxicity 1); nucleic acid binding / transcription factor/ zinc ion binding
AT5G62710	GRMZM2G461278	leucine-rich repeat family protein / protein kinase family protein
AT5G62710	GRMZM2G147857	leucine-rich repeat family protein / protein kinase family protein
AT5G26667	GRMZM5G801436	PYR6; cytidylate kinase/ uridylate kinase
AT5G26667	GRMZM2G149281	PYR6; cytidylate kinase/ uridylate kinase
AT1G53530	GRMZM5G833660	signal peptidase I family protein
AT4G17610	GRMZM2G032104	tRNA/rRNA methyltransferase (SpoU) family protein
AT2G41630	GRMZM2G002828	TFIIB (TRANSCRIPTION FACTOR II B); RNA polymerase II transcription factor/ protein binding / transcription regulator/ translation initiation factor/ zinc ion binding
AT1G21980	GRMZM2G073591	ATPIP5K1 (PHOSPHATIDYLINOSITOL-4-PHOSPHATE 5-KINASE 1); 1-phosphatidylinositol-4-phosphate 5-kinase/ actin filament binding / actin monomer binding / phosphatidylinositol phosphate kinase
AT5G02740	GRMZM2G162467	nucleotide binding, unknown protein
AT1G56330	GRMZM2G086636	ATSAR1B (SECRETION-ASSOCIATED RAS 1 B); GTP binding
AT3G60540	AC199315.4_FG001	sec61beta family protein
AT3G59650	GRMZM2G004259	mitochondrial ribosomal protein L51/S25/CI-B8 family protein
AT3G59650	GRMZM2G049398	mitochondrial ribosomal protein L51/S25/CI-B8 family protein
AT3G60320	GRMZM2G163189	DNA binding
AT5G64670	GRMZM2G058923	ribosomal protein L15 family protein
AT4G09720	GRMZM2G179215	Ras-related GTP-binding protein, putative
AT2G26550	GRMZM2G004222	HO2 (HEME OXYGENASE 2); heme oxygenase (decyclizing)
AT5G48470	GRMZM2G079452	unknown protein
AT1G34550	GRMZM2G139621	EMB2756 (EMBRYO DEFECTIVE 2756)
AT2G43200	AC211390.3_FG001	dehydration-responsive family protein
AT2G43200	GRMZM2G114706	dehydration-responsive family protein
AT4G39860	GRMZM2G092107	unknown protein
AT4G39860	GRMZM2G381267	unknown protein
AT4G38070	GRMZM2G351304	bHLH family protein
AT5G48720	GRMZM2G145390	XRI1 (X-RAY INDUCED TRANSCRIPT 1)
AT5G48720	GRMZM2G091168	XRI1 (X-RAY INDUCED TRANSCRIPT 1)
AT2G45340	GRMZM2G097313	leucine-rich repeat transmembrane protein kinase, putative
AT2G45340	GRMZM2G100911	leucine-rich repeat transmembrane protein kinase, putative
AT2G45340	GRMZM2G125081	leucine-rich repeat transmembrane protein kinase, putative
AT2G45340	GRMZM2G165428	leucine-rich repeat transmembrane protein kinase, putative
AT2G45340	GRMZM2G045981	leucine-rich repeat transmembrane protein kinase, putative
AT1G35780	GRMZM2G107495	unknown protein
AT1G35780	GRMZM2G128491	unknown protein
AT1G35780	GRMZM5G879278	unknown protein
AT5G17540	GRMZM2G107851	transferase family protein
AT4G31400	GRMZM2G075145	DNA-directed DNA polymerase/ damaged DNA binding
AT1G60970	GRMZM5G883149	clathrin adaptor complex small chain family protein
AT1G60970	GRMZM2G431350	clathrin adaptor complex small chain family protein
AT5G18280	GRMZM2G131026	ATAPY2 (ARABIDOPSIS THALIANA APYRASE 2); ATPase/ nucleotide diphosphatase
AT5G18280	GRMZM2G003331	ATAPY2 (ARABIDOPSIS THALIANA APYRASE 2); ATPase/ nucleotide diphosphatase
AT5G18280	GRMZM2G124209	ATAPY2 (ARABIDOPSIS THALIANA APYRASE 2); ATPase/ nucleotide diphosphatase
AT1G55160	GRMZM2G116083	unknown protein
AT1G55160	GRMZM2G172274	unknown protein
AT5G51560	GRMZM2G125081	leucine-rich repeat transmembrane protein kinase, putative
AT4G19710	GRMZM2G104546	bifunctional aspartate kinase/homoserine dehydrogenase, putative / AK-HSDH, putative
AT4G19710	GRMZM2G136712	bifunctional aspartate kinase/homoserine dehydrogenase, putative / AK-HSDH, putative
AT1G23410	GRMZM2G357296	ubiquitin extension protein, putative / 40S ribosomal protein S27A (RPS27aA)
AT1G23410	GRMZM2G047732	ubiquitin extension protein, putative / 40S ribosomal protein S27A (RPS27aA)
AT1G23410	GRMZM2G006293	ubiquitin extension protein, putative / 40S ribosomal protein S27A (RPS27aA)
AT1G23410	GRMZM2G431821	ubiquitin extension protein, putative / 40S ribosomal protein S27A (RPS27aA)
AT2G21770	GRMZM2G122277	CESA9 (CELLULOSE SYNTHASE A9); cellulose synthase/ transferase, transferring glycosyl groups
AT3G17840	GRMZM2G150448	RLK902; ATP binding / kinase/ protein serine/threonine kinase
AT3G17840	GRMZM2G394321	RLK902; ATP binding / kinase/ protein serine/threonine kinase
AT3G17840	GRMZM2G023110	RLK902; ATP binding / kinase/ protein serine/threonine kinase
AT3G17840	AC233893.1_FG006	RLK902; ATP binding / kinase/ protein serine/threonine kinase
AT3G17840	GRMZM2G046729	RLK902; ATP binding / kinase/ protein serine/threonine kinase
AT4G02130	GRMZM2G443785	GATL6; polygalacturonate 4-alpha-galacturonosyltransferase/ transferase, transferring glycosyl groups / transferase, transferring hexosyl groups
AT4G09320	GRMZM2G178576	NDPK1; ATP binding / nucleoside diphosphate kinase
AT5G50570	GRMZM5G878561	squamosa promoter-binding protein, putative
AT4G13650	GRMZM2G410623	pentatricopeptide (PPR) repeat-containing protein
AT3G18580	GRMZM2G098305	single-strand-binding family protein
AT1G72970	GRMZM2G141214	HTH (HOTHEAD); FAD binding / aldehyde-lyase/ mandelonitrile lyase
AT1G72970	GRMZM2G081841	HTH (HOTHEAD); FAD binding / aldehyde-lyase/ mandelonitrile lyase
AT5G24840	GRMZM2G019597	tRNA (guanine-N7-)-methyltransferase
AT5G27840	GRMZM2G120202	TOPP8; protein serine/threonine phosphatase
AT4G31540	GRMZM2G166032	ATEXO70G1 (exocyst subunit EXO70 family protein G1); protein binding
AT4G31540	GRMZM2G067313	ATEXO70G1 (exocyst subunit EXO70 family protein G1); protein binding
AT1G52640	GRMZM2G039155	pentatricopeptide (PPR) repeat-containing protein
AT3G01380	GRMZM5G884270	catalytic/ transferase
AT5G11000	AC205057.3_FG002	unknown protein
AT5G11000	GRMZM2G067235	unknown protein
AT1G50890	GRMZM2G026309	binding
AT3G20390	GRMZM2G117642	endoribonuclease L-PSP family protein
AT1G20720	GRMZM2G107987	ATP binding / ATP-dependent DNA helicase/ ATP-dependent helicase/ DNA binding / hydrolase, acting on acid anhydrides, in phosphorus-containing anhydrides / nucleic acid binding
AT3G52730	GRMZM2G171476	ubiquinol-cytochrome C reductase UQCRX/QCR9-like family protein
AT5G09450	GRMZM2G160994	pentatricopeptide (PPR) repeat-containing protein
AT2G23530	GRMZM2G138131
AT2G35030	GRMZM2G376918	pentatricopeptide (PPR) repeat-containing protein
AT5G56360	AC213600.3_FG002	calmodulin-binding protein
AT2G05120	GRMZM2G358877
AT1G27600	GRMZM2G068350	glycosyl transferase family 43 protein
AT1G27600	GRMZM2G103628	glycosyl transferase family 43 protein
AT5G04600	GRMZM2G056350	RNA recognition motif (RRM)-containing protein
AT5G47310	GRMZM2G004709	unknown protein
AT5G40190	GRMZM2G085022	calmodulin-binding protein
AT1G74850	GRMZM2G122116	PTAC2 (PLASTID TRANSCRIPTIONALLY ACTIVE2)
AT3G53520	GRMZM2G347717	UXS1 (UDP-GLUCURONIC ACID DECARBOXYLASE 1); UDP-glucuronate decarboxylase/ catalytic
AT3G53520	GRMZM2G359234	UXS1 (UDP-GLUCURONIC ACID DECARBOXYLASE 1); UDP-glucuronate decarboxylase/ catalytic
AT1G53300	GRMZM5G822426	TTL1 (TETRATRICOPETIDE-REPEAT THIOREDOXIN-LIKE 1); binding
AT1G53300	GRMZM2G112659	TTL1 (TETRATRICOPETIDE-REPEAT THIOREDOXIN-LIKE 1); binding
AT3G61490	GRMZM2G119494	glycoside hydrolase family 28 protein / polygalacturonase (pectinase) family protein
AT3G59670	GRMZM2G055657	unknown protein
AT1G62640	GRMZM2G022563	KAS III (3-KETOACYL-ACYL CARRIER PROTEIN SYNTHASE III); 3-oxoacyl-[acyl-carrier-protein] synthase/ catalytic/ transferase, transferring acyl groups other than amino-acyl groups
AT1G62640	GRMZM2G003190	KAS III (3-KETOACYL-ACYL CARRIER PROTEIN SYNTHASE III); 3-oxoacyl-[acyl-carrier-protein] synthase/ catalytic/ transferase, transferring acyl groups other than amino-acyl groups
AT5G45750	GRMZM2G018619	AtRABA1c (Arabidopsis Rab GTPase homolog A1c); GTP binding
AT2G18040	GRMZM2G084547	PIN1AT (PEPTIDYLPROLYL CIS/TRANS ISOMERASE, NIMA-INTERACTING 1); peptidyl-prolyl cis-trans isomerase
AT2G03220	GRMZM2G015983	FT1 (FUCOSYLTRANSFERASE 1); fucosyltransferase/ transferase, transferring glycosyl groups
AT1G61790	GRMZM2G149946	OST3/OST6 family protein
AT4G08910	AC166636.1_FG007	unknown protein
AT4G08910	GRMZM2G091226	unknown protein
AT5G27395	GRMZM2G111713	P-P-bond-hydrolysis-driven protein transmembrane transporter
AT4G05530	GRMZM2G041694	IBR1 (INDOLE-3-BUTYRIC ACID RESPONSE 1); binding / catalytic/ oxidoreductase
AT2G18740	GRMZM2G386608	small nuclear ribonucleoprotein E, putative / snRNP-E, putative / Sm protein E, putative
AT2G18740	GRMZM2G014091	small nuclear ribonucleoprotein E, putative / snRNP-E, putative / Sm protein E, putative
AT5G46040	GRMZM2G001764	proton-dependent oligopeptide transport (POT) family protein
AT1G68780	GRMZM2G166524	leucine-rich repeat family protein
AT2G15690	GRMZM2G073551	pentatricopeptide (PPR) repeat-containing protein
AT5G58100	GRMZM2G128865	unknown protein
AT5G58100	GRMZM2G416751	unknown protein
AT1G47500	GRMZM2G467907	ATRBP47C' (RNA-binding protein 47C'); RNA binding
AT1G47500	GRMZM2G420713	ATRBP47C' (RNA-binding protein 47C'); RNA binding
AT4G16660	GRMZM2G020040	heat shock protein 70, putative / HSP70, putative
AT4G16660	GRMZM2G158093	heat shock protein 70, putative / HSP70, putative
AT1G26130	GRMZM2G055209	haloacid dehalogenase-like hydrolase family protein
AT1G26130	GRMZM2G135236	haloacid dehalogenase-like hydrolase family protein
AT5G51100	GRMZM2G042080	FSD2 (FE SUPEROXIDE DISMUTASE 2); superoxide dismutase
AT3G62810	GRMZM2G145573	complex 1 family protein / LVR family protein
AT2G43800	GRMZM2G040965	formin homology 2 domain-containing protein / FH2 domain-containing protein
AT2G33340	GRMZM2G324540	nucleotide binding / ubiquitin-protein ligase
AT2G33340	GRMZM2G037698	nucleotide binding / ubiquitin-protein ligase
AT5G51600	GRMZM2G106028	PLE (PLEIADE); microtubule binding
AT5G58960	GRMZM2G425778	GIL1 (GRAVITROPIC IN THE LIGHT)
AT3G22790	GRMZM2G092947	kinase interacting family protein
AT3G22790	GRMZM2G701688	kinase interacting family protein
AT3G23990	GRMZM2G074790	HSP60 (HEAT SHOCK PROTEIN 60); ATP binding
AT3G23990	GRMZM2G111477	HSP60 (HEAT SHOCK PROTEIN 60); ATP binding
AT1G53910	GRMZM2G171179	RAP2.12; DNA binding / transcription factor
AT1G04690	GRMZM2G356938	KAB1 (POTASSIUM CHANNEL BETA SUBUNIT); oxidoreductase/ potassium channel
AT1G04690	GRMZM2G142661	KAB1 (POTASSIUM CHANNEL BETA SUBUNIT); oxidoreductase/ potassium channel
AT3G22104	GRMZM2G046474	phototropic-responsive NPH3 protein-related
AT1G34270	GRMZM2G149932	exostosin family protein
AT3G58560	GRMZM2G043509	endonuclease/exonuclease/phosphatase family protein
AT4G15000	GRMZM2G302712	60S ribosomal protein L27 (RPL27C)
AT4G15000	GRMZM2G366077	60S ribosomal protein L27 (RPL27C)
AT4G15000	GRMZM2G326066	60S ribosomal protein L27 (RPL27C)
AT5G13000	GRMZM2G022856	ATGSL12 (glucan synthase-like 12); 1,3-beta-glucan synthase/ transferase, transferring glycosyl groups
AT5G20610	GRMZM2G474537	unknown protein
AT5G20610	GRMZM2G179217	unknown protein
AT3G23620	GRMZM2G069518	brix domain-containing protein
AT1G49270	GRMZM2G055678	protein kinase family protein
AT1G29900	GRMZM2G700683	CARB (CARBAMOYL PHOSPHATE SYNTHETASE B); ATP binding / carbamoyl-phosphate synthase/ catalytic
AT1G29900	GRMZM2G061990	CARB (CARBAMOYL PHOSPHATE SYNTHETASE B); ATP binding / carbamoyl-phosphate synthase/ catalytic
AT5G11800	GRMZM2G171031	KEA6; potassium ion transmembrane transporter/ potassium:hydrogen antiporter
AT4G18710	GRMZM2G043350	BIN2 (BRASSINOSTEROID-INSENSITIVE 2); glycogen synthase kinase 3/ kinase/ protein kinase
AT4G18710	GRMZM2G151916	BIN2 (BRASSINOSTEROID-INSENSITIVE 2); glycogen synthase kinase 3/ kinase/ protein kinase
AT5G47070	GRMZM5G879570	protein kinase, putative
AT5G40080	GRMZM2G125784	60S ribosomal protein-related
AT1G62390	GRMZM2G013176	octicosapeptide/Phox/Bem1p (PB1) domain-containing protein / tetratricopeptide repeat (TPR)-containing protein
AT4G24440	GRMZM2G470513	transcription initiation factor IIA gamma chain / TFIIA-gamma (TFIIA-S)
AT4G14330	GRMZM2G150984	phragmoplast-associated kinesin-related protein 2 (PAKRP2)
AT4G14330	GRMZM2G062084	phragmoplast-associated kinesin-related protein 2 (PAKRP2)
AT4G15140	GRMZM2G170152	unknown protein
AT1G14060	AC205320.3_FG004
AT4G24820	GRMZM2G093557	26S proteasome regulatory subunit, putative (RPN7)
AT4G12420	GRMZM2G402584	SKU5; copper ion binding / oxidoreductase
AT4G12420	GRMZM2G438386	SKU5; copper ion binding / oxidoreductase
AT4G12420	GRMZM2G049693	SKU5; copper ion binding / oxidoreductase
AT3G43210	GRMZM2G136838	TES (TETRASPORE); microtubule motor
AT2G20820	GRMZM2G010831	unknown protein
AT4G24840	GRMZM2G123843
AT5G58240	GRMZM2G165815	bis(5'-adenosyl)-triphosphatase, putative
AT2G25110	GRMZM2G144367	SDF2 (STROMAL CELL-DERIVED FACTOR 2-LIKE PROTEIN PRECURSOR)
AT4G30240	GRMZM2G112782	protein binding
AT2G13620	GRMZM2G130049	ATCHX15; monovalent cation:proton antiporter/ sodium:hydrogen antiporter
AT4G23800	GRMZM2G060253	high mobility group (HMG1/2) family protein
AT4G11270	AC209705.3_FG004	transducin family protein / WD-40 repeat family protein
AT3G02650	GRMZM2G118362	pentatricopeptide (PPR) repeat-containing protein
AT1G01960	GRMZM2G058870	EDA10 (embryo sac development arrest 10); ARF guanyl-nucleotide exchange factor/ binding / guanyl-nucleotide exchange factor
AT1G59640	GRMZM2G008898	ZCW32; DNA binding / transcription factor
AT1G19850	GRMZM2G034840	MP (MONOPTEROS); transcription factor
AT3G51290	GRMZM2G071599	proline-rich family protein
AT5G14230	GRMZM2G081053	protein binding
AT1G52360	GRMZM2G443953	coatomer protein complex, subunit beta 2 (beta prime), putative
AT2G32230	GRMZM2G002642	pentatricopeptide (PPR) repeat-containing protein
AT4G03100	GRMZM2G323936	rac GTPase activating protein, putative
AT5G67440	GRMZM2G048281	NPY3 (NAKED PINS IN YUC MUTANTS 3); protein binding / signal transducer
AT4G03550	GRMZM2G435993	ATGSL05 (GLUCAN SYNTHASE-LIKE 5); 1,3-beta-glucan synthase/ transferase, transferring glycosyl groups
AT4G03550	GRMZM2G111529	ATGSL05 (GLUCAN SYNTHASE-LIKE 5); 1,3-beta-glucan synthase/ transferase, transferring glycosyl groups
AT5G19960	GRMZM2G057642	RNA recognition motif (RRM)-containing protein
AT5G41190	GRMZM2G160996
AT1G06730	GRMZM2G169320	pfkB-type carbohydrate kinase family protein
AT2G45490	GRMZM2G107689	AtAUR3 (ATAURORA3); ATP binding / histone kinase(H3-S10 specific) / protein kinase
AT2G45490	GRMZM2G107645	AtAUR3 (ATAURORA3); ATP binding / histone kinase(H3-S10 specific) / protein kinase
AT4G29210	GRMZM2G139600	GGT4 (GAMMA-GLUTAMYL TRANSPEPTIDASE 4); gamma-glutamyltransferase/ glutathione gamma-glutamylcysteinyltransferase
AT1G12230	GRMZM2G139550	transaldolase, putative
AT3G26744	GRMZM2G173534	ICE1 (INDUCER OF CBF EXPRESSION 1); DNA binding / transcription activator/ transcription factor
AT3G26744	GRMZM2G172297	ICE1 (INDUCER OF CBF EXPRESSION 1); DNA binding / transcription activator/ transcription factor
AT3G26744	GRMZM2G033356	ICE1 (INDUCER OF CBF EXPRESSION 1); DNA binding / transcription activator/ transcription factor
AT3G60390	GRMZM2G148074	HAT3 (HOMEOBOX-LEUCINE ZIPPER PROTEIN 3); transcription factor
AT5G26910	GRMZM2G058089	unknown protein
AT1G61570	GRMZM2G058432	TIM13 (TRANSLOCASE OF THE INNER MITOCHONDRIAL MEMBRANE 13); P-P-bond-hydrolysis-driven protein transmembrane transporter
AT5G09250	GRMZM2G090213	KIWI; DNA binding / protein binding / transcription coactivator
AT2G37270	GRMZM2G156673	ATRPS5B (RIBOSOMAL PROTEIN 5B); structural constituent of ribosome
AT3G57220	GRMZM2G137707	UDP-GlcNAc:dolichol phosphate N-acetylglucosamine-1-phosphate transferase, putative
AT1G30580	GRMZM2G146115	GTP binding
AT1G76270	GRMZM2G142664	unknown protein
AT1G76270	GRMZM2G168614	unknown protein
AT3G08600	GRMZM2G304212	unknown protein
AT3G08600	GRMZM2G058481	unknown protein
AT3G59890	GRMZM2G090241	dihydrodipicolinate reductase family protein
AT3G16630	GRMZM2G117401	KINESIN-13A; ATP binding / microtubule motor
AT3G16630	GRMZM2G137348	KINESIN-13A; ATP binding / microtubule motor
AT3G16630	GRMZM5G881464	KINESIN-13A; ATP binding / microtubule motor
AT3G16630	GRMZM2G132686	KINESIN-13A; ATP binding / microtubule motor
AT3G09840	GRMZM2G703490	CDC48 (CELL DIVISION CYCLE 48); ATPase/ identical protein binding
AT3G09840	AC233949.1_FG004	CDC48 (CELL DIVISION CYCLE 48); ATPase/ identical protein binding
AT2G31270	GRMZM2G032209	CDT1A (ARABIDOPSIS HOMOLOG OF YEAST CDT1 A); cyclin-dependent protein kinase/ protein binding
AT5G05520	GRMZM2G057557	outer membrane OMP85 family protein
AT3G11830	GRMZM2G009871	chaperonin, putative
AT5G12110	GRMZM2G439201	elongation factor 1B alpha-subunit 1 (eEF1Balpha1)
AT3G56990	GRMZM2G092797	EDA7 (embryo sac development arrest 7)
AT3G56990	GRMZM2G087196	EDA7 (embryo sac development arrest 7)
AT2G42740	GRMZM2G018770	RPL16A; structural constituent of ribosome
AT3G19720	GRMZM2G005848	ARC5 (ACCUMULATION AND REPLICATION OF CHLOROPLAST 5); GTP binding / GTPase
AT4G36130	GRMZM2G077851	60S ribosomal protein L8 (RPL8C)
AT4G36130	GRMZM2G067456	60S ribosomal protein L8 (RPL8C)
AT4G36130	GRMZM2G072729	60S ribosomal protein L8 (RPL8C)
AT5G64460	GRMZM2G128651
AT1G47830	AC195874.2_FG002	clathrin coat assembly protein, putative
AT1G47830	GRMZM2G052713	clathrin coat assembly protein, putative
AT4G12400	GRMZM2G162688	stress-inducible protein, putative
AT4G12400	GRMZM2G063850	stress-inducible protein, putative
AT5G52960	AC188023.3_FG005	unknown protein
AT4G23410	GRMZM2G341442	TET5 (TETRASPANIN5)
AT5G35730	GRMZM2G142660	EXS family protein / ERD1/XPR1/SYG1 family protein
AT5G05840	GRMZM2G007055	unknown protein
AT5G05840	GRMZM2G179329	unknown protein
AT3G57410	GRMZM2G081322	VLN3 (VILLIN 3); actin binding
AT3G57410	GRMZM2G180988	VLN3 (VILLIN 3); actin binding
AT3G57410	GRMZM2G047310	VLN3 (VILLIN 3); actin binding
AT3G55480	AC205677.3_FG001	adaptin family protein
AT1G01610	GRMZM2G083195	GPAT4 (GLYCEROL-3-PHOSPHATE ACYLTRANSFERASE 4); 1-acylglycerol-3-phosphate O-acyltransferase/ acyltransferase
AT1G74030	GRMZM2G048371	enolase, putative
AT3G02250	GRMZM2G020285	unknown protein
AT3G17810	GRMZM2G181505	dihydroorotate dehydrogenase family protein / dihydroorotate oxidase family protein
AT5G60640	GRMZM2G033829	ATPDIL1-4 (PDI-LIKE 1-4); protein disulfide isomerase
AT1G60640	GRMZM2G144645	unknown protein
AT3G62720	GRMZM2G115762	XT1 (XYLOSYLTRANSFERASE 1); UDP-xylosyltransferase/ transferase/ transferase, transferring glycosyl groups / xyloglucan 6-xylosyltransferase
AT3G62720	GRMZM2G129302	XT1 (XYLOSYLTRANSFERASE 1); UDP-xylosyltransferase/ transferase/ transferase, transferring glycosyl groups / xyloglucan 6-xylosyltransferase
AT3G53740	GRMZM2G009936	60S ribosomal protein L36 (RPL36B)
AT4G29830	GRMZM2G126552	VIP3 (vernalization independence 3); nucleotide binding / protein binding
AT1G68590	GRMZM2G032721	plastid-specific 30S ribosomal protein 3, putative / PSRP-3, putative
AT5G60710	GRMZM2G110567	zinc finger (C3HC4-type RING finger) family protein
AT3G13882	GRMZM2G126603	structural constituent of ribosome
AT3G13882	GRMZM2G114895	structural constituent of ribosome
AT3G03810	GRMZM2G014793	EDA30 (embryo sac development arrest 30)
AT5G03140	GRMZM2G351937	lectin protein kinase family protein
AT1G23880	GRMZM2G125455	NHL repeat-containing protein
AT5G35530	GRMZM2G074300	40S ribosomal protein S3 (RPS3C)
AT5G35530	GRMZM2G099352	40S ribosomal protein S3 (RPS3C)
AT2G38620	GRMZM2G495626	CDKB1;2 (cyclin-dependent kinase B1;2); cyclin binding / kinase/ protein serine/threonine kinase
AT5G41800	GRMZM2G057733	amino acid transporter family protein
AT3G04840	GRMZM2G013457	40S ribosomal protein S3A (RPS3aA)
AT5G52640	GRMZM2G112165	ATHSP90.1 (HEAT SHOCK PROTEIN 90.1); ATP binding / unfolded protein binding
AT3G26935	GRMZM2G016805	zinc finger (DHHC type) family protein
AT3G26935	GRMZM2G034833	zinc finger (DHHC type) family protein
AT3G26935	GRMZM5G821611	zinc finger (DHHC type) family protein
AT3G26935	GRMZM2G433942	zinc finger (DHHC type) family protein
AT2G41540	GRMZM2G173195	GPDHC1; NAD or NADH binding / glycerol-3-phosphate dehydrogenase (NAD+)
AT2G41540	GRMZM2G155348	GPDHC1; NAD or NADH binding / glycerol-3-phosphate dehydrogenase (NAD+)
AT2G41540	GRMZM2G090747	GPDHC1; NAD or NADH binding / glycerol-3-phosphate dehydrogenase (NAD+)
AT5G37350	GRMZM2G120329	RIO1 family protein
AT1G74210	GRMZM2G153274	glycerophosphoryl diester phosphodiesterase family protein
AT5G48170	GRMZM2G440543	SLY2 (SLEEPY2)
AT1G76090	GRMZM2G075701	SMT3 (STEROL METHYLTRANSFERASE 3); S-adenosylmethionine-dependent methyltransferase/ sterol 24-C-methyltransferase
AT1G76090	GRMZM2G126682	SMT3 (STEROL METHYLTRANSFERASE 3); S-adenosylmethionine-dependent methyltransferase/ sterol 24-C-methyltransferase
AT3G57200	GRMZM2G123540	unknown protein
AT3G27020	GRMZM2G085833	YSL6 (YELLOW STRIPE LIKE 6); oligopeptide transporter
AT2G34480	GRMZM2G113720	60S ribosomal protein L18A (RPL18aB)
AT2G34480	GRMZM2G022619	60S ribosomal protein L18A (RPL18aB)
AT2G34480	GRMZM2G077256	60S ribosomal protein L18A (RPL18aB)
AT2G34480	AC230013.2_FG007	60S ribosomal protein L18A (RPL18aB)
AT2G07170	GRMZM2G318849	binding
AT1G06660	GRMZM2G047969	unknown protein
AT4G32910	GRMZM2G409430
AT5G11390	GRMZM2G148723	unknown protein
AT5G35670	GRMZM2G065394	iqd33 (IQ-domain 33); calmodulin binding
AT4G20020	GRMZM2G139441	unknown protein
AT2G28950	GRMZM2G445169	ATEXPA6 (ARABIDOPSIS THALIANA EXPANSIN A6)
AT1G01225	GRMZM2G124802	NC domain-containing protein-related
AT1G01225	GRMZM2G052474	NC domain-containing protein-related
AT1G01225	GRMZM2G147452	NC domain-containing protein-related
AT4G01710	GRMZM2G108976	CRK (CROOKED); actin binding
AT1G03180	GRMZM2G701566	unknown protein
AT1G74800	GRMZM2G149935	galactosyltransferase family protein
AT5G64160	GRMZM2G087137	unknown protein
AT5G18460	GRMZM2G016210	unknown protein
AT4G12080	GRMZM2G006252	DNA-binding family protein
AT5G61240	GRMZM2G107872	protein binding
AT5G52950	GRMZM2G027007	unknown protein
AT5G43080	GRMZM2G026346	CYCA3;1 (Cyclin A3;1); cyclin-dependent protein kinase regulator
AT5G43080	GRMZM2G180728	CYCA3;1 (Cyclin A3;1); cyclin-dependent protein kinase regulator
AT5G43080	GRMZM2G178215	CYCA3;1 (Cyclin A3;1); cyclin-dependent protein kinase regulator
AT3G54190	GRMZM2G145662
AT4G11120	GRMZM2G095534	translation elongation factor Ts (EF-Ts), putative
AT1G12420	GRMZM2G035552	ACR8; amino acid binding
AT1G12420	GRMZM2G034404	ACR8; amino acid binding
AT1G12420	GRMZM2G092432	ACR8; amino acid binding
AT2G45260	GRMZM2G044736	unknown protein
AT4G03210	GRMZM2G180870	XTH9 (XYLOGLUCAN ENDOTRANSGLUCOSYLASE/HYDROLASE 9); hydrolase, acting on glycosyl bonds / xyloglucan:xyloglucosyl transferase
AT2G45420	GRMZM2G150594	LBD18 (LOB DOMAIN-CONTAINING PROTEIN 18)
AT2G38640	GRMZM2G433137	unknown protein
AT1G15000	GRMZM2G159016	scpl50 (serine carboxypeptidase-like 50); serine-type carboxypeptidase
AT3G62120	GRMZM2G094123	tRNA synthetase class II (G, H, P and S) family protein
AT1G72360	GRMZM2G148333	ethylene-responsive element-binding protein, putative
AT5G06850	GRMZM2G386643	C2 domain-containing protein
AT1G14670	GRMZM2G164821	endomembrane protein 70, putative
AT1G14410	GRMZM2G155662	WHY1 (WHIRLY 1); DNA binding / telomeric DNA binding
AT3G21180	GRMZM2G357620	ACA9 (AUTOINHIBITED CA(2+)-ATPASE 9); calcium-transporting ATPase/ calmodulin binding
AT2G21800	GRMZM2G000093	ATEME1A (ARABIDOPSIS ESSENTIAL MEIOTIC ENDONUCLEASE 1A); endonuclease
AT1G49600	GRMZM2G112285	ATRBP47A (Arabidopsis thaliana RNA-binding protein 47a); RNA binding
AT1G33420	GRMZM2G068331	PHD finger family protein
AT5G33370	GRMZM2G017869	GDSL-motif lipase/hydrolase family protein
AT5G33370	GRMZM2G384780	GDSL-motif lipase/hydrolase family protein
AT5G04280	GRMZM2G082931	glycine-rich RNA-binding protein
AT5G04280	GRMZM2G161242	glycine-rich RNA-binding protein
AT5G04280	GRMZM2G083783	glycine-rich RNA-binding protein
AT4G00730	GRMZM2G004957	ANL2 (ANTHOCYANINLESS 2); transcription factor/ transcription regulator
AT4G05410	GRMZM2G015005	transducin family protein / WD-40 repeat family protein
AT4G26550	GRMZM2G008095
AT2G15860	GRMZM2G133652	unknown protein
AT5G03470	GRMZM2G108991	ATB' ALPHA; protein phosphatase type 2A regulator
AT2G36570	GRMZM2G046201	leucine-rich repeat transmembrane protein kinase, putative
AT3G24450	GRMZM2G150450	copper-binding family protein
AT1G10950	GRMZM2G026231	endomembrane protein 70, putative
AT1G10950	GRMZM2G165631	endomembrane protein 70, putative
AT1G10950	GRMZM2G420310	endomembrane protein 70, putative
AT4G23620	GRMZM2G423169	50S ribosomal protein-related
AT1G23790	GRMZM2G416677	unknown protein
AT3G55020	GRMZM2G096470	RabGAP/TBC domain-containing protein
AT1G31230	GRMZM2G437977	AK-HSDH I (ASPARTATE KINASE-HOMOSERINE DEHYDROGENASE I); aspartate kinase/ homoserine dehydrogenase
AT1G31230	GRMZM2G104546	AK-HSDH I (ASPARTATE KINASE-HOMOSERINE DEHYDROGENASE I); aspartate kinase/ homoserine dehydrogenase
AT5G48020	GRMZM2G072612	unknown protein
AT5G12240	GRMZM2G035356	unknown protein
AT3G08680	GRMZM2G012861	leucine-rich repeat transmembrane protein kinase, putative
AT3G08680	GRMZM2G156905	leucine-rich repeat transmembrane protein kinase, putative
AT3G18730	GRMZM2G472023	TSK (TONSOKU); protein binding
AT4G10750	GRMZM2G124820	HpcH/HpaI aldolase family protein
AT1G65470	GRMZM2G010105	FAS1 (FASCIATA 1); histone binding
AT1G09450	GRMZM2G102944	haspin-related
AT1G31880	GRMZM2G100020	BRX (BREVIS RADIX); identical protein binding / water channel
AT1G31880	GRMZM2G108996	BRX (BREVIS RADIX); identical protein binding / water channel
AT1G30820	GRMZM2G153058	CTP synthase, putative / UTP--ammonia ligase, putative
AT3G58470	GRMZM2G016546	methyltransferase/ nucleic acid binding
AT5G51920	GRMZM2G119468	catalytic/ pyridoxal phosphate binding
AT5G56750	GRMZM2G413857	Ndr family protein
AT5G39670	GRMZM2G459663	calcium-binding EF hand family protein
AT2G35880	GRMZM2G023652
AT2G35880	GRMZM2G080519
AT3G49900	GRMZM2G180490	BTB/POZ domain-containing protein
AT5G62740	GRMZM2G150762	band 7 family protein
AT3G17430	GRMZM2G002699	phosphate translocator-related
AT4G01210	GRMZM2G053047	transferase, transferring glycosyl groups
AT5G53400	GRMZM2G168119	nuclear movement family protein
AT2G45520	GRMZM2G370155	unknown protein
AT4G04040	GRMZM2G059151	MEE51 (maternal effect embryo arrest 51); diphosphate-fructose-6-phosphate 1-phosphotransferase
AT2G02800	GRMZM2G178787	APK2B (PROTEIN KINASE 2B); ATP binding / kinase/ protein kinase/ protein serine/threonine kinase
AT4G25280	GRMZM2G079944	adenylate kinase family protein
AT3G18610	GRMZM2G131943	ATRANGAP1 (RAN GTPASE-ACTIVATING PROTEIN 1); nucleic acid binding / nucleotide binding
AT3G02450	GRMZM2G125151	cell division protein ftsH, putative
AT2G21600	GRMZM2G053319	ATRER1B
AT4G38660	GRMZM2G148536	thaumatin, putative
AT4G38660	GRMZM2G151589	thaumatin, putative
AT4G38660	GRMZM2G149798	thaumatin, putative
AT2G30110	GRMZM2G135337	ATUBA1; ubiquitin activating enzyme/ ubiquitin-protein ligase
AT3G23390	GRMZM2G009412	60S ribosomal protein L36a/L44 (RPL36aA)
AT3G23390	GRMZM2G125527	60S ribosomal protein L36a/L44 (RPL36aA)
AT3G23390	GRMZM2G160351	60S ribosomal protein L36a/L44 (RPL36aA)
AT5G48820	GRMZM2G157510	ICK6 (INHIBITOR/INTERACTOR WITH CYCLIN-DEPENDENT KINASE); cyclin binding / cyclin-dependent protein kinase inhibitor
AT1G04480	GRMZM2G078396	60S ribosomal protein L23 (RPL23A)
AT5G11300	GRMZM5G879536	CYC3B (MITOTIC-LIKE CYCLIN 3B FROM ARABIDOPSIS); cyclin-dependent protein kinase regulator
AT5G11300	GRMZM2G017081	CYC3B (MITOTIC-LIKE CYCLIN 3B FROM ARABIDOPSIS); cyclin-dependent protein kinase regulator
AT1G33360	GRMZM2G172829	ATP-dependent Clp protease ATP-binding subunit ClpX, putative
AT3G08860	GRMZM2G124353	alanine--glyoxylate aminotransferase, putative / beta-alanine-pyruvate aminotransferase, putative / AGT, putative
AT3G49010	GRMZM2G081102	ATBBC1 (ARABIDOPSIS THALIANA BREAST BASIC CONSERVED 1); structural constituent of ribosome
AT3G49010	GRMZM2G409407	ATBBC1 (ARABIDOPSIS THALIANA BREAST BASIC CONSERVED 1); structural constituent of ribosome
AT3G49010	GRMZM2G145280	ATBBC1 (ARABIDOPSIS THALIANA BREAST BASIC CONSERVED 1); structural constituent of ribosome
AT1G10300	GRMZM2G013318	GTP-binding protein-related
AT3G03770	GRMZM5G860810	leucine-rich repeat transmembrane protein kinase, putative
AT3G03770	GRMZM2G009995	leucine-rich repeat transmembrane protein kinase, putative
AT3G03770	GRMZM2G120657	leucine-rich repeat transmembrane protein kinase, putative
AT1G50420	GRMZM2G129154	SCL3; transcription factor
AT2G32060	GRMZM2G063340	40S ribosomal protein S12 (RPS12C)
AT2G32060	GRMZM2G139900	40S ribosomal protein S12 (RPS12C)
AT5G26660	GRMZM2G119693	ATMYB86 (MYB DOMAIN PROTEIN 86); specific transcriptional repressor/ transcription repressor
AT5G26660	GRMZM2G003406	ATMYB86 (MYB DOMAIN PROTEIN 86); specific transcriptional repressor/ transcription repressor
AT4G29730	GRMZM2G316113	NFC5 (Nucleosome/chromatin assembly factor group C 5)
AT4G29730	GRMZM2G137965	NFC5 (Nucleosome/chromatin assembly factor group C 5)
AT2G22490	GRMZM2G133413	CYCD2;1 (Cyclin D2;1); cyclin-dependent protein kinase regulator/ protein binding
AT3G63130	GRMZM2G148301	RANGAP1 (RAN GTPASE ACTIVATING PROTEIN 1); RAN GTPase activator/ protein binding
AT2G27130	GRMZM2G379035	protease inhibitor/seed storage/lipid transfer protein (LTP) family protein
AT1G54690	GRMZM5G883764	GAMMA-H2AX (GAMMA HISTONE VARIANT H2AX); DNA binding
AT1G54690	GRMZM2G107540	GAMMA-H2AX (GAMMA HISTONE VARIANT H2AX); DNA binding
AT1G54690	GRMZM2G046055	GAMMA-H2AX (GAMMA HISTONE VARIANT H2AX); DNA binding
AT3G03920	GRMZM2G032419	Gar1 RNA-binding region family protein
AT3G03920	GRMZM2G066394	Gar1 RNA-binding region family protein
AT1G53470	GRMZM2G303244	MSL4 (MECHANOSENSITIVE CHANNEL OF SMALL CONDUCTANCE-LIKE 4)
AT2G29660	GRMZM2G093305	zinc finger (C2H2 type) family protein
AT1G43620	GRMZM2G149617	UDP-glucose:sterol glucosyltransferase, putative
AT5G20890	GRMZM2G058276	chaperonin, putative
AT5G20890	EF517601.1_FG012	chaperonin, putative
AT5G24510	GRMZM2G032315	60s acidic ribosomal protein P1, putative
AT5G24510	GRMZM2G157443	60s acidic ribosomal protein P1, putative
AT1G30450	GRMZM2G113276	CCC1 (CATION-CHLORIDE CO-TRANSPORTER 1); cation:chloride symporter/ sodium:potassium:chloride symporter
AT1G30450	GRMZM2G106265	CCC1 (CATION-CHLORIDE CO-TRANSPORTER 1); cation:chloride symporter/ sodium:potassium:chloride symporter
AT3G22410	GRMZM5G879116
AT5G63100	GRMZM2G354093	unknown protein
AT1G49730	GRMZM2G081957	protein kinase family protein
AT3G18850	GRMZM2G014981	LPAT5; acyltransferase
AT1G43170	GRMZM2G135727	ARP1 (ARABIDOPSIS RIBOSOMAL PROTEIN 1); structural constituent of ribosome
AT1G43170	GRMZM2G109677	ARP1 (ARABIDOPSIS RIBOSOMAL PROTEIN 1); structural constituent of ribosome
AT1G50670	GRMZM2G132854	OTU-like cysteine protease family protein
AT1G80750	GRMZM2G107336	60S ribosomal protein L7 (RPL7A)
AT1G76660	GRMZM2G079832
AT1G76660	GRMZM2G060467
AT4G27490	GRMZM2G158789	3' exoribonuclease family domain 1-containing protein
AT1G48860	GRMZM5G877500	3-phosphoshikimate 1-carboxyvinyltransferase, putative / 5-enolpyruvylshikimate-3-phosphate, putative / EPSP synthase, putative
AT2G25270	GRMZM2G180422	unknown protein
AT3G18760	GRMZM2G026868	ribosomal protein S6 family protein
AT5G66140	GRMZM2G042604	PAD2 (PROTEASOME ALPHA SUBUNIT D 2); endopeptidase/ peptidase/ threonine-type endopeptidase
AT5G66140	GRMZM2G050467	PAD2 (PROTEASOME ALPHA SUBUNIT D 2); endopeptidase/ peptidase/ threonine-type endopeptidase
[truncated: 1,916 more rows]
