# Supplementary material for: Deep Evolutionary Comparison of Gene Expression Identifies Parallel Recruitment of Trans-Factors in Two Independent Origins of C4 Photosynthesis
Source: PLoS Genet. 2014 Jun 5;10(6):e1004365. doi: 10.1371/journal.pgen.1004365 (PMC4046924; doi:10.1371/journal.pgen.1004365)
Supplement: Table S7 — Genes associated with cell wall expansion (XLSX) [file pgen.1004365.s021.xlsx]

## Sheet: legend
	Table S7: Genes associated with cell wall expansion

## Sheet: Cell wall
	Cluster	AGI	Locus	B	M	T	O	SD_B	SD_M	SD_T	SD_O	loG2BvsM	loG2MvsT	loG2BvsT	loG2TvsMAT.	Function	Annotation
	A10	at2g32530	ATCSLB03	302.623	587.755	974.283	1114.39	50.9665	50.1559	125.805	137.44	0	0	1.16867	0	cell wall.cellulose synthesis.cellulose synthase	Symbols: ATCSLB03, CSLB03, ATCSLB3 | ATCSLB03; cellulose synthase/ transferase/ transferase, transferring glycosyl groups | chr2:13809216-13813570 FORWARD
	A10	at4g24000	CSLG2	322.429	614.449	1019.42	1201.14	51.3592	115.756	163.309	69.5493	0	0	1.13968	0	cell wall.cellulose synthesis.cellulose synthase	Symbols: ATCSLG2, CSLG2 | ATCSLG2; cellulose synthase/ transferase/ transferase, transferring glycosyl groups | chr4:12462030-12465625 FORWARD
	A10	at1g69530	EXP1	999.537	1520.16	2537.18	2481.22	56.1921	226.767	338.578	78.5367	0	0	0	0	cell wall.modification	Symbols: ATEXPA1, EXP1, AT-EXP1, ATEXP1, ATHEXP ALPHA 1.2 | ATEXPA1 (ARABIDOPSIS THALIANA EXPANSIN A1) | chr1:26141836-26143496 FORWARD
	A11	at4g00110	GAE3	2487.18	3088.39	4746.56	7226.35	180.893	538.275	737.239	199.316	0	0	0	0	cell wall.precursor synthesis.GAE	Symbols: GAE3 | GAE3 (UDP-D-GLUCURONATE 4-EPIMERASE 3); UDP-glucuronate 4-epimerase/ catalytic | chr4:38504-40189 REVERSE
	A11	at4g12730	FLA2	1657.2	2500.25	3124.7	7193.75	231.028	530.162	389.668	1193.78	0	0	0	1.34279	cell wall.cell wall proteins.AGPs	Symbols: FLA2 | FLA2 (FASCICLIN-LIKE ARABINOGALACTAN 2) | chr4:7491383-7492876 REVERSE
	A12	at1g55850	ATCSLE1	141.344	284.15	709.775	257.725	27.2425	25.73	64.6728	41.724	0	1.00404	1.81027	-1.31593	cell wall.cellulose synthesis.cellulose synthase	Symbols: ATCSLE1, CSLE1 | ATCSLE1; cellulose synthase/ transferase, transferring glycosyl groups | chr1:20876699-20879482 FORWARD
	A13	at4g13410	ATCSLA15	152.422	323.56	403.945	102.492	12.4666	19.8304	45.5738	13.9369	0	0	0	-1.83616	cell wall.cellulose synthesis	Symbols: ATCSLA15, CSLA15 | ATCSLA15; cellulose synthase/ transferase, transferring glycosyl groups | chr4:7792219-7795824 REVERSE
	A13	at5g33290	XGD1	29.4375	90.4055	205.9	95.7439	17.2456	19.6515	48.4752	17.5594	1.41939	0	0	0	cell wall.pectin synthesis.Xylogalacturonan.Xylose Transferase	Symbols: XGD1 | XGD1 (XYLOGALACTURONAN DEFICIENT 1); UDP-xylosyltransferase/ catalytic | chr5:12558256-12562020 FORWARD
	A13	at5g57550	XTH25	39.169	135.943	207.135	30.8396	34.5087	37.3619	56.9702	10.2172	1.5946	0	1.88341	-2.59975	cell wall.modification	Symbols: XTR3 | XTR3 (XYLOGLUCAN ENDOTRANSGLYCOSYLASE 3); hydrolase, acting on glycosyl bonds / xyloglucan:xyloglucosyl transferase | chr5:23304888-23306421 REVERSE
	A3	at2g22620	AT2G22620	24.6314	92.0453	62.4949	33.0164	5.47069	16.9342	8.85563	4.31558	1.69186	0	0	0	cell wall.degradation.pectate lyases and polygalacturonases	lyase | chr2:9604772-9610595 REVERSE
	A3	at2g40610	EXP8	1283.59	3110.81	5936.91	3339.5	437.697	800.249	1337.44	385.438	1.07342	0	1.68977	0	cell wall.modification	Symbols: ATEXPA8, EXP8, ATEXP8, ATHEXP ALPHA 1.11 | ATEXPA8 (ARABIDOPSIS THALIANA EXPANSIN A8) | chr2:16948863-16950557 REVERSE
	A3	at5g19730	AT5G19730	548.311	1155.67	1528.24	1283.68	109.937	188.746	27.6718	77.7807	0	0	0	0	cell wall.pectin*esterases.PME	pectinesterase family protein | chr5:6670458-6673282 FORWARD
	A4	at4g38770	PRP4	365.495	747.599	1172.87	2304.48	91.0008	95.0516	73.9806	346.783	0	0	1.16474	1.11816	cell wall.cell wall proteins.proline rich proteins	Symbols: PRP4, ATPRP4 | PRP4 (PROLINE-RICH PROTEIN 4) | chr4:18096809-18098565 REVERSE
	A4	at3g07010	AT3G07010	558.692	899.344	1182.71	2090.25	13.0834	82.2908	84.5578	76.5853	0	0	0	0	cell wall.degradation.pectate lyases and polygalacturonases	pectate lyase family protein | chr3:2212728-2216483 REVERSE
	A4	at5g65730	XTH6	46.0564	251.419	1002.2	4679.12	26.3862	151.075	376.958	1010.74	2.25476	0	3.93067	2.36112	cell wall.modification	xyloglucan:xyloglucosyl transferase, putative / xyloglucan endotransglycosylase, putative / endo-xyloglucan transferase, putative | chr5:26299032-26300478 FORWARD
	A6	at3g09130	AT3G09130	2788.43	3498.76	4683.62	8784.39	722.394	809.379	684.876	1091.68	0	0	0	1.46653	cell wall.precursor synthesis	unknown protein | chr3:2799312-2800505 FORWARD
	A6	at1g08200	AXS2	1121.14	938.573	1092.23	2012.29	170.28	273.386	273.437	172.118	0	0	0	1.22262	cell wall.precursor synthesis.AXS	Symbols: AXS2 | AXS2 (UDP-D-APIOSE/UDP-D-XYLOSE SYNTHASE 2); UDP-glucuronate decarboxylase | chr1:2573848-2576714 REVERSE
	A6	at1g53500	MUM4	3095.69	3221.96	3757.81	5578.75	141.642	500.661	368.053	315.974	0	0	0	0	cell wall.precursor synthesis.RHM	Symbols: MUM4, RHM2, ATRHM2, ATMUM4 | MUM4 (MUCILAGE-MODIFIED 4); UDP-4-keto-6-deoxy-glucose-3,5-epimerase/ UDP-4-keto-rhamnose-4-keto-reductase/ UDP-L-rhamnose synthase/ UDP-glucose 4,6-dehydratase/ catalytic | chr1:19966944-19969757 REVERSE
	A6	at3g54690	AT3G54690	411.571	359.325	365.642	645.276	42.7132	14.3758	15.9836	82.6849	0	0	0	0	cell wall.precursor synthesis.KDO pathway.arabinose-5-phosphate isomerase	sugar isomerase (SIS) domain-containing protein / CBS domain-containing protein | chr3:20246539-20248140 FORWARD
	A6	at3g07330	CSLC06	88.5761	71.4744	72.7327	112.785	38.745	9.47223	3.04944	26.5869	0	0	0	0	cell wall.cellulose synthesis	Symbols: ATCSLC06, CSLC06, ATCSLC6 | ATCSLC6 (CELLULOSE-SYNTHASE LIKE C6); cellulose synthase/ transferase, transferring glycosyl groups | chr3:2335612-2339100 REVERSE
	A6	at3g56000	ATCSLA14	8.31687	6.5558	6.3399	49.5529	3.67812	7.28964	9.12375	31.6123	0	0	0	3.15462	cell wall.cellulose synthesis	Symbols: ATCSLA14, CSLA14 | ATCSLA14; cellulose synthase/ transferase, transferring glycosyl groups | chr3:20783318-20785796 REVERSE
	A6	at5g03760	ATCSLA9	1040.16	1102.52	1184.46	1411.96	119.912	177.842	160.61	88.4245	0	0	0	0	cell wall.cellulose synthesis	Symbols: ATCSLA09, CSLA09, ATCSLA9, CSLA9, RAT4 | ATCSLA09; mannan synthase/ transferase, transferring glycosyl groups | chr5:985675-990549 REVERSE
	A6	at5g44030	CESA4	5903.74	5721.64	6653.51	9192.68	210.322	256.007	290.589	697.171	0	0	0	0	cell wall.cellulose synthesis.cellulose synthase	Symbols: CESA4, IRX5, NWS2 | CESA4 (CELLULOSE SYNTHASE A4); cellulose synthase/ transferase, transferring glycosyl groups | chr5:17714645-17719723 FORWARD
	A6	at5g60920	COB	129.045	122.554	151.624	242.06	5.53978	20.1403	14.0782	40.2869	0	0	0	0	cell wall.cellulose synthesis.COBRA	Symbols: COB | COB (COBRA) | chr5:24511196-24514129 REVERSE
	A6	at2g37090	IRX9	44.2592	36.5602	26.6275	55.5291	7.87592	5.101	1.54087	8.67016	0	0	-1.25233	1.24265	cell wall.hemicellulose synthesis.glucuronoxylan	Symbols: IRX9 | IRX9 (IRREGULAR XYLEM 9); transferase, transferring glycosyl groups / xylosyltransferase | chr2:15587394-15589257 REVERSE
	A6	at1g19300	GATL1	107.535	108.9	120.52	211.098	14.2045	4.62854	11.6553	20.7592	0	0	0	0	cell wall.hemicellulose synthesis.glucuronoxylan	Symbols: GATL1, PARVUS, GLZ1 | PARVUS (PARVUS); polygalacturonate 4-alpha-galacturonosyltransferase/ transferase, transferring glycosyl groups / transferase, transferring hexosyl groups | chr1:6671137-6672653 REVERSE
	A6	at3g25140	GAUT8	995.832	910.18	976.003	1436.17	106.66	96.1306	127.132	84.7917	0	0	0	0	cell wall.pectin synthesis	Symbols: GAUT8, QUA1 | QUA1 (QUASIMODO 1); polygalacturonate 4-alpha-galacturonosyltransferase/ transferase, transferring glycosyl groups / transferase, transferring hexosyl groups | chr3:9154711-9156845 FORWARD
	A6	at3g52370	FLA15	1507.07	1683.99	1904.61	2445.64	373.11	505.851	258.636	249.879	0	0	0	0	cell wall.cell wall proteins.AGPs	Symbols: FLA15 | FLA15 (FASCICLIN-LIKE ARABINOGALACTAN PROTEIN 15 PRECURSOR) | chr3:19417490-19419782 FORWARD
	A6	at4g16980	AT4G16980	468.903	546.405	611.57	3248.23	139.442	223.521	74.8025	479.043	0	0	0	2.55396	cell wall.cell wall proteins.AGPs	arabinogalactan-protein family | chr4:9556978-9557812 FORWARD
	A6	at2g45470	FLA8	112.705	40.0025	25.8657	253.966	118.169	11.899	12.0392	22.6857	0	0	0	3.42723	cell wall.cell wall proteins.AGPs	Symbols: FLA8, AGP8 | FLA8 (FASCICLIN-LIKE ARABINOGALACTAN PROTEIN 8) | chr2:18742540-18744111 REVERSE
	A6	at5g06390	FLA17	807.503	868.914	1067.29	1581.75	61.6366	43.0382	91.9716	165.748	0	0	0	0	cell wall.cell wall proteins.AGPs	Symbols: FLA17 | FLA17 (FASCICLIN-LIKE ARABINOGALACTAN PROTEIN 17 PRECURSOR) | chr5:1952851-1955788 FORWARD
	A6	at3g54590	ATHRGP1	12.7906	20.4919	16.6896	84.1273	6.80979	6.38395	4.91746	37.7474	0	0	0	2.48247	cell wall.cell wall proteins.HRGP	Symbols: ATHRGP1 | ATHRGP1 (HYDROXYPROLINE-RICH GLYCOPROTEIN); structural constituent of cell wall | chr3:20206160-20208472 FORWARD
	A6	at2g43150	AT2G43150	69.5293	61.2115	60.1055	147.234	18.2447	9.74371	6.56239	40.5873	0	0	0	1.43988	cell wall.cell wall proteins.HRGP	proline-rich extensin-like family protein | chr2:17945893-17947022 FORWARD
	A6	at5g49215	AT5G49215	587.702	719.763	1036.38	1354.77	90.7136	55.7173	67.2235	126.137	0	0	0	0	cell wall.degradation.pectate lyases and polygalacturonases	glycoside hydrolase family 28 protein / polygalacturonase (pectinase) family protein | chr5:19953487-19956116 FORWARD
	A6	at4g13710	AT4G13710	26.7141	42.7373	62.7785	151.161	6.94909	7.65541	5.90349	20.1086	0	0	0	1.49748	cell wall.degradation.pectate lyases and polygalacturonases	pectate lyase family protein | chr4:7962432-7966461 FORWARD
	A6	at4g23820	AT4G23820	586.987	724.35	924.754	1140.08	73.6396	44.7803	69.8843	58.0241	0	0	0	0	cell wall.degradation.pectate lyases and polygalacturonases	glycoside hydrolase family 28 protein / polygalacturonase (pectinase) family protein | chr4:12397038-12400091 REVERSE
	A6	at4g37800	XTH7	351.803	415.951	511.238	813.972	41.5357	91.5623	82.982	89.3082	0	0	0	0	cell wall.modification	xyloglucan:xyloglucosyl transferase, putative / xyloglucan endotransglycosylase, putative / endo-xyloglucan transferase, putative | chr4:17775474-17777397 REVERSE
	A6	at2g18660	PNP-A	382.861	524.253	623.437	1084.04	66.9845	158.288	41.0175	239.463	0	0	0	0	cell wall.modification	Symbols: EXLB3 | EXLB3 (EXPANSIN-LIKE B3 PRECURSOR) | chr2:8090658-8091656 REVERSE
	A6	at5g56320	ATHEXP ALPHA 1.5	5.30971	4.15647	6.76954	26.6113	3.31747	2.12537	1.6509	3.33646	0	0	0	2.11684	cell wall.modification	Symbols: ATEXPA14, EXP14, ATEXP14, ATHEXP ALPHA 1.5 | ATEXPA14 (ARABIDOPSIS THALIANA EXPANSIN A14) | chr5:22808641-22810237 FORWARD
	A6	at3g43270	AT3G43270	339.249	372.213	549.729	1417.07	50.6106	100.889	64.343	248.543	0	0	0	1.57742	cell wall.pectin*esterases.PME	pectinesterase family protein | chr3:15222125-15225460 REVERSE
	A6	at3g10720	AT3G10720	349.932	458.936	391.373	1078.9	16.4516	90.5409	22.4054	100.853	0	0	0	1.66719	cell wall.pectin*esterases.PME	pectinesterase, putative | chr3:3354482-3357614 REVERSE
	A6	at1g11580	ATPMEPCRA	87.6721	111.699	135.142	221.767	29.9134	42.8159	36.592	25.6775	0	0	0	0	cell wall.pectin*esterases.PME	Symbols: ATPMEPCRA, PMEPCRA | PMEPCRA (METHYLESTERASE PCR A); enzyme inhibitor/ pectinesterase | chr1:3888690-3890811 FORWARD
	A6	at4g19410	AT4G19410	1531.31	2062.97	2702.24	3160.1	213.352	417.723	274.099	295.504	0	0	0	0	cell wall.pectin*esterases.acetyl esterase	pectinacetylesterase, putative | chr4:10582021-10585758 REVERSE
	A6	at5g45280	AT5G45280	582.88	530.367	601.914	1063.46	25.9231	28.9062	60.4811	138.781	0	0	0	0	cell wall.pectin*esterases.acetyl esterase	pectinacetylesterase, putative | chr5:18345595-18349695 FORWARD
	A6	at5g53370	ATPMEPCRF	1665.23	1498.68	1801.77	2987.38	125.598	86.8782	160.055	323.137	0	0	0	0	cell wall.pectin*esterases.misc	Symbols: ATPMEPCRF, PMEPCRF | PMEPCRF (PECTIN METHYLESTERASE PCR FRAGMENT F); pectinesterase | chr5:21649532-21651593 REVERSE
	A6	at4g33220	PME44	101.719	103.987	119.731	266.346	2.49284	11.143	5.10514	24.445	0	0	0	1.29715	cell wall.pectin*esterases.misc	Symbols: PME44, ATPME44 | enzyme inhibitor/ pectinesterase | chr4:16022439-16026360 FORWARD
	A7	at4g16790	AT4G16790	167.193	263.026	546.699	527.697	18.059	61.532	82.8932	22.6846	0	0	1.18753	0	cell wall.cell wall proteins.HRGP	hydroxyproline-rich glycoprotein family protein | chr4:9451585-9453254 REVERSE
	A7	at1g32170	XTH30	154.143	230.675	467.384	360.85	13.1222	42.1939	58.4836	20.4086	0	0	1.08282	0	cell wall.modification	Symbols: XTR4, XTH30 | XTR4 (XYLOGLUCAN ENDOTRANSGLYCOSYLASE 4); hydrolase, acting on glycosyl bonds / hydrolase, hydrolyzing O-glycosyl compounds / xyloglucan:xyloglucosyl transferase | chr1:11575320-11577927 FORWARD
	A8	at1g79500	AtkdsA1	949.964	1330.07	2275.32	2486.39	164.342	230.715	330.293	150.715	0	0	0	0	cell wall.precursor synthesis.KDO pathway.KDO-8-Phosphate Synthase	2-dehydro-3-deoxyphosphooctonate aldolase / phospho-2-dehydro-3-deoxyoctonate aldolase / 3-deoxy-D-manno-octulosonic acid 8-phosphate synthetase (KDSA) | chr1:29903420-29909437 FORWARD
	A8	at2g32620	ATCSLB2	333.754	437.564	804.779	628.258	57.8438	88.4227	119.756	34.3699	0	0	0	0	cell wall.cellulose synthesis.cellulose synthase	Symbols: ATCSLB02, CSLB02, ATCSLB2 | ATCSLB02; cellulose synthase/ transferase/ transferase, transferring glycosyl groups | chr2:13840744-13844324 FORWARD
	A8	at3g02210	COBL1	2039.26	2794.18	3871.79	4618.96	49.9357	351.798	518.32	850.88	0	0	0	0	cell wall.cellulose synthesis.COBRA	Symbols: COBL1 | COBL1 (COBRA-LIKE PROTEIN 1 PRECURSOR) | chr3:409201-411652 REVERSE
	A8	at5g56540	AGP14	440.527	914.759	1260.1	1377.42	303.523	147.111	159.768	50.2681	0	0	1.00632	0	cell wall.cell wall proteins.AGPs	Symbols: AGP14, ATAGP14 | AGP14 (ARABINOGALACTAN PROTEIN 14) | chr5:22893151-22893642 FORWARD
	A8	at5g26120	ATASD2	759.869	1123.38	1512.21	1234.06	148.31	201.401	100.172	68.5608	0	0	0	0	cell wall.degradation.mannan-xylose-arabinose-fucose	Symbols: ATASD2, ASD2 | ASD2 (ALPHA-L-ARABINOFURANOSIDASE 2); alpha-N-arabinofuranosidase/ hydrolase, acting on glycosyl bonds | chr5:9121727-9125967 REVERSE
	A8	at2g14620	XTH10	12.1086	31.3461	77.1163	37.6786	4.11336	9.94356	14.2184	3.19472	0	0	2.1453	0	cell wall.modification	xyloglucan:xyloglucosyl transferase, putative / xyloglucan endotransglycosylase, putative / endo-xyloglucan transferase, putative | chr2:6244781-6246233 FORWARD
	A8	at1g26770	AT-EXP10	385.379	610.388	1181.77	1354.85	64.2637	143.119	207.934	152.319	0	0	1.09571	0	cell wall.modification	Symbols: ATEXPA10, AT-EXP10, ATEXP10, ATHEXP ALPHA 1.1, EXP10 | ATEXPA10 (ARABIDOPSIS THALIANA EXPANSIN A 10); structural constituent of cell wall | chr1:9259750-9260792 FORWARD
	A8	at3g49220	AT3G49220	867.413	1209.56	2030.32	2152.03	109.762	243.811	446.784	76.2256	0	0	0	0	cell wall.pectin*esterases.PME	pectinesterase family protein | chr3:18249776-18253839 FORWARD
	A8	at4g15980	AT4G15980	0	1.93021	7.53622	8.30001	NA	1.05698	4.06089	1.81028	0	0	0	0	cell wall.pectin*esterases.PME	pectinesterase family protein | chr4:9057466-9059983 REVERSE
	A8	at4g19420	AT4G19420	580.448	856.472	1542.08	1266.64	68.3935	203.183	369.225	129.063	0	0	0	0	cell wall.pectin*esterases.acetyl esterase	pectinacetylesterase family protein | chr4:10587166-10590588 REVERSE
	A9	at5g52560	ATUSP	343.973	351.134	458.264	540.599	51.8712	51.284	25.9538	59.1509	0	0	0	0	cell wall.precursor synthesis.NDP sugar pyrophosphorylase.multiple NDP-Sugars	Symbols: ATUSP | ATUSP (ARABIDOPSIS THALIANA UDP-SUGAR PYROPHOSPHORYLASE); UTP-monosaccharide-1-phosphate uridylyltransferase/ UTP:arabinose-1-phosphate uridylyltransferase/ UTP:galactose-1-phosphate uridylyltransferase/ UTP:glucose-1-phosphate uridylyltransferase/ UTP:xy | chr5:21330639-21334811 FORWARD
	A9	at4g07960	ATCSLC12	46.5429	27.3536	54.9813	71.9265	20.9016	3.03487	13.4478	13.9083	0	0	0	0	cell wall.cellulose synthesis	Symbols: ATCSLC12, CSLC12 | ATCSLC12 (CELLULOSE-SYNTHASE LIKE C12); cellulose synthase/ transferase, transferring glycosyl groups | chr4:4802341-4805647 REVERSE
	A9	at2g24630	CSLC08	336.633	389.095	597.098	708.947	64.7081	126.723	74.0459	19.6905	0	0	0	0	cell wall.cellulose synthesis	Symbols: ATCSLC08, CSLC08, ATCSLC8 | ATCSLC08; cellulose synthase/ transferase, transferring glycosyl groups | chr2:10471303-10474503 REVERSE
	A9	at3g29810	COBL2	22.647	27.7402	60.978	102.86	4.0693	22.4224	31.0986	16.2487	0	0	0	0	cell wall.cellulose synthesis.COBRA	Symbols: COBL2 | COBL2 (COBRA-LIKE PROTEIN 2 PRECURSOR) | chr3:11728113-11730239 FORWARD
	A9	at1g03870	FLA9	2521.44	3536.13	4954.83	6073.43	336.743	729.933	1119.5	503.838	0	0	0	0	cell wall.cell wall proteins.AGPs	Symbols: FLA9 | FLA9 (FASCICLIN-LIKE ARABINOOGALACTAN 9) | chr1:982506-983540 REVERSE
	A9	at4g29240	AT4G29240	131.323	107.64	148.986	188.633	53.8758	20.8134	32.8882	8.5465	0	0	0	0	cell wall.cell wall proteins.LRR	leucine-rich repeat family protein / extensin family protein | chr4:14418605-14420250 FORWARD
	A9	at5g64570	XYL4	35.3298	3.48946	47.8407	45.4703	44.6821	6.35528	29.858	13.8239	0	0	0	0	cell wall.degradation.mannan-xylose-arabinose-fucose	Symbols: XYL4, ATBXL4 | XYL4; hydrolase, hydrolyzing O-glycosyl compounds / xylan 1,4-beta-xylosidase | chr5:25810115-25813335 REVERSE
	D1	at5g47500	AT5G47500	1247.22	424.952	133.675	40.6342	184.89	177.109	44.4335	16.5173	-1.75768	-1.98218	-3.73985	-1.57987	cell wall.pectin*esterases.PME	pectinesterase family protein | chr5:19270959-19272883 REVERSE
	D1	at5g64640	AT5G64640	1788	1093.59	726.421	439.389	307.034	204.927	43.5831	14.5908	0	0	-1.82265	0	cell wall.pectin*esterases.misc	pectinesterase family protein | chr5:25836727-25839199 FORWARD
	D10	at3g62830	UXS2	282.378	203.434	194.624	139.039	18.2426	26.3411	67.1179	20.6897	0	0	-1.05426	0	cell wall.precursor synthesis.UXS	Symbols: UXS2, ATUXS2, AUD1 | AUD1; UDP-glucuronate decarboxylase/ catalytic/ dTDP-glucose 4,6-dehydratase | chr3:23232386-23235567 FORWARD
	D10	at1g30620	MUR4	208.057	78.534	79.7298	35.5082	47.853	31.295	25.3555	13.9661	-1.61749	0	-1.90982	0	cell wall.precursor synthesis.MUR4	Symbols: HSR8, MUR4, UXE1 | MUR4 (MURUS 4); UDP-arabinose 4-epimerase/ catalytic | chr1:10854549-10858244 FORWARD
	D10	at5g44480	DUR	190.965	147.361	144.262	82.1517	12.5806	5.05984	7.13189	12.1415	0	0	0	0	cell wall.precursor synthesis.MUR4	Symbols: DUR | DUR (DEFECTIVE UGE IN ROOT); UDP-glucose 4-epimerase/ binding / catalytic/ coenzyme binding | chr5:17921515-17923643 FORWARD
	D10	at1g53000	KDSB	175.155	121.978	95.3586	82.7389	27.3658	21.9181	13.9845	9.77653	0	0	-1.39188	0	cell wall.precursor synthesis.KDO pathway.CMP-KDO Synthetase	cytidylyltransferase family | chr1:19745046-19747245 REVERSE
	D10	at3g61640	AtAGP20	132.897	89.5655	55.144	41.2437	37.6162	21.8277	18.8486	9.0801	0	0	-1.78158	0	cell wall.cell wall proteins.AGPs	Symbols: AGP20, AtAGP20 | AGP20 | chr3:22810041-22810747 REVERSE
	D10	at3g47010	AT3G47010	4492	1916.46	1633.17	1551.99	425.244	263.94	208.313	232.091	-1.43253	0	-1.97822	0	cell wall.degradation.cellulases and beta -1,4-glucanases	hydrolase, hydrolyzing O-glycosyl compounds | chr3:17316649-17319531 REVERSE
	D10	at3g19620	AT3G19620	558.777	276.611	170.325	120.536	23.7731	93.3377	24.9071	8.06329	-1.21966	0	-2.23475	0	cell wall.degradation.mannan-xylose-arabinose-fucose	glycosyl hydrolase family 3 protein | chr3:6815613-6818308 REVERSE
	D10	at3g12145	FLR1	1379.11	816.809	753.745	452.055	124.742	135.933	140.796	43.1232	0	0	-1.38902	0	cell wall.degradation.pectate lyases and polygalacturonases	Symbols: FLR1, FLOR1 | FLR1; enzyme inhibitor/ transcription factor binding | chr3:3874499-3876237 REVERSE
	D10	at3g61490	AT3G61490	1021.19	837.186	573.923	441.037	21.1883	225.425	47.9068	68.4024	0	0	-1.34922	0	cell wall.degradation.pectate lyases and polygalacturonases	glycoside hydrolase family 28 protein / polygalacturonase (pectinase) family protein | chr3:22758063-22760192 FORWARD
	D10	at2g03090	ATEXP15	337.254	130.208	53.0025	24.3903	67.236	69.2523	27.8182	5.90788	-1.58495	0	-3.19195	0	cell wall.modification	Symbols: ATEXPA15, EXP15, ATEXP15, ATHEXP ALPHA 1.3 | ATEXPA15 (ARABIDOPSIS THALIANA EXPANSIN A15) | chr2:916854-918643 REVERSE
	D10	at3g03220	EXP13	332.674	184.072	114.331	97.5564	41.4869	54.3924	21.367	9.27692	-1.05522	0	-2.05819	0	cell wall.modification	Symbols: ATEXPA13, EXP13, ATEXP13, ATHEXP ALPHA 1.22 | ATEXPA13 (ARABIDOPSIS THALIANA EXPANSIN A13) | chr3:742354-744047 REVERSE
	D10	at3g62060	AT3G62060	285.301	190.736	146.883	142.751	26.061	17.8706	27.6311	23.086	0	0	-1.47439	0	cell wall.pectin*esterases.acetyl esterase	pectinacetylesterase family protein | chr3:22979955-22982944 FORWARD
	D11	at1g09880	AT1G09880	161.315	149.226	105.61	21.0547	60.9664	41.5731	15.7969	4.30656	0	0	-1.13167	-2.17933	cell wall.degradation.pectate lyases and polygalacturonases	lyase | chr1:3208828-3211653 REVERSE
	D11	at4g25810	XTR6	6013.85	4287.7	3269.93	671.007	2479.01	2361.52	1316.96	464.916	0	0	-1.39262	-2.1345	cell wall.modification	Symbols: XTR6, XTH23 | XTR6 (XYLOGLUCAN ENDOTRANSGLYCOSYLASE 6); hydrolase, acting on glycosyl bonds / hydrolase, hydrolyzing O-glycosyl compounds / xyloglucan:xyloglucosyl transferase | chr4:13128643-13129884 FORWARD
	D11	at5g57560	TCH4	1290.82	777.008	686.532	76.9432	693.437	181.932	20.849	73.3387	0	0	-1.43057	-2.99513	cell wall.modification	Symbols: TCH4, XTH22 | TCH4 (Touch 4); hydrolase, acting on glycosyl bonds / xyloglucan:xyloglucosyl transferase | chr5:23307130-23308282 REVERSE
	D11	at4g03210	XTH9	3144.84	3019.83	2816.5	1452.65	146.009	525.662	258.007	131.861	0	0	0	0	cell wall.modification	Symbols: XTH9 | XTH9 (XYLOGLUCAN ENDOTRANSGLUCOSYLASE/HYDROLASE 9); hydrolase, acting on glycosyl bonds / xyloglucan:xyloglucosyl transferase | chr4:1415949-1417327 FORWARD
	D11	at2g28950	ATEXPA6	1079.17	966.82	866.135	552.661	90.6035	86.8886	15.117	13.8393	0	0	0	0	cell wall.modification	Symbols: ATEXPA6, ATEXP6, ATHEXP ALPHA 1.8 | ATEXPA6 (ARABIDOPSIS THALIANA EXPANSIN A6) | chr2:12431341-12433595 REVERSE
	D11	at3g23730	XTH16	1935.81	1784	1517.26	654.772	59.3611	299.974	232.364	220.496	0	0	0	-1.67253	cell wall.modification	xyloglucan:xyloglucosyl transferase, putative / xyloglucan endotransglycosylase, putative / endo-xyloglucan transferase, putative | chr3:8550110-8551335 FORWARD
	D12	at2g04780	FLA7	1743.15	1318.3	1081.55	1832.71	129.545	203.83	78.3086	359.114	0	0	-1.20605	0	cell wall.cell wall proteins.AGPs	Symbols: FLA7 | FLA7 (FASCICLIN-LIKE ARABINOOGALACTAN 7) | chr2:1676742-1678455 FORWARD
	D12	at3g60900	FLA10	7046.13	5627.33	4806.73	10225.6	790.395	756.472	376.609	1753.79	0	0	-1.06932	1.22982	cell wall.cell wall proteins.AGPs	Symbols: FLA10 | FLA10 | chr3:22499360-22501239 REVERSE
	D12	at2g14890	AGP9	2700.13	1420.91	844.98	1490.44	118.717	310.036	186.003	92.1926	-1.12915	-1.0639	-2.19305	0	cell wall.cell wall proteins.AGPs	Symbols: AGP9 | AGP9 (ARABINOGALACTAN PROTEIN 9) | chr2:6399621-6401059 FORWARD
	D12	at5g15650	RGP2	448.913	255.51	119.539	686.296	49.7338	62.137	25.3877	107.908	-1.01472	-1.4134	-2.42813	2.66519	cell wall.cell wall proteins.RGP	Symbols: RGP2, ATRGP2 | RGP2 (REVERSIBLY GLYCOSYLATED POLYPEPTIDE 2); transferase, transferring hexosyl groups | chr5:5092157-5094494 FORWARD
	D12	at3g02230	RGP1	2804.27	1714.44	1354.61	2326.79	85.2869	212.588	69.0596	153.041	0	0	-1.56903	0	cell wall.cell wall proteins.RGP	Symbols: RGP1, ATRGP1 | RGP1 (REVERSIBLY GLYCOSYLATED POLYPEPTIDE 1); cellulose synthase (UDP-forming) | chr3:415393-417547 FORWARD
	D13	at3g29360	AT3G29360	3645.32	2688.13	2630.65	3828.34	450.104	245.402	158.904	364.992	0	0	0	0	cell wall.precursor synthesis.UGD	UDP-glucose 6-dehydrogenase, putative | chr3:11267091-11269229 REVERSE
	D13	at3g53520	ATUXS1	829.103	619.955	578.372	749.176	36.7164	60.841	39.6994	31.3543	0	0	-1.03824	0	cell wall.precursor synthesis.UXS	Symbols: UXS1, ATUXS1 | UXS1 (UDP-GLUCURONIC ACID DECARBOXYLASE 1); UDP-glucuronate decarboxylase/ catalytic | chr3:19841484-19844308 FORWARD
	D13	at5g66280	GMD1	825.062	612.066	602.168	1008.68	83.0377	48.6702	57.433	147.71	0	0	0	0	cell wall.precursor synthesis.GMD	Symbols: GMD1 | GMD1 (GDP-D-MANNOSE 4,6-DEHYDRATASE 1); GDP-mannose 4,6-dehydratase/ binding / catalytic/ coenzyme binding | chr5:26476166-26477754 FORWARD
	D13	at2g25540	CESA10	843.807	676.725	687.511	1654.48	69.596	69.4127	13.953	114.763	0	0	0	1.49432	cell wall.cellulose synthesis.cellulose synthase	Symbols: CESA10 | CESA10 (CELLULOSE SYNTHASE 10); cellulose synthase/ transferase, transferring glycosyl groups | chr2:10866822-10872077 REVERSE
	D13	at1g35230	AGP5	840.012	460.194	292.228	560.281	204.69	177.053	2.55392	72.9584	-1.07125	0	-2.04516	1.84664	cell wall.cell wall proteins.AGPs	Symbols: AGP5 | AGP5 (ARABINOGALACTAN-PROTEIN 5) | chr1:12917149-12917763 FORWARD
	D13	at5g55730	FLA1	2498.98	1898.05	1631	3480.48	217.48	75.7575	128.262	167.497	0	0	-1.13448	1.2363	cell wall.cell wall proteins.AGPs	Symbols: FLA1 | FLA1 (FASCICLIN-LIKE ARAB INOGALACTAN 1) | chr5:22558148-22560461 REVERSE
	D13	at4g37450	AGP18	259.926	130.79	146.145	499.099	11.1876	17.4638	23.2465	25.9457	-1.19712	0	-1.35021	1.91546	cell wall.cell wall proteins.AGPs	Symbols: AGP18, ATAGP18 | AGP18 (ARABINOGALACTAN PROTEIN 18) | chr4:17605758-17606755 REVERSE
	D13	at5g10430	AGP4	314.72	210.191	131.25	492.052	43.186	71.458	5.51623	158.921	0	0	-1.78012	2.5371	cell wall.cell wall proteins.AGPs	Symbols: AGP4, ATAGP4 | AGP4 (ARABINOGALACTAN PROTEIN 4) | chr5:3277532-3278313 REVERSE
	D13	at1g62440	LRX2	18.5048	6.06831	4.75974	31.1785	7.84828	2.14086	1.65937	11.7553	-1.81058	0	-2.46959	2.85853	cell wall.cell wall proteins.LRR	Symbols: LRX2 | LRX2 (LEUCINE-RICH REPEAT/EXTENSIN 2); protein binding / structural constituent of cell wall | chr1:23111818-23115293 FORWARD
	D13	at4g28380	AT4G28380	518.286	247.615	218.485	386.572	100.293	26.7748	22.3539	50.1147	-1.2751	0	-1.76733	0	cell wall.cell wall proteins.LRR	leucine-rich repeat family protein | chr4:14039756-14040931 REVERSE
	D13	at5g41870	AT5G41870	894.99	733.066	812.137	1622.22	145.477	52.0239	93.6784	252.126	0	0	0	1.1373	cell wall.degradation.pectate lyases and polygalacturonases	glycoside hydrolase family 28 protein / polygalacturonase (pectinase) family protein | chr5:16758709-16760576 REVERSE
	D13	at4g24780	AT4G24780	1014.26	685.169	850.449	1301.22	69.0492	66.4907	95.7777	92.7746	0	0	0	0	cell wall.degradation.pectate lyases and polygalacturonases	pectate lyase family protein | chr4:12770331-12772333 REVERSE
	D13	at3g57790	AT3G57790	274.724	181.244	175.046	246.804	90.2554	42.043	14.8781	35.9352	0	0	-1.17511	0	cell wall.degradation.pectate lyases and polygalacturonases	glycoside hydrolase family 28 protein / polygalacturonase (pectinase) family protein | chr3:21405387-21407624 REVERSE
	D13	at2g36870	XTH32	102.666	45.0845	31.249	71.097	22.9801	15.0065	18.7566	7.31261	-1.39776	0	-2.23187	1.32717	cell wall.modification	xyloglucan:xyloglucosyl transferase, putative / xyloglucan endotransglycosylase, putative / endo-xyloglucan transferase, putative | chr2:15472645-15474681 REVERSE
	D13	at3g29030	ATHEXP ALPHA 1.4	34.0088	6.96487	12.7136	64.3928	8.46923	2.28005	1.28426	11.2081	-2.49615	0	-1.94005	2.48333	cell wall.modification	Symbols: ATEXPA5, ATEXP5, ATHEXP ALPHA 1.4, EXP5, EXPA5 | EXPA5 (EXPANSIN A5) | chr3:11011308-11013358 REVERSE
	D13	at1g11545	XTH8	351.997	254.138	283.471	460.524	18.2898	15.5234	27.1318	29.7389	0	0	0	0	cell wall.modification	xyloglucan:xyloglucosyl transferase, putative / xyloglucan endotransglycosylase, putative / endo-xyloglucan transferase, putative | chr1:3878550-3880361 REVERSE
	D13	at5g26670	AT5G26670	525.009	339.2	352	494.924	36.8701	63.7123	32.9659	53.0306	0	0	-1.09766	0	cell wall.pectin*esterases.acetyl esterase	pectinacetylesterase, putative | chr5:9318282-9320987 FORWARD
	D2	at4g12250	GAE5	173.661	107.773	66.1106	98.0899	23.9964	28.9288	10.6399	3.71709	0	-1.02395	-1.91407	0	cell wall.precursor synthesis.GAE	Symbols: GAE5 | GAE5 (UDP-D-GLUCURONATE 4-EPIMERASE 5); UDP-glucuronate 4-epimerase/ catalytic | chr4:7289192-7290902 REVERSE
	D2	at5g09870	CESA5	1895.66	889.614	712.607	977.526	112.387	107.297	163.256	139.427	-1.2988	0	-1.92699	0	cell wall.cellulose synthesis.cellulose synthase	Symbols: CESA5 | CESA5 (CELLULOSE SYNTHASE 5); cellulose synthase/ transferase, transferring glycosyl groups | chr5:3073356-3078262 FORWARD
	D2	at5g64310	AGP1	3368.78	1611.77	1219.38	1542.98	636.91	331.987	78.3503	282.917	-1.2677	0	0	0	cell wall.cell wall proteins.AGPs	Symbols: AGP1, ATAGP1 | AGP1 (ARABINOGALACTAN PROTEIN 1) | chr5:25721933-25722646 FORWARD
	D2	at1g67750	AT1G67750	1023.77	471.306	302.195	322.627	120.133	45.4034	38.6329	36.7599	-1.32626	0	-2.28219	0	cell wall.degradation.pectate lyases and polygalacturonases	pectate lyase family protein | chr1:25401588-25403503 FORWARD
	D2	at4g28250	ATEXPB3	380.805	153.27	94.8916	57.5302	60.646	27.6507	14.2635	8.54858	-1.5213	-1.00666	-2.52796	0	cell wall.modification	Symbols: ATEXPB3, EXPB3, ATHEXP BETA 1.6 | ATEXPB3 (ARABIDOPSIS THALIANA EXPANSIN B3) | chr4:14000038-14002069 REVERSE
	D3	at1g31070	GlcNAc1pUT1	312.157	211.277	259.793	168.498	23.4858	32.4929	25.7823	23.0021	0	0	0	0	cell wall.precursor synthesis	UDP-N-acetylglucosamine pyrophosphorylase-related | chr1:11084859-11088563 FORWARD
	D3	at2g28760	UXS6	159.246	119.91	113.532	135.206	25.8962	9.99018	23.336	13.2321	0	0	-1.0068	0	cell wall.precursor synthesis.UXS	Symbols: UXS6 | NAD-dependent epimerase/dehydratase family protein | chr2:12336188-12339027 REVERSE
	D3	at3g46440	UXS5	944.136	813.55	878.795	930.554	47.7872	24.0159	32.8824	73.84	0	0	0	0	cell wall.precursor synthesis.UXS	Symbols: UXS5 | UXS5; UDP-glucuronate decarboxylase/ catalytic | chr3:17089045-17091875 REVERSE
	D3	at1g67070	DIN9	95.3091	59.0579	73.6406	54.8389	16.986	13.5306	11.0295	1.96907	0	0	0	0	cell wall.precursor synthesis.phosphomannose isomerase	Symbols: DIN9, PMI2 | DIN9 (DARK INDUCIBLE 9); mannose-6-phosphate isomerase | chr1:25042135-25044647 FORWARD
	D3	at2g21770	CESA9	2214.17	1833.63	1922.77	2123.06	199.135	187.257	50.9895	161.758	0	0	0	0	cell wall.cellulose synthesis.cellulose synthase	Symbols: CESA9, CESA09 | CESA9 (CELLULOSE SYNTHASE A9); cellulose synthase/ transferase, transferring glycosyl groups | chr2:9284837-9289536 FORWARD
	D3	at5g16910	ATCSLD2	165.475	102.449	86.637	78.0814	16.929	15.5802	38.0155	18.1018	0	0	-1.4454	0	cell wall.cellulose synthesis.cellulose synthase	Symbols: ATCSLD2, CSLD2 | CSLD2 (CELLULOSE-SYNTHASE LIKE D2); cellulose synthase/ transferase, transferring glycosyl groups | chr5:5561679-5565580 FORWARD
	D3	at2g15350	FUT10	98.0663	44.662	35.7563	48.9642	9.10198	10.4854	2.8544	4.44498	-1.33977	0	-1.97439	0	cell wall.hemicellulose synthesis	Symbols: FUT10, ATFUT10 | FUT10 (FUCOSYLTRANSFERASE 10); fucosyltransferase/ transferase, transferring glycosyl groups | chr2:6688140-6689462 REVERSE
	D3	at5g16890	AT5G16890	298.499	227.505	251.63	198.849	33.932	42.1101	56.0923	13.9825	0	0	0	0	cell wall.hemicellulose synthesis	exostosin family protein | chr5:5551629-5554917 FORWARD
	D3	at2g03220	FT1	30.7279	9.15014	11.5095	10.111	2.21337	4.70993	3.63376	2.41963	-1.96003	0	-1.93178	0	cell wall.hemicellulose synthesis	Symbols: FT1, ATFUT1, ATFT1, MUR2 | FT1 (FUCOSYLTRANSFERASE 1); fucosyltransferase/ transferase, transferring glycosyl groups | chr2:970259-972407 REVERSE
	D3	at5g62620	AT5G62620	454.307	252.815	232.966	176.751	53.1764	71.2314	8.56107	15.7124	-1.04989	0	-1.48413	0	cell wall.hemicellulose synthesis	galactosyltransferase family protein | chr5:25136751-25139946 FORWARD
	D3	at1g68725	AGP19	238.611	187.095	181.229	192.209	32.4972	16.8017	11.4612	30.091	0	0	0	0	cell wall.cell wall proteins.AGPs	Symbols: AGP19, ATAGP19 | AGP19 (ARABINOGALACTAN-PROTEIN 19) | chr1:25809298-25810130 FORWARD
	D3	at2g19780	AT2G19780	141.817	83.7939	88.9297	59.6483	16.1506	4.19678	15.2382	5.13765	0	0	-1.19058	0	cell wall.cell wall proteins.LRR	leucine-rich repeat family protein / extensin family protein | chr2:8522678-8525093 REVERSE
	D3	at1g12040	LRX1	981.147	243.03	245.295	328.447	81.865	57.8228	76.2858	90.8204	-2.2176	0	-2.51396	0	cell wall.cell wall proteins.LRR	Symbols: LRX1 | LRX1 (LEUCINE-RICH REPEAT/EXTENSIN 1); histidine phosphotransfer kinase/ protein binding / structural constituent of cell wall | chr1:4070124-4072567 FORWARD
	D3	at1g19940	AtGH9B5	391.015	194.487	175.192	233.504	21.8371	15.8969	22.7418	6.81444	-1.21193	0	-1.67671	0	cell wall.degradation.cellulases and beta -1,4-glucanases	Symbols: AtGH9B5 | AtGH9B5 (Arabidopsis thaliana Glycosyl Hydrolase 9B5); catalytic/ hydrolase, hydrolyzing O-glycosyl compounds | chr1:6918191-6920377 REVERSE
	D3	at1g58370	RXF12	156.516	102.238	119.205	94.8668	12.73	3.89243	11.3938	12.1083	0	0	0	0	cell wall.degradation.mannan-xylose-arabinose-fucose	Symbols: RXF12, ATXYN1 | RXF12; endo-1,4-beta-xylanase/ hydrolase, hydrolyzing O-glycosyl compounds | chr1:21684584-21688321 FORWARD
	D3	at3g42950	AT3G42950	138.081	95.2268	93.7937	83.4592	9.50102	0.724104	4.64397	13.8177	0	0	-1.07922	0	cell wall.degradation.pectate lyases and polygalacturonases	glycoside hydrolase family 28 protein / polygalacturonase (pectinase) family protein | chr3:15015140-15018071 FORWARD
	D3	at3g09540	AT3G09540	113.944	78.1213	128.786	81.0973	26.5728	17.6884	14.2573	8.41239	0	0	0	0	cell wall.degradation.pectate lyases and polygalacturonases	pectate lyase family protein | chr3:2928811-2931228 REVERSE
	D3	at5g04310	AT5G04310	2949.69	2625.3	2349.41	2520.15	301.552	370.435	112.073	272.17	0	0	0	0	cell wall.degradation.pectate lyases and polygalacturonases	pectate lyase family protein | chr5:1203203-1207352 REVERSE
	D3	at3g62110	AT3G62110	221.638	104.401	88.6036	105.917	41.4053	6.99624	7.25347	5.67106	-1.29103	0	-1.84293	0	cell wall.degradation.pectate lyases and polygalacturonases	glycoside hydrolase family 28 protein / polygalacturonase (pectinase) family protein | chr3:22997031-23000041 REVERSE
	D3	at3g29090	PME31	285.173	225.942	272.818	314.134	5.74591	13.6971	15.773	29.265	0	0	0	0	cell wall.pectin*esterases.PME	Symbols: PME31, ATPME31 | pectinesterase family protein | chr3:11073703-11075478 FORWARD
	D3	at1g53830	PME2	3661.29	3048.18	3276.82	3296.12	492.331	431.207	669.963	301.627	0	0	0	0	cell wall.pectin*esterases.PME	Symbols: ATPME2 | ATPME2; pectinesterase | chr1:20098522-20100889 FORWARD
	D4	at1g02000	GAE2	9487.95	7890.39	7984.18	3789.89	1409.54	831.488	940.574	323.92	0	0	0	0	cell wall.precursor synthesis.GAE	Symbols: GAE2 | GAE2 (UDP-D-GLUCURONATE 4-EPIMERASE 2); UDP-glucuronate 4-epimerase/ catalytic | chr1:345812-347592 FORWARD
	D4	at3g22440	AT3G22440	2296.68	1411.07	1314.04	617.566	340.931	117.549	52.7803	22.0003	0	0	-1.32623	0	cell wall.cell wall proteins.HRGP	hydroxyproline-rich glycoprotein family protein | chr3:7959754-7962200 FORWARD
	D4	at4g14900	AT4G14900	5041.66	3591.7	3761.73	1589.5	661.186	234.662	137.085	61.1301	0	0	0	-1.99743	cell wall.cell wall proteins.HRGP	hydroxyproline-rich glycoprotein family protein | chr4:8521522-8523705 REVERSE
	D4	at3g24670	AT3G24670	491.905	359.804	357.177	209.927	75.5985	41.0397	27.4444	6.87647	0	0	0	0	cell wall.degradation.pectate lyases and polygalacturonases	pectate lyase family protein | chr3:9005939-9008801 REVERSE
	D5	at1g65680	ATEXPB2	91.4122	97.1975	43.9847	3.55241	53.2098	31.8333	14.9428	2.06954	0	-1.45967	-1.56638	-3.47815	cell wall.modification	Symbols: ATEXPB2, EXPB2, ATHEXP BETA 1.4 | ATEXPB2 (ARABIDOPSIS THALIANA EXPANSIN B2) | chr1:24427266-24428399 FORWARD
	D6	at2g39770	GMP1	2970.12	3575.69	4291.04	2885.26	169.95	348.904	174.419	51.326	0	0	0	0	cell wall.precursor synthesis.NDP sugar pyrophosphorylase.GDP mannose	Symbols: CYT1, VTC1, SOZ1, EMB101, GMP1 | CYT1 (CYTOKINESIS DEFECTIVE 1); mannose-1-phosphate guanylyltransferase/ nucleotidyltransferase | chr2:16588702-16590985 FORWARD
	D6	at1g12780	UGE1	47.4959	51.5709	53.9647	3.22945	21.4682	19.885	33.1458	0.121473	0	0	0	-3.9343	cell wall.precursor synthesis.UGE	Symbols: UGE1 | UGE1 (UDP-D-glucose/UDP-D-galactose 4-epimerase 1); UDP-glucose 4-epimerase/ protein dimerization | chr1:4355926-4358328 REVERSE
	D6	at1g24070	ATCSLA10	79.3031	142.196	161.04	41.4952	40.3997	45.2666	40.7438	7.90006	0	0	0	-1.81297	cell wall.cellulose synthesis	Symbols: ATCSLA10, CSLA10 | ATCSLA10; cellulose synthase/ transferase, transferring glycosyl groups | chr1:8516238-8519734 REVERSE
	D6	at2g32610	ATCSLB01	873.358	977.949	1413.68	863.881	126.23	54.039	97.7874	97.5302	0	0	0	0	cell wall.cellulose synthesis.cellulose synthase	Symbols: ATCSLB01, CSLB01, ATCSLB1 | ATCSLB01; cellulose synthase/ transferase/ transferase, transferring glycosyl groups | chr2:13836234-13839513 FORWARD
	D6	at5g54690	GAUT12	832.11	936.142	1307.7	888.945	203.131	120.122	57.2138	15.4111	0	0	0	0	cell wall.hemicellulose synthesis.glucuronoxylan	Symbols: GAUT12, LGT6, IRX8 | GAUT12 (GALACTURONOSYLTRANSFERASE 12); polygalacturonate 4-alpha-galacturonosyltransferase/ transferase, transferring glycosyl groups / transferase, transferring hexosyl groups | chr5:22219224-22221840 REVERSE
	D6	at3g47050	AT3G47050	415.182	636.227	876.158	554.986	66.8736	202.645	69.4546	62.899	0	0	0	0	cell wall.degradation.cellulases and beta -1,4-glucanases	glycosyl hydrolase family 3 protein | chr3:17328035-17330889 REVERSE
	D6	at3g47000	AT3G47000	320.866	461.225	502.63	262.953	15.8667	11.9774	38.198	3.98779	0	0	0	0	cell wall.degradation.cellulases and beta -1,4-glucanases	glycosyl hydrolase family 3 protein | chr3:17313646-17316566 REVERSE
	D6	at5g20950	AT5G20950	2013.28	2008.67	2802.57	1712.82	195.739	200.756	299.92	167.584	0	0	0	0	cell wall.degradation.cellulases and beta -1,4-glucanases	glycosyl hydrolase family 3 protein | chr5:7107376-7111349 REVERSE
	D6	at4g09740	AtGH9B14	196.279	302.528	387.082	175.342	29.997	67.5658	44.8484	14.5808	0	0	0	0	cell wall.degradation.cellulases and beta -1,4-glucanases	Symbols: AtGH9B14 | AtGH9B14 (Arabidopsis thaliana glycosyl hydrolase 9B14); catalytic/ hydrolase, hydrolyzing O-glycosyl compounds | chr4:6142706-6145003 REVERSE
	D6	at5g49360	BXL1	3381.14	4797.42	5506.5	808.608	1409.32	2343.79	2565.03	112.185	0	0	0	-2.63384	cell wall.degradation.mannan-xylose-arabinose-fucose	Symbols: BXL1, ATBXL1 | BXL1 (BETA-XYLOSIDASE 1); hydrolase, hydrolyzing O-glycosyl compounds | chr5:20011879-20016742 REVERSE
	D6	at3g52840	BGAL2	84.9319	83.8208	140.043	59.1069	31.2453	7.81917	9.97301	10.5434	0	0	0	-1.14619	cell wall.degradation.mannan-xylose-arabinose-fucose	Symbols: BGAL2 | BGAL2 (beta-galactosidase 2); beta-galactosidase/ catalytic/ cation binding | chr3:19581113-19586299 FORWARD
	D6	at5g06860	PGIP1	210.389	217.179	278.648	129.859	11.3255	21.4121	32.6026	8.90871	0	0	0	0	cell wall.degradation.pectate lyases and polygalacturonases	Symbols: PGIP1, ATPGIP1 | PGIP1 (POLYGALACTURONASE INHIBITING PROTEIN 1); protein binding | chr5:2132350-2133587 FORWARD
	D6	at1g09890	AT1G09890	52.4697	67.7559	126.311	39.0479	15.5468	4.36526	17.3639	4.91809	0	0	0	-1.54724	cell wall.degradation.pectate lyases and polygalacturonases	lyase | chr1:3214237-3217538 REVERSE
	D6	at4g01890	AT4G01890	247.025	214.203	247.186	99.5147	73.7443	78.2128	61.5499	10.6078	0	0	0	-1.16423	cell wall.degradation.pectate lyases and polygalacturonases	glycoside hydrolase family 28 protein / polygalacturonase (pectinase) family protein | chr4:816210-818428 FORWARD
	D6	at5g48070	ATXTH20	413.111	333.201	450.865	97.588	200.502	45.5286	79.9468	55.4131	0	0	0	-2.5316	cell wall.modification	Symbols: ATXTH20, XTH20 | XTH20 (XYLOGLUCAN ENDOTRANSGLUCOSYLASE/HYDROLASE 20); hydrolase, acting on glycosyl bonds / hydrolase, hydrolyzing O-glycosyl compounds / xyloglucan:xyloglucosyl transferase | chr5:19482106-19483452 FORWARD
	D6	at1g14720	EXGT-A2	1390.27	2077.32	2871.26	1482.32	79.2886	690.397	290.99	175.826	0	0	0	0	cell wall.modification	Symbols: XTR2, EXGT-A2, ATXTH28 | XTR2 (XYLOGLUCAN ENDOTRANSGLYCOSYLASE RELATED 2); hydrolase, acting on glycosyl bonds / xyloglucan:xyloglucosyl transferase | chr1:5066636-5068645 REVERSE
	D6	at2g01850	ATXTH27	1470.58	2253.73	3261.44	1331.7	190.802	820.716	735.357	29.0317	0	0	0	-1.15748	cell wall.modification	Symbols: EXGT-A3, XTH27, ATXTH27 | EXGT-A3; hydrolase, acting on glycosyl bonds / xyloglucan:xyloglucosyl transferase | chr2:385199-387344 FORWARD
	D6	at1g41830	SKS6	913.606	892.672	1149.57	464.682	161.33	94.2576	139.893	49.6562	0	0	0	-1.16759	cell wall.pectin*esterases.PME	Symbols: SKS6 | SKS6 (SKU5-SIMILAR 6); pectinesterase | chr1:15603617-15607966 REVERSE
	D6	at3g09405	AT3G09405	195.466	185.676	224.005	109.594	20.2076	23.0889	24.0208	9.87672	0	0	0	0	cell wall.pectin*esterases.acetyl esterase	FUNCTIONS IN: molecular_function unknown; INVOLVED IN: biological_process unknown; LOCATED IN: cellular_component unknown; CONTAINS InterPro DOMAIN/s: Pectinacetylesterase (InterPro:IPR004963); BEST Arabidopsis thaliana protein match is: pectinacetylesterase family protein (TAIR:AT3G09410.1). | chr3:2894812-2897674 REVERSEmoderately similar to ( 229)AT3G09410pectinacetylesterase family protein | …
	D6	at1g57590	AT1G57590	16.1215	27.3804	57.1576	20.7445	1.82284	5.5567	15.6282	1.49174	0	0	1.30153	-1.31221	cell wall.pectin*esterases.acetyl esterase	carboxylesterase | chr1:21327360-21329763 REVERSE
	D7	at2g22470	AGP2	164.693	179.845	118.823	142.303	72.3337	16.8932	12.045	39.5054	0	0	0	0	cell wall.cell wall proteins.AGPs	Symbols: AGP2, ATAGP2 | AGP2 (ARABINOGALACTAN PROTEIN 2) | chr2:9538197-9538879 REVERSE
	D7	at2g47930	AGP26	300.153	256.556	157.735	136.368	8.19688	63.8041	21.0363	17.6351	0	-1.01817	-1.45068	0	cell wall.cell wall proteins.AGPs	Symbols: AGP26, ATAGP26 | AGP26 (ARABINOGALACTAN PROTEIN 26) | chr2:19616975-19617681 REVERSE
	D8	at5g18070	DRT101	254.537	209.146	206.39	187.568	29.6252	6.07745	16.6846	19.08	0	0	0	0	cell wall.precursor synthesis	Symbols: DRT101 | DRT101 (DNA-DAMAGE-REPAIR/TOLERATION 101); intramolecular transferase, phosphotransferases / magnesium ion binding | chr5:5981007-5982934 FORWARD
	D8	at3g02570	MEE31	1516.75	1515.67	1611.32	1259.88	111.419	69.4447	110.739	102.463	0	0	0	0	cell wall.precursor synthesis.phosphomannose isomerase	Symbols: MEE31, PMI1 | MEE31 (MATERNAL EFFECT EMBRYO ARREST 31); mannose-6-phosphate isomerase | chr3:543346-545595 REVERSE
	D8	at5g16190	CSLA11	2046.13	1894.19	2191.58	2122.57	28.1389	171.096	254.79	102.253	0	0	0	0	cell wall.cellulose synthesis	Symbols: ATCSLA11, CSLA11 | ATCSLA11; cellulose synthase/ transferase, transferring glycosyl groups | chr5:5283550-5286293 REVERSE
	D8	at4g01770	RGXT1	1104.12	978.85	1187.45	825.653	117.008	92.8277	58.769	77.1714	0	0	0	0	cell wall.pectin synthesis.rhamnogalacturonan II.Xylose Transferase with Fucose Acceptor	Symbols: RGXT1 | RGXT1 (rhamnogalacturonan xylosyltransferase 1); UDP-xylosyltransferase | chr4:764514-766865 FORWARD
	D8	at3g58800	AT3G58800	110.768	93.8633	93.0658	93.2472	8.70923	6.54402	10.5153	7.28069	0	0	0	0	cell wall.cell wall proteins	unknown protein | chr3:21748228-21749928 FORWARD
	D8	at5g14380	AGP6	20.2325	11.2344	5.58357	8.52953	1.80303	4.83655	2.63505	3.70169	0	0	-2.36855	0	cell wall.cell wall proteins.AGPs	Symbols: AGP6 | AGP6 (Arabinogalactan proteins 6) | chr5:4635797-4636676 REVERSE
	D8	at5g60490	FLA12	161.92	126.471	120.917	141.219	15.3993	14.967	7.05168	2.0224	0	0	0	0	cell wall.cell wall proteins.AGPs	Symbols: FLA12 | FLA12 | chr5:24325727-24326702 REVERSE
	D8	at4g28300	AT4G28300	860.523	730.527	625.943	354.078	223.018	207.343	150.274	45.334	0	0	0	0	cell wall.cell wall proteins.HRGP	hydroxyproline-rich glycoprotein family protein | chr4:14014653-14017068 FORWARD
	D8	at5g16510	AT5G16510	189.364	152.197	154.588	152.934	20.6181	6.25918	11.7243	6.35336	0	0	0	0	cell wall.cell wall proteins.RGP	reversibly glycosylated polypeptide, putative | chr5:5392793-5394568 FORWARD
	D8	at5g66460	MAN7	309.43	299.374	313.212	236.961	25.5285	43.706	67.5266	14.9435	0	0	0	0	cell wall.degradation.mannan-xylose-arabinose-fucose	(1-4)-beta-mannan endohydrolase, putative | chr5:26538395-26541036 REVERSE
	D8	at5g09730	XYL3	3312.57	3145.26	3227.69	2492.45	648.86	895.956	415.621	155.51	0	0	0	0	cell wall.degradation.mannan-xylose-arabinose-fucose	Symbols: BXL3, ATBXL3, XYL3, ATBX3, BX3 | BXL3 (beta-xylosidase 3); hydrolase, hydrolyzing O-glycosyl compounds | chr5:3015247-3018262 REVERSE
	D8	at1g67830	FXG1	535.62	509.668	432.631	276.907	3.17136	62.0715	84.5279	4.57768	0	0	0	0	cell wall.degradation.mannan-xylose-arabinose-fucose	Symbols: ATFXG1 | ATFXG1 (alpha-fucosidase 1); alpha-L-fucosidase/ carboxylesterase | chr1:25431586-25432990 REVERSE
	D8	at1g04680	AT1G04680	134.295	107.609	94.3312	69.5044	23.3088	7.5816	13.4195	6.67983	0	0	-1.02616	0	cell wall.degradation.pectate lyases and polygalacturonases	pectate lyase family protein | chr1:1303529-1307884 REVERSE
	D8	at2g39700	ATHEXP ALPHA 1.6	1089.94	954.167	943.123	758.503	288.638	164.866	161.246	42.2827	0	0	0	0	cell wall.modification	Symbols: ATEXPA4, ATEXP4, ATHEXP ALPHA 1.6 | ATEXPA4 (ARABIDOPSIS THALIANA EXPANSIN A4) | chr2:16543832-16545584 REVERSE
	D8	at2g36710	AT2G36710	618.729	558.464	665.663	481.032	59.8313	59.4223	119.369	14.9943	0	0	0	0	cell wall.pectin*esterases.PME	pectinesterase family protein | chr2:15389466-15391251 REVERSE
	D8	at2g26440	AT2G26440	106.237	79.9773	93.4604	47.7262	10.9067	3.6308	13.5669	21.0627	0	0	0	0	cell wall.pectin*esterases.PME	pectinesterase family protein | chr2:11247383-11249493 FORWARD
	D8	at4g02330	ATPMEPCRB	654.462	205.762	132.097	57.1169	533.352	75.3627	51.274	31.6765	0	0	-2.83031	0	cell wall.pectin*esterases.misc	Symbols: ATPMEPCRB | ATPMEPCRB; pectinesterase | chr4:1032413-1035037 FORWARD
	D9	at5g22740	ATCSLA2	826.222	927.373	1048.91	756.914	17.0087	67.7484	60.6075	35.9891	0	0	0	0	cell wall.cellulose synthesis	Symbols: ATCSLA02, CSLA02, ATCSLA2 | ATCSLA02; mannan synthase/ transferase, transferring glycosyl groups | chr5:7554928-7560073 REVERSE
	D9	at1g02640	BXL2	3364.3	4197.01	6582.94	1175.19	2102.57	2600.23	5167	128.175	0	0	0	0	cell wall.degradation.mannan-xylose-arabinose-fucose	Symbols: BXL2, ATBXL2 | BXL2 (BETA-XYLOSIDASE 2); hydrolase, hydrolyzing O-glycosyl compounds | chr1:564205-567769 FORWARD
	D9	at1g78060	AT1G78060	2423.19	2167.89	2804.48	618.29	572.754	1008.96	1889.67	70.401	0	0	0	0	cell wall.degradation.mannan-xylose-arabinose-fucose	glycosyl hydrolase family 3 protein | chr1:29349679-29352924 REVERSE
	D9	at1g60590	AT1G60590	1779.62	2106.58	1980.21	1737	216.206	289.294	513.302	73.581	0	0	0	0	cell wall.degradation.pectate lyases and polygalacturonases	polygalacturonase, putative / pectinase, putative | chr1:22314170-22316970 REVERSE
	D9	at1g09910	AT1G09910	178.242	187.034	194.079	107.937	43.8533	61.9652	40.1878	11.6517	0	0	0	0	cell wall.degradation.pectate lyases and polygalacturonases	lyase | chr1:3220035-3224541 REVERSE
	D9	at4g24430	AT4G24430	44.1773	88.4385	73.4793	47.2339	20.1647	23.2258	14.297	2.48742	0	0	0	0	cell wall.degradation.pectate lyases and polygalacturonases	lyase | chr4:12630018-12633075 FORWARD
	D9	at3g44990	XTR8	163.785	261.401	238.176	116.091	42.2711	128.413	130.937	20.7704	0	0	0	0	cell wall.modification	Symbols: XTR8, ATXTR8 | XTR8 (XYLOGLUCAN ENDO-TRANSGLYCOSYLASE-RELATED 8); hydrolase, acting on glycosyl bonds / xyloglucan:xyloglucosyl transferase | chr3:16446975-16448764 REVERSE
	D9	at5g09760	AT5G09760	16.0115	32.2866	29.9097	4.7603	8.79138	12.7265	41.4753	4.108	0	0	0	0	cell wall.pectin*esterases.PME	pectinesterase family protein | chr5:3032375-3034543 FORWARD
	D9	at3g09410	AT3G09410	142.722	133.946	143.243	93.0843	11.8415	28.1209	14.7079	7.62897	0	0	0	0	cell wall.pectin*esterases.acetyl esterase	pectinacetylesterase family protein | chr3:2897638-2901019 REVERSE
