# Supplementary material for: Deep Evolutionary Comparison of Gene Expression Identifies Parallel Recruitment of Trans-Factors in Two Independent Origins of C4 Photosynthesis
Source: PLoS Genet. 2014 Jun 5;10(6):e1004365. doi: 10.1371/journal.pgen.1004365 (PMC4046924; doi:10.1371/journal.pgen.1004365)
Supplement: Table S8 — Expression profiles of photosynthesis-related genes in the C. gynandra leaf gradient. (XLSX) [file pgen.1004365.s022.xlsx]

## Sheet: legend
	Table S8: Expression profiles of photosynthesis-related genes in the C. gynandra leaf gradient.

## Sheet: PS genes
	Locus	Name	Base	Mid	Tip	Mature	STD_Base	STD_Mid	STD_TIP	STD_Mature	Annotation
A10	at1g77090	AT1G77090	400.322	696.36	1121.03	1050.13	97.1334	57.5737	156.788	38.4116	Mog1/PsbP/DUF1795-like photosystem II reaction center PsbP family protein
A10	at1g67740	PSBY	1454.3	3715.01	5294.59	6377.22	514.946	784.424	883.149	806.108	photosystem II BY
A10	at1g34000	OHP2	2129.58	3715.66	5105.58	5731.53	512.33	293.276	356.184	89.1423	one-helix protein 2
A10	at1g68830	STN7	1939.85	4304.27	7590.22	6470.16	290.207	559.708	584.432	177.512	STT7 homolog STN7
A10	at2g05620	PGR5	386.884	1211.48	2126.85	2339.75	104.147	282.007	471.783	236.569	proton gradient regulation 5
A10	at1g70580	GGT2	4720.65	10068.4	15701.4	14876.1	751.045	1346.11	490.35	1037.93	alanine-2-oxoglutarate aminotransferase 2
A11	at1g79040	PSBR	6972.78	12521.1	14851.1	17273.5	689.565	3450.71	783.145	507.43	photosystem II subunit R
A11	at3g54890	LHCA1	19081.5	38063.4	39336.7	53080.1	4279.52	12909.5	6808.81	7206.47	photosystem I light harvesting complex gene 1
A11	at4g12800	PSAL	5306.17	7432.62	11049.7	14997.4	623.889	1986.24	1220.19	914.656	photosystem I subunit l
A11	at4g32260	AT4G32260	1958.65	3872.51	5280.11	7100.57	340.871	1368.58	193.858	449.139	ATPase, F0 complex, subunit B/B', bacterial/chloroplast
A11	at4g26530	AT4G26530	98.1055	511.172	819.5	4400.29	46.3887	346.986	199.408	732.488	Aldolase superfamily protein
A12	at1g30380	PSAK	2488.47	4459.97	8192.23	4944.42	1118.6	248.872	267.768	248.228	photosystem I subunit K
A13	at4g21280	PSBQA	739.046	1549.72	2267.44	1520.38	176.921	370.77	130.987	196.157	photosystem II subunit QA
A13	atcg00300	YCF9	0	503.656	1682.96	0	NA	352.661	1261.98	NA	YCF9
A13	at2g06520	PSBX	4424.62	9302.57	12786.3	7362.63	1829.52	1531.87	1833.3	104.712	photosystem II subunit X
A13	at3g55330	PPL1	1338.31	2469.37	3202.34	2070.8	256.24	204.956	322.324	111.865	PsbP-like protein 1
A13	at1g44575	PSBS	5573.94	8289.74	11411.2	7997.99	1425.25	389.374	259.219	373.533	Chlorophyll A-B binding family protein
A13	at5g64040	PSAN	2186.18	3646.55	5690.93	3199.89	227.994	719.834	769.925	520.545	photosystem I reaction center subunit PSI-N, chloroplast, putative / PSI-N, putative (PSAN)
A13	at1g08380	PSAO	3535.53	8909.47	10555.4	4382.84	1312.66	1609.01	1423.73	307.562	photosystem I subunit O
A13	atcg00720	PETB	8487.04	19111.2	28224.5	10338.9	2048.31	5514.22	3996.31	1615.73	photosynthetic electron transfer B
A13	atcg00120	ATPA	3927.77	9207.39	13752.8	8537.77	238.149	3071.81	2232.61	1016.6	ATP synthase subunit alpha
A13	atcg00470	ATPE	2755.26	8342.15	12596.8	5671.37	681.916	2886.26	2724.94	651.666	ATP synthase epsilon chain
A13	atcg00130	ATPF	5861.44	14014.3	24015.1	10712.4	698.471	4963.28	626.459	1771.04	ATPase, F0 complex, subunit B/B', bacterial/chloroplast
A13	atcg00420	NDHJ	2577.21	9537.9	14992.8	4251.85	578.184	4310.59	5392.21	185.013	NADH dehydrogenase subunit J
A13	atcg00440	NDHC	2343.84	8956.29	13639.9	4294.61	871.756	4465.17	3565.6	439.288	NADH:ubiquinone/plastoquinone oxidoreductase, chain 3 protein
A13	at1g74880	NDH-O	956.106	2004.59	2429.16	1522.55	281.51	245.891	131.559	139.085	NAD(P)H:plastoquinone dehydrogenase complex subunit O
A13	at1g70760	CRR23	119	251.485	393.63	240.257	20.8106	23.9341	46.4488	22.801	inorganic carbon transport protein-related
A13	atcg00430	PSBG	1215.07	4873.14	6673.39	2621.41	135.233	2209.57	2145.92	140.067	photosystem II reaction center protein G
A13	atcg01100	NDHA	4368.11	11648.4	16736.4	4396.43	975.609	4779.43	5669.4	383.706	NADH dehydrogenase family protein
A13	at2g13360	AGT1	4538.13	8218.78	12783.2	7525.15	1094.83	1672.24	2530.22	355.385	alanine:glyoxylate aminotransferase
A13	at1g32470	AT1G32470	1246.25	2327.21	3181.49	1894.72	229.153	607.235	504.033	75.011	Single hybrid motif superfamily protein
A13	at1g67090	RBCS1A	625.061	1645.7	1885.74	874.115	178.882	348.904	178.063	44.4742	ribulose bisphosphate carboxylase small chain 1A
A3	at5g54270	LHCB3*1	19228.4	33776.2	45272	38632.5	2313.32	1841.21	2926.12	1929.41	light-harvesting chlorophyll B-binding protein 3
A3	at3g50820	PSBO2	2039.51	4010.52	5342.73	3467.43	869.963	782.588	1601.98	726.839	photosystem II subunit O-2
A3	at2g39470	PPL2	1371.24	2478.63	3497.44	3538.12	202.9	353.862	98.0832	234.356	PsbP-like protein 2
A3	atcg00680	PSBB	3617.36	8663.52	12899.7	7645.35	420.787	1810.06	4400.63	972.13	photosystem II reaction center protein B
A3	atcg00280	PSBC	1465.47	4111.03	5384.43	2653.98	279.07	1915.32	2617.76	251.545	photosystem II reaction center protein C
A3	atcg00020	PSBA	1179.87	2741.76	4346.55	1435.12	602.528	363.533	2151.79	212.148	photosystem II reaction center protein A
A3	at1g14150	PQL1	5491.16	9725.56	12856.5	13360.5	590.159	500.056	705.16	1867.36	PsbQ-like 2
A3	at1g03600	PSB27	4839.77	8697.18	10245.9	10540.8	295.706	1370.51	279.24	711.526	photosystem II family protein
A3	at3g01440	PQL2	2946.15	5993.5	8269.71	6494.77	265.802	405.562	428.391	312.988	PsbQ-like 1
A3	atcg00270	PSBD	9758.65	30179.5	50601.2	16615.6	3435.31	15331.7	23473.5	915.727	photosystem II reaction center protein D
A3	at1g61520	LHCA3	2969.12	5343.43	8027.89	6331.52	292.88	957.081	539.946	169.629	photosystem I light harvesting complex gene 3
A3	at1g45474	LHCA5	4987.46	8114.78	9574.26	8024.28	731.085	954.049	647.72	931.041	photosystem I light harvesting complex gene 5
A3	at1g31330	PSAF	3128.82	6781.26	8916.01	6671.25	1196.86	1146.55	508.964	709.056	photosystem I subunit F
A3	atcg00340	PSAB	0	8.84991	0	3.41941	0	9.18826	0	5.50474	#N/A
A3	atcg00350	PSAA	4313.91	11654.5	14280.5	4547.53	903.941	5053.36	6758.52	238.073	Photosystem I, PsaA/PsaB protein
A3	at2g46820	PSAP	1575.88	2794.38	4118.77	3087.94	81.1918	125.352	267.985	269.638	photosystem I P subunit
A3	at1g03130	PSAD-2	7.01787	25.889	35.6378	20.7461	3.99084	7.49272	17.1647	2.50346	photosystem I subunit D-2
A3	at1g52230	PSAH2	12774	26761.5	35859.2	26399.7	2880.73	2388.15	925.779	1212	photosystem I subunit H2
A3	at4g02770	PSAD-1	27.8609	64.4592	111.773	68.7636	6.62687	18.9336	4.63638	9.91197	photosystem I subunit D-1
A3	at4g03280	PETC	7640.79	15339.7	21372.9	18229.5	2766.59	3521.97	3555.2	1438.64	photosynthetic electron transfer C
A3	at2g26500	AT2G26500	106.385	513.859	232.836	203.16	87.4654	321.915	93.6593	53.2535	cytochrome b6f complex subunit (petM), putative
A3	at2g31040	AT2G31040	816.204	1550.81	1905.05	1825.3	124.605	334.757	203.015	13.9961	ATP synthase protein I -related
A3	at1g20020	ATLFNR2	3075.68	6167.81	9669.6	7114.72	504.948	1259.53	670.653	284.047	ferredoxin-NADP(+)-oxidoreductase 2
A3	at5g66190	ATLFNR1	5444.51	11214.9	16765.1	15638.1	981.877	1747.05	1528.34	1425.6	ferredoxin-NADP(+)-oxidoreductase 1
A3	at4g37925	NDH-M	787.994	1420.49	2252.68	1994.2	24.4679	244.031	213.139	149.133	subunit NDH-M of NAD(P)H:plastoquinone dehydrogenase complex
A3	at5g47435	AT5G47435	751.934	1305.19	2000.55	1618.02	96.2505	166.404	189.633	134.076	formyltetrahydrofolate deformylase, putative
A3	at5g36700	ATPGLP1	1752.48	2809.47	3926.48	3376.39	238.801	303.021	134.086	116.098	2-phosphoglycolate phosphatase 1
A3	at3g14420	AT3G14420	10626.8	16815.1	22892	19674.3	2116.12	2790.96	1635.55	1399	Aldolase-type TIM barrel family protein
A3	at4g33010	AtGLDP1	6705.46	10286.6	14734.5	10944.6	1066.9	141.902	224.385	640.884	glycine decarboxylase P-protein 1
A3	at1g11860	AT1G11860	3994.64	6537.08	8424.03	7140.76	706.027	460.51	924.075	356.232	Glycine cleavage T-protein family
A3	at1g68010	HPR	3270.93	5741.36	8086.87	7453.85	328.031	983.323	473.362	639.977	hydroxypyruvate reductase
A3	at1g80380	AT1G80380	847.835	1740.13	2340.53	2252.51	145.62	167.041	300.642	34.1304	P-loop containing nucleoside triphosphate hydrolases superfamily protein
A3	at3g62410	CP12	122.51	265.148	379.266	411.562	52.7953	29.7299	54.3958	28.5928	CP12 domain-containing protein 2
A3	at1g12900	GAPA-2	4004.26	8323.14	10837	11664	778.385	936.272	547.223	1085.92	glyceraldehyde 3-phosphate dehydrogenase A subunit 2
A3	at5g44520	AT5G44520	211.098	425.467	663.227	433.843	93.2777	68.4468	132.979	78.8355	NagB/RpiA/CoA transferase-like superfamily protein
A3	at1g73110	AT1G73110	681.674	1554.13	2424.55	1953.58	107.044	172.053	58.7115	315.417	P-loop containing nucleoside triphosphate hydrolases superfamily protein
A4	at4g04640	ATPC1	10166.6	18197.7	25701.1	31529	2248.5	981.435	1359.33	2248.98	ATPase, F1 complex, gamma subunit protein
A4	at4g09650	ATPD	9424.16	16740.6	19623.6	26204.5	1915.68	3453.72	802.147	2510.78	ATP synthase delta-subunit gene
A4	at4g00895	AT4G00895	452.211	778.544	923.715	1525.92	91.9981	58.6833	257.075	67.2	ATPase, F1 complex, OSCP/delta subunit protein
A4	at1g15140	AT1G15140	1309.85	2074.36	2370.07	3883	249.13	190.411	48.5658	298.788	FAD/NAD(P)-binding oxidoreductase
A4	at5g58260	AT5G58260	3255.52	5785.08	6251.43	8242.64	646.948	971.005	290.543	957.578	oxidoreductases, acting on NADH or NADPH, quinone or similar compound as acceptor
A4	at1g56190	AT1G56190	3185.03	5380.38	7244.6	8713.97	569.452	505.011	186.832	936.845	Phosphoglycerate kinase family protein
A4	at3g54050	HCEF1	4203.54	8438.89	11347.2	14927.8	814.27	1451.67	833.579	1808.97	high cyclic electron flow 1
A4	at3g04790	AT3G04790	2657.91	5297.39	7034	10976.1	334.197	1068.67	913.544	1035.92	Ribose 5-phosphate isomerase, type A protein
A6	at1g76450	AT1G76450	977.828	1395.94	1550.28	2058.76	35.8186	72.8718	45.9905	70.0992	Photosystem II reaction center PsbP family protein
A6	at1g06680	PSBP-1	1718.69	3250.38	2950.85	7568.83	718.907	918.598	595.568	1013.35	photosystem II subunit P-1
A6	at2g20260	PSAE-2	14469	22603.2	26529.5	39008.9	2523.45	5002.78	3713.26	3085.79	photosystem I subunit E-2
A6	at1g76100	PETE1	2.27569	6.09374	6.37329	26.6176	3.14488	2.49744	2.18494	5.52591	plastocyanin 1
A6	atcg01050	NDHD	0.530108	0	131.824	980.209	1.10719	NA	189.422	35.1021	NADH-Ubiquinone/plastoquinone (complex I) protein
A6	at4g02630	AT4G02630	288.795	314.866	338.016	526.437	77.8901	84.4224	46.5997	50.9275	Protein kinase superfamily protein
A6	at3g15840	PIFI	794.092	1038.61	1253.81	1581.76	180.218	166.06	111.465	131.311	post-illumination chlorophyll fluorescence increase
A6	at2g45630	AT2G45630	516.298	697.998	720.112	928.643	82.1754	62.023	54.4603	12.6844	D-isomer specific 2-hydroxyacid dehydrogenase family protein
A6	at4g38970	FBA2	9224.71	11019.1	13777.3	18140.5	643.067	986.655	492.507	1226.27	fructose-bisphosphate aldolase 2
A8	at1g76570	AT1G76570	297.913	380.433	616.516	730.276	40.4332	25.5614	52.0424	32.7897	Chlorophyll A-B binding family protein
A8	at2g40100	LHCB4.3	3543.78	7318.75	10288.2	10518	2131.39	2653.07	756.95	1051.19	light harvesting complex photosystem II
A8	at4g10340	LHCB5	868.234	2015.34	4290.32	2975.04	283.853	1172.29	717.024	598.446	light harvesting complex of photosystem II 5
A8	at1g51400	AT1G51400	411.116	1463.53	1343.24	1469.51	98.6565	1197.78	212.868	573.526	Photosystem II 5 kD protein
A8	at2g30790	PSBP-2	1552.98	2498.1	4504.25	5408.24	248.079	450.307	1257.86	582.002	photosystem II subunit P-2
A8	at5g51545	LPA2	465.916	681.553	932.976	860.537	79.3282	52.9696	84.973	35.3291	low psii accumulation2
A8	at1g19150	LHCA6	1614.43	2765.76	4175.36	4107.84	422.341	668.679	244.926	248.33	photosystem I light harvesting complex gene 6
A8	at3g16250	NDF4	1775.66	2972.97	3899.82	3131.22	220.028	1065.69	352.018	240.109	NDH-dependent cyclic electron flow 1
A8	at4g32590	AT4G32590	576.008	862.665	1141.52	1157.95	99.9647	99.3289	81.8901	34.8229	2Fe-2S ferredoxin-like superfamily protein
A8	at1g10960	ATFD1	24.5457	52.4536	88.7912	76.4335	8.70306	25.7878	12.4217	11.7739	ferredoxin 1
A8	at4g18360	AT4G18360	674.692	898.593	1422.48	1122.37	68.1985	170.923	255.886	112.397	Aldolase-type TIM barrel family protein
D1	at4g20130	PTAC14	1531.17	1039.42	775.58	354.572	71.6144	190.389	101.653	19.7705	plastid transcriptionally active 14
D10	at5g07950	AT5G07950	66.0651	41.4063	32.9349	20.3503	9.56291	7.97356	10.5116	4.37715	0
D10	at4g37920	AT4G37920	219.517	123.751	109.476	58.0842	15.8167	11.8046	14.379	9.30286	0
D10	at2g35120	AT2G35120	266.963	197.051	194.388	120.889	40.897	30.1116	44.5164	19.671	Single hybrid motif superfamily protein
D10	at4g32520	SHM3	1336.23	901.334	891.739	696.96	131.244	102.042	37.0138	42.8953	serine hydroxymethyltransferase 3
D10	at1g16300	GAPCP-2	1172.99	482.14	430.837	329.374	33.2427	38.5708	17.4647	36.5699	glyceraldehyde-3-phosphate dehydrogenase of plastid 2
D13	at1g02180	AT1G02180	467.629	323.386	252.437	357.383	44.8109	47.0918	16.3464	36.197	ferredoxin-related
D2	at2g28000	CH-CPN60A	17584.1	13275	9974.9	6538.92	1110.14	1686.71	2060.66	236.601	chaperonin-60alpha
D2	at1g55490	LEN1	22115.8	15136.6	11555.6	10702.7	1101.48	786.701	2339.37	566.323	chaperonin 60 beta
D3	at1g15700	ATPC2	47.7751	21.3758	20.7076	19.4464	11.6078	7.29055	3.98092	3.25896	ATPase, F1 complex, gamma subunit protein
D3	at3g17670	AT3G17670	211.513	141.066	106.824	115.045	10.889	29.8187	13.3005	12.3482	tetratricopeptide repeat (TPR)-containing protein
D3	at4g32360	AT4G32360	576.138	479.021	542.971	632.147	55.4144	49.2934	57.0269	59.975	Pyridine nucleotide-disulphide oxidoreductase family protein
D3	at3g09150	HY2	118.929	71.3529	51.2842	78.1306	15.8389	5.59071	6.92059	11.6077	phytochromobilin:ferredoxin oxidoreductase, chloroplast / phytochromobilin synthase (HY2)
D5	at2g01918	PQL3	749.36	651.447	486.96	165.741	53.4106	81.3409	75.7979	8.43755	PsbQ-like 3
D6	at1g05385	LPA19	275.565	369.887	475.468	272.647	16.216	43.8988	46.989	9.91111	photosystem II 11 kDa protein-related
D6	at2g30570	PSBW	59.6017	251.437	280.804	128.282	37.3851	256.31	53.5449	51.3772	photosystem II reaction center W
D6	atcg00080	PSBI	174.646	391.234	758.856	203.782	64.7929	187.013	182.861	60.2775	photosystem II reaction center protein I
D6	at1g55670	PSAG	31.8248	75.8577	134.694	46.3268	30.1743	12.4098	18.5512	4.73803	photosystem I subunit G
D6	atcg00540	PETA	457.175	1029.8	1465.1	381.131	182.584	526.07	631.484	18.953	photosynthetic electron transfer A
D6	atcg00150	ATPI	14.5151	71.1377	139.539	31.666	13.914	66.8734	10.1401	9.03413	ATPase, F0 complex, subunit A protein
D6	atcg00480	ATPB	108.108	581.675	711.809	303.019	35.2122	471.292	47.9083	43.0688	ATP synthase subunit beta
D6	atcg01080	NDHG	514.609	922.766	1401.55	544.792	182.188	446.923	223.976	60.9726	NADH:ubiquinone/plastoquinone oxidoreductase, chain 6
D6	atcg01110	NDHH	5425.85	7951.27	14499.9	3454.45	1630.82	2864.84	2865.01	855.564	NAD(P)H dehydrogenase subunit H
D6	atcg01090	NDHI	725.792	1709.69	2803.02	597.44	253.823	766.477	1029.2	103.665	NADPH dehydrogenases
D6	at2g47400	CP12-1	232.764	355.759	376.412	149.118	62.673	198.835	31.5041	52.219	CP12 domain-containing protein 1
D6	at2g39730	RCA	167.307	240.58	433.825	244.577	37.4358	56.8524	12.0478	42.8181	rubisco activase
D8	at5g45040	AT5G45040	467.402	419.71	348.959	277.182	43.8646	32.2946	68.9774	9.73898	Cytochrome c
D8	at3g12780	PGK1	2814.4	2702.79	2997.09	2799.45	208.503	244.029	417.693	215.361	phosphoglycerate kinase 1
D9	at2g28605	AT2G28605	275.748	338.952	357.298	254.881	53.5074	11.3054	20.7122	12.1665	Photosystem II reaction center PsbP family protein
D9	at5g11450	AT5G11450	1215.5	1387.11	1479.64	1044.34	124.581	112.435	112.647	37.8076	Mog1/PsbP/DUF1795-like photosystem II reaction center PsbP family protein
D9	atcg01010	NDHF	506.645	1073.09	1360.15	244.057	181.006	646.574	726.508	53.7233	NADH-Ubiquinone oxidoreductase (complex I), chain 5 protein
D9	at1g12550	AT1G12550	22.7336	19.0124	17.9973	6.09798	3.88334	5.58438	10.4016	2.14675	D-isomer specific 2-hydroxyacid dehydrogenase family protein
