# Supplementary material for: Deep Evolutionary Comparison of Gene Expression Identifies Parallel Recruitment of Trans-Factors in Two Independent Origins of C4 Photosynthesis
Source: PLoS Genet. 2014 Jun 5;10(6):e1004365. doi: 10.1371/journal.pgen.1004365 (PMC4046924; doi:10.1371/journal.pgen.1004365)
Supplement: Table S9 — Expression profiles of C4 pathway genes in C. gynandra leaf gradient. (XLSX) [file pgen.1004365.s023.xlsx]

## Sheet: legend
	Table S9: Expression profiles of C4 pathway genes in C. gynandra leaf gradient

## Sheet: C4 cycle genes
	Locus	Name	Cell type	Base	Mid	Tip	Mature	STD_Base	STD_Mid	STD_TIP	STD_Mature	Annotation
A3	AT3G01500	CA1	M	1322.58	3282.77	5771.43	4209.09	453.084	293.433	708.706	226.444	carbonic anhydrase 1.[Source:TAIR;Acc:AT3G01500]
A3	AT1G70410	CA4	M	271.042	789.116	1332	1271.13	39.3242	323.13	159.997	334.735	beta carbonic anhydrase 4.[Source:TAIR;Acc:AT1G70410]
A4	AT1G53310	PPC1	M	11965.6	28444.5	44532.5	53390.1	3322.53	1311.34	3014.56	7481.28	phosphoenolpyruvate carboxylase 1.[Source:TAIR;Acc:AT1G53310]
A10	AT2G42600	PPC2	M	5995.95	16599	28683.9	33502.4	1718.63	1060.69	743.051	8242.98	phosphoenolpyruvate carboxylase 2.[Source:TAIR;Acc:AT2G42600]
A11	AT1G08650	PEPCkinase	M	151.63	259.448	629.312	3878.61	53.8609	109.335	275.644	455.93	phosphoenolpyruvate carboxylase kinase 1
A3	AT2G30970	ASP1		153.766	348.613	569.009	507.185	46.6539	44.0401	37.9046	64.1158	aspartate aminotransferase 1.[Source:TAIR;Acc:AT2G30970]
F	AT4G31990	ASP5		1834.81	2236.71	2890.04	3021.4	107.884	300.704	359.822	191.955	aspartate aminotransferase 5.[Source:TAIR;Acc:AT4G31990]
A3	AT2G13560	NADME1	BS	14969.7	26195.4	30349.3	26818.6	2596.39	2405.59	814.709	1193.56	NAD-dependent malic enzyme 1.[Source:TAIR;Acc:AT2G13560]
A3	AT4G00570	NADME2	BS	5687.58	9696.62	11603.6	11415	697.215	878.295	853.476	524.908	NAD-dependent malic enzyme 2.[Source:TAIR;Acc:AT4G00570]
A4	AT5G46110	TPT		6465.72	15270.9	18487.4	25646.3	2045.5	1875.2	785.979	3635.1	Glucose-6-phosphate/phosphate translocator-related
A11	AT5G33320	PPT1		3008.98	4033.93	5736.16	8923.23	341.72	376.224	71.6704	944.036	Glucose-6-phosphate/phosphate translocator-related.[Source:TAIR;Acc:AT5G33320]
A13	AT2G26900	BASS2	BS	9184.2	19275.7	25761.3	15157	5064.94	2194.9	4490.72	174.578	Sodium Bile acid symporter family.[Source:TAIR;Acc:AT2G26900]
A1	AT3G19490	NHD1	BS	2421.22	4450.08	8287.02	10234.8	595.989	423.116	1210.55	775.224	sodium:hydrogen antiporter 1.[Source:TAIR;Acc:AT3G19490]
A3	AT1G17290	ALAAT1		9296.71	18038.2	24353.9	25683.6	2172.42	1608.41	2475.86	1046.15	alanine aminotransferas.[Source:TAIR;Acc:AT1G17290]
A6	AT4G15530	PPDK	M	3680.65	6602.2	8806.55	15928.5	2400.76	2181.96	236.371	1175.23	pyruvate orthophosphate dikinase.[Source:TAIR;Acc:AT4G15530]
F	AT4G21210	RP1	M	116.189	163.378	151.954	142.682	16.209	9.95095	8.29206	24.3164	PPDK regulatory protein.[Source:TAIR;Acc:AT4G21210]
A13	AT5G35170	Adenylate kinase	M	4835.16	12162.6	18219.4	11569.2	679.27	2069.98	1277.36	939.853	adenylate kinase family protein
A10	AT5G47840	AMK2	M	772.097	1199.03	2051.2	2139.19	122.13	119.753	224.816	137.98	adenosine monophosphate kinase
A13	AT5G09650	PPA	M	8849.91	14101.5	19454.7	13467.2	2647.86	562.631	997.32	278.678	Encodes a protein with inorganic pyrophosphatase activity.
A4	AT2G22500	UCP5		3798.73	6796.33	9828.61	24315.2	1123.69	139.139	1093.23	706.962	Encodes one of the mitochondrial dicarboxylate carriers (DIC): DIC1 (AT2G22500), DIC2 (AT4G24570), DIC3 (AT5G09470).
D4	AT4G24570	DIC2		186	77	47	10	81	20	17	5	Encodes one of the mitochondrial dicarboxylate carriers (DIC): DIC1 (AT2G22500), DIC2 (AT4G24570), DIC3 (AT5G09470).
A13	AT1G67090	RBCS1a	BS	625.061	1645.7	1885.74	874.115	178.882	348.904	178.063	44.4742	ribulose bisphosphate carboxylase small chain 1A.[Source:TAIR;Acc:AT1G67090]
D6	AT2G39730	RCA	BS	167.307	240.58	433.825	244.577	37.4358	56.8524	12.0478	42.8181	rubisco activase.[Source:TAIR;Acc:AT2G39730]
A4	AT1G56190	PGK	M	3185.03	5380.38	7244.6	8713.97	569.452	505.011	186.832	936.845	Phosphoglycerate kinase
A3	AT1G12900	GAPA-2	M	4004.26	8323.14	10837	11664	778.385	936.272	547.223	1085.92	glyceraldehyde 3-phosphate dehydrogenase A subunit 2
A3	AT1G42970	GAPB	M	13865.4	22303.8	27771.8	31835.1	2920.29	3414.83	976.364	3745.29	glyceraldehyde-3-phosphate dehydrogenase B subunit
A3	AT2G21170	TPI	M	3611.91	7953.82	9036.77	6764.35	841.393	1281.65	1210.07	274.184	triosephosphate isomerase
A10	AT2G21330	FBA1	BS	586.067	1093.75	1698.68	2015.91	115.367	95.593	506.233	255.15	fructose-bisphosphate aldolase 1
A11	AT4G26530	ALD	BS	98.1055	511.172	819.5	4400.29	46.3887	346.986	199.408	732.488	Aldolase superfamily protein
A6	AT4G38970	FBA2	BS	9224.71	11019.1	13777.3	18140.5	643.067	986.655	492.507	1226.27	fructose-bisphosphate aldolase 2
A4	AT3G54050	FBPase	BS	4203.54	8438.89	11347.2	14927.8	814.27	1451.67	833.579	1808.97	high cyclic electron flow 1/ 6-bisphosphate 1-phosphatase activity, 6-bisphosphate metabolic process
A4	AT3G54050	FBPP	BS	4203.54	8438.89	11347.2	14927.8	814.27	1451.67	833.579	1808.97	fructose 1,6-bisphosphate phosphatase
A3	AT3G60750	TKS1	BS	6560.28	10379.2	11653.4	12717.3	1691.68	1049.85	548.447	580.928	Transketolase
A3	AT2G45290	TKS2	BS	12906.4	21078.4	25191.4	22412.2	2060.66	2028.34	2440.65	1389.52	Transketolase
A13	AT3G55800	SBPASE	BS	10983.8	19215.1	24578.1	16965.1	1019.01	2324.78	3006.8	997.123	sedoheptulose-bisphosphatase
A4	AT3G04790	Ribose Phos Isomerase	BS	2657.91	5297.39	7034	10976.1	334.197	1068.67	913.544	1035.92	Ribose 5-phosphate isomerase
A3	AT5G61410	Ribulose P Epimerase	BS	3354	6120.84	7699.4	7790.23	561.473	488.196	459.753	264.4	D-ribulose-5-phosphate-3-epimerase
A10	AT1G32060	PRK	BS	6365.9	14583.9	20151.3	22968.2	1491.28	2546.56	1122.73	3148.93	phosphoribulokinase

## Sheet: Sorted by fliter
	Locus	Name	Cell type	Base	Mid	Tip	Mature	STD_Base	STD_Mid	STD_TIP	STD_Mature	Annotation
A1	AT3G19490	NHD1	BS	2421.22	4450.08	8287.02	10234.8	595.989	423.116	1210.55	775.224	sodium:hydrogen antiporter 1
A10	AT2G42600	PPC2	M	5995.95	16599	28683.9	33502.4	1718.63	1060.69	743.051	8242.98	phosphoenolpyruvate carboxylase 2.
A10	AT5G47840	AMK2	M	772.097	1199.03	2051.2	2139.19	122.13	119.753	224.816	137.98	adenosine monophosphate kinase
A10	AT2G21330	FBA1	BS	586.067	1093.75	1698.68	2015.91	115.367	95.593	506.233	255.15	fructose-bisphosphate aldolase 1
A10	AT1G32060	PRK	BS	6365.9	14583.9	20151.3	22968.2	1491.28	2546.56	1122.73	3148.93	phosphoribulokinase
A11	AT1G08650	PEPCk1	BS	151.63	259.448	629.312	3878.61	53.8609	109.335	275.644	455.93	phosphoenolpyruvate carboxylase kinase 1
A11	AT5G33320	PPT1	M	3008.98	4033.93	5736.16	8923.23	341.72	376.224	71.6704	944.036	Phosphoenolpyruvate / phosphate translocator-related
A11	AT4G26530	ALD	BS	98.1055	511.172	819.5	4400.29	46.3887	346.986	199.408	732.488	Aldolase superfamily protein
A13	AT2G26900	BASS2	BS	9184.2	19275.7	25761.3	15157	5064.94	2194.9	4490.72	174.578	Sodium Bile acid symporter family
A13	AT5G35170	Adenylate kinase	M	4835.16	12162.6	18219.4	11569.2	679.27	2069.98	1277.36	939.853	adenylate kinase family protein
A13	AT5G09650	PPA	M	8849.91	14101.5	19454.7	13467.2	2647.86	562.631	997.32	278.678	Encodes a protein with inorganic pyrophosphatase activity.
A13	AT1G67090	RBCS1a	BS	625.061	1645.7	1885.74	874.115	178.882	348.904	178.063	44.4742	ribulose bisphosphate carboxylase small chain 1A
A13	AT3G55800	SBPASE	BS	10983.8	19215.1	24578.1	16965.1	1019.01	2324.78	3006.8	997.123	sedoheptulose-bisphosphatase
A3	AT3G01500	CA1	M	1322.58	3282.77	5771.43	4209.09	453.084	293.433	708.706	226.444	carbonic anhydrase 1.[Source:TAIR;Acc:AT3G01500]
A3	AT1G70410	CA4	M	271.042	789.116	1332	1271.13	39.3242	323.13	159.997	334.735	beta carbonic anhydrase 4.[Source:TAIR;Acc:AT1G70410]
A3	AT2G30970	ASP1		153.766	348.613	569.009	507.185	46.6539	44.0401	37.9046	64.1158	aspartate aminotransferase 1.[Source:TAIR;Acc:AT2G30970]
A3	AT2G13560	NADME1	BS	14969.7	26195.4	30349.3	26818.6	2596.39	2405.59	814.709	1193.56	NAD-dependent malic enzyme 1.[Source:TAIR;Acc:AT2G13560]
A3	AT4G00570	NADME2	BS	5687.58	9696.62	11603.6	11415	697.215	878.295	853.476	524.908	NAD-dependent malic enzyme 2.[Source:TAIR;Acc:AT4G00570]
A3	AT1G17290	ALAAT1		9296.71	18038.2	24353.9	25683.6	2172.42	1608.41	2475.86	1046.15	alanine aminotransferas.[Source:TAIR;Acc:AT1G17290]
A3	AT1G12900	GAPA-2	M	4004.26	8323.14	10837	11664	778.385	936.272	547.223	1085.92	glyceraldehyde 3-phosphate dehydrogenase A subunit 2
A3	AT1G42970	GAPB	M	13865.4	22303.8	27771.8	31835.1	2920.29	3414.83	976.364	3745.29	glyceraldehyde-3-phosphate dehydrogenase B subunit
A3	AT2G21170	TPI	M	3611.91	7953.82	9036.77	6764.35	841.393	1281.65	1210.07	274.184	triosephosphate isomerase
A3	AT3G60750	TKS1	BS	6560.28	10379.2	11653.4	12717.3	1691.68	1049.85	548.447	580.928	Transketolase
A3	AT2G45290	TKS2	BS	12906.4	21078.4	25191.4	22412.2	2060.66	2028.34	2440.65	1389.52	Transketolase
A3	AT5G61410	Ribulose P Epimerase	BS	3354	6120.84	7699.4	7790.23	561.473	488.196	459.753	264.4	D-ribulose-5-phosphate-3-epimerase
A4	AT1G53310	PPC1	M	11965.6	28444.5	44532.5	53390.1	3322.53	1311.34	3014.56	7481.28	phosphoenolpyruvate carboxylase 1.[Source:TAIR;Acc:AT1G53310]
A4	AT5G46110	TPT		6465.72	15270.9	18487.4	25646.3	2045.5	1875.2	785.979	3635.1	Glucose-6-phosphate/phosphate translocator-related
A4	AT2G22500	UCP5		3798.73	6796.33	9828.61	24315.2	1123.69	139.139	1093.23	706.962	Encodes one of the mitochondrial dicarboxylate carriers (DIC): DIC1 (AT2G22500), DIC2 (AT4G24570), DIC3 (AT5G09470).
A4	AT1G56190	PGK	M	3185.03	5380.38	7244.6	8713.97	569.452	505.011	186.832	936.845	Phosphoglycerate kinase
A4	AT3G54050	FBPase	BS	4203.54	8438.89	11347.2	14927.8	814.27	1451.67	833.579	1808.97	high cyclic electron flow 1/ 6-bisphosphate 1-phosphatase activity, 6-bisphosphate metabolic process
A4	AT3G54050	FBPP	BS	4203.54	8438.89	11347.2	14927.8	814.27	1451.67	833.579	1808.97	fructose 1,6-bisphosphate phosphatase
A4	AT3G04790	Ribose Phos Isomerase	BS	2657.91	5297.39	7034	10976.1	334.197	1068.67	913.544	1035.92	Ribose 5-phosphate isomerase
A6	AT4G15530	PPDK	M	3680.65	6602.2	8806.55	15928.5	2400.76	2181.96	236.371	1175.23	pyruvate orthophosphate dikinase.[Source:TAIR;Acc:AT4G15530]
A6	AT4G38970	FBA2	BS	9224.71	11019.1	13777.3	18140.5	643.067	986.655	492.507	1226.27	fructose-bisphosphate aldolase 2
F	AT4G31990	ASP5		1834.81	2236.71	2890.04	3021.4	107.884	300.704	359.822	191.955	aspartate aminotransferase 5.[Source:TAIR;Acc:AT4G31990]
F	AT4G21210	RP1	M	116.189	163.378	151.954	142.682	16.209	9.95095	8.29206	24.3164	PPDK regulatory protein.[Source:TAIR;Acc:AT4G21210]
