# Supplementary material for: Deep Evolutionary Comparison of Gene Expression Identifies Parallel Recruitment of Trans-Factors in Two Independent Origins of C4 Photosynthesis
Source: PLoS Genet. 2014 Jun 5;10(6):e1004365. doi: 10.1371/journal.pgen.1004365 (PMC4046924; doi:10.1371/journal.pgen.1004365)
Supplement: Table S10 — Transcription factors showing the same behaviours in both C. gynandra and maize. (XLSX) [file pgen.1004365.s024.xlsx]

## Sheet: Legend
	Table S10: Transcription factors showing the same behaviours in both C. gynandra and maize
	Tables:
	Cleome_A_maize_A			TF present in ascending clusters of Cg and ascending clusters of Zm
	Cleome_D_maize_A			TF present in descending clusters of Cg and ascending clusters of Zm
	Cleome_A_maize_D			TF present in ascending clusters of Cg and descending clusters of Zm
	Cleome_D_maize_D			TF present in descending clusters of Cg and descending clusters of Zm

## Sheet: Cleome_A_Maize_A_TF
AT1G66140	GRMZM2G157197	C2H2	ZFP4 (ZINC FINGER PROTEIN 4); nucleic acid binding / transcription factor/ zinc ion binding	GO:0006355:regulation of transcription, DNA-dependent, GO:0005622:intracellular, GO:0008270:zinc ion binding, GO:0003700:sequence-specific DNA binding transcription factor activity, GO:0003676:nucleic acid binding,
AT3G01470	GRMZM2G021339	HB	ATHB-1 (ARABIDOPSIS THALIANA HOMEOBOX 1); DNA binding / protein homodimerization/ sequence-specific DNA binding / transcription activator/ transcription factor	GO:0005634:nucleus, GO:0003677:DNA binding, GO:0009637:response to blue light, GO:0006355:regulation of transcription, DNA-dependent, GO:0000976:transcription regulatory region sequence-specific DNA binding, GO:0009965:leaf morphogenesis, GO:0042803:protein homodimerization activity, GO:0045893:positive regulation of transcription, DNA-dependent, GO:0005515:protein binding, GO:0009651:response to…
AT3G01470	GRMZM2G002915	HB	ATHB-1 (ARABIDOPSIS THALIANA HOMEOBOX 1); DNA binding / protein homodimerization/ sequence-specific DNA binding / transcription activator/ transcription factor	GO:0005634:nucleus, GO:0003677:DNA binding, GO:0009637:response to blue light, GO:0006355:regulation of transcription, DNA-dependent, GO:0000976:transcription regulatory region sequence-specific DNA binding, GO:0009965:leaf morphogenesis, GO:0042803:protein homodimerization activity, GO:0045893:positive regulation of transcription, DNA-dependent, GO:0005515:protein binding, GO:0009651:response to…
AT3G01470	GRMZM2G122076	HB	ATHB-1 (ARABIDOPSIS THALIANA HOMEOBOX 1); DNA binding / protein homodimerization/ sequence-specific DNA binding / transcription activator/ transcription factor	GO:0005634:nucleus, GO:0003677:DNA binding, GO:0009637:response to blue light, GO:0006355:regulation of transcription, DNA-dependent, GO:0000976:transcription regulatory region sequence-specific DNA binding, GO:0009965:leaf morphogenesis, GO:0042803:protein homodimerization activity, GO:0045893:positive regulation of transcription, DNA-dependent, GO:0005515:protein binding, GO:0009651:response to…
AT2G43500	GRMZM2G031398	RWP-RK	RWP-RK domain-containing protein	GO:0005575:cellular_component, GO:0005515:protein binding, GO:0006355:regulation of transcription, DNA-dependent, GO:0003700:sequence-specific DNA binding transcription factor activity,
AT5G18240	AC234155.1_FG002	G2-like	MYR1 (MYb-related protein 1); transcription factor	GO:0005515:protein binding, GO:0003700:sequence-specific DNA binding transcription factor activity,
AT5G18240	GRMZM2G117193	G2-like	MYR1 (MYb-related protein 1); transcription factor	GO:0005515:protein binding, GO:0003700:sequence-specific DNA binding transcription factor activity,
AT2G35940	GRMZM2G458728	HB	BLH1 (BEL1-LIKE HOMEODOMAIN 1); DNA binding / protein heterodimerization/ protein homodimerization/ transcription factor	GO:0003677:DNA binding, GO:0005634:nucleus, GO:0006355:regulation of transcription, DNA-dependent, GO:0046982:protein heterodimerization activity, GO:0009610:response to symbiotic fungus, GO:0042803:protein homodimerization activity, GO:0010201:response to continuous far red light stimulus by the high-irradiance response system, GO:0005737:cytoplasm, GO:0009737:response to abscisic acid stimulus,…
AT1G21780	GRMZM2G163671	TRAF	BTB/POZ domain-containing protein	GO:0005515:protein binding, GO:0031463:Cul3-RING ubiquitin ligase complex, GO:0008150:biological_process,
AT2G05160	GRMZM2G148090	C3H	zinc finger (CCCH-type) family protein / RNA recognition motif (RRM)-containing protein	GO:0003723:RNA binding, GO:0000166:nucleotide binding, GO:0008270:zinc ion binding, GO:0008150:biological_process, GO:0003676:nucleic acid binding,
AT1G56010	GRMZM2G114850	NAC	NAC1; transcription factor	GO:0003677:DNA binding, GO:0010072:primary shoot apical meristem specification, GO:0007275:multicellular organismal development, GO:0006355:regulation of transcription, DNA-dependent, GO:0009734:auxin mediated signaling pathway, GO:0048527:lateral root development, GO:0003700:sequence-specific DNA binding transcription factor activity,
AT1G56010	GRMZM2G167018	NAC	NAC1; transcription factor	GO:0003677:DNA binding, GO:0010072:primary shoot apical meristem specification, GO:0007275:multicellular organismal development, GO:0006355:regulation of transcription, DNA-dependent, GO:0009734:auxin mediated signaling pathway, GO:0048527:lateral root development, GO:0003700:sequence-specific DNA binding transcription factor activity,
AT1G72030	GRMZM2G302778	GNAT	GCN5-related N-acetyltransferase (GNAT) family protein	GO:0008152:metabolic process, GO:0008080:N-acetyltransferase activity,
AT4G39780	GRMZM2G061487	AP2-EREBP	AP2 domain-containing transcription factor, putative	GO:0005634:nucleus, GO:0003677:DNA binding, GO:0006355:regulation of transcription, DNA-dependent, GO:0003700:sequence-specific DNA binding transcription factor activity,
AT4G39780	GRMZM2G003466	AP2-EREBP	AP2 domain-containing transcription factor, putative	GO:0005634:nucleus, GO:0003677:DNA binding, GO:0006355:regulation of transcription, DNA-dependent, GO:0003700:sequence-specific DNA binding transcription factor activity,
AT1G25440	GRMZM2G041991	C2C2-CO-like	zinc finger (B-box type) family protein	GO:0016020:membrane, GO:0005515:protein binding, GO:0006355:regulation of transcription, DNA-dependent, GO:0005622:intracellular, GO:0008270:zinc ion binding, GO:0003700:sequence-specific DNA binding transcription factor activity,
AT1G25440	GRMZM2G114137	C2C2-CO-like	zinc finger (B-box type) family protein	GO:0016020:membrane, GO:0005515:protein binding, GO:0006355:regulation of transcription, DNA-dependent, GO:0005622:intracellular, GO:0008270:zinc ion binding, GO:0003700:sequence-specific DNA binding transcription factor activity,
AT1G25440	GRMZM2G107886	C2C2-CO-like	zinc finger (B-box type) family protein	GO:0016020:membrane, GO:0005515:protein binding, GO:0006355:regulation of transcription, DNA-dependent, GO:0005622:intracellular, GO:0008270:zinc ion binding, GO:0003700:sequence-specific DNA binding transcription factor activity,
AT1G25440	GRMZM2G144346	C2C2-CO-like	zinc finger (B-box type) family protein	GO:0016020:membrane, GO:0005515:protein binding, GO:0006355:regulation of transcription, DNA-dependent, GO:0005622:intracellular, GO:0008270:zinc ion binding, GO:0003700:sequence-specific DNA binding transcription factor activity,
AT1G25440	GRMZM2G012717	C2C2-CO-like	zinc finger (B-box type) family protein	GO:0016020:membrane, GO:0005515:protein binding, GO:0006355:regulation of transcription, DNA-dependent, GO:0005622:intracellular, GO:0008270:zinc ion binding, GO:0003700:sequence-specific DNA binding transcription factor activity,
AT5G13180	GRMZM2G083347	NAC	ANAC083 (ARABIDOPSIS NAC DOMAIN CONTAINING PROTEIN 83); transcription factor	GO:0005575:cellular_component, GO:0045892:negative regulation of transcription, DNA-dependent, GO:0003677:DNA binding, GO:0010150:leaf senescence, GO:0006355:regulation of transcription, DNA-dependent, GO:0009737:response to abscisic acid stimulus, GO:0010089:xylem development, GO:0005515:protein binding, GO:0007275:multicellular organismal development, GO:0009651:response to salt stress, GO:0003…
AT5G59780	GRMZM2G047626	MYB-related	MYB59 (MYB DOMAIN PROTEIN 59); DNA binding / transcription factor	GO:0005634:nucleus, GO:0003677:DNA binding, GO:0006355:regulation of transcription, DNA-dependent, GO:0009753:response to jasmonic acid stimulus, GO:0009739:response to gibberellin stimulus, GO:0009723:response to ethylene stimulus, GO:0009751:response to salicylic acid stimulus, GO:0046686:response to cadmium ion, GO:0005515:protein binding, GO:0010200:response to chitin, GO:0003700:sequence-spe…
AT5G59780	GRMZM2G013581	MYB-related	MYB59 (MYB DOMAIN PROTEIN 59); DNA binding / transcription factor	GO:0005634:nucleus, GO:0003677:DNA binding, GO:0006355:regulation of transcription, DNA-dependent, GO:0009753:response to jasmonic acid stimulus, GO:0009739:response to gibberellin stimulus, GO:0009723:response to ethylene stimulus, GO:0009751:response to salicylic acid stimulus, GO:0046686:response to cadmium ion, GO:0005515:protein binding, GO:0010200:response to chitin, GO:0003700:sequence-spe…
AT5G59780	GRMZM2G130149	MYB-related	MYB59 (MYB DOMAIN PROTEIN 59); DNA binding / transcription factor	GO:0005634:nucleus, GO:0003677:DNA binding, GO:0006355:regulation of transcription, DNA-dependent, GO:0009753:response to jasmonic acid stimulus, GO:0009739:response to gibberellin stimulus, GO:0009723:response to ethylene stimulus, GO:0009751:response to salicylic acid stimulus, GO:0046686:response to cadmium ion, GO:0005515:protein binding, GO:0010200:response to chitin, GO:0003700:sequence-spe…
AT5G59780	GRMZM2G048136	MYB-related	MYB59 (MYB DOMAIN PROTEIN 59); DNA binding / transcription factor	GO:0005634:nucleus, GO:0003677:DNA binding, GO:0006355:regulation of transcription, DNA-dependent, GO:0009753:response to jasmonic acid stimulus, GO:0009739:response to gibberellin stimulus, GO:0009723:response to ethylene stimulus, GO:0009751:response to salicylic acid stimulus, GO:0046686:response to cadmium ion, GO:0005515:protein binding, GO:0010200:response to chitin, GO:0003700:sequence-spe…
AT4G28610	GRMZM2G162409	G2-like	PHR1 (PHOSPHATE STARVATION RESPONSE 1); transcription factor	GO:0007623:circadian rhythm, GO:0055063:sulfate ion homeostasis, GO:0016036:cellular response to phosphate starvation, GO:0005634:nucleus, GO:0006355:regulation of transcription, DNA-dependent, GO:0071486:cellular response to high light intensity, GO:0005515:protein binding, GO:0003700:sequence-specific DNA binding transcription factor activity,
AT4G28610	GRMZM2G006477	G2-like	PHR1 (PHOSPHATE STARVATION RESPONSE 1); transcription factor	GO:0007623:circadian rhythm, GO:0055063:sulfate ion homeostasis, GO:0016036:cellular response to phosphate starvation, GO:0005634:nucleus, GO:0006355:regulation of transcription, DNA-dependent, GO:0071486:cellular response to high light intensity, GO:0005515:protein binding, GO:0003700:sequence-specific DNA binding transcription factor activity,
AT1G08810	GRMZM2G108959	MYB	MYB60 (myb domain protein 60); DNA binding / transcription factor	GO:0003677:DNA binding, GO:0009414:response to water deprivation, GO:0010118:stomatal movement, GO:0006355:regulation of transcription, DNA-dependent, GO:0009416:response to light stimulus, GO:0009753:response to jasmonic acid stimulus, GO:0009737:response to abscisic acid stimulus, GO:0009751:response to salicylic acid stimulus, GO:0005515:protein binding, GO:0003700:sequence-specific DNA bindin…
AT5G67030	GRMZM2G136344	FHA	ABA1 (ABA DEFICIENT 1); zeaxanthin epoxidase	GO:0016123:xanthophyll biosynthetic process, GO:0016020:membrane, GO:0009540:zeaxanthin epoxidase [overall] activity, GO:0008152:metabolic process, GO:0009414:response to water deprivation, GO:0006970:response to osmotic stress, GO:0009408:response to heat, GO:0055114:oxidation-reduction process, GO:0010182:sugar mediated signaling pathway, GO:0009688:abscisic acid biosynthetic process, GO:000551…
AT5G67030	GRMZM5G848550	FHA	ABA1 (ABA DEFICIENT 1); zeaxanthin epoxidase	GO:0016123:xanthophyll biosynthetic process, GO:0016020:membrane, GO:0009540:zeaxanthin epoxidase [overall] activity, GO:0008152:metabolic process, GO:0009414:response to water deprivation, GO:0006970:response to osmotic stress, GO:0009408:response to heat, GO:0055114:oxidation-reduction process, GO:0010182:sugar mediated signaling pathway, GO:0009688:abscisic acid biosynthetic process, GO:000551…
AT5G67030	GRMZM2G127139	FHA	ABA1 (ABA DEFICIENT 1); zeaxanthin epoxidase	GO:0016123:xanthophyll biosynthetic process, GO:0016020:membrane, GO:0009540:zeaxanthin epoxidase [overall] activity, GO:0008152:metabolic process, GO:0009414:response to water deprivation, GO:0006970:response to osmotic stress, GO:0009408:response to heat, GO:0055114:oxidation-reduction process, GO:0010182:sugar mediated signaling pathway, GO:0009688:abscisic acid biosynthetic process, GO:000551…
AT5G24120	GRMZM2G077436	Sigma70-like	SIGE (SIGMA FACTOR E); DNA binding / DNA-directed RNA polymerase/ sigma factor/ transcription factor	GO:0003677:DNA binding, GO:0009637:response to blue light, GO:0006355:regulation of transcription, DNA-dependent, GO:0009658:chloroplast organization, GO:0045893:positive regulation of transcription, DNA-dependent, GO:0006352:transcription initiation, DNA-dependent, GO:0003899:DNA-directed RNA polymerase activity, GO:0010218:response to far red light, GO:0003700:sequence-specific DNA binding tran…
AT1G79430	GRMZM2G081671	G2-like	APL (ALTERED PHLOEM DEVELOPMENT); transcription factor/ transcription regulator	GO:0010089:xylem development, GO:0005634:nucleus, GO:0005515:protein binding, GO:0006355:regulation of transcription, DNA-dependent, GO:0010088:phloem development, GO:0003700:sequence-specific DNA binding transcription factor activity,
AT1G79430	GRMZM2G052544	G2-like	APL (ALTERED PHLOEM DEVELOPMENT); transcription factor/ transcription regulator	GO:0010089:xylem development, GO:0005634:nucleus, GO:0005515:protein binding, GO:0006355:regulation of transcription, DNA-dependent, GO:0010088:phloem development, GO:0003700:sequence-specific DNA binding transcription factor activity,
AT3G53920	GRMZM5G830932	Sigma70-like	SIGC (RNA POLYMERASE SIGMA-SUBUNIT C); DNA binding / DNA-directed RNA polymerase/ sigma factor/ transcription factor	GO:0003677:DNA binding, GO:0006355:regulation of transcription, DNA-dependent, GO:0019685:photosynthesis, dark reaction, GO:0006352:transcription initiation, DNA-dependent, GO:0003899:DNA-directed RNA polymerase activity, GO:0003700:sequence-specific DNA binding transcription factor activity, GO:0016987:sigma factor activity, GO:0009507:chloroplast,
AT5G49330	GRMZM2G701063	MYB	AtMYB111 (myb domain protein 111); DNA binding / transcription factor	GO:0003677:DNA binding, GO:0051555:flavonol biosynthetic process, GO:0005515:protein binding, GO:0006355:regulation of transcription, DNA-dependent, GO:0003700:sequence-specific DNA binding transcription factor activity,
AT1G04250	GRMZM2G004696	AUX/IAA	AXR3 (AUXIN RESISTANT 3); transcription factor	GO:0009733:response to auxin stimulus, GO:0005634:nucleus, GO:0000502:proteasome complex, GO:0042802:identical protein binding, GO:0006355:regulation of transcription, DNA-dependent, GO:0009734:auxin mediated signaling pathway, GO:0046983:protein dimerization activity, GO:0019005:SCF ubiquitin ligase complex, GO:0005515:protein binding, GO:0008180:signalosome, GO:0003700:sequence-specific DNA bin…
AT1G62310	GRMZM2G383210	Jumonji	transcription factor jumonji (jmjC) domain-containing protein	GO:0005515:protein binding, GO:0008270:zinc ion binding, GO:0003700:sequence-specific DNA binding transcription factor activity,
AT2G41940	GRMZM2G703281	C2H2	ZFP8 (ZINC FINGER PROTEIN 8); nucleic acid binding / transcription factor/ zinc ion binding	GO:0010026:trichome differentiation, GO:0006355:regulation of transcription, DNA-dependent, GO:0005622:intracellular, GO:0008270:zinc ion binding, GO:0003700:sequence-specific DNA binding transcription factor activity, GO:0003676:nucleic acid binding,
AT2G41940	GRMZM2G121151	C2H2	ZFP8 (ZINC FINGER PROTEIN 8); nucleic acid binding / transcription factor/ zinc ion binding	GO:0010026:trichome differentiation, GO:0006355:regulation of transcription, DNA-dependent, GO:0005622:intracellular, GO:0008270:zinc ion binding, GO:0003700:sequence-specific DNA binding transcription factor activity, GO:0003676:nucleic acid binding,
AT2G21530	GRMZM2G177895	FHA	forkhead-associated domain-containing protein / FHA domain-containing protein	GO:0009535:chloroplast thylakoid membrane, GO:0005515:protein binding, GO:0008150:biological_process, GO:0009507:chloroplast, GO:0009570:chloroplast stroma,
AT1G32070	GRMZM2G701207	GNAT	ATNSI (NUCLEAR SHUTTLE INTERACTING); N-acetyltransferase	GO:0005634:nucleus, GO:0008152:metabolic process, GO:0046739:spread of virus in host, GO:0008080:N-acetyltransferase activity, GO:0009405:pathogenesis, GO:0009507:chloroplast,
AT1G64860	GRMZM2G543629	Sigma70-like	SIGA (SIGMA FACTOR A); DNA binding / DNA-directed RNA polymerase/ sigma factor/ transcription factor	GO:0003677:DNA binding, GO:0006355:regulation of transcription, DNA-dependent, GO:0006352:transcription initiation, DNA-dependent, GO:0003899:DNA-directed RNA polymerase activity, GO:0005515:protein binding, GO:0003700:sequence-specific DNA binding transcription factor activity, GO:0016987:sigma factor activity, GO:0009507:chloroplast,
AT1G64860	GRMZM2G006736	Sigma70-like	SIGA (SIGMA FACTOR A); DNA binding / DNA-directed RNA polymerase/ sigma factor/ transcription factor	GO:0003677:DNA binding, GO:0006355:regulation of transcription, DNA-dependent, GO:0006352:transcription initiation, DNA-dependent, GO:0003899:DNA-directed RNA polymerase activity, GO:0005515:protein binding, GO:0003700:sequence-specific DNA binding transcription factor activity, GO:0016987:sigma factor activity, GO:0009507:chloroplast,
AT1G75250	GRMZM2G114503	MYB-related	ATRL6 (ARABIDOPSIS RAD-LIKE 6); transcription factor	GO:0003677:DNA binding, GO:0005515:protein binding, GO:0006355:regulation of transcription, DNA-dependent, GO:0003700:sequence-specific DNA binding transcription factor activity,
AT1G75250	GRMZM2G150260	MYB-related	ATRL6 (ARABIDOPSIS RAD-LIKE 6); transcription factor	GO:0003677:DNA binding, GO:0005515:protein binding, GO:0006355:regulation of transcription, DNA-dependent, GO:0003700:sequence-specific DNA binding transcription factor activity,
AT2G03500	GRMZM2G171468	G2-like	myb family transcription factor	GO:0003677:DNA binding, GO:0005515:protein binding, GO:0006355:regulation of transcription, DNA-dependent, GO:0003700:sequence-specific DNA binding transcription factor activity,
AT2G03500	GRMZM2G173882	G2-like	myb family transcription factor	GO:0003677:DNA binding, GO:0005515:protein binding, GO:0006355:regulation of transcription, DNA-dependent, GO:0003700:sequence-specific DNA binding transcription factor activity,
AT2G03500	GRMZM2G100176	G2-like	myb family transcription factor	GO:0003677:DNA binding, GO:0005515:protein binding, GO:0006355:regulation of transcription, DNA-dependent, GO:0003700:sequence-specific DNA binding transcription factor activity,
AT1G04880	GRMZM2G024976	ARID	high mobility group (HMG1/2) family protein / ARID/BRIGHT DNA-binding domain-containing protein	GO:0003677:DNA binding, GO:0005515:protein binding, GO:0006355:regulation of transcription, DNA-dependent, GO:0005622:intracellular, GO:0003700:sequence-specific DNA binding transcription factor activity,
AT5G41410	GRMZM2G064466	HB	BEL1 (BELL 1); DNA binding / protein binding / transcription factor	GO:0005634:nucleus, GO:0003677:DNA binding, GO:0009506:plasmodesma, GO:0006355:regulation of transcription, DNA-dependent, GO:0048481:ovule development, GO:0005515:protein binding, GO:0005829:cytosol, GO:0043565:sequence-specific DNA binding, GO:0003700:sequence-specific DNA binding transcription factor activity,
AT5G41410	GRMZM2G013617	HB	BEL1 (BELL 1); DNA binding / protein binding / transcription factor	GO:0005634:nucleus, GO:0003677:DNA binding, GO:0009506:plasmodesma, GO:0006355:regulation of transcription, DNA-dependent, GO:0048481:ovule development, GO:0005515:protein binding, GO:0005829:cytosol, GO:0043565:sequence-specific DNA binding, GO:0003700:sequence-specific DNA binding transcription factor activity,
AT5G41410	GRMZM2G327059	HB	BEL1 (BELL 1); DNA binding / protein binding / transcription factor	GO:0005634:nucleus, GO:0003677:DNA binding, GO:0009506:plasmodesma, GO:0006355:regulation of transcription, DNA-dependent, GO:0048481:ovule development, GO:0005515:protein binding, GO:0005829:cytosol, GO:0043565:sequence-specific DNA binding, GO:0003700:sequence-specific DNA binding transcription factor activity,
AT3G04030	GRMZM2G701218	G2-like	myb family transcription factor	GO:0005515:protein binding, GO:0003700:sequence-specific DNA binding transcription factor activity,
AT3G04030	GRMZM2G009060	G2-like	myb family transcription factor	GO:0005515:protein binding, GO:0003700:sequence-specific DNA binding transcription factor activity,
AT5G60850	GRMZM2G449950	C2C2-Dof	OBP4; DNA binding / transcription factor	GO:0005575:cellular_component, GO:0003677:DNA binding, GO:0006355:regulation of transcription, DNA-dependent, GO:0008270:zinc ion binding, GO:0003700:sequence-specific DNA binding transcription factor activity,
AT5G60850	GRMZM2G394941	C2C2-Dof	OBP4; DNA binding / transcription factor	GO:0005575:cellular_component, GO:0003677:DNA binding, GO:0006355:regulation of transcription, DNA-dependent, GO:0008270:zinc ion binding, GO:0003700:sequence-specific DNA binding transcription factor activity,
AT1G08540	GRMZM2G003182	Sigma70-like	SIG2 (RNA POLYMERASE SIGMA SUBUNIT 2); DNA binding / DNA-directed RNA polymerase/ sigma factor/ transcription factor	GO:0003677:DNA binding, GO:0009637:response to blue light, GO:0006355:regulation of transcription, DNA-dependent, GO:0006352:transcription initiation, DNA-dependent, GO:0003899:DNA-directed RNA polymerase activity, GO:0016987:sigma factor activity, GO:0003700:sequence-specific DNA binding transcription factor activity, GO:0010114:response to red light, GO:0009507:chloroplast,
AT1G08540	GRMZM2G164084	Sigma70-like	SIG2 (RNA POLYMERASE SIGMA SUBUNIT 2); DNA binding / DNA-directed RNA polymerase/ sigma factor/ transcription factor	GO:0003677:DNA binding, GO:0009637:response to blue light, GO:0006355:regulation of transcription, DNA-dependent, GO:0006352:transcription initiation, DNA-dependent, GO:0003899:DNA-directed RNA polymerase activity, GO:0016987:sigma factor activity, GO:0003700:sequence-specific DNA binding transcription factor activity, GO:0010114:response to red light, GO:0009507:chloroplast,
AT1G08540	GRMZM2G100086	Sigma70-like	SIG2 (RNA POLYMERASE SIGMA SUBUNIT 2); DNA binding / DNA-directed RNA polymerase/ sigma factor/ transcription factor	GO:0003677:DNA binding, GO:0009637:response to blue light, GO:0006355:regulation of transcription, DNA-dependent, GO:0006352:transcription initiation, DNA-dependent, GO:0003899:DNA-directed RNA polymerase activity, GO:0016987:sigma factor activity, GO:0003700:sequence-specific DNA binding transcription factor activity, GO:0010114:response to red light, GO:0009507:chloroplast,
AT1G08540	GRMZM2G143392	Sigma70-like	SIG2 (RNA POLYMERASE SIGMA SUBUNIT 2); DNA binding / DNA-directed RNA polymerase/ sigma factor/ transcription factor	GO:0003677:DNA binding, GO:0009637:response to blue light, GO:0006355:regulation of transcription, DNA-dependent, GO:0006352:transcription initiation, DNA-dependent, GO:0003899:DNA-directed RNA polymerase activity, GO:0016987:sigma factor activity, GO:0003700:sequence-specific DNA binding transcription factor activity, GO:0010114:response to red light, GO:0009507:chloroplast,
AT1G49010	GRMZM2G301642	MYB	myb family transcription factor	GO:0009733:response to auxin stimulus, GO:0003677:DNA binding, GO:0009753:response to jasmonic acid stimulus, GO:0009739:response to gibberellin stimulus, GO:0009751:response to salicylic acid stimulus, GO:0046686:response to cadmium ion, GO:0005515:protein binding, GO:0009651:response to salt stress, GO:0003700:sequence-specific DNA binding transcription factor activity,
AT1G49010	GRMZM2G456960	MYB	myb family transcription factor	GO:0009733:response to auxin stimulus, GO:0003677:DNA binding, GO:0009753:response to jasmonic acid stimulus, GO:0009739:response to gibberellin stimulus, GO:0009751:response to salicylic acid stimulus, GO:0046686:response to cadmium ion, GO:0005515:protein binding, GO:0009651:response to salt stress, GO:0003700:sequence-specific DNA binding transcription factor activity,
AT5G03510	GRMZM2G140299	C2H2	zinc finger (C2H2 type) family protein	GO:0006355:regulation of transcription, DNA-dependent, GO:0008270:zinc ion binding, GO:0005622:intracellular, GO:0003700:sequence-specific DNA binding transcription factor activity, GO:0003676:nucleic acid binding,
AT2G20570	GRMZM2G026833	G2-like	GPRI1 (GBF'S PRO-RICH REGION-INTERACTING FACTOR 1); transcription factor/ transcription regulator	GO:0007165:signal transduction, GO:0044212:transcription regulatory region DNA binding, GO:0009658:chloroplast organization, GO:0045893:positive regulation of transcription, DNA-dependent, GO:0009910:negative regulation of flower development, GO:0010380:regulation of chlorophyll biosynthetic process, GO:0005515:protein binding, GO:0003700:sequence-specific DNA binding transcription factor activit…
AT2G20570	GRMZM2G087804	G2-like	GPRI1 (GBF'S PRO-RICH REGION-INTERACTING FACTOR 1); transcription factor/ transcription regulator	GO:0007165:signal transduction, GO:0044212:transcription regulatory region DNA binding, GO:0009658:chloroplast organization, GO:0045893:positive regulation of transcription, DNA-dependent, GO:0009910:negative regulation of flower development, GO:0010380:regulation of chlorophyll biosynthetic process, GO:0005515:protein binding, GO:0003700:sequence-specific DNA binding transcription factor activit…
AT3G47500	GRMZM2G138455	C2C2-Dof	CDF3 (CYCLING DOF FACTOR 3); DNA binding / protein binding / transcription factor	GO:0003677:DNA binding, GO:0005515:protein binding, GO:0006355:regulation of transcription, DNA-dependent, GO:0008270:zinc ion binding, GO:0003700:sequence-specific DNA binding transcription factor activity,

## Sheet: Cleome_A_Maize_D_TF
AT4G17710	GRMZM2G123140	HB	HDG4 (HOMEODOMAIN GLABROUS 4); DNA binding / transcription factor	GO:0003677:DNA binding, GO:0005634:nucleus, GO:0005515:protein binding, GO:0006355:regulation of transcription, DNA-dependent, GO:0043565:sequence-specific DNA binding, GO:0003700:sequence-specific DNA binding transcription factor activity,
AT2G45660	GRMZM2G070034	MADS	AGL20 (AGAMOUS-LIKE 20); transcription factor	GO:0005634:nucleus, GO:0003677:DNA binding, GO:0009409:response to cold, GO:0006355:regulation of transcription, DNA-dependent, GO:0009739:response to gibberellin stimulus, GO:0000060:protein import into nucleus, translocation, GO:0005737:cytoplasm, GO:0046983:protein dimerization activity, GO:0009911:positive regulation of flower development, GO:0045893:positive regulation of transcription, DNA-…
AT5G62940	GRMZM2G140694	C2C2-Dof	Dof-type zinc finger domain-containing protein	GO:0005634:nucleus, GO:0003677:DNA binding, GO:0006355:regulation of transcription, DNA-dependent, GO:0045893:positive regulation of transcription, DNA-dependent, GO:0010067:procambium histogenesis, GO:0008270:zinc ion binding, GO:0003700:sequence-specific DNA binding transcription factor activity, GO:0010087:phloem or xylem histogenesis,
AT4G39780	GRMZM2G141679	AP2-EREBP	AP2 domain-containing transcription factor, putative	GO:0005634:nucleus, GO:0003677:DNA binding, GO:0006355:regulation of transcription, DNA-dependent, GO:0003700:sequence-specific DNA binding transcription factor activity,
AT5G52010	GRMZM2G086277	C2H2	zinc finger (C2H2 type) family protein	GO:0006355:regulation of transcription, DNA-dependent, GO:0005622:intracellular, GO:0008270:zinc ion binding, GO:0003700:sequence-specific DNA binding transcription factor activity, GO:0009507:chloroplast, GO:0003676:nucleic acid binding,
AT3G27010	GRMZM2G034638	TCP	AT-TCP20; transcription factor	GO:0005575:cellular_component, GO:0009653:anatomical structure morphogenesis, GO:0003700:sequence-specific DNA binding transcription factor activity,
AT2G42040	GRMZM2G033915	Orphans		GO:0003674:molecular_function, GO:0005515:protein binding, GO:0008150:biological_process,
AT1G03840	GRMZM2G058197	C2H2	MGP (Magpie); nucleic acid binding / protein binding / transcription factor/ zinc ion binding	GO:0005634:nucleus, GO:0005515:protein binding, GO:0006355:regulation of transcription, DNA-dependent, GO:0005622:intracellular, GO:0008270:zinc ion binding, GO:0003700:sequence-specific DNA binding transcription factor activity, GO:0003676:nucleic acid binding,
AT1G03840	GRMZM2G022213	C2H2	MGP (Magpie); nucleic acid binding / protein binding / transcription factor/ zinc ion binding	GO:0005634:nucleus, GO:0005515:protein binding, GO:0006355:regulation of transcription, DNA-dependent, GO:0005622:intracellular, GO:0008270:zinc ion binding, GO:0003700:sequence-specific DNA binding transcription factor activity, GO:0003676:nucleic acid binding,
AT3G58120	AC233853.1_FG002	bZIP	BZIP61; DNA binding / transcription activator/ transcription factor	GO:0003677:DNA binding, GO:0005634:nucleus, GO:0006355:regulation of transcription, DNA-dependent, GO:0043565:sequence-specific DNA binding, GO:0003700:sequence-specific DNA binding transcription factor activity, GO:0045893:positive regulation of transcription, DNA-dependent, GO:0046983:protein dimerization activity,
AT5G17300	GRMZM2G181030	MYB-related	myb family transcription factor	GO:0007623:circadian rhythm, GO:0003677:DNA binding, GO:0006355:regulation of transcription, DNA-dependent, GO:0010600:regulation of auxin biosynthetic process, GO:0009734:auxin mediated signaling pathway, GO:0009851:auxin biosynthetic process, GO:0005515:protein binding, GO:0003700:sequence-specific DNA binding transcription factor activity,

## Sheet: Cleome_D_Maize_A_TF
AT1G78930	GRMZM2G142150	mTERF	mitochondrial transcription termination factor-related / mTERF-related	GO:0003674:molecular_function, GO:0008150:biological_process, GO:0009507:chloroplast,
AT1G10120	GRMZM2G180452	bHLH	DNA binding / transcription factor	GO:0005634:nucleus, GO:0003677:DNA binding, GO:0006355:regulation of transcription, DNA-dependent, GO:0003700:sequence-specific DNA binding transcription factor activity,
AT5G18270	GRMZM2G159500	NAC	ANAC087; transcription factor	GO:0003677:DNA binding, GO:0005634:nucleus, GO:0007275:multicellular organismal development, GO:0006355:regulation of transcription, DNA-dependent, GO:0005737:cytoplasm, GO:0003700:sequence-specific DNA binding transcription factor activity,
AT5G18270	GRMZM2G018436	NAC	ANAC087; transcription factor	GO:0003677:DNA binding, GO:0005634:nucleus, GO:0007275:multicellular organismal development, GO:0006355:regulation of transcription, DNA-dependent, GO:0005737:cytoplasm, GO:0003700:sequence-specific DNA binding transcription factor activity,
AT5G18270	GRMZM2G031001	NAC	ANAC087; transcription factor	GO:0003677:DNA binding, GO:0005634:nucleus, GO:0007275:multicellular organismal development, GO:0006355:regulation of transcription, DNA-dependent, GO:0005737:cytoplasm, GO:0003700:sequence-specific DNA binding transcription factor activity,
AT2G41835	GRMZM2G081782	C2H2	zinc finger (C2H2 type, AN1-like) family protein	GO:0008270:zinc ion binding, GO:0005622:intracellular, GO:0008150:biological_process, GO:0003676:nucleic acid binding,
AT3G16500	GRMZM2G104176	AUX/IAA	PAP1 (PHYTOCHROME-ASSOCIATED PROTEIN 1); transcription factor	GO:0009733:response to auxin stimulus, GO:0005634:nucleus, GO:0006355:regulation of transcription, DNA-dependent, GO:0003700:sequence-specific DNA binding transcription factor activity, GO:0046983:protein dimerization activity,
AT3G16500	GRMZM2G057067	AUX/IAA	PAP1 (PHYTOCHROME-ASSOCIATED PROTEIN 1); transcription factor	GO:0009733:response to auxin stimulus, GO:0005634:nucleus, GO:0006355:regulation of transcription, DNA-dependent, GO:0003700:sequence-specific DNA binding transcription factor activity, GO:0046983:protein dimerization activity,
AT2G01830	GRMZM2G155767	Orphans	WOL (WOODEN LEG); cytokinin receptor/ osmosensor/ phosphoprotein phosphatase/ protein histidine kinase	GO:0016020:membrane, GO:0016310:phosphorylation, GO:0010086:embryonic root morphogenesis, GO:0071329:cellular response to sucrose stimulus, GO:0019901:protein kinase binding, GO:0009736:cytokinin mediated signaling pathway, GO:0005515:protein binding, GO:0043424:protein histidine kinase binding, GO:0004721:phosphoprotein phosphatase activity, GO:0004871:signal transducer activity, GO:0009885:tran…
AT2G01830	GRMZM5G833140	Orphans	WOL (WOODEN LEG); cytokinin receptor/ osmosensor/ phosphoprotein phosphatase/ protein histidine kinase	GO:0016020:membrane, GO:0016310:phosphorylation, GO:0010086:embryonic root morphogenesis, GO:0071329:cellular response to sucrose stimulus, GO:0019901:protein kinase binding, GO:0009736:cytokinin mediated signaling pathway, GO:0005515:protein binding, GO:0043424:protein histidine kinase binding, GO:0004721:phosphoprotein phosphatase activity, GO:0004871:signal transducer activity, GO:0009885:tran…
AT3G28910	GRMZM2G045748	MYB	MYB30 (MYB DOMAIN PROTEIN 30); DNA binding / transcription factor	GO:0009733:response to auxin stimulus, GO:0005634:nucleus, GO:0003677:DNA binding, GO:0009753:response to jasmonic acid stimulus, GO:0009739:response to gibberellin stimulus, GO:0009723:response to ethylene stimulus, GO:0009751:response to salicylic acid stimulus, GO:0005515:protein binding, GO:0009626:plant-type hypersensitive response, GO:0042761:very long-chain fatty acid biosynthetic process,…
AT4G27310	GRMZM2G081577	Orphans	zinc finger (B-box type) family protein	GO:0006355:regulation of transcription, DNA-dependent, GO:0008270:zinc ion binding, GO:0005622:intracellular, GO:0003700:sequence-specific DNA binding transcription factor activity,
AT3G56660	GRMZM2G060109	bZIP	BZIP49 (BASIC REGION/LEUCINE ZIPPER MOTIF PROTEIN 49); DNA binding / transcription factor	GO:0003677:DNA binding, GO:0006355:regulation of transcription, DNA-dependent, GO:0043565:sequence-specific DNA binding, GO:0003700:sequence-specific DNA binding transcription factor activity, GO:0046983:protein dimerization activity,
AT4G02020	GRMZM5G875502	SET	SWN (SWINGER); transcription factor	GO:0005634:nucleus, GO:0003677:DNA binding, GO:0009506:plasmodesma, GO:0006349:regulation of gene expression by genetic imprinting, GO:0010048:vernalization response, GO:0005515:protein binding, GO:0003700:sequence-specific DNA binding transcription factor activity, GO:0009960:endosperm development, GO:0003727:single-stranded RNA binding,
AT1G07540	GRMZM2G133016	MYB-related	TRFL2 (TRF-LIKE 2); DNA binding	GO:0003677:DNA binding, GO:0005515:protein binding,
AT1G07540	GRMZM2G110309	MYB-related	TRFL2 (TRF-LIKE 2); DNA binding	GO:0003677:DNA binding, GO:0005515:protein binding,
AT5G20730	GRMZM2G169820	ARF	NPH4 (NON-PHOTOTROPHIC HYPOCOTYL); DNA binding / transcription activator/ transcription factor/ transcription regulator	GO:0009733:response to auxin stimulus, GO:0003677:DNA binding, GO:0040008:regulation of growth, GO:0006355:regulation of transcription, DNA-dependent, GO:0009723:response to ethylene stimulus, GO:0009785:blue light signaling pathway, GO:0045893:positive regulation of transcription, DNA-dependent, GO:0046983:protein dimerization activity, GO:0005515:protein binding, GO:0003700:sequence-specific DN…
AT1G28520	GRMZM2G449165	VOZ	VOZ1 (VASCULAR PLANT ONE ZINC FINGER PROTEIN); transcription activator	GO:0005575:cellular_component, GO:0008150:biological_process, GO:0045893:positive regulation of transcription, DNA-dependent,
AT1G28520	GRMZM2G156016	VOZ	VOZ1 (VASCULAR PLANT ONE ZINC FINGER PROTEIN); transcription activator	GO:0005575:cellular_component, GO:0008150:biological_process, GO:0045893:positive regulation of transcription, DNA-dependent,
AT1G06040	GRMZM2G018876	Orphans	STO (SALT TOLERANCE); DNA binding / protein binding / transcription factor/ zinc ion binding	GO:0003677:DNA binding, GO:0005634:nucleus, GO:0009416:response to light stimulus, GO:0005622:intracellular, GO:0009640:photomorphogenesis, GO:0005515:protein binding, GO:0080167:response to karrikin, GO:0009651:response to salt stress, GO:0008270:zinc ion binding, GO:0003700:sequence-specific DNA binding transcription factor activity,
AT2G02080	GRMZM2G179677	C2H2	AtIDD4 (Arabidopsis thaliana Indeterminate(ID)-Domain 4); transcription factor	GO:0005622:intracellular, GO:0008270:zinc ion binding, GO:0003700:sequence-specific DNA binding transcription factor activity, GO:0009507:chloroplast,
AT2G37650	GRMZM2G163427	GRAS	scarecrow-like transcription factor 9 (SCL9)	GO:0005575:cellular_component, GO:0006355:regulation of transcription, DNA-dependent, GO:0003700:sequence-specific DNA binding transcription factor activity,
AT2G37650	GRMZM2G179325	GRAS	scarecrow-like transcription factor 9 (SCL9)	GO:0005575:cellular_component, GO:0006355:regulation of transcription, DNA-dependent, GO:0003700:sequence-specific DNA binding transcription factor activity,
AT2G37650	GRMZM2G157679	GRAS	scarecrow-like transcription factor 9 (SCL9)	GO:0005575:cellular_component, GO:0006355:regulation of transcription, DNA-dependent, GO:0003700:sequence-specific DNA binding transcription factor activity,
AT4G17570	GRMZM2G421212	C2C2-GATA	zinc finger (GATA type) family protein	GO:0006355:regulation of transcription, DNA-dependent, GO:0008270:zinc ion binding, GO:0043565:sequence-specific DNA binding, GO:0003700:sequence-specific DNA binding transcription factor activity,
AT4G17880	GRMZM2G472671	bHLH	basic helix-loop-helix (bHLH) family protein	GO:0005634:nucleus, GO:0003677:DNA binding, GO:0006355:regulation of transcription, DNA-dependent, GO:0009718:anthocyanin biosynthetic process, GO:0045893:positive regulation of transcription, DNA-dependent, GO:0043425:bHLH transcription factor binding, GO:0006952:defense response, GO:0003700:sequence-specific DNA binding transcription factor activity,
AT3G23690	GRMZM2G144275	bHLH	basic helix-loop-helix (bHLH) family protein	GO:0003677:DNA binding, GO:0006355:regulation of transcription, DNA-dependent, GO:0003700:sequence-specific DNA binding transcription factor activity,
AT2G44730	GRMZM2G428470	Trihelix	transcription factor	GO:0003677:DNA binding, GO:0006355:regulation of transcription, DNA-dependent, GO:0003700:sequence-specific DNA binding transcription factor activity, GO:0009507:chloroplast,
AT2G44730	GRMZM2G481163	Trihelix	transcription factor	GO:0003677:DNA binding, GO:0006355:regulation of transcription, DNA-dependent, GO:0003700:sequence-specific DNA binding transcription factor activity, GO:0009507:chloroplast,
AT4G40060	GRMZM2G119999	HB	ATHB16 (ARABIDOPSIS THALIANA HOMEOBOX PROTEIN 16); sequence-specific DNA binding / transcription activator/ transcription factor	GO:0030308:negative regulation of cell growth, GO:0003677:DNA binding, GO:0005634:nucleus, GO:0009637:response to blue light, GO:0006355:regulation of transcription, DNA-dependent, GO:0000976:transcription regulatory region sequence-specific DNA binding, GO:0048573:photoperiodism, flowering, GO:0045893:positive regulation of transcription, DNA-dependent, GO:0005515:protein binding, GO:0048510:reg…
AT5G39660	GRMZM2G162749	C2C2-Dof	CDF2 (CYCLING DOF FACTOR 2); DNA binding / protein binding / transcription factor	GO:0003677:DNA binding, GO:0005515:protein binding, GO:0006355:regulation of transcription, DNA-dependent, GO:0008270:zinc ion binding, GO:0003700:sequence-specific DNA binding transcription factor activity,
AT5G39660	AC155434.2_FG006	C2C2-Dof	CDF2 (CYCLING DOF FACTOR 2); DNA binding / protein binding / transcription factor	GO:0003677:DNA binding, GO:0005515:protein binding, GO:0006355:regulation of transcription, DNA-dependent, GO:0008270:zinc ion binding, GO:0003700:sequence-specific DNA binding transcription factor activity,
AT5G12850	GRMZM2G180979	C3H	zinc finger (CCCH-type) family protein	GO:0005515:protein binding, GO:0006355:regulation of transcription, DNA-dependent, GO:0008270:zinc ion binding, GO:0005737:cytoplasm, GO:0003700:sequence-specific DNA binding transcription factor activity, GO:0003676:nucleic acid binding,
AT5G12850	AC233871.1_FG008	C3H	zinc finger (CCCH-type) family protein	GO:0005515:protein binding, GO:0006355:regulation of transcription, DNA-dependent, GO:0008270:zinc ion binding, GO:0005737:cytoplasm, GO:0003700:sequence-specific DNA binding transcription factor activity, GO:0003676:nucleic acid binding,
AT2G18850	GRMZM2G045507	SET		GO:0003674:molecular_function, GO:0005515:protein binding, GO:0008150:biological_process,
AT2G26580	GRMZM2G141955	C2C2-YABBY	YAB5 (YABBY5); transcription factor	GO:0005515:protein binding, GO:0006355:regulation of transcription, DNA-dependent, GO:0003700:sequence-specific DNA binding transcription factor activity,
AT5G19310	GRMZM2G097289	SNF2	homeotic gene regulator, putative	GO:0003677:DNA binding, GO:0005524:ATP binding, GO:0004386:helicase activity, GO:0003676:nucleic acid binding,
AT5G19310	GRMZM2G102625	SNF2	homeotic gene regulator, putative	GO:0003677:DNA binding, GO:0005524:ATP binding, GO:0004386:helicase activity, GO:0003676:nucleic acid binding,
AT3G20770	GRMZM2G317584	EIL	EIN3 (ETHYLENE-INSENSITIVE3); transcription factor	GO:0003677:DNA binding, GO:0005634:nucleus, GO:0009873:ethylene mediated signaling pathway, GO:0006355:regulation of transcription, DNA-dependent, GO:0042742:defense response to bacterium, GO:0009723:response to ethylene stimulus, GO:0071281:cellular response to iron ion, GO:0010182:sugar mediated signaling pathway, GO:0005515:protein binding, GO:0003700:sequence-specific DNA binding transcriptio…
AT1G01060	GRMZM2G014902	MYB-related	LHY (LATE ELONGATED HYPOCOTYL); DNA binding / transcription factor	GO:0042754:negative regulation of circadian rhythm, GO:0009733:response to auxin stimulus, GO:0003677:DNA binding, GO:0006355:regulation of transcription, DNA-dependent, GO:0043433:negative regulation of sequence-specific DNA binding transcription factor activity, GO:0009739:response to gibberellin stimulus, GO:0009723:response to ethylene stimulus, GO:0005515:protein binding, GO:0009651:response…
AT1G01060	GRMZM2G175265	MYB-related	LHY (LATE ELONGATED HYPOCOTYL); DNA binding / transcription factor	GO:0042754:negative regulation of circadian rhythm, GO:0009733:response to auxin stimulus, GO:0003677:DNA binding, GO:0006355:regulation of transcription, DNA-dependent, GO:0043433:negative regulation of sequence-specific DNA binding transcription factor activity, GO:0009739:response to gibberellin stimulus, GO:0009723:response to ethylene stimulus, GO:0005515:protein binding, GO:0009651:response…
AT1G01060	GRMZM2G474769	MYB-related	LHY (LATE ELONGATED HYPOCOTYL); DNA binding / transcription factor	GO:0042754:negative regulation of circadian rhythm, GO:0009733:response to auxin stimulus, GO:0003677:DNA binding, GO:0006355:regulation of transcription, DNA-dependent, GO:0043433:negative regulation of sequence-specific DNA binding transcription factor activity, GO:0009739:response to gibberellin stimulus, GO:0009723:response to ethylene stimulus, GO:0005515:protein binding, GO:0009651:response…
AT2G38470	GRMZM2G449681	WRKY	WRKY33; transcription factor	GO:0009414:response to water deprivation, GO:0006355:regulation of transcription, DNA-dependent, GO:0006970:response to osmotic stress, GO:0042742:defense response to bacterium, GO:0010200:response to chitin, GO:0005515:protein binding, GO:0070370:cellular heat acclimation, GO:0043565:sequence-specific DNA binding, GO:0009651:response to salt stress, GO:0003700:sequence-specific DNA binding trans…
AT2G38470	GRMZM2G012724	WRKY	WRKY33; transcription factor	GO:0009414:response to water deprivation, GO:0006355:regulation of transcription, DNA-dependent, GO:0006970:response to osmotic stress, GO:0042742:defense response to bacterium, GO:0010200:response to chitin, GO:0005515:protein binding, GO:0070370:cellular heat acclimation, GO:0043565:sequence-specific DNA binding, GO:0009651:response to salt stress, GO:0003700:sequence-specific DNA binding trans…
AT2G38470	GRMZM2G148087	WRKY	WRKY33; transcription factor	GO:0009414:response to water deprivation, GO:0006355:regulation of transcription, DNA-dependent, GO:0006970:response to osmotic stress, GO:0042742:defense response to bacterium, GO:0010200:response to chitin, GO:0005515:protein binding, GO:0070370:cellular heat acclimation, GO:0043565:sequence-specific DNA binding, GO:0009651:response to salt stress, GO:0003700:sequence-specific DNA binding trans…
AT3G24500	GRMZM2G051135	MBF1	MBF1C (MULTIPROTEIN BRIDGING FACTOR 1C); DNA binding / transcription coactivator/ transcription factor	GO:0003677:DNA binding, GO:0009873:ethylene mediated signaling pathway, GO:0009414:response to water deprivation, GO:0006351:transcription, DNA-dependent, GO:0009723:response to ethylene stimulus, GO:0009408:response to heat, GO:0009737:response to abscisic acid stimulus, GO:0045893:positive regulation of transcription, DNA-dependent, GO:0005730:nucleolus, GO:0003713:transcription coactivator act…
AT1G10200	GRMZM2G175761	LIM	WLIM1; transcription factor/ zinc ion binding	GO:0051015:actin filament binding, GO:0051017:actin filament bundle assembly, GO:0008270:zinc ion binding, GO:0015629:actin cytoskeleton, GO:0003700:sequence-specific DNA binding transcription factor activity, GO:0005886:plasma membrane,
AT1G10200	GRMZM2G010960	LIM	WLIM1; transcription factor/ zinc ion binding	GO:0051015:actin filament binding, GO:0051017:actin filament bundle assembly, GO:0008270:zinc ion binding, GO:0015629:actin cytoskeleton, GO:0003700:sequence-specific DNA binding transcription factor activity, GO:0005886:plasma membrane,
AT3G15210	GRMZM2G438202	AP2-EREBP	ERF4 (ETHYLENE RESPONSIVE ELEMENT BINDING FACTOR 4); DNA binding / protein binding / transcription factor/ transcription repressor	GO:0010105:negative regulation of ethylene mediated signaling pathway, GO:0045892:negative regulation of transcription, DNA-dependent, GO:0003677:DNA binding, GO:0005634:nucleus, GO:0006355:regulation of transcription, DNA-dependent, GO:0009723:response to ethylene stimulus, GO:0009737:response to abscisic acid stimulus, GO:0009864:induced systemic resistance, jasmonic acid mediated signaling pat…
AT4G14540	GRMZM2G180947	CCAAT	NF-YB3 (NUCLEAR FACTOR Y, SUBUNIT B3); transcription factor	GO:0005634:nucleus, GO:0003677:DNA binding, GO:0006355:regulation of transcription, DNA-dependent, GO:0005622:intracellular, GO:0043565:sequence-specific DNA binding, GO:0003700:sequence-specific DNA binding transcription factor activity,
AT4G14540	GRMZM2G444073	CCAAT	NF-YB3 (NUCLEAR FACTOR Y, SUBUNIT B3); transcription factor	GO:0005634:nucleus, GO:0003677:DNA binding, GO:0006355:regulation of transcription, DNA-dependent, GO:0005622:intracellular, GO:0043565:sequence-specific DNA binding, GO:0003700:sequence-specific DNA binding transcription factor activity,
AT4G14540	GRMZM2G384528	CCAAT	NF-YB3 (NUCLEAR FACTOR Y, SUBUNIT B3); transcription factor	GO:0005634:nucleus, GO:0003677:DNA binding, GO:0006355:regulation of transcription, DNA-dependent, GO:0005622:intracellular, GO:0043565:sequence-specific DNA binding, GO:0003700:sequence-specific DNA binding transcription factor activity,
AT5G42820	GRMZM2G177229	C3H	U2AF35B; RNA binding / nucleic acid binding / nucleotide binding / zinc ion binding	GO:0003723:RNA binding, GO:0005634:nucleus, GO:0000166:nucleotide binding, GO:0008270:zinc ion binding, GO:0048573:photoperiodism, flowering, GO:0003676:nucleic acid binding,
AT1G51600	GRMZM2G065896	C2C2-GATA	TIFY2A; sequence-specific DNA binding / transcription factor/ zinc ion binding	GO:0005515:protein binding, GO:0006355:regulation of transcription, DNA-dependent, GO:0043565:sequence-specific DNA binding, GO:0008270:zinc ion binding, GO:0003700:sequence-specific DNA binding transcription factor activity,
AT5G62000	GRMZM2G338259	ARF	ARF2 (AUXIN RESPONSE FACTOR 2); protein binding / transcription factor	GO:0003677:DNA binding, GO:0010047:fruit dehiscence, GO:0010150:leaf senescence, GO:0006355:regulation of transcription, DNA-dependent, GO:0010227:floral organ abscission, GO:0009911:positive regulation of flower development, GO:0046983:protein dimerization activity, GO:0048481:ovule development, GO:0005515:protein binding, GO:0043565:sequence-specific DNA binding, GO:0003700:sequence-specific DN…
AT1G09530	GRMZM2G115960	bHLH	PIF3 (PHYTOCHROME INTERACTING FACTOR 3); DNA binding / protein binding / transcription factor/ transcription regulator	GO:0010017:red or far-red light signaling pathway, GO:0005634:nucleus, GO:0003677:DNA binding, GO:0031539:positive regulation of anthocyanin metabolic process, GO:0007165:signal transduction, GO:0006355:regulation of transcription, DNA-dependent, GO:0005515:protein binding, GO:0003700:sequence-specific DNA binding transcription factor activity, GO:0009639:response to red or far red light, GO:0009…
AT4G26640	GRMZM2G398506	WRKY	WRKY20; transcription factor	GO:0009611:response to wounding, GO:0006355:regulation of transcription, DNA-dependent, GO:0043565:sequence-specific DNA binding, GO:0009961:response to 1-aminocyclopropane-1-carboxylic acid, GO:0003700:sequence-specific DNA binding transcription factor activity, GO:0045893:positive regulation of transcription, DNA-dependent,
AT5G12330	GRMZM2G077752	SRS	LRP1 (LATERAL ROOT PRIMORDIUM 1); protein homodimerization	GO:0005575:cellular_component, GO:0009733:response to auxin stimulus, GO:0048364:root development, GO:0042803:protein homodimerization activity,
AT3G12680	GRMZM2G039889	C3H	HUA1 (ENHANCER OF AG-4 1); RNA binding	GO:0001709:cell fate determination, GO:0005634:nucleus, GO:0003723:RNA binding, GO:0008270:zinc ion binding, GO:0003676:nucleic acid binding,
AT2G02070	GRMZM2G179677	C2H2	AtIDD5 (Arabidopsis thaliana Indeterminate(ID)-Domain 5); nucleic acid binding / transcription factor/ zinc ion binding	GO:0006355:regulation of transcription, DNA-dependent, GO:0005622:intracellular, GO:0008270:zinc ion binding, GO:0003700:sequence-specific DNA binding transcription factor activity, GO:0009507:chloroplast, GO:0003676:nucleic acid binding,
AT2G02070	GRMZM5G884137	C2H2	AtIDD5 (Arabidopsis thaliana Indeterminate(ID)-Domain 5); nucleic acid binding / transcription factor/ zinc ion binding	GO:0006355:regulation of transcription, DNA-dependent, GO:0005622:intracellular, GO:0008270:zinc ion binding, GO:0003700:sequence-specific DNA binding transcription factor activity, GO:0009507:chloroplast, GO:0003676:nucleic acid binding,
AT1G14440	GRMZM5G821755	zf-HD	AtHB31 (ARABIDOPSIS THALIANA HOMEOBOX PROTEIN 31); DNA binding / transcription factor	GO:0005575:cellular_component, GO:0003700:sequence-specific DNA binding transcription factor activity,
AT2G03470	GRMZM2G100431	MYB-related	myb family transcription factor / ELM2 domain-containing protein	GO:0003677:DNA binding, GO:0005634:nucleus,
AT5G50915	GRMZM2G145579	bHLH	basic helix-loop-helix (bHLH) family protein	GO:0003677:DNA binding, GO:0009739:response to gibberellin stimulus, GO:0003700:sequence-specific DNA binding transcription factor activity,
AT3G55370	AC233935.1_FG005	C2C2-Dof	OBP3 (OBF-BINDING PROTEIN 3); DNA binding / transcription factor	GO:0003677:DNA binding, GO:0005634:nucleus, GO:0006355:regulation of transcription, DNA-dependent, GO:0008270:zinc ion binding, GO:0009640:photomorphogenesis, GO:0003700:sequence-specific DNA binding transcription factor activity, GO:0045893:positive regulation of transcription, DNA-dependent,
AT3G55370	GRMZM2G179069	C2C2-Dof	OBP3 (OBF-BINDING PROTEIN 3); DNA binding / transcription factor	GO:0003677:DNA binding, GO:0005634:nucleus, GO:0006355:regulation of transcription, DNA-dependent, GO:0008270:zinc ion binding, GO:0009640:photomorphogenesis, GO:0003700:sequence-specific DNA binding transcription factor activity, GO:0045893:positive regulation of transcription, DNA-dependent,
AT3G11200	GRMZM2G148810	Alfin-like	AL2 (ALFIN-LIKE 2); DNA binding / methylated histone residue binding	GO:0003677:DNA binding, GO:0005634:nucleus, GO:0005515:protein binding, GO:0005829:cytosol, GO:0006355:regulation of transcription, DNA-dependent, GO:0008270:zinc ion binding, GO:0035064:methylated histone residue binding,
AT2G47900	GRMZM2G378907	TUB	AtTLP3 (TUBBY LIKE PROTEIN 3); phosphoric diester hydrolase/ transcription factor	GO:0005575:cellular_component, GO:0008081:phosphoric diester hydrolase activity, GO:0005515:protein binding, GO:0006355:regulation of transcription, DNA-dependent, GO:0003700:sequence-specific DNA binding transcription factor activity,
AT1G34370	GRMZM2G129428	C2H2	STOP1 (sensitive to proton rhizotoxicity 1); nucleic acid binding / transcription factor/ zinc ion binding	GO:0010044:response to aluminum ion, GO:0005634:nucleus, GO:0006355:regulation of transcription, DNA-dependent, GO:0005622:intracellular, GO:0003676:nucleic acid binding, GO:0010447:response to acidity, GO:0008270:zinc ion binding, GO:0003700:sequence-specific DNA binding transcription factor activity,
AT1G34370	GRMZM2G075956	C2H2	STOP1 (sensitive to proton rhizotoxicity 1); nucleic acid binding / transcription factor/ zinc ion binding	GO:0010044:response to aluminum ion, GO:0005634:nucleus, GO:0006355:regulation of transcription, DNA-dependent, GO:0005622:intracellular, GO:0003676:nucleic acid binding, GO:0010447:response to acidity, GO:0008270:zinc ion binding, GO:0003700:sequence-specific DNA binding transcription factor activity,
AT3G15500	GRMZM2G079632	NAC	ANAC055 (ARABIDOPSIS NAC DOMAIN CONTAINING PROTEIN 55); transcription factor	GO:0005575:cellular_component, GO:0003677:DNA binding, GO:0009414:response to water deprivation, GO:0006355:regulation of transcription, DNA-dependent, GO:0005515:protein binding, GO:0009867:jasmonic acid mediated signaling pathway, GO:0007275:multicellular organismal development, GO:0003700:sequence-specific DNA binding transcription factor activity,
AT3G08505	GRMZM2G399901	C3H	zinc finger (CCCH-type/C3HC4-type RING finger) family protein	GO:0005515:protein binding, GO:0008270:zinc ion binding, GO:0003676:nucleic acid binding,
AT2G26150	GRMZM2G003489	HSF	ATHSFA2; DNA binding / transcription factor	GO:0071456:cellular response to hypoxia, GO:0003677:DNA binding, GO:0010286:heat acclimation, GO:0006355:regulation of transcription, DNA-dependent, GO:0034620:cellular response to unfolded protein, GO:0045893:positive regulation of transcription, DNA-dependent, GO:0012505:endomembrane system, GO:0010200:response to chitin, GO:0005515:protein binding, GO:0043565:sequence-specific DNA binding, GO:…
AT2G25900	GRMZM2G093404	C3H	ATCTH; transcription factor	GO:0003677:DNA binding, GO:0003723:RNA binding, GO:0006355:regulation of transcription, DNA-dependent, GO:0008270:zinc ion binding, GO:0005737:cytoplasm, GO:0003700:sequence-specific DNA binding transcription factor activity, GO:0003676:nucleic acid binding,
AT1G32150	GRMZM2G019106	bZIP	bZIP transcription factor family protein	GO:0003677:DNA binding, GO:0005634:nucleus, GO:0006355:regulation of transcription, DNA-dependent, GO:0043565:sequence-specific DNA binding, GO:0006351:transcription, DNA-dependent, GO:0003700:sequence-specific DNA binding transcription factor activity, GO:0046983:protein dimerization activity,
AT4G19660	GRMZM2G076450	TRAF	NPR4 (NPR1-like protein 4); protein binding	GO:0050832:defense response to fungus, GO:0005634:nucleus, GO:0009817:defense response to fungus, incompatible interaction, GO:0009620:response to fungus, GO:0042742:defense response to bacterium, GO:0009816:defense response to bacterium, incompatible interaction, GO:0005515:protein binding, GO:2000031:regulation of salicylic acid mediated signaling pathway, GO:2000022:regulation of jasmonic acid…
AT4G22950	GRMZM2G320549	MADS	AGL19 (AGAMOUS-LIKE 19); transcription factor	GO:0003677:DNA binding, GO:0005634:nucleus, GO:0006355:regulation of transcription, DNA-dependent, GO:0010048:vernalization response, GO:0046983:protein dimerization activity, GO:0005515:protein binding, GO:0048510:regulation of timing of transition from vegetative to reproductive phase, GO:0003700:sequence-specific DNA binding transcription factor activity,
AT4G22360	GRMZM2G124502	SWI/SNF-BAF60b	SWIB complex BAF60b domain-containing protein	GO:0003674:molecular_function, GO:0005515:protein binding, GO:0008150:biological_process,
AT1G53910	GRMZM2G110333	AP2-EREBP	RAP2.12; DNA binding / transcription factor	GO:0005634:nucleus, GO:0003677:DNA binding, GO:0006355:regulation of transcription, DNA-dependent, GO:0070483:detection of hypoxia, GO:0005886:plasma membrane, GO:0003700:sequence-specific DNA binding transcription factor activity, GO:0001666:response to hypoxia,
AT1G53910	GRMZM2G018398	AP2-EREBP	RAP2.12; DNA binding / transcription factor	GO:0005634:nucleus, GO:0003677:DNA binding, GO:0006355:regulation of transcription, DNA-dependent, GO:0070483:detection of hypoxia, GO:0005886:plasma membrane, GO:0003700:sequence-specific DNA binding transcription factor activity, GO:0001666:response to hypoxia,
AT1G24040	GRMZM2G057554	GNAT	GCN5-related N-acetyltransferase (GNAT) family protein	GO:0008152:metabolic process, GO:0008080:N-acetyltransferase activity, GO:0009507:chloroplast,
AT5G08790	GRMZM2G068973	NAC	ATAF2; transcription activator	GO:0009611:response to wounding, GO:0003677:DNA binding, GO:0005634:nucleus, GO:0009620:response to fungus, GO:0008361:regulation of cell size, GO:0006355:regulation of transcription, DNA-dependent, GO:0009416:response to light stimulus, GO:0009753:response to jasmonic acid stimulus, GO:0009751:response to salicylic acid stimulus, GO:0009744:response to sucrose stimulus, GO:0043424:protein histid…
AT5G08790	GRMZM2G162739	NAC	ATAF2; transcription activator	GO:0009611:response to wounding, GO:0003677:DNA binding, GO:0005634:nucleus, GO:0009620:response to fungus, GO:0008361:regulation of cell size, GO:0006355:regulation of transcription, DNA-dependent, GO:0009416:response to light stimulus, GO:0009753:response to jasmonic acid stimulus, GO:0009751:response to salicylic acid stimulus, GO:0009744:response to sucrose stimulus, GO:0043424:protein histid…
AT5G08790	GRMZM2G079632	NAC	ATAF2; transcription activator	GO:0009611:response to wounding, GO:0003677:DNA binding, GO:0005634:nucleus, GO:0009620:response to fungus, GO:0008361:regulation of cell size, GO:0006355:regulation of transcription, DNA-dependent, GO:0009416:response to light stimulus, GO:0009753:response to jasmonic acid stimulus, GO:0009751:response to salicylic acid stimulus, GO:0009744:response to sucrose stimulus, GO:0043424:protein histid…
AT5G08790	GRMZM2G347043	NAC	ATAF2; transcription activator	GO:0009611:response to wounding, GO:0003677:DNA binding, GO:0005634:nucleus, GO:0009620:response to fungus, GO:0008361:regulation of cell size, GO:0006355:regulation of transcription, DNA-dependent, GO:0009416:response to light stimulus, GO:0009753:response to jasmonic acid stimulus, GO:0009751:response to salicylic acid stimulus, GO:0009744:response to sucrose stimulus, GO:0043424:protein histid…
AT2G25620	GRMZM2G108147	DBP	protein phosphatase 2C, putative / PP2C, putative	GO:0008287:protein serine/threonine phosphatase complex, GO:0050688:regulation of defense response to virus, GO:0006470:protein dephosphorylation, GO:0003824:catalytic activity, GO:0004722:protein serine/threonine phosphatase activity,
AT2G25620	GRMZM2G180430	DBP	protein phosphatase 2C, putative / PP2C, putative	GO:0008287:protein serine/threonine phosphatase complex, GO:0050688:regulation of defense response to virus, GO:0006470:protein dephosphorylation, GO:0003824:catalytic activity, GO:0004722:protein serine/threonine phosphatase activity,
AT5G25190	GRMZM2G104260	AP2-EREBP	ethylene-responsive element-binding protein, putative	GO:0005634:nucleus, GO:0003677:DNA binding, GO:0009873:ethylene mediated signaling pathway, GO:0006355:regulation of transcription, DNA-dependent, GO:0003700:sequence-specific DNA binding transcription factor activity,
AT1G43700	GRMZM2G079365	bZIP	VIP1 (VIRE2-INTERACTING PROTEIN 1); protein binding / transcription factor	GO:0005634:nucleus, GO:0006355:regulation of transcription, DNA-dependent, GO:0008272:sulfate transport, GO:0051170:nuclear import, GO:0046983:protein dimerization activity, GO:0009970:cellular response to sulfate starvation, GO:0051019:mitogen-activated protein kinase binding, GO:0005515:protein binding, GO:0080134:regulation of response to stress, GO:0045596:negative regulation of cell differen…
AT1G77450	GRMZM2G123667	NAC	anac032 (Arabidopsis NAC domain containing protein 32); transcription factor	GO:0005634:nucleus, GO:0003677:DNA binding, GO:0007275:multicellular organismal development, GO:0006355:regulation of transcription, DNA-dependent, GO:0003700:sequence-specific DNA binding transcription factor activity,
AT1G72360	GRMZM2G052667	AP2-EREBP	ethylene-responsive element-binding protein, putative	GO:0071456:cellular response to hypoxia, GO:0003677:DNA binding, GO:0005634:nucleus, GO:0034059:response to anoxia, GO:0009873:ethylene mediated signaling pathway, GO:0006355:regulation of transcription, DNA-dependent, GO:0003700:sequence-specific DNA binding transcription factor activity, GO:0071369:cellular response to ethylene stimulus,
AT5G63160	GRMZM2G121115	TRAF	BT1 (BTB AND TAZ DOMAIN PROTEIN 1); protein binding / transcription regulator	GO:0005634:nucleus, GO:0009733:response to auxin stimulus, GO:0009555:pollen development, GO:0004402:histone acetyltransferase activity, GO:0006355:regulation of transcription, DNA-dependent, GO:0005737:cytoplasm, GO:0042542:response to hydrogen peroxide, GO:0009751:response to salicylic acid stimulus, GO:0005515:protein binding, GO:0003712:transcription cofactor activity, GO:0008270:zinc ion bin…
AT2G47070	GRMZM2G133646	SBP	SPL1 (SQUAMOSA PROMOTER BINDING PROTEIN-LIKE 1); DNA binding / transcription factor	GO:0005634:nucleus, GO:0003677:DNA binding, GO:0005515:protein binding, GO:0006355:regulation of transcription, DNA-dependent, GO:0003700:sequence-specific DNA binding transcription factor activity,
AT2G47070	GRMZM2G081127	SBP	SPL1 (SQUAMOSA PROMOTER BINDING PROTEIN-LIKE 1); DNA binding / transcription factor	GO:0005634:nucleus, GO:0003677:DNA binding, GO:0005515:protein binding, GO:0006355:regulation of transcription, DNA-dependent, GO:0003700:sequence-specific DNA binding transcription factor activity,
AT1G01720	GRMZM2G180328	NAC	ATAF1; transcription activator/ transcription factor	GO:0009611:response to wounding, GO:0003677:DNA binding, GO:0007275:multicellular organismal development, GO:0006355:regulation of transcription, DNA-dependent, GO:0009788:negative regulation of abscisic acid mediated signaling pathway, GO:0003700:sequence-specific DNA binding transcription factor activity,
AT1G01720	GRMZM2G014653	NAC	ATAF1; transcription activator/ transcription factor	GO:0009611:response to wounding, GO:0003677:DNA binding, GO:0007275:multicellular organismal development, GO:0006355:regulation of transcription, DNA-dependent, GO:0009788:negative regulation of abscisic acid mediated signaling pathway, GO:0003700:sequence-specific DNA binding transcription factor activity,
AT4G38180	GRMZM2G048987	FAR1	FRS5 (FAR1-related sequence 5); zinc ion binding	GO:0005575:cellular_component, GO:0008270:zinc ion binding, GO:0009639:response to red or far red light,
AT3G23050	GRMZM2G079200	AUX/IAA	IAA7 (INDOLE-3-ACETIC ACID 7); transcription factor	GO:0009611:response to wounding, GO:0009733:response to auxin stimulus, GO:0005634:nucleus, GO:0000502:proteasome complex, GO:0009414:response to water deprivation, GO:0040008:regulation of growth, GO:0006355:regulation of transcription, DNA-dependent, GO:0009753:response to jasmonic acid stimulus, GO:0046983:protein dimerization activity, GO:0019005:SCF ubiquitin ligase complex, GO:0009630:gravi…
AT1G52150	AC187157.4_FG005	HB	ATHB-15; DNA binding / transcription factor	GO:0003677:DNA binding, GO:0005634:nucleus, GO:0009855:determination of bilateral symmetry, GO:0006355:regulation of transcription, DNA-dependent, GO:0009965:leaf morphogenesis, GO:0010075:regulation of meristem growth, GO:0010014:meristem initiation, GO:0048263:determination of dorsal identity, GO:0009887:organ morphogenesis, GO:0005515:protein binding, GO:0080060:integument development, GO:0043…
AT4G37790	GRMZM2G131476	HB	HAT22; transcription factor	GO:0005634:nucleus, GO:0003677:DNA binding, GO:0005515:protein binding, GO:0006355:regulation of transcription, DNA-dependent, GO:0009735:response to cytokinin stimulus, GO:0043565:sequence-specific DNA binding, GO:0003700:sequence-specific DNA binding transcription factor activity,
AT4G37790	GRMZM2G126808	HB	HAT22; transcription factor	GO:0005634:nucleus, GO:0003677:DNA binding, GO:0005515:protein binding, GO:0006355:regulation of transcription, DNA-dependent, GO:0009735:response to cytokinin stimulus, GO:0043565:sequence-specific DNA binding, GO:0003700:sequence-specific DNA binding transcription factor activity,
AT5G62920	GRMZM2G040736	Orphans	ARR6 (RESPONSE REGULATOR 6); transcription regulator/ two-component response regulator	GO:0005634:nucleus, GO:0006355:regulation of transcription, DNA-dependent, GO:0005622:intracellular, GO:0009736:cytokinin mediated signaling pathway, GO:0000160:two-component signal transduction system (phosphorelay), GO:0005515:protein binding, GO:0009735:response to cytokinin stimulus, GO:0000156:two-component response regulator activity,
AT3G48360	GRMZM2G121115	TRAF	BT2 (BTB AND TAZ DOMAIN PROTEIN 2); protein binding / transcription factor/ transcription regulator	GO:0009733:response to auxin stimulus, GO:0009555:pollen development, GO:0009738:abscisic acid mediated signaling pathway, GO:0006355:regulation of transcription, DNA-dependent, GO:0051973:positive regulation of telomerase activity, GO:0005737:cytoplasm, GO:0010182:sugar mediated signaling pathway, GO:0005515:protein binding, GO:0080134:regulation of response to stress, GO:0008270:zinc ion bindin…
AT3G54390	GRMZM2G375307	Trihelix	transcription factor	GO:0005575:cellular_component, GO:0006355:regulation of transcription, DNA-dependent, GO:0003700:sequence-specific DNA binding transcription factor activity,
AT3G54390	GRMZM2G153575	Trihelix	transcription factor	GO:0005575:cellular_component, GO:0006355:regulation of transcription, DNA-dependent, GO:0003700:sequence-specific DNA binding transcription factor activity,
AT2G24260	GRMZM2G116785	bHLH	basic helix-loop-helix (bHLH) family protein	GO:0003677:DNA binding, GO:0006355:regulation of transcription, DNA-dependent, GO:0003700:sequence-specific DNA binding transcription factor activity, GO:0080147:root hair cell development,
AT3G13040	GRMZM2G083472	G2-like	myb family transcription factor	GO:0005515:protein binding, GO:0006355:regulation of transcription, DNA-dependent, GO:0003700:sequence-specific DNA binding transcription factor activity,
AT3G13040	GRMZM2G010920	G2-like	myb family transcription factor	GO:0005515:protein binding, GO:0006355:regulation of transcription, DNA-dependent, GO:0003700:sequence-specific DNA binding transcription factor activity,
AT1G01030	GRMZM2G082227	ABI3VP1	NGA3 (NGATHA3); transcription factor	GO:0005575:cellular_component, GO:0009908:flower development, GO:0003677:DNA binding, GO:0006355:regulation of transcription, DNA-dependent, GO:0003700:sequence-specific DNA binding transcription factor activity, GO:0048366:leaf development,
AT4G17500	GRMZM2G080516	AP2-EREBP	ATERF-1 (ETHYLENE RESPONSIVE ELEMENT BINDING FACTOR 1); DNA binding / transcription activator/ transcription factor	GO:0003677:DNA binding, GO:0005643:nuclear pore, GO:0010200:response to chitin, GO:0006355:regulation of transcription, DNA-dependent, GO:0003700:sequence-specific DNA binding transcription factor activity, GO:0045893:positive regulation of transcription, DNA-dependent,
AT3G47640	GRMZM2G350312	bHLH	basic helix-loop-helix (bHLH) family protein	GO:0010106:cellular response to iron ion starvation, GO:0003677:DNA binding, GO:0055072:iron ion homeostasis, GO:0006355:regulation of transcription, DNA-dependent, GO:0003700:sequence-specific DNA binding transcription factor activity, GO:0009507:chloroplast,
AT3G47640	GRMZM2G133675	bHLH	basic helix-loop-helix (bHLH) family protein	GO:0010106:cellular response to iron ion starvation, GO:0003677:DNA binding, GO:0055072:iron ion homeostasis, GO:0006355:regulation of transcription, DNA-dependent, GO:0003700:sequence-specific DNA binding transcription factor activity, GO:0009507:chloroplast,
AT1G32810	GRMZM2G013765	PHD	protein binding / zinc ion binding	GO:0005515:protein binding, GO:0008270:zinc ion binding,
AT1G32810	GRMZM2G455816	PHD	protein binding / zinc ion binding	GO:0005515:protein binding, GO:0008270:zinc ion binding,
AT5G11260	GRMZM2G137046	bZIP	HY5 (ELONGATED HYPOCOTYL 5); DNA binding / double-stranded DNA binding / transcription factor	GO:0010017:red or far-red light signaling pathway, GO:0003677:DNA binding, GO:0006355:regulation of transcription, DNA-dependent, GO:0003690:double-stranded DNA binding, GO:0009640:photomorphogenesis, GO:0046983:protein dimerization activity, GO:0005515:protein binding, GO:0010218:response to far red light, GO:0043565:sequence-specific DNA binding, GO:0009963:positive regulation of flavonoid bios…
AT5G11260	GRMZM2G140355	bZIP	HY5 (ELONGATED HYPOCOTYL 5); DNA binding / double-stranded DNA binding / transcription factor	GO:0010017:red or far-red light signaling pathway, GO:0003677:DNA binding, GO:0006355:regulation of transcription, DNA-dependent, GO:0003690:double-stranded DNA binding, GO:0009640:photomorphogenesis, GO:0046983:protein dimerization activity, GO:0005515:protein binding, GO:0010218:response to far red light, GO:0043565:sequence-specific DNA binding, GO:0009963:positive regulation of flavonoid bios…
AT4G24060	GRMZM2G010290	C2C2-Dof	Dof-type zinc finger domain-containing protein	GO:0005575:cellular_component, GO:0003677:DNA binding, GO:0006355:regulation of transcription, DNA-dependent, GO:0008270:zinc ion binding, GO:0003700:sequence-specific DNA binding transcription factor activity,
AT3G47620	GRMZM2G142751	TCP	AtTCP14 (TEOSINTE BRANCHED1, CYCLOIDEA and PCF (TCP) 14); transcription factor	GO:0005575:cellular_component, GO:0010229:inflorescence development, GO:0006355:regulation of transcription, DNA-dependent, GO:0009739:response to gibberellin stimulus, GO:0010029:regulation of seed germination, GO:0009737:response to abscisic acid stimulus, GO:0008283:cell proliferation, GO:0005515:protein binding, GO:0009735:response to cytokinin stimulus, GO:0031347:regulation of defense respo…
AT1G71930	AC212859.3_FG008	NAC	VND7 (VASCULAR RELATED NAC-DOMAIN PROTEIN 7); transcription activator/ transcription factor/ transcription regulator	GO:0003677:DNA binding, GO:0005634:nucleus, GO:0009741:response to brassinosteroid stimulus, GO:0006355:regulation of transcription, DNA-dependent, GO:0009737:response to abscisic acid stimulus, GO:0045893:positive regulation of transcription, DNA-dependent, GO:0010089:xylem development, GO:0007275:multicellular organismal development, GO:0009735:response to cytokinin stimulus, GO:0003700:sequenc…
AT3G24520	GRMZM2G105348	HSF	AT-HSFC1; DNA binding / transcription factor	GO:0005634:nucleus, GO:0003677:DNA binding, GO:0006355:regulation of transcription, DNA-dependent, GO:0043565:sequence-specific DNA binding, GO:0003700:sequence-specific DNA binding transcription factor activity,
AT4G24020	GRMZM2G375675	RWP-RK	NLP7 (NIN LIKE PROTEIN 7); transcription factor	GO:0042128:nitrate assimilation, GO:0005634:nucleus, GO:0009414:response to water deprivation, GO:0005515:protein binding, GO:0010118:stomatal movement, GO:0010167:response to nitrate, GO:0003700:sequence-specific DNA binding transcription factor activity,
AT1G61660	GRMZM2G155217	bHLH	basic helix-loop-helix (bHLH) family protein	GO:0003677:DNA binding, GO:0003700:sequence-specific DNA binding transcription factor activity,
AT1G61660	GRMZM2G313058	bHLH	basic helix-loop-helix (bHLH) family protein	GO:0003677:DNA binding, GO:0003700:sequence-specific DNA binding transcription factor activity,
AT1G61660	GRMZM2G440529	bHLH	basic helix-loop-helix (bHLH) family protein	GO:0003677:DNA binding, GO:0003700:sequence-specific DNA binding transcription factor activity,
AT3G57300	GRMZM2G469162	SNF2	INO80 (INO80 ORTHOLOG); ATP binding / DNA binding / helicase/ nucleic acid binding	GO:0003677:DNA binding, GO:0005524:ATP binding, GO:0006355:regulation of transcription, DNA-dependent, GO:0016444:somatic cell DNA recombination, GO:0004386:helicase activity, GO:0003676:nucleic acid binding, GO:0016817:hydrolase activity, acting on acid anhydrides, GO:0045739:positive regulation of DNA repair,
AT2G28550	GRMZM2G416701	AP2-EREBP	RAP2.7 (RELATED TO AP2.7); DNA binding / transcription factor	GO:0009887:organ morphogenesis, GO:0005634:nucleus, GO:0003677:DNA binding, GO:0006355:regulation of transcription, DNA-dependent, GO:0003700:sequence-specific DNA binding transcription factor activity, GO:0010228:vegetative to reproductive phase transition of meristem,
AT3G61600	GRMZM2G038691	TRAF	ATPOB1; protein binding	GO:0005575:cellular_component, GO:0005515:protein binding, GO:0008150:biological_process,
AT1G67710	GRMZM2G177220	ARR-B	ARR11 (RESPONSE REGULATOR 11); transcription factor/ two-component response regulator	GO:0006355:regulation of transcription, DNA-dependent, GO:0005622:intracellular, GO:0009736:cytokinin mediated signaling pathway, GO:0000160:two-component signal transduction system (phosphorelay), GO:0005515:protein binding, GO:0009735:response to cytokinin stimulus, GO:0003700:sequence-specific DNA binding transcription factor activity, GO:0000156:two-component response regulator activity,
AT1G19270	GRMZM2G099328	Orphans	DA1 (DA 1); ubiquitin binding	GO:0043130:ubiquitin binding, GO:0046621:negative regulation of organ growth, GO:0048317:seed morphogenesis, GO:0008270:zinc ion binding, GO:0048482:ovule morphogenesis,
AT1G19270	GRMZM2G342105	Orphans	DA1 (DA 1); ubiquitin binding	GO:0043130:ubiquitin binding, GO:0046621:negative regulation of organ growth, GO:0048317:seed morphogenesis, GO:0008270:zinc ion binding, GO:0048482:ovule morphogenesis,
AT5G67480	GRMZM5G807064	TAZ	BT4 (BTB AND TAZ DOMAIN PROTEIN 4); protein binding / transcription regulator	GO:0009733:response to auxin stimulus, GO:0006355:regulation of transcription, DNA-dependent, GO:0009739:response to gibberellin stimulus, GO:0005737:cytoplasm, GO:0005515:protein binding, GO:0003712:transcription cofactor activity, GO:0008270:zinc ion binding, GO:0009651:response to salt stress, GO:0005516:calmodulin binding, GO:0009611:response to wounding, GO:0005634:nucleus, GO:0004402:histon…
AT3G12250	GRMZM2G174284	bZIP	TGA6 (TGACG MOTIF-BINDING FACTOR 6); DNA binding / transcription factor	GO:0003677:DNA binding, GO:0006355:regulation of transcription, DNA-dependent, GO:0009410:response to xenobiotic stimulus, GO:0009627:systemic acquired resistance, GO:0003676:nucleic acid binding, GO:0046983:protein dimerization activity, GO:0046872:metal ion binding, GO:0016787:hydrolase activity, GO:0005515:protein binding, GO:0043565:sequence-specific DNA binding, GO:0003700:sequence-specific …
AT3G12250	GRMZM2G361847	bZIP	TGA6 (TGACG MOTIF-BINDING FACTOR 6); DNA binding / transcription factor	GO:0003677:DNA binding, GO:0006355:regulation of transcription, DNA-dependent, GO:0009410:response to xenobiotic stimulus, GO:0009627:systemic acquired resistance, GO:0003676:nucleic acid binding, GO:0046983:protein dimerization activity, GO:0046872:metal ion binding, GO:0016787:hydrolase activity, GO:0005515:protein binding, GO:0043565:sequence-specific DNA binding, GO:0003700:sequence-specific …
AT3G12250	GRMZM2G056099	bZIP	TGA6 (TGACG MOTIF-BINDING FACTOR 6); DNA binding / transcription factor	GO:0003677:DNA binding, GO:0006355:regulation of transcription, DNA-dependent, GO:0009410:response to xenobiotic stimulus, GO:0009627:systemic acquired resistance, GO:0003676:nucleic acid binding, GO:0046983:protein dimerization activity, GO:0046872:metal ion binding, GO:0016787:hydrolase activity, GO:0005515:protein binding, GO:0043565:sequence-specific DNA binding, GO:0003700:sequence-specific …
AT5G46910	GRMZM2G180086	Jumonji	transcription factor jumonji (jmj) family protein	GO:0005634:nucleus, GO:0005515:protein binding, GO:0010200:response to chitin, GO:0006355:regulation of transcription, DNA-dependent, GO:0003700:sequence-specific DNA binding transcription factor activity,
AT4G29080	GRMZM2G035465	AUX/IAA	PAP2 (PHYTOCHROME-ASSOCIATED PROTEIN 2); transcription factor	GO:0005634:nucleus, GO:0009733:response to auxin stimulus, GO:0006355:regulation of transcription, DNA-dependent, GO:0005622:intracellular, GO:0006417:regulation of translation, GO:0003700:sequence-specific DNA binding transcription factor activity, GO:0046983:protein dimerization activity,
AT3G59580	GRMZM2G105004	RWP-RK	RWP-RK domain-containing protein	GO:0005515:protein binding, GO:0003700:sequence-specific DNA binding transcription factor activity,
AT1G19220	GRMZM2G317900	ARF	ARF19 (AUXIN RESPONSE FACTOR 19); DNA binding / transcription factor	GO:0005634:nucleus, GO:0003677:DNA binding, GO:0009733:response to auxin stimulus, GO:0010386:lateral root primordium development, GO:0006355:regulation of transcription, DNA-dependent, GO:0048527:lateral root development, GO:0009723:response to ethylene stimulus, GO:0046983:protein dimerization activity, GO:0009725:response to hormone stimulus, GO:0003700:sequence-specific DNA binding transcript…
AT3G62260	GRMZM2G060798	DBP	protein phosphatase 2C, putative / PP2C, putative	GO:0008287:protein serine/threonine phosphatase complex, GO:0006470:protein dephosphorylation, GO:0003824:catalytic activity, GO:0004722:protein serine/threonine phosphatase activity,
AT5G04940	GRMZM2G139710	SET	SUVH1 (SU(VAR)3-9 HOMOLOG 1); histone methyltransferase	GO:0042393:histone binding, GO:0005634:nucleus, GO:0040029:regulation of gene expression, epigenetic, GO:0042054:histone methyltransferase activity, GO:0034968:histone lysine methylation, GO:0005515:protein binding, GO:0008270:zinc ion binding, GO:0018024:histone-lysine N-methyltransferase activity,
AT5G04940	GRMZM2G140577	SET	SUVH1 (SU(VAR)3-9 HOMOLOG 1); histone methyltransferase	GO:0042393:histone binding, GO:0005634:nucleus, GO:0040029:regulation of gene expression, epigenetic, GO:0042054:histone methyltransferase activity, GO:0034968:histone lysine methylation, GO:0005515:protein binding, GO:0008270:zinc ion binding, GO:0018024:histone-lysine N-methyltransferase activity,
AT5G67420	GRMZM2G017319	LOB	LBD37 (LOB DOMAIN-CONTAINING PROTEIN 37)	GO:0005575:cellular_component, GO:0006807:nitrogen compound metabolic process, GO:0060776:simple leaf morphogenesis,
AT1G79000	GRMZM2G470556	TAZ	HAC1 (HISTONE ACETYLTRANSFERASE OF THE CBP FAMILY 1); H3/H4 histone acetyltransferase/ histone acetyltransferase/ transcription cofactor	GO:0005634:nucleus, GO:0004402:histone acetyltransferase activity, GO:0006355:regulation of transcription, DNA-dependent, GO:0006473:protein acetylation, GO:0048573:photoperiodism, flowering, GO:0009908:flower development, GO:0006357:regulation of transcription from RNA polymerase II promoter, GO:0003712:transcription cofactor activity, GO:0008270:zinc ion binding, GO:0009294:DNA mediated transfo…
AT2G33480	GRMZM2G100583	NAC	ANAC041 (Arabidopsis NAC domain containing protein 41); transcription factor	GO:0003677:DNA binding, GO:0007275:multicellular organismal development, GO:0006355:regulation of transcription, DNA-dependent, GO:0003700:sequence-specific DNA binding transcription factor activity,
AT2G33480	GRMZM2G054252	NAC	ANAC041 (Arabidopsis NAC domain containing protein 41); transcription factor	GO:0003677:DNA binding, GO:0007275:multicellular organismal development, GO:0006355:regulation of transcription, DNA-dependent, GO:0003700:sequence-specific DNA binding transcription factor activity,
AT3G04380	GRMZM2G357972	SET	SUVR4; histone-lysine N-methyltransferase	GO:0005634:nucleus, GO:0009506:plasmodesma, GO:0005730:nucleolus, GO:0005515:protein binding, GO:0008270:zinc ion binding, GO:0034968:histone lysine methylation, GO:0018024:histone-lysine N-methyltransferase activity,
AT3G57040	GRMZM2G129954	Orphans	ARR9 (RESPONSE REGULATOR 9); transcription regulator/ two-component response regulator	GO:0007623:circadian rhythm, GO:0005634:nucleus, GO:0006355:regulation of transcription, DNA-dependent, GO:0005622:intracellular, GO:0009736:cytokinin mediated signaling pathway, GO:0005515:protein binding, GO:0000160:two-component signal transduction system (phosphorelay), GO:0009735:response to cytokinin stimulus, GO:0000156:two-component response regulator activity,
AT3G57040	GRMZM2G319187	Orphans	ARR9 (RESPONSE REGULATOR 9); transcription regulator/ two-component response regulator	GO:0007623:circadian rhythm, GO:0005634:nucleus, GO:0006355:regulation of transcription, DNA-dependent, GO:0005622:intracellular, GO:0009736:cytokinin mediated signaling pathway, GO:0005515:protein binding, GO:0000160:two-component signal transduction system (phosphorelay), GO:0009735:response to cytokinin stimulus, GO:0000156:two-component response regulator activity,
AT2G20180	GRMZM2G165042	bHLH	PIL5 (PHYTOCHROME INTERACTING FACTOR 3-LIKE 5); DNA binding / phytochrome binding / transcription factor	GO:0010161:red light signaling pathway, GO:0003677:DNA binding, GO:0006355:regulation of transcription, DNA-dependent, GO:0006783:heme biosynthetic process, GO:0005515:protein binding, GO:0010100:negative regulation of photomorphogenesis, GO:0003700:sequence-specific DNA binding transcription factor activity, GO:0009740:gibberellic acid mediated signaling pathway, GO:0015995:chlorophyll biosynthe…
AT2G20180	GRMZM5G865967	bHLH	PIL5 (PHYTOCHROME INTERACTING FACTOR 3-LIKE 5); DNA binding / phytochrome binding / transcription factor	GO:0010161:red light signaling pathway, GO:0003677:DNA binding, GO:0006355:regulation of transcription, DNA-dependent, GO:0006783:heme biosynthetic process, GO:0005515:protein binding, GO:0010100:negative regulation of photomorphogenesis, GO:0003700:sequence-specific DNA binding transcription factor activity, GO:0009740:gibberellic acid mediated signaling pathway, GO:0015995:chlorophyll biosynthe…
AT2G20180	GRMZM2G080054	bHLH	PIL5 (PHYTOCHROME INTERACTING FACTOR 3-LIKE 5); DNA binding / phytochrome binding / transcription factor	GO:0010161:red light signaling pathway, GO:0003677:DNA binding, GO:0006355:regulation of transcription, DNA-dependent, GO:0006783:heme biosynthetic process, GO:0005515:protein binding, GO:0010100:negative regulation of photomorphogenesis, GO:0003700:sequence-specific DNA binding transcription factor activity, GO:0009740:gibberellic acid mediated signaling pathway, GO:0015995:chlorophyll biosynthe…
AT2G36026	GRMZM2G039312	OFP		GO:0003674:molecular_function, GO:0005575:cellular_component, GO:0008150:biological_process,
AT2G39000	GRMZM2G055141	GNAT	GCN5-related N-acetyltransferase (GNAT) family protein	GO:0008152:metabolic process, GO:0008080:N-acetyltransferase activity, GO:0009507:chloroplast,
AT2G29580	GRMZM5G831993	C3H	zinc finger (CCCH-type) family protein / RNA recognition motif (RRM)-containing protein	GO:0003723:RNA binding, GO:0000166:nucleotide binding, GO:0008270:zinc ion binding, GO:0003676:nucleic acid binding,
AT5G45300	GRMZM2G069486	BES1	BMY2 (BETA-AMYLASE 2); beta-amylase/ catalytic/ cation binding	GO:0048831:regulation of shoot development, GO:0005634:nucleus, GO:0003824:catalytic activity, GO:0016161:beta-amylase activity, GO:0043169:cation binding, GO:0000272:polysaccharide catabolic process, GO:0005975:carbohydrate metabolic process, GO:0003700:sequence-specific DNA binding transcription factor activity,
AT5G09410	GRMZM2G431243	CAMTA	EICBP.B (ETHYLENE INDUCED CALMODULIN BINDING PROTEIN); calmodulin binding / transcription activator/ transcription regulator	GO:0005634:nucleus, GO:0003677:DNA binding, GO:0005515:protein binding, GO:0006355:regulation of transcription, DNA-dependent, GO:0050826:response to freezing, GO:0005516:calmodulin binding, GO:0045893:positive regulation of transcription, DNA-dependent,
AT5G09410	GRMZM2G356579	CAMTA	EICBP.B (ETHYLENE INDUCED CALMODULIN BINDING PROTEIN); calmodulin binding / transcription activator/ transcription regulator	GO:0005634:nucleus, GO:0003677:DNA binding, GO:0005515:protein binding, GO:0006355:regulation of transcription, DNA-dependent, GO:0050826:response to freezing, GO:0005516:calmodulin binding, GO:0045893:positive regulation of transcription, DNA-dependent,
AT2G46680	GRMZM2G351330	HB	ATHB-7 (ARABIDOPSIS THALIANA HOMEOBOX 7); transcription activator/ transcription factor	GO:0005634:nucleus, GO:0003677:DNA binding, GO:0009738:abscisic acid mediated signaling pathway, GO:0009414:response to water deprivation, GO:0006355:regulation of transcription, DNA-dependent, GO:0000976:transcription regulatory region sequence-specific DNA binding, GO:0009737:response to abscisic acid stimulus, GO:0045893:positive regulation of transcription, DNA-dependent, GO:0005515:protein b…
AT2G46680	GRMZM2G396527	HB	ATHB-7 (ARABIDOPSIS THALIANA HOMEOBOX 7); transcription activator/ transcription factor	GO:0005634:nucleus, GO:0003677:DNA binding, GO:0009738:abscisic acid mediated signaling pathway, GO:0009414:response to water deprivation, GO:0006355:regulation of transcription, DNA-dependent, GO:0000976:transcription regulatory region sequence-specific DNA binding, GO:0009737:response to abscisic acid stimulus, GO:0045893:positive regulation of transcription, DNA-dependent, GO:0005515:protein b…
AT5G63950	GRMZM2G406074	SNF2	CHR24 (chromatin remodeling 24); ATP binding / DNA binding / helicase/ nucleic acid binding	GO:0003677:DNA binding, GO:0046686:response to cadmium ion, GO:0005524:ATP binding, GO:0004386:helicase activity, GO:0003676:nucleic acid binding,
AT5G47390	GRMZM2G112764	MYB-related	myb family transcription factor	GO:0003677:DNA binding, GO:0006355:regulation of transcription, DNA-dependent, GO:0009753:response to jasmonic acid stimulus, GO:0009739:response to gibberellin stimulus, GO:0009723:response to ethylene stimulus, GO:0003676:nucleic acid binding, GO:0009737:response to abscisic acid stimulus, GO:0009751:response to salicylic acid stimulus, GO:0046686:response to cadmium ion, GO:0005515:protein bin…
AT5G47390	GRMZM2G034110	MYB-related	myb family transcription factor	GO:0003677:DNA binding, GO:0006355:regulation of transcription, DNA-dependent, GO:0009753:response to jasmonic acid stimulus, GO:0009739:response to gibberellin stimulus, GO:0009723:response to ethylene stimulus, GO:0003676:nucleic acid binding, GO:0009737:response to abscisic acid stimulus, GO:0009751:response to salicylic acid stimulus, GO:0046686:response to cadmium ion, GO:0005515:protein bin…
AT5G47390	GRMZM5G813892	MYB-related	myb family transcription factor	GO:0003677:DNA binding, GO:0006355:regulation of transcription, DNA-dependent, GO:0009753:response to jasmonic acid stimulus, GO:0009739:response to gibberellin stimulus, GO:0009723:response to ethylene stimulus, GO:0003676:nucleic acid binding, GO:0009737:response to abscisic acid stimulus, GO:0009751:response to salicylic acid stimulus, GO:0046686:response to cadmium ion, GO:0005515:protein bin…
AT5G47390	GRMZM2G400489	MYB-related	myb family transcription factor	GO:0003677:DNA binding, GO:0006355:regulation of transcription, DNA-dependent, GO:0009753:response to jasmonic acid stimulus, GO:0009739:response to gibberellin stimulus, GO:0009723:response to ethylene stimulus, GO:0003676:nucleic acid binding, GO:0009737:response to abscisic acid stimulus, GO:0009751:response to salicylic acid stimulus, GO:0046686:response to cadmium ion, GO:0005515:protein bin…
AT4G27410	GRMZM2G162739	NAC	RD26 (RESPONSIVE TO DESICCATION 26); transcription activator/ transcription factor	GO:0005634:nucleus, GO:0003677:DNA binding, GO:0009414:response to water deprivation, GO:0006355:regulation of transcription, DNA-dependent, GO:0009737:response to abscisic acid stimulus, GO:0045893:positive regulation of transcription, DNA-dependent, GO:0007275:multicellular organismal development, GO:0003700:sequence-specific DNA binding transcription factor activity,
AT1G32700	GRMZM2G086403	PLATZ	zinc-binding family protein
AT1G32700	GRMZM2G094168	PLATZ	zinc-binding family protein
AT1G76900	GRMZM2G001272	TUB	AtTLP1 (TUBBY LIKE PROTEIN 1); phosphoric diester hydrolase/ transcription factor	GO:0005515:protein binding, GO:0008081:phosphoric diester hydrolase activity, GO:0006355:regulation of transcription, DNA-dependent, GO:0003700:sequence-specific DNA binding transcription factor activity,
AT3G07650	GRMZM2G042198	C2C2-CO-like	COL9 (CONSTANS-LIKE 9); transcription factor/ zinc ion binding	GO:0007623:circadian rhythm, GO:0005634:nucleus, GO:0006355:regulation of transcription, DNA-dependent, GO:0005622:intracellular, GO:0048579:negative regulation of long-day photoperiodism, flowering, GO:0005515:protein binding, GO:0008270:zinc ion binding, GO:0003700:sequence-specific DNA binding transcription factor activity,
AT3G07650	GRMZM2G167560	C2C2-CO-like	COL9 (CONSTANS-LIKE 9); transcription factor/ zinc ion binding	GO:0007623:circadian rhythm, GO:0005634:nucleus, GO:0006355:regulation of transcription, DNA-dependent, GO:0005622:intracellular, GO:0048579:negative regulation of long-day photoperiodism, flowering, GO:0005515:protein binding, GO:0008270:zinc ion binding, GO:0003700:sequence-specific DNA binding transcription factor activity,
AT3G07650	GRMZM2G075562	C2C2-CO-like	COL9 (CONSTANS-LIKE 9); transcription factor/ zinc ion binding	GO:0007623:circadian rhythm, GO:0005634:nucleus, GO:0006355:regulation of transcription, DNA-dependent, GO:0005622:intracellular, GO:0048579:negative regulation of long-day photoperiodism, flowering, GO:0005515:protein binding, GO:0008270:zinc ion binding, GO:0003700:sequence-specific DNA binding transcription factor activity,
AT4G36990	GRMZM2G002131	HSF	HSF4 (HEAT SHOCK FACTOR 4); DNA binding / transcription factor/ transcription repressor	GO:0045892:negative regulation of transcription, DNA-dependent, GO:0005634:nucleus, GO:0003677:DNA binding, GO:0006355:regulation of transcription, DNA-dependent, GO:0043565:sequence-specific DNA binding, GO:0003700:sequence-specific DNA binding transcription factor activity, GO:0009408:response to heat,
AT4G23980	GRMZM2G017187	ARF	ARF9 (AUXIN RESPONSE FACTOR 9); transcription factor	GO:0003677:DNA binding, GO:0005634:nucleus, GO:0006355:regulation of transcription, DNA-dependent, GO:0009725:response to hormone stimulus, GO:0003700:sequence-specific DNA binding transcription factor activity, GO:0046983:protein dimerization activity,
AT3G06010	GRMZM2G102625	SNF2	ATCHR12; ATP binding / DNA binding / helicase/ nucleic acid binding	GO:0005575:cellular_component, GO:0003677:DNA binding, GO:0009414:response to water deprivation, GO:0005524:ATP binding, GO:0004386:helicase activity, GO:0009408:response to heat, GO:0003676:nucleic acid binding, GO:0009651:response to salt stress,
AT4G34410	GRMZM2G369472	AP2-EREBP	RRTF1 ({REDOX RESPONSIVE TRANSCRIPTION FACTOR 1); DNA binding / transcription factor	GO:0050832:defense response to fungus, GO:0003677:DNA binding, GO:0005634:nucleus, GO:0010200:response to chitin, GO:0006355:regulation of transcription, DNA-dependent, GO:0003700:sequence-specific DNA binding transcription factor activity,
AT1G03750	GRMZM2G146041	SNF2	SWI2 (SWITCH 2); ATP binding / DNA binding / helicase/ nucleic acid binding	GO:0016020:membrane, GO:0003677:DNA binding, GO:0005524:ATP binding, GO:0004386:helicase activity, GO:0003676:nucleic acid binding,
AT1G07530	GRMZM2G049159	GRAS	SCL14 (SCARECROW-LIKE 14); transcription factor	GO:0005634:nucleus, GO:0006355:regulation of transcription, DNA-dependent, GO:0005829:cytosol, GO:0009410:response to xenobiotic stimulus, GO:0003700:sequence-specific DNA binding transcription factor activity, GO:0045893:positive regulation of transcription, DNA-dependent,
AT2G46270	GRMZM2G011932	bZIP	GBF3 (G-BOX BINDING FACTOR 3); sequence-specific DNA binding / transcription factor	GO:0005634:nucleus, GO:0003677:DNA binding, GO:0006355:regulation of transcription, DNA-dependent, GO:0006351:transcription, DNA-dependent, GO:0009737:response to abscisic acid stimulus, GO:0046983:protein dimerization activity, GO:0005829:cytosol, GO:0043565:sequence-specific DNA binding, GO:0003700:sequence-specific DNA binding transcription factor activity,
AT2G46270	GRMZM2G117851	bZIP	GBF3 (G-BOX BINDING FACTOR 3); sequence-specific DNA binding / transcription factor	GO:0005634:nucleus, GO:0003677:DNA binding, GO:0006355:regulation of transcription, DNA-dependent, GO:0006351:transcription, DNA-dependent, GO:0009737:response to abscisic acid stimulus, GO:0046983:protein dimerization activity, GO:0005829:cytosol, GO:0043565:sequence-specific DNA binding, GO:0003700:sequence-specific DNA binding transcription factor activity,
AT4G17900	GRMZM2G086403	PLATZ	zinc-binding family protein	GO:0008150:biological_process,
AT4G17900	GRMZM2G131280	PLATZ	zinc-binding family protein	GO:0008150:biological_process,
AT4G17900	GRMZM2G094168	PLATZ	zinc-binding family protein	GO:0008150:biological_process,
AT5G58080	GRMZM2G060485	ARR-B	ARR18 (ARABIDOPSIS RESPONSE REGULATOR 18); transcription factor/ two-component response regulator	GO:0009736:cytokinin mediated signaling pathway, GO:0000160:two-component signal transduction system (phosphorelay), GO:0005515:protein binding, GO:0006355:regulation of transcription, DNA-dependent, GO:0005622:intracellular, GO:0003700:sequence-specific DNA binding transcription factor activity, GO:0000156:two-component response regulator activity,
AT4G34610	GRMZM2G011588	HB	BLH6 (BELL1-LIKE HOMEODOMAIN 6); DNA binding / transcription factor	GO:0003677:DNA binding, GO:0005515:protein binding, GO:0006355:regulation of transcription, DNA-dependent, GO:0043565:sequence-specific DNA binding, GO:0003700:sequence-specific DNA binding transcription factor activity,
AT5G64220	GRMZM2G431243	CAMTA	calmodulin-binding protein	GO:0003677:DNA binding, GO:0005634:nucleus, GO:0005515:protein binding, GO:0006355:regulation of transcription, DNA-dependent, GO:0005516:calmodulin binding,
AT5G28770	GRMZM2G073427	bZIP	BZO2H3; DNA binding / protein heterodimerization/ transcription factor	GO:0005634:nucleus, GO:0003677:DNA binding, GO:0006355:regulation of transcription, DNA-dependent, GO:0046982:protein heterodimerization activity, GO:0046983:protein dimerization activity, GO:0071333:cellular response to glucose stimulus, GO:0005515:protein binding, GO:0043565:sequence-specific DNA binding, GO:0003700:sequence-specific DNA binding transcription factor activity, GO:0071215:cellula…
AT5G28770	GRMZM2G007063	bZIP	BZO2H3; DNA binding / protein heterodimerization/ transcription factor	GO:0005634:nucleus, GO:0003677:DNA binding, GO:0006355:regulation of transcription, DNA-dependent, GO:0046982:protein heterodimerization activity, GO:0046983:protein dimerization activity, GO:0071333:cellular response to glucose stimulus, GO:0005515:protein binding, GO:0043565:sequence-specific DNA binding, GO:0003700:sequence-specific DNA binding transcription factor activity, GO:0071215:cellula…
AT5G28770	GRMZM2G016150	bZIP	BZO2H3; DNA binding / protein heterodimerization/ transcription factor	GO:0005634:nucleus, GO:0003677:DNA binding, GO:0006355:regulation of transcription, DNA-dependent, GO:0046982:protein heterodimerization activity, GO:0046983:protein dimerization activity, GO:0071333:cellular response to glucose stimulus, GO:0005515:protein binding, GO:0043565:sequence-specific DNA binding, GO:0003700:sequence-specific DNA binding transcription factor activity, GO:0071215:cellula…
AT5G28770	GRMZM2G019446	bZIP	BZO2H3; DNA binding / protein heterodimerization/ transcription factor	GO:0005634:nucleus, GO:0003677:DNA binding, GO:0006355:regulation of transcription, DNA-dependent, GO:0046982:protein heterodimerization activity, GO:0046983:protein dimerization activity, GO:0071333:cellular response to glucose stimulus, GO:0005515:protein binding, GO:0043565:sequence-specific DNA binding, GO:0003700:sequence-specific DNA binding transcription factor activity, GO:0071215:cellula…
AT3G12280	GRMZM2G003043	RB	RBR1 (RETINOBLASTOMA-RELATED 1); transcription factor binding	GO:0032875:regulation of DNA endoreduplication, GO:0003677:DNA binding, GO:0022619:generative cell differentiation, GO:0009555:pollen development, GO:0006349:regulation of gene expression by genetic imprinting, GO:0009567:double fertilization forming a zygote and endosperm, GO:2000036:regulation of stem cell maintenance, GO:0005515:protein binding, GO:0005829:cytosol, GO:0009553:embryo sac develo…
AT4G32010	GRMZM2G158162	ABI3VP1	HSL1 (HSI2-LIKE 1); transcription factor	GO:0003677:DNA binding, GO:0010030:positive regulation of seed germination, GO:0006355:regulation of transcription, DNA-dependent, GO:0008270:zinc ion binding, GO:0003700:sequence-specific DNA binding transcription factor activity, GO:2000034:regulation of seed maturation,
AT3G54280	GRMZM2G168096	SNF2	RGD3 (ROOT GROWTH DEFECTIVE 3); ATP binding / DNA binding / binding / helicase/ nucleic acid binding	GO:0003677:DNA binding, GO:0005524:ATP binding, GO:0004386:helicase activity, GO:0005488:binding, GO:0003676:nucleic acid binding,
AT2G06025	GRMZM2G136389	GNAT	GCN5-related N-acetyltransferase (GNAT) family protein	GO:0005575:cellular_component, GO:0008152:metabolic process, GO:0008080:N-acetyltransferase activity,
AT3G02830	GRMZM2G100794	C3H	ZFN1 (ZINC FINGER PROTEIN 1); DNA binding / nuclease/ nucleic acid binding	GO:0003677:DNA binding, GO:0048027:mRNA 5'-UTR binding, GO:0004518:nuclease activity, GO:0003676:nucleic acid binding, GO:0017148:negative regulation of translation, GO:0005829:cytosol, GO:0010313:phytochrome binding, GO:0008270:zinc ion binding,
AT3G02830	GRMZM2G107491	C3H	ZFN1 (ZINC FINGER PROTEIN 1); DNA binding / nuclease/ nucleic acid binding	GO:0003677:DNA binding, GO:0048027:mRNA 5'-UTR binding, GO:0004518:nuclease activity, GO:0003676:nucleic acid binding, GO:0017148:negative regulation of translation, GO:0005829:cytosol, GO:0010313:phytochrome binding, GO:0008270:zinc ion binding,
AT3G02830	GRMZM2G087032	C3H	ZFN1 (ZINC FINGER PROTEIN 1); DNA binding / nuclease/ nucleic acid binding	GO:0003677:DNA binding, GO:0048027:mRNA 5'-UTR binding, GO:0004518:nuclease activity, GO:0003676:nucleic acid binding, GO:0017148:negative regulation of translation, GO:0005829:cytosol, GO:0010313:phytochrome binding, GO:0008270:zinc ion binding,
AT3G02830	GRMZM2G146514	C3H	ZFN1 (ZINC FINGER PROTEIN 1); DNA binding / nuclease/ nucleic acid binding	GO:0003677:DNA binding, GO:0048027:mRNA 5'-UTR binding, GO:0004518:nuclease activity, GO:0003676:nucleic acid binding, GO:0017148:negative regulation of translation, GO:0005829:cytosol, GO:0010313:phytochrome binding, GO:0008270:zinc ion binding,
AT2G17040	GRMZM2G074358	NAC	anac036 (Arabidopsis NAC domain containing protein 36); transcription factor	GO:0005575:cellular_component, GO:0003677:DNA binding, GO:0006355:regulation of transcription, DNA-dependent, GO:0009965:leaf morphogenesis, GO:0045792:negative regulation of cell size, GO:0010200:response to chitin, GO:0007275:multicellular organismal development, GO:0003700:sequence-specific DNA binding transcription factor activity, GO:0048281:inflorescence morphogenesis,
AT2G17040	GRMZM2G059428	NAC	anac036 (Arabidopsis NAC domain containing protein 36); transcription factor	GO:0005575:cellular_component, GO:0003677:DNA binding, GO:0006355:regulation of transcription, DNA-dependent, GO:0009965:leaf morphogenesis, GO:0045792:negative regulation of cell size, GO:0010200:response to chitin, GO:0007275:multicellular organismal development, GO:0003700:sequence-specific DNA binding transcription factor activity, GO:0048281:inflorescence morphogenesis,
AT2G23380	GRMZM5G875502	SET	CLF (CURLY LEAF); transcription factor	GO:0016571:histone methylation, GO:0005634:nucleus, GO:0006349:regulation of gene expression by genetic imprinting, GO:0010048:vernalization response, GO:0009965:leaf morphogenesis, GO:0010228:vegetative to reproductive phase transition of meristem, GO:0005515:protein binding, GO:0009294:DNA mediated transformation, GO:0045857:negative regulation of molecular function, epigenetic, GO:0003700:sequ…
AT4G21750	GRMZM2G386276	HB	ATML1 (MERISTEM LAYER 1); DNA binding / sequence-specific DNA binding / transcription factor	GO:0005634:nucleus, GO:0003677:DNA binding, GO:0009913:epidermal cell differentiation, GO:0048825:cotyledon development, GO:0006355:regulation of transcription, DNA-dependent, GO:0005515:protein binding, GO:0043565:sequence-specific DNA binding, GO:0003700:sequence-specific DNA binding transcription factor activity,
AT1G55760	GRMZM2G130505	TRAF	BTB/POZ domain-containing protein	GO:0005515:protein binding, GO:0008150:biological_process,
AT4G38620	GRMZM2G160838	MYB	MYB4; DNA binding / transcription factor	GO:0009751:response to salicylic acid stimulus, GO:0045892:negative regulation of transcription, DNA-dependent, GO:0003677:DNA binding, GO:0005515:protein binding, GO:0009753:response to jasmonic acid stimulus, GO:0003700:sequence-specific DNA binding transcription factor activity, GO:0010224:response to UV-B,
AT4G38620	GRMZM2G084583	MYB	MYB4; DNA binding / transcription factor	GO:0009751:response to salicylic acid stimulus, GO:0045892:negative regulation of transcription, DNA-dependent, GO:0003677:DNA binding, GO:0005515:protein binding, GO:0009753:response to jasmonic acid stimulus, GO:0003700:sequence-specific DNA binding transcription factor activity, GO:0010224:response to UV-B,
AT3G51120	GRMZM2G393471	C3H	DNA binding / nucleic acid binding / protein binding / zinc ion binding	GO:0005634:nucleus, GO:0003677:DNA binding, GO:0005515:protein binding, GO:0008270:zinc ion binding, GO:0003676:nucleic acid binding, GO:0016570:histone modification, GO:0006352:transcription initiation, DNA-dependent,
AT1G68920	GRMZM2G144275	bHLH	basic helix-loop-helix (bHLH) family protein	GO:0006355:regulation of transcription, DNA-dependent, GO:0003700:sequence-specific DNA binding transcription factor activity,
AT3G16770	GRMZM2G052667	AP2-EREBP	ATEBP (ETHYLENE-RESPONSIVE ELEMENT BINDING PROTEIN); DNA binding / protein binding / transcription activator/ transcription factor	GO:0003677:DNA binding, GO:0005634:nucleus, GO:0009873:ethylene mediated signaling pathway, GO:0006355:regulation of transcription, DNA-dependent, GO:0006950:response to stress, GO:0008219:cell death, GO:0009753:response to jasmonic acid stimulus, GO:0009723:response to ethylene stimulus, GO:0005737:cytoplasm, GO:0045893:positive regulation of transcription, DNA-dependent, GO:0005515:protein bind…
AT2G42280	GRMZM5G879527	bHLH	basic helix-loop-helix (bHLH) family protein	GO:0003677:DNA binding, GO:0006355:regulation of transcription, DNA-dependent, GO:0003700:sequence-specific DNA binding transcription factor activity, GO:0048573:photoperiodism, flowering,
AT2G42280	GRMZM2G085467	bHLH	basic helix-loop-helix (bHLH) family protein	GO:0003677:DNA binding, GO:0006355:regulation of transcription, DNA-dependent, GO:0003700:sequence-specific DNA binding transcription factor activity, GO:0048573:photoperiodism, flowering,
AT5G06710	GRMZM2G127537	HB	HAT14 (HOMEOBOX FROM ARABIDOPSIS THALIANA); DNA binding / transcription factor	GO:0005634:nucleus, GO:0003677:DNA binding, GO:0005515:protein binding, GO:0006355:regulation of transcription, DNA-dependent, GO:0043565:sequence-specific DNA binding, GO:0003700:sequence-specific DNA binding transcription factor activity,
AT5G06710	GRMZM2G366130	HB	HAT14 (HOMEOBOX FROM ARABIDOPSIS THALIANA); DNA binding / transcription factor	GO:0005634:nucleus, GO:0003677:DNA binding, GO:0005515:protein binding, GO:0006355:regulation of transcription, DNA-dependent, GO:0043565:sequence-specific DNA binding, GO:0003700:sequence-specific DNA binding transcription factor activity,
AT1G21450	GRMZM2G153333	GRAS	SCL1 (SCARECROW-LIKE 1); transcription factor	GO:0006355:regulation of transcription, DNA-dependent, GO:0003700:sequence-specific DNA binding transcription factor activity,
AT1G20640	GRMZM2G048582	RWP-RK	RWP-RK domain-containing protein	GO:0009877:nodulation, GO:0005515:protein binding, GO:0003700:sequence-specific DNA binding transcription factor activity,
AT3G09600	GRMZM2G118693	MYB-related	myb family transcription factor	GO:0009733:response to auxin stimulus, GO:0003677:DNA binding, GO:0006355:regulation of transcription, DNA-dependent, GO:0009739:response to gibberellin stimulus, GO:0009723:response to ethylene stimulus, GO:0048573:photoperiodism, flowering, GO:0005515:protein binding, GO:0009651:response to salt stress, GO:0032922:circadian regulation of gene expression, GO:0003700:sequence-specific DNA binding…
AT3G09600	GRMZM5G833032	MYB-related	myb family transcription factor	GO:0009733:response to auxin stimulus, GO:0003677:DNA binding, GO:0006355:regulation of transcription, DNA-dependent, GO:0009739:response to gibberellin stimulus, GO:0009723:response to ethylene stimulus, GO:0048573:photoperiodism, flowering, GO:0005515:protein binding, GO:0009651:response to salt stress, GO:0032922:circadian regulation of gene expression, GO:0003700:sequence-specific DNA binding…
AT5G06950	GRMZM2G361847	bZIP	AHBP-1B; DNA binding / transcription activator/ transcription factor/ transcription repressor	GO:0045892:negative regulation of transcription, DNA-dependent, GO:0005634:nucleus, GO:0003677:DNA binding, GO:0009862:systemic acquired resistance, salicylic acid mediated signaling pathway, GO:0006355:regulation of transcription, DNA-dependent, GO:0009410:response to xenobiotic stimulus, GO:0005737:cytoplasm, GO:0046983:protein dimerization activity, GO:0045893:positive regulation of transcript…
AT5G06950	GRMZM2G056099	bZIP	AHBP-1B; DNA binding / transcription activator/ transcription factor/ transcription repressor	GO:0045892:negative regulation of transcription, DNA-dependent, GO:0005634:nucleus, GO:0003677:DNA binding, GO:0009862:systemic acquired resistance, salicylic acid mediated signaling pathway, GO:0006355:regulation of transcription, DNA-dependent, GO:0009410:response to xenobiotic stimulus, GO:0005737:cytoplasm, GO:0046983:protein dimerization activity, GO:0045893:positive regulation of transcript…
AT1G59750	GRMZM2G017187	ARF	ARF1 (AUXIN RESPONSE FACTOR 1); DNA binding / transcription factor	GO:0045892:negative regulation of transcription, DNA-dependent, GO:0009733:response to auxin stimulus, GO:0003677:DNA binding, GO:0005634:nucleus, GO:0010150:leaf senescence, GO:0006355:regulation of transcription, DNA-dependent, GO:0046983:protein dimerization activity, GO:0005515:protein binding, GO:0009725:response to hormone stimulus, GO:0003700:sequence-specific DNA binding transcription fac…
AT2G22910	GRMZM2G134426	GNAT	GCN5-related N-acetyltransferase (GNAT) family protein / amino acid kinase family protein	GO:0004042:acetyl-CoA:L-glutamate N-acetyltransferase activity, GO:0008652:cellular amino acid biosynthetic process, GO:0006526:arginine biosynthetic process, GO:0008080:N-acetyltransferase activity, GO:0005737:cytoplasm,
AT2G22910	GRMZM5G813007	GNAT	GCN5-related N-acetyltransferase (GNAT) family protein / amino acid kinase family protein	GO:0004042:acetyl-CoA:L-glutamate N-acetyltransferase activity, GO:0008652:cellular amino acid biosynthetic process, GO:0006526:arginine biosynthetic process, GO:0008080:N-acetyltransferase activity, GO:0005737:cytoplasm,
AT3G43240	GRMZM2G138976	ARID	ARID/BRIGHT DNA-binding domain-containing protein	GO:0003677:DNA binding, GO:0005515:protein binding, GO:0008270:zinc ion binding, GO:0005622:intracellular,
AT1G05230	AC235534.1_FG007	HB	HDG2 (HOMEODOMAIN GLABROUS 2); DNA binding / transcription factor	GO:0003677:DNA binding, GO:0005634:nucleus, GO:0005515:protein binding, GO:0006355:regulation of transcription, DNA-dependent, GO:0043565:sequence-specific DNA binding, GO:0010090:trichome morphogenesis, GO:0003700:sequence-specific DNA binding transcription factor activity,

## Sheet: Cleome_D_Maize_D_TF
AT2G01940	GRMZM2G465595	C2H2	nucleic acid binding / transcription factor/ zinc ion binding	GO:0009959:negative gravitropism, GO:0005634:nucleus, GO:0006355:regulation of transcription, DNA-dependent, GO:2000904:regulation of starch metabolic process, GO:0005622:intracellular, GO:0003676:nucleic acid binding, GO:0009590:detection of gravity, GO:0008270:zinc ion binding, GO:0003700:sequence-specific DNA binding transcription factor activity, GO:0010031:circumnutation,
AT5G18270	GRMZM2G181605	NAC	ANAC087; transcription factor	GO:0003677:DNA binding, GO:0005634:nucleus, GO:0007275:multicellular organismal development, GO:0006355:regulation of transcription, DNA-dependent, GO:0005737:cytoplasm, GO:0003700:sequence-specific DNA binding transcription factor activity,
AT3G16500	GRMZM2G121309	AUX/IAA	PAP1 (PHYTOCHROME-ASSOCIATED PROTEIN 1); transcription factor	GO:0009733:response to auxin stimulus, GO:0005634:nucleus, GO:0006355:regulation of transcription, DNA-dependent, GO:0003700:sequence-specific DNA binding transcription factor activity, GO:0046983:protein dimerization activity,
AT2G36400	GRMZM2G124566	GRF	AtGRF3 (GROWTH-REGULATING FACTOR 3); transcription activator	GO:0005634:nucleus, GO:0005524:ATP binding, GO:0009624:response to nematode, GO:0048364:root development, GO:0005515:protein binding, GO:0016818:hydrolase activity, acting on acid anhydrides, in phosphorus-containing anhydrides, GO:0061062:regulation of nematode larval development, GO:0048366:leaf development,
AT1G20696	GRMZM5G834758	HMG	HMGB3 (HIGH MOBILITY GROUP B 3); DNA binding / chromatin binding / structural constituent of chromatin / transcription factor	GO:0003677:DNA binding, GO:0006333:chromatin assembly or disassembly, GO:0005515:protein binding, GO:0000785:chromatin, GO:0003682:chromatin binding, GO:0003700:sequence-specific DNA binding transcription factor activity, GO:0030527:structural constituent of chromatin,
AT1G20696	GRMZM2G066528	HMG	HMGB3 (HIGH MOBILITY GROUP B 3); DNA binding / chromatin binding / structural constituent of chromatin / transcription factor	GO:0003677:DNA binding, GO:0006333:chromatin assembly or disassembly, GO:0005515:protein binding, GO:0000785:chromatin, GO:0003682:chromatin binding, GO:0003700:sequence-specific DNA binding transcription factor activity, GO:0030527:structural constituent of chromatin,
AT1G20696	GRMZM2G162284	HMG	HMGB3 (HIGH MOBILITY GROUP B 3); DNA binding / chromatin binding / structural constituent of chromatin / transcription factor	GO:0003677:DNA binding, GO:0006333:chromatin assembly or disassembly, GO:0005515:protein binding, GO:0000785:chromatin, GO:0003682:chromatin binding, GO:0003700:sequence-specific DNA binding transcription factor activity, GO:0030527:structural constituent of chromatin,
AT4G24660	GRMZM2G346920	zf-HD	ATHB22 (HOMEOBOX PROTEIN 22); DNA binding / transcription factor	GO:0003677:DNA binding, GO:0005515:protein binding, GO:0003700:sequence-specific DNA binding transcription factor activity, GO:0009793:embryo development ending in seed dormancy,
AT4G24660	GRMZM2G425236	zf-HD	ATHB22 (HOMEOBOX PROTEIN 22); DNA binding / transcription factor	GO:0003677:DNA binding, GO:0005515:protein binding, GO:0003700:sequence-specific DNA binding transcription factor activity, GO:0009793:embryo development ending in seed dormancy,
AT2G14880	GRMZM2G143788	SWI/SNF-BAF60b	SWIB complex BAF60b domain-containing protein	GO:0003674:molecular_function, GO:0005515:protein binding, GO:0008150:biological_process, GO:0009507:chloroplast,
AT3G10760	GRMZM2G398055	G2-like	myb family transcription factor	GO:0003677:DNA binding, GO:0005515:protein binding, GO:0006355:regulation of transcription, DNA-dependent, GO:0003700:sequence-specific DNA binding transcription factor activity,
AT4G30080	GRMZM2G153233	ARF	ARF16 (AUXIN RESPONSE FACTOR 16); miRNA binding / transcription factor	GO:0005634:nucleus, GO:0003677:DNA binding, GO:0009733:response to auxin stimulus, GO:0006355:regulation of transcription, DNA-dependent, GO:0046983:protein dimerization activity, GO:0007389:pattern specification process, GO:0035198:miRNA binding, GO:0051301:cell division, GO:0009725:response to hormone stimulus, GO:0048829:root cap development, GO:0003700:sequence-specific DNA binding transcript…
AT1G14510	GRMZM2G008259	Alfin-like	AL7 (ALFIN-LIKE 7); DNA binding / methylated histone residue binding	GO:0005634:nucleus, GO:0003677:DNA binding, GO:0005515:protein binding, GO:0006355:regulation of transcription, DNA-dependent, GO:0008270:zinc ion binding, GO:0035064:methylated histone residue binding,
AT5G20730	GRMZM2G160005	ARF	NPH4 (NON-PHOTOTROPHIC HYPOCOTYL); DNA binding / transcription activator/ transcription factor/ transcription regulator	GO:0009733:response to auxin stimulus, GO:0003677:DNA binding, GO:0040008:regulation of growth, GO:0006355:regulation of transcription, DNA-dependent, GO:0009723:response to ethylene stimulus, GO:0009785:blue light signaling pathway, GO:0045893:positive regulation of transcription, DNA-dependent, GO:0046983:protein dimerization activity, GO:0005515:protein binding, GO:0003700:sequence-specific DN…
AT1G30330	GRMZM2G035405	ARF	ARF6 (AUXIN RESPONSE FACTOR 6); transcription factor	GO:0005634:nucleus, GO:0003677:DNA binding, GO:0009733:response to auxin stimulus, GO:0006355:regulation of transcription, DNA-dependent, GO:0046983:protein dimerization activity, GO:0009908:flower development, GO:0009725:response to hormone stimulus, GO:0003700:sequence-specific DNA binding transcription factor activity,
AT1G30330	GRMZM2G073750	ARF	ARF6 (AUXIN RESPONSE FACTOR 6); transcription factor	GO:0005634:nucleus, GO:0003677:DNA binding, GO:0009733:response to auxin stimulus, GO:0006355:regulation of transcription, DNA-dependent, GO:0046983:protein dimerization activity, GO:0009908:flower development, GO:0009725:response to hormone stimulus, GO:0003700:sequence-specific DNA binding transcription factor activity,
AT1G30330	GRMZM2G028980	ARF	ARF6 (AUXIN RESPONSE FACTOR 6); transcription factor	GO:0005634:nucleus, GO:0003677:DNA binding, GO:0009733:response to auxin stimulus, GO:0006355:regulation of transcription, DNA-dependent, GO:0046983:protein dimerization activity, GO:0009908:flower development, GO:0009725:response to hormone stimulus, GO:0003700:sequence-specific DNA binding transcription factor activity,
AT1G08465	GRMZM2G106204	C2C2-YABBY	YAB2 (YABBY2); transcription factor	GO:0005575:cellular_component, GO:0005515:protein binding, GO:0010158:abaxial cell fate specification, GO:0003700:sequence-specific DNA binding transcription factor activity,
AT5G24330	GRMZM2G305124	PHD	ATXR6; DNA binding / protein binding	GO:0005634:nucleus, GO:0070734:histone H3-K27 methylation, GO:0003677:DNA binding, GO:0009901:anther dehiscence, GO:0006355:regulation of transcription, DNA-dependent, GO:0006275:regulation of DNA replication, GO:0046976:histone methyltransferase activity (H3-K27 specific), GO:0005515:protein binding, GO:0008270:zinc ion binding, GO:0051726:regulation of cell cycle,
AT3G51950	GRMZM2G086614	C3H	zinc finger (CCCH-type) family protein / RNA recognition motif (RRM)-containing protein	GO:0005575:cellular_component, GO:0003723:RNA binding, GO:0000166:nucleotide binding, GO:0008270:zinc ion binding, GO:0008150:biological_process, GO:0003676:nucleic acid binding,
AT3G51950	GRMZM2G044004	C3H	zinc finger (CCCH-type) family protein / RNA recognition motif (RRM)-containing protein	GO:0005575:cellular_component, GO:0003723:RNA binding, GO:0000166:nucleotide binding, GO:0008270:zinc ion binding, GO:0008150:biological_process, GO:0003676:nucleic acid binding,
AT3G51950	GRMZM2G346113	C3H	zinc finger (CCCH-type) family protein / RNA recognition motif (RRM)-containing protein	GO:0005575:cellular_component, GO:0003723:RNA binding, GO:0000166:nucleotide binding, GO:0008270:zinc ion binding, GO:0008150:biological_process, GO:0003676:nucleic acid binding,
AT3G51950	GRMZM2G003424	C3H	zinc finger (CCCH-type) family protein / RNA recognition motif (RRM)-containing protein	GO:0005575:cellular_component, GO:0003723:RNA binding, GO:0000166:nucleotide binding, GO:0008270:zinc ion binding, GO:0008150:biological_process, GO:0003676:nucleic acid binding,
AT2G39020	AC149475.2_FG007	GNAT	GCN5-related N-acetyltransferase (GNAT) family protein	GO:0008152:metabolic process, GO:0008080:N-acetyltransferase activity, GO:0009507:chloroplast,
AT2G37630	GRMZM2G403620	MYB	AS1 (ASYMMETRIC LEAVES 1); DNA binding / protein homodimerization/ transcription factor	GO:0003677:DNA binding, GO:0009733:response to auxin stimulus, GO:0042742:defense response to bacterium, GO:0009739:response to gibberellin stimulus, GO:0009965:leaf morphogenesis, GO:0009946:proximal/distal axis specification, GO:0005515:protein binding, GO:0005730:nucleolus, GO:0009651:response to salt stress, GO:0009944:polarity specification of adaxial/abaxial axis, GO:0003700:sequence-specif…
AT2G34710	GRMZM2G469551	HB	PHB (PHABULOSA); DNA binding / transcription factor	GO:0005634:nucleus, GO:0003677:DNA binding, GO:0009855:determination of bilateral symmetry, GO:0006355:regulation of transcription, DNA-dependent, GO:0009955:adaxial/abaxial pattern specification, GO:0010014:meristem initiation, GO:0010072:primary shoot apical meristem specification, GO:0005515:protein binding, GO:0080060:integument development, GO:0043565:sequence-specific DNA binding, GO:000370…
AT2G34710	GRMZM2G042250	HB	PHB (PHABULOSA); DNA binding / transcription factor	GO:0005634:nucleus, GO:0003677:DNA binding, GO:0009855:determination of bilateral symmetry, GO:0006355:regulation of transcription, DNA-dependent, GO:0009955:adaxial/abaxial pattern specification, GO:0010014:meristem initiation, GO:0010072:primary shoot apical meristem specification, GO:0005515:protein binding, GO:0080060:integument development, GO:0043565:sequence-specific DNA binding, GO:000370…
AT4G36920	GRMZM2G160730	AP2-EREBP	AP2 (APETALA 2); transcription factor	GO:0003677:DNA binding, GO:0005634:nucleus, GO:0030154:cell differentiation, GO:0006355:regulation of transcription, DNA-dependent, GO:0010093:specification of floral organ identity, GO:0019953:sexual reproduction, GO:0048316:seed development, GO:0009908:flower development, GO:0010073:meristem maintenance, GO:0003700:sequence-specific DNA binding transcription factor activity,
AT3G10390	GRMZM2G149786	SWI/SNF-SWI3	FLD (FLOWERING LOCUS D); amine oxidase/ electron carrier/ oxidoreductase	GO:0055114:oxidation-reduction process, GO:0009911:positive regulation of flower development, GO:0010228:vegetative to reproductive phase transition of meristem, GO:0008131:primary amine oxidase activity, GO:0005515:protein binding, GO:0016575:histone deacetylation, GO:0016491:oxidoreductase activity, GO:0009507:chloroplast,
AT4G12620	GRMZM2G455243	PHD	ORC1B (ORIGIN OF REPLICATION COMPLEX 1B); DNA binding / double-stranded methylated DNA binding / protein binding	GO:0003677:DNA binding, GO:0005634:nucleus, GO:0005524:ATP binding, GO:0006355:regulation of transcription, DNA-dependent, GO:0006260:DNA replication, GO:0010385:double-stranded methylated DNA binding, GO:0009567:double fertilization forming a zygote and endosperm, GO:0000808:origin recognition complex, GO:0005515:protein binding, GO:0000166:nucleotide binding, GO:0008270:zinc ion binding, GO:001…
AT4G12620	GRMZM2G168249	PHD	ORC1B (ORIGIN OF REPLICATION COMPLEX 1B); DNA binding / double-stranded methylated DNA binding / protein binding	GO:0003677:DNA binding, GO:0005634:nucleus, GO:0005524:ATP binding, GO:0006355:regulation of transcription, DNA-dependent, GO:0006260:DNA replication, GO:0010385:double-stranded methylated DNA binding, GO:0009567:double fertilization forming a zygote and endosperm, GO:0000808:origin recognition complex, GO:0005515:protein binding, GO:0000166:nucleotide binding, GO:0008270:zinc ion binding, GO:001…
AT5G66770	GRMZM2G133169	GRAS	scarecrow transcription factor family protein	GO:0005575:cellular_component, GO:0006355:regulation of transcription, DNA-dependent, GO:0003700:sequence-specific DNA binding transcription factor activity,
AT5G66770	GRMZM2G104342	GRAS	scarecrow transcription factor family protein	GO:0005575:cellular_component, GO:0006355:regulation of transcription, DNA-dependent, GO:0003700:sequence-specific DNA binding transcription factor activity,
AT3G21350	GRMZM2G017537	MED6	RNA polymerase transcriptional regulation mediator-related	GO:0006357:regulation of transcription from RNA polymerase II promoter, GO:0005515:protein binding, GO:0001104:RNA polymerase II transcription cofactor activity, GO:0016592:mediator complex,
AT2G45190	GRMZM2G529859	C2C2-YABBY	AFO (ABNORMAL FLORAL ORGANS); protein binding / transcription factor/ transcription regulator	GO:0045165:cell fate commitment, GO:0005634:nucleus, GO:0010154:fruit development, GO:0009909:regulation of flower development, GO:0010158:abaxial cell fate specification, GO:0010093:specification of floral organ identity, GO:0009933:meristem structural organization, GO:0010159:specification of organ position, GO:0005515:protein binding, GO:0003700:sequence-specific DNA binding transcription fact…
AT4G01250	GRMZM2G038158	WRKY	WRKY22; transcription factor	GO:0010200:response to chitin, GO:0010150:leaf senescence, GO:0006355:regulation of transcription, DNA-dependent, GO:0043565:sequence-specific DNA binding, GO:0003700:sequence-specific DNA binding transcription factor activity,
AT4G36930	GRMZM2G017349	bHLH	SPT (SPATULA); DNA binding / transcription factor	GO:0007623:circadian rhythm, GO:0005634:nucleus, GO:0003677:DNA binding, GO:0010154:fruit development, GO:0006355:regulation of transcription, DNA-dependent, GO:0009409:response to cold, GO:0048440:carpel development, GO:0009908:flower development, GO:0005515:protein binding, GO:0010187:negative regulation of seed germination, GO:0010114:response to red light, GO:0003700:sequence-specific DNA bin…
AT4G36930	GRMZM2G030744	bHLH	SPT (SPATULA); DNA binding / transcription factor	GO:0007623:circadian rhythm, GO:0005634:nucleus, GO:0003677:DNA binding, GO:0010154:fruit development, GO:0006355:regulation of transcription, DNA-dependent, GO:0009409:response to cold, GO:0048440:carpel development, GO:0009908:flower development, GO:0005515:protein binding, GO:0010187:negative regulation of seed germination, GO:0010114:response to red light, GO:0003700:sequence-specific DNA bin…
AT3G02400	GRMZM2G105822	FHA	forkhead-associated domain-containing protein / FHA domain-containing protein / AT hook motif-containing protein	GO:0005634:nucleus, GO:0003677:DNA binding, GO:0005515:protein binding, GO:0006355:regulation of transcription, DNA-dependent,
AT5G13960	GRMZM2G336909	SET	SUVH4 (SU(VAR)3-9 HOMOLOG 4); double-stranded methylated DNA binding / histone methyltransferase(H3-K9 specific) / methyl-CpG binding / methyl-CpNpG binding / methyl-CpNpN binding	GO:0042393:histone binding, GO:0010216:maintenance of DNA methylation, GO:0016571:histone methylation, GO:0005634:nucleus, GO:0010385:double-stranded methylated DNA binding, GO:0051567:histone H3-K9 methylation, GO:0034968:histone lysine methylation, GO:0008327:methyl-CpG binding, GO:0010428:methyl-CpNpG binding, GO:0010429:methyl-CpNpN binding, GO:0046974:histone methyltransferase activity (H3-K…
AT5G13960	GRMZM2G054380	SET	SUVH4 (SU(VAR)3-9 HOMOLOG 4); double-stranded methylated DNA binding / histone methyltransferase(H3-K9 specific) / methyl-CpG binding / methyl-CpNpG binding / methyl-CpNpN binding	GO:0042393:histone binding, GO:0010216:maintenance of DNA methylation, GO:0016571:histone methylation, GO:0005634:nucleus, GO:0010385:double-stranded methylated DNA binding, GO:0051567:histone H3-K9 methylation, GO:0034968:histone lysine methylation, GO:0008327:methyl-CpG binding, GO:0010428:methyl-CpNpG binding, GO:0010429:methyl-CpNpN binding, GO:0046974:histone methyltransferase activity (H3-K…
AT2G26580	GRMZM2G116646	C2C2-YABBY	YAB5 (YABBY5); transcription factor	GO:0005515:protein binding, GO:0006355:regulation of transcription, DNA-dependent, GO:0003700:sequence-specific DNA binding transcription factor activity,
AT2G26580	GRMZM2G074124	C2C2-YABBY	YAB5 (YABBY5); transcription factor	GO:0005515:protein binding, GO:0006355:regulation of transcription, DNA-dependent, GO:0003700:sequence-specific DNA binding transcription factor activity,
AT3G62420	GRMZM2G160902	bZIP	ATBZIP53 (BASIC REGION/LEUCINE ZIPPER MOTIF 53); DNA binding / protein heterodimerization/ sequence-specific DNA binding / transcription factor	GO:0003677:DNA binding, GO:0009267:cellular response to starvation, GO:2000693:positive regulation of seed maturation, GO:0006355:regulation of transcription, DNA-dependent, GO:0046982:protein heterodimerization activity, GO:0046983:protein dimerization activity, GO:0045893:positive regulation of transcription, DNA-dependent, GO:0005515:protein binding, GO:0043565:sequence-specific DNA binding, G…
AT3G62420	GRMZM2G479885	bZIP	ATBZIP53 (BASIC REGION/LEUCINE ZIPPER MOTIF 53); DNA binding / protein heterodimerization/ sequence-specific DNA binding / transcription factor	GO:0003677:DNA binding, GO:0009267:cellular response to starvation, GO:2000693:positive regulation of seed maturation, GO:0006355:regulation of transcription, DNA-dependent, GO:0046982:protein heterodimerization activity, GO:0046983:protein dimerization activity, GO:0045893:positive regulation of transcription, DNA-dependent, GO:0005515:protein binding, GO:0043565:sequence-specific DNA binding, G…
AT3G48160	GRMZM2G060000	E2F-DP	DEL1 (DP-E2F-LIKE 1); DNA binding / transcription factor	GO:0005634:nucleus, GO:0003677:DNA binding, GO:0006355:regulation of transcription, DNA-dependent, GO:0042023:DNA endoreduplication, GO:0005515:protein binding, GO:0005667:transcription factor complex, GO:0032876:negative regulation of DNA endoreduplication, GO:0003700:sequence-specific DNA binding transcription factor activity,
AT1G10200	GRMZM2G004959	LIM	WLIM1; transcription factor/ zinc ion binding	GO:0051015:actin filament binding, GO:0051017:actin filament bundle assembly, GO:0008270:zinc ion binding, GO:0015629:actin cytoskeleton, GO:0003700:sequence-specific DNA binding transcription factor activity, GO:0005886:plasma membrane,
AT3G13960	GRMZM2G105335	GRF	AtGRF5 (GROWTH-REGULATING FACTOR 5); transcription activator	GO:0005634:nucleus, GO:0005524:ATP binding, GO:0005515:protein binding, GO:0006355:regulation of transcription, DNA-dependent, GO:0016818:hydrolase activity, acting on acid anhydrides, in phosphorus-containing anhydrides, GO:0048366:leaf development,
AT3G13960	GRMZM2G041223	GRF	AtGRF5 (GROWTH-REGULATING FACTOR 5); transcription activator	GO:0005634:nucleus, GO:0005524:ATP binding, GO:0005515:protein binding, GO:0006355:regulation of transcription, DNA-dependent, GO:0016818:hydrolase activity, acting on acid anhydrides, in phosphorus-containing anhydrides, GO:0048366:leaf development,
AT3G13960	GRMZM2G034876	GRF	AtGRF5 (GROWTH-REGULATING FACTOR 5); transcription activator	GO:0005634:nucleus, GO:0005524:ATP binding, GO:0005515:protein binding, GO:0006355:regulation of transcription, DNA-dependent, GO:0016818:hydrolase activity, acting on acid anhydrides, in phosphorus-containing anhydrides, GO:0048366:leaf development,
AT5G66750	GRMZM2G177165	SNF2	CHR1 (CHROMATIN REMODELING 1); ATPase/ helicase	GO:0006344:maintenance of chromatin silencing, GO:0003677:DNA binding, GO:0005524:ATP binding, GO:0006349:regulation of gene expression by genetic imprinting, GO:0004386:helicase activity, GO:0005515:protein binding, GO:0044030:regulation of DNA methylation, GO:0009294:DNA mediated transformation, GO:0000786:nucleosome, GO:0016887:ATPase activity, GO:0090241:negative regulation of histone H4 acet…
AT5G66750	GRMZM2G071025	SNF2	CHR1 (CHROMATIN REMODELING 1); ATPase/ helicase	GO:0006344:maintenance of chromatin silencing, GO:0003677:DNA binding, GO:0005524:ATP binding, GO:0006349:regulation of gene expression by genetic imprinting, GO:0004386:helicase activity, GO:0005515:protein binding, GO:0044030:regulation of DNA methylation, GO:0009294:DNA mediated transformation, GO:0000786:nucleosome, GO:0016887:ATPase activity, GO:0090241:negative regulation of histone H4 acet…
AT1G72210	GRMZM2G082586	bHLH	basic helix-loop-helix (bHLH) family protein (bHLH096)	GO:0003677:DNA binding, GO:0003700:sequence-specific DNA binding transcription factor activity,
AT1G72210	GRMZM2G008691	bHLH	basic helix-loop-helix (bHLH) family protein (bHLH096)	GO:0003677:DNA binding, GO:0003700:sequence-specific DNA binding transcription factor activity,
AT1G72210	GRMZM2G111146	bHLH	basic helix-loop-helix (bHLH) family protein (bHLH096)	GO:0003677:DNA binding, GO:0003700:sequence-specific DNA binding transcription factor activity,
AT5G42820	GRMZM2G025014	C3H	U2AF35B; RNA binding / nucleic acid binding / nucleotide binding / zinc ion binding	GO:0003723:RNA binding, GO:0005634:nucleus, GO:0000166:nucleotide binding, GO:0008270:zinc ion binding, GO:0048573:photoperiodism, flowering, GO:0003676:nucleic acid binding,
AT1G63100	AC234164.1_FG004	GRAS	scarecrow transcription factor family protein	GO:0006355:regulation of transcription, DNA-dependent, GO:0003700:sequence-specific DNA binding transcription factor activity,
AT5G62000	GRMZM2G006042	ARF	ARF2 (AUXIN RESPONSE FACTOR 2); protein binding / transcription factor	GO:0003677:DNA binding, GO:0010047:fruit dehiscence, GO:0010150:leaf senescence, GO:0006355:regulation of transcription, DNA-dependent, GO:0010227:floral organ abscission, GO:0009911:positive regulation of flower development, GO:0046983:protein dimerization activity, GO:0048481:ovule development, GO:0005515:protein binding, GO:0043565:sequence-specific DNA binding, GO:0003700:sequence-specific DN…
AT1G66230	GRMZM2G055158	MYB	MYB20 (myb domain protein 20); DNA binding / transcription factor	GO:0003677:DNA binding, GO:0005634:nucleus, GO:0005515:protein binding, GO:0006355:regulation of transcription, DNA-dependent, GO:2000652:regulation of secondary cell wall biogenesis, GO:0003700:sequence-specific DNA binding transcription factor activity,
AT1G66230	GRMZM2G126566	MYB	MYB20 (myb domain protein 20); DNA binding / transcription factor	GO:0003677:DNA binding, GO:0005634:nucleus, GO:0005515:protein binding, GO:0006355:regulation of transcription, DNA-dependent, GO:2000652:regulation of secondary cell wall biogenesis, GO:0003700:sequence-specific DNA binding transcription factor activity,
AT3G54220	GRMZM2G015080	GRAS	SCR (SCARECROW); protein binding / protein homodimerization/ sequence-specific DNA binding / transcription factor	GO:0005634:nucleus, GO:0008356:asymmetric cell division, GO:0009956:radial pattern formation, GO:0005515:protein binding, GO:0009630:gravitropism, GO:0043565:sequence-specific DNA binding, GO:0003700:sequence-specific DNA binding transcription factor activity, GO:0051457:maintenance of protein location in nucleus,
AT3G54220	GRMZM2G131516	GRAS	SCR (SCARECROW); protein binding / protein homodimerization/ sequence-specific DNA binding / transcription factor	GO:0005634:nucleus, GO:0008356:asymmetric cell division, GO:0009956:radial pattern formation, GO:0005515:protein binding, GO:0009630:gravitropism, GO:0043565:sequence-specific DNA binding, GO:0003700:sequence-specific DNA binding transcription factor activity, GO:0051457:maintenance of protein location in nucleus,
AT5G66730	GRMZM2G171073	C2H2	zinc finger (C2H2 type) family protein	GO:0005634:nucleus, GO:0006355:regulation of transcription, DNA-dependent, GO:0005622:intracellular, GO:0010431:seed maturation, GO:0010029:regulation of seed germination, GO:0003676:nucleic acid binding, GO:0005515:protein binding, GO:0008270:zinc ion binding, GO:0009937:regulation of gibberellic acid mediated signaling pathway, GO:0003700:sequence-specific DNA binding transcription factor activ…
AT4G29000	GRMZM2G388148	CPP	tesmin/TSO1-like CXC domain-containing protein	GO:0006355:regulation of transcription, DNA-dependent, GO:0003700:sequence-specific DNA binding transcription factor activity,
AT1G14440	GRMZM2G328438	zf-HD	AtHB31 (ARABIDOPSIS THALIANA HOMEOBOX PROTEIN 31); DNA binding / transcription factor	GO:0005575:cellular_component, GO:0003700:sequence-specific DNA binding transcription factor activity,
AT1G14440	GRMZM2G068330	zf-HD	AtHB31 (ARABIDOPSIS THALIANA HOMEOBOX PROTEIN 31); DNA binding / transcription factor	GO:0005575:cellular_component, GO:0003700:sequence-specific DNA binding transcription factor activity,
AT5G37020	GRMZM2G035405	ARF	ARF8 (AUXIN RESPONSE FACTOR 8); transcription factor	GO:0009733:response to auxin stimulus, GO:0003677:DNA binding, GO:0005634:nucleus, GO:0010154:fruit development, GO:0006355:regulation of transcription, DNA-dependent, GO:0046983:protein dimerization activity, GO:0009908:flower development, GO:0009725:response to hormone stimulus, GO:0003700:sequence-specific DNA binding transcription factor activity,
AT5G37020	GRMZM2G078274	ARF	ARF8 (AUXIN RESPONSE FACTOR 8); transcription factor	GO:0009733:response to auxin stimulus, GO:0003677:DNA binding, GO:0005634:nucleus, GO:0010154:fruit development, GO:0006355:regulation of transcription, DNA-dependent, GO:0046983:protein dimerization activity, GO:0009908:flower development, GO:0009725:response to hormone stimulus, GO:0003700:sequence-specific DNA binding transcription factor activity,
AT5G37020	GRMZM2G475882	ARF	ARF8 (AUXIN RESPONSE FACTOR 8); transcription factor	GO:0009733:response to auxin stimulus, GO:0003677:DNA binding, GO:0005634:nucleus, GO:0010154:fruit development, GO:0006355:regulation of transcription, DNA-dependent, GO:0046983:protein dimerization activity, GO:0009908:flower development, GO:0009725:response to hormone stimulus, GO:0003700:sequence-specific DNA binding transcription factor activity,
AT5G37020	GRMZM2G081158	ARF	ARF8 (AUXIN RESPONSE FACTOR 8); transcription factor	GO:0009733:response to auxin stimulus, GO:0003677:DNA binding, GO:0005634:nucleus, GO:0010154:fruit development, GO:0006355:regulation of transcription, DNA-dependent, GO:0046983:protein dimerization activity, GO:0009908:flower development, GO:0009725:response to hormone stimulus, GO:0003700:sequence-specific DNA binding transcription factor activity,
AT4G38900	GRMZM2G428184	bZIP	bZIP protein	GO:0003677:DNA binding, GO:0006355:regulation of transcription, DNA-dependent, GO:0005829:cytosol, GO:0043565:sequence-specific DNA binding, GO:0003700:sequence-specific DNA binding transcription factor activity, GO:0046983:protein dimerization activity,
AT1G77250	GRMZM2G335720	PHD	PHD finger family protein	GO:0003677:DNA binding, GO:0005515:protein binding, GO:0006355:regulation of transcription, DNA-dependent, GO:0008270:zinc ion binding,
AT5G07810	GRMZM2G313553	SNF2	SNF2 domain-containing protein / helicase domain-containing protein / HNH endonuclease domain-containing protein	GO:0003677:DNA binding, GO:0005524:ATP binding, GO:0004386:helicase activity, GO:0004519:endonuclease activity, GO:0003676:nucleic acid binding,
AT5G50915	GRMZM2G178182	bHLH	basic helix-loop-helix (bHLH) family protein	GO:0003677:DNA binding, GO:0009739:response to gibberellin stimulus, GO:0003700:sequence-specific DNA binding transcription factor activity,
AT5G44210	GRMZM2G310368	AP2-EREBP	ERF9 (ERF DOMAIN PROTEIN 9); DNA binding / transcription factor/ transcription repressor	GO:0016020:membrane, GO:0045892:negative regulation of transcription, DNA-dependent, GO:0003677:DNA binding, GO:0009873:ethylene mediated signaling pathway, GO:0006355:regulation of transcription, DNA-dependent, GO:0003700:sequence-specific DNA binding transcription factor activity,
AT4G37650	GRMZM2G132794	GRAS	SHR (SHORT ROOT); protein binding / sequence-specific DNA binding / transcription factor	GO:0032350:regulation of hormone metabolic process, GO:0005634:nucleus, GO:0008356:asymmetric cell division, GO:0009956:radial pattern formation, GO:0055072:iron ion homeostasis, GO:0005515:protein binding, GO:0043565:sequence-specific DNA binding, GO:0003700:sequence-specific DNA binding transcription factor activity, GO:0007049:cell cycle, GO:0048366:leaf development,
AT4G37650	GRMZM2G172657	GRAS	SHR (SHORT ROOT); protein binding / sequence-specific DNA binding / transcription factor	GO:0032350:regulation of hormone metabolic process, GO:0005634:nucleus, GO:0008356:asymmetric cell division, GO:0009956:radial pattern formation, GO:0055072:iron ion homeostasis, GO:0005515:protein binding, GO:0043565:sequence-specific DNA binding, GO:0003700:sequence-specific DNA binding transcription factor activity, GO:0007049:cell cycle, GO:0048366:leaf development,
AT4G02990	GRMZM2G029933	mTERF	mitochondrial transcription termination factor family protein / mTERF family protein	GO:0003674:molecular_function, GO:0032502:developmental process, GO:0042794:rRNA transcription from plastid promoter, GO:0009790:embryo development, GO:0008380:RNA splicing, GO:0009536:plastid, GO:0042793:transcription from plastid promoter,
AT3G01140	GRMZM2G001223	MYB	MYB106 (myb domain protein 106); DNA binding / transcription factor	GO:0003677:DNA binding, GO:0005515:protein binding, GO:0006355:regulation of transcription, DNA-dependent, GO:0010091:trichome branching, GO:0003700:sequence-specific DNA binding transcription factor activity,
AT3G01140	GRMZM2G032655	MYB	MYB106 (myb domain protein 106); DNA binding / transcription factor	GO:0003677:DNA binding, GO:0005515:protein binding, GO:0006355:regulation of transcription, DNA-dependent, GO:0010091:trichome branching, GO:0003700:sequence-specific DNA binding transcription factor activity,
AT3G55370	GRMZM2G144172	C2C2-Dof	OBP3 (OBF-BINDING PROTEIN 3); DNA binding / transcription factor	GO:0003677:DNA binding, GO:0005634:nucleus, GO:0006355:regulation of transcription, DNA-dependent, GO:0008270:zinc ion binding, GO:0009640:photomorphogenesis, GO:0003700:sequence-specific DNA binding transcription factor activity, GO:0045893:positive regulation of transcription, DNA-dependent,
AT3G55370	GRMZM5G880268	C2C2-Dof	OBP3 (OBF-BINDING PROTEIN 3); DNA binding / transcription factor	GO:0003677:DNA binding, GO:0005634:nucleus, GO:0006355:regulation of transcription, DNA-dependent, GO:0008270:zinc ion binding, GO:0009640:photomorphogenesis, GO:0003700:sequence-specific DNA binding transcription factor activity, GO:0045893:positive regulation of transcription, DNA-dependent,
AT3G55370	GRMZM2G176063	C2C2-Dof	OBP3 (OBF-BINDING PROTEIN 3); DNA binding / transcription factor	GO:0003677:DNA binding, GO:0005634:nucleus, GO:0006355:regulation of transcription, DNA-dependent, GO:0008270:zinc ion binding, GO:0009640:photomorphogenesis, GO:0003700:sequence-specific DNA binding transcription factor activity, GO:0045893:positive regulation of transcription, DNA-dependent,
AT4G22140	GRMZM2G091265	PHD	DNA binding / protein binding / zinc ion binding	GO:0005575:cellular_component, GO:0003677:DNA binding, GO:0005515:protein binding, GO:0006355:regulation of transcription, DNA-dependent, GO:0009845:seed germination, GO:0008270:zinc ion binding, GO:0009911:positive regulation of flower development,
AT5G05130	GRMZM2G148249	SNF2	SNF2 domain-containing protein / helicase domain-containing protein / RING finger domain-containing protein	GO:0003677:DNA binding, GO:0005515:protein binding, GO:0005524:ATP binding, GO:0016818:hydrolase activity, acting on acid anhydrides, in phosphorus-containing anhydrides, GO:0008270:zinc ion binding, GO:0004386:helicase activity, GO:0003676:nucleic acid binding,
AT1G69780	GRMZM2G097349	HB	ATHB13; DNA binding / sequence-specific DNA binding / transcription factor	GO:0005634:nucleus, GO:0003677:DNA binding, GO:0006355:regulation of transcription, DNA-dependent, GO:0000976:transcription regulatory region sequence-specific DNA binding, GO:0009965:leaf morphogenesis, GO:0009744:response to sucrose stimulus, GO:0005515:protein binding, GO:0043565:sequence-specific DNA binding, GO:0048826:cotyledon morphogenesis, GO:0003700:sequence-specific DNA binding transcr…
AT1G69780	GRMZM5G803812	HB	ATHB13; DNA binding / sequence-specific DNA binding / transcription factor	GO:0005634:nucleus, GO:0003677:DNA binding, GO:0006355:regulation of transcription, DNA-dependent, GO:0000976:transcription regulatory region sequence-specific DNA binding, GO:0009965:leaf morphogenesis, GO:0009744:response to sucrose stimulus, GO:0005515:protein binding, GO:0043565:sequence-specific DNA binding, GO:0048826:cotyledon morphogenesis, GO:0003700:sequence-specific DNA binding transcr…
AT1G69780	GRMZM2G139963	HB	ATHB13; DNA binding / sequence-specific DNA binding / transcription factor	GO:0005634:nucleus, GO:0003677:DNA binding, GO:0006355:regulation of transcription, DNA-dependent, GO:0000976:transcription regulatory region sequence-specific DNA binding, GO:0009965:leaf morphogenesis, GO:0009744:response to sucrose stimulus, GO:0005515:protein binding, GO:0043565:sequence-specific DNA binding, GO:0048826:cotyledon morphogenesis, GO:0003700:sequence-specific DNA binding transcr…
AT1G34370	GRMZM2G470422	C2H2	STOP1 (sensitive to proton rhizotoxicity 1); nucleic acid binding / transcription factor/ zinc ion binding	GO:0010044:response to aluminum ion, GO:0005634:nucleus, GO:0006355:regulation of transcription, DNA-dependent, GO:0005622:intracellular, GO:0003676:nucleic acid binding, GO:0010447:response to acidity, GO:0008270:zinc ion binding, GO:0003700:sequence-specific DNA binding transcription factor activity,
AT4G38070	GRMZM2G351304	bHLH	bHLH family protein	GO:0003677:DNA binding, GO:0005739:mitochondrion, GO:0003700:sequence-specific DNA binding transcription factor activity,
AT5G50570	GRMZM5G878561	SBP	squamosa promoter-binding protein, putative	GO:0048653:anther development, GO:0005634:nucleus, GO:0003677:DNA binding, GO:0006355:regulation of transcription, DNA-dependent, GO:0003700:sequence-specific DNA binding transcription factor activity,
AT1G53910	GRMZM2G171179	AP2-EREBP	RAP2.12; DNA binding / transcription factor	GO:0005634:nucleus, GO:0003677:DNA binding, GO:0006355:regulation of transcription, DNA-dependent, GO:0070483:detection of hypoxia, GO:0005886:plasma membrane, GO:0003700:sequence-specific DNA binding transcription factor activity, GO:0001666:response to hypoxia,
AT4G23800	GRMZM2G060253	HMG	high mobility group (HMG1/2) family protein	GO:0000793:condensed chromosome, GO:0003677:DNA binding, GO:0005515:protein binding, GO:0000794:condensed nuclear chromosome, GO:0003700:sequence-specific DNA binding transcription factor activity,
AT1G59640	GRMZM2G008898	bHLH	ZCW32; DNA binding / transcription factor	GO:0003677:DNA binding, GO:0048446:petal morphogenesis, GO:0006355:regulation of transcription, DNA-dependent, GO:0003700:sequence-specific DNA binding transcription factor activity,
AT1G19850	GRMZM2G034840	ARF	MP (MONOPTEROS); transcription factor	GO:0016020:membrane, GO:0010051:xylem and phloem pattern formation, GO:0009733:response to auxin stimulus, GO:0003677:DNA binding, GO:0006355:regulation of transcription, DNA-dependent, GO:0010305:leaf vascular tissue pattern formation, GO:0046983:protein dimerization activity, GO:0005515:protein binding, GO:0003700:sequence-specific DNA binding transcription factor activity, GO:0005634:nucleus, …
AT3G26744	GRMZM2G173534	bHLH	ICE1 (INDUCER OF CBF EXPRESSION 1); DNA binding / transcription activator/ transcription factor	GO:0005634:nucleus, GO:0003677:DNA binding, GO:0009409:response to cold, GO:0016567:protein ubiquitination, GO:0050826:response to freezing, GO:0045893:positive regulation of transcription, DNA-dependent, GO:0010440:stomatal lineage progression, GO:0003700:sequence-specific DNA binding transcription factor activity,
AT3G26744	GRMZM2G172297	bHLH	ICE1 (INDUCER OF CBF EXPRESSION 1); DNA binding / transcription activator/ transcription factor	GO:0005634:nucleus, GO:0003677:DNA binding, GO:0009409:response to cold, GO:0016567:protein ubiquitination, GO:0050826:response to freezing, GO:0045893:positive regulation of transcription, DNA-dependent, GO:0010440:stomatal lineage progression, GO:0003700:sequence-specific DNA binding transcription factor activity,
AT3G26744	GRMZM2G033356	bHLH	ICE1 (INDUCER OF CBF EXPRESSION 1); DNA binding / transcription activator/ transcription factor	GO:0005634:nucleus, GO:0003677:DNA binding, GO:0009409:response to cold, GO:0016567:protein ubiquitination, GO:0050826:response to freezing, GO:0045893:positive regulation of transcription, DNA-dependent, GO:0010440:stomatal lineage progression, GO:0003700:sequence-specific DNA binding transcription factor activity,
AT3G60390	GRMZM2G148074	HB	HAT3 (HOMEOBOX-LEUCINE ZIPPER PROTEIN 3); transcription factor	GO:0003677:DNA binding, GO:0005634:nucleus, GO:0005515:protein binding, GO:0006355:regulation of transcription, DNA-dependent, GO:0043565:sequence-specific DNA binding, GO:0006351:transcription, DNA-dependent, GO:0003700:sequence-specific DNA binding transcription factor activity,
AT5G09250	GRMZM2G090213	Coactivator p15	KIWI; DNA binding / protein binding / transcription coactivator	GO:0003677:DNA binding, GO:0003713:transcription coactivator activity, GO:0005515:protein binding, GO:0006355:regulation of transcription, DNA-dependent,
AT2G45420	GRMZM2G150594	LOB	LBD18 (LOB DOMAIN-CONTAINING PROTEIN 18)	GO:0010089:xylem development, GO:0005634:nucleus,
AT1G72360	GRMZM2G148333	AP2-EREBP	ethylene-responsive element-binding protein, putative	GO:0071456:cellular response to hypoxia, GO:0003677:DNA binding, GO:0005634:nucleus, GO:0034059:response to anoxia, GO:0009873:ethylene mediated signaling pathway, GO:0006355:regulation of transcription, DNA-dependent, GO:0003700:sequence-specific DNA binding transcription factor activity, GO:0071369:cellular response to ethylene stimulus,
AT1G14410	GRMZM2G155662	PBF-2-like	WHY1 (WHIRLY 1); DNA binding / telomeric DNA binding	GO:0009508:plastid chromosome, GO:0003677:DNA binding, GO:0006355:regulation of transcription, DNA-dependent, GO:0042162:telomeric DNA binding, GO:0006952:defense response, GO:0005697:telomerase holoenzyme complex, GO:0009295:nucleoid, GO:0032211:negative regulation of telomere maintenance via telomerase, GO:0009507:chloroplast,
AT1G33420	GRMZM2G068331	PHD	PHD finger family protein	GO:0003677:DNA binding, GO:0005515:protein binding, GO:0006355:regulation of transcription, DNA-dependent, GO:0008270:zinc ion binding,
AT4G00730	GRMZM2G004957	HB	ANL2 (ANTHOCYANINLESS 2); transcription factor/ transcription regulator	GO:0005634:nucleus, GO:0006355:regulation of transcription, DNA-dependent, GO:0048364:root development, GO:0048765:root hair cell differentiation, GO:0043481:anthocyanin accumulation in tissues in response to UV light, GO:0005515:protein binding, GO:0043565:sequence-specific DNA binding, GO:0003700:sequence-specific DNA binding transcription factor activity,
AT1G50420	GRMZM2G129154	GRAS	SCL3; transcription factor	GO:0005634:nucleus, GO:0006355:regulation of transcription, DNA-dependent, GO:0009739:response to gibberellin stimulus, GO:0003700:sequence-specific DNA binding transcription factor activity,
AT5G26660	GRMZM2G119693	MYB	ATMYB86 (MYB DOMAIN PROTEIN 86); specific transcriptional repressor/ transcription repressor	GO:0045892:negative regulation of transcription, DNA-dependent, GO:0003677:DNA binding, GO:0005515:protein binding,
AT5G26660	GRMZM2G003406	MYB	ATMYB86 (MYB DOMAIN PROTEIN 86); specific transcriptional repressor/ transcription repressor	GO:0045892:negative regulation of transcription, DNA-dependent, GO:0003677:DNA binding, GO:0005515:protein binding,
AT1G54690	GRMZM5G883764	CCAAT	GAMMA-H2AX (GAMMA HISTONE VARIANT H2AX); DNA binding	GO:0005634:nucleus, GO:0003677:DNA binding, GO:0005730:nucleolus, GO:0006334:nucleosome assembly, GO:0000786:nucleosome,
AT1G54690	GRMZM2G107540	CCAAT	GAMMA-H2AX (GAMMA HISTONE VARIANT H2AX); DNA binding	GO:0005634:nucleus, GO:0003677:DNA binding, GO:0005730:nucleolus, GO:0006334:nucleosome assembly, GO:0000786:nucleosome,
AT1G54690	GRMZM2G046055	CCAAT	GAMMA-H2AX (GAMMA HISTONE VARIANT H2AX); DNA binding	GO:0005634:nucleus, GO:0003677:DNA binding, GO:0005730:nucleolus, GO:0006334:nucleosome assembly, GO:0000786:nucleosome,
AT2G29660	GRMZM2G093305	C2H2	zinc finger (C2H2 type) family protein	GO:0006355:regulation of transcription, DNA-dependent, GO:0005622:intracellular, GO:0008270:zinc ion binding, GO:0031225:anchored to membrane, GO:0003700:sequence-specific DNA binding transcription factor activity, GO:0003676:nucleic acid binding,
AT2G17560	GRMZM2G013821	HMG	HMGB4 (HIGH MOBILITY GROUP B 4); DNA binding / chromatin binding / structural constituent of chromatin / transcription factor	GO:0005634:nucleus, GO:0003677:DNA binding, GO:0006333:chromatin assembly or disassembly, GO:0000785:chromatin, GO:0005737:cytoplasm, GO:0030527:structural constituent of chromatin, GO:0005515:protein binding, GO:0003682:chromatin binding, GO:0003700:sequence-specific DNA binding transcription factor activity,
AT5G06110	GRMZM2G116693	MYB	DNAJ heat shock N-terminal domain-containing protein / cell division protein-related	GO:0006457:protein folding, GO:0003677:DNA binding, GO:0005515:protein binding, GO:0031072:heat shock protein binding,
AT3G50700	GRMZM2G177693	C2H2	AtIDD2 (Arabidopsis thaliana Indeterminate(ID)-Domain 2); nucleic acid binding / transcription factor/ zinc ion binding	GO:0006355:regulation of transcription, DNA-dependent, GO:0005622:intracellular, GO:0008270:zinc ion binding, GO:0003700:sequence-specific DNA binding transcription factor activity, GO:0009507:chloroplast, GO:0003676:nucleic acid binding,
AT1G68810	GRMZM2G526668	bHLH	basic helix-loop-helix (bHLH) family protein	GO:0003677:DNA binding, GO:0006355:regulation of transcription, DNA-dependent, GO:0003700:sequence-specific DNA binding transcription factor activity,
AT1G68810	GRMZM2G176141	bHLH	basic helix-loop-helix (bHLH) family protein	GO:0003677:DNA binding, GO:0006355:regulation of transcription, DNA-dependent, GO:0003700:sequence-specific DNA binding transcription factor activity,
AT5G43270	GRMZM2G163813	SBP	SPL2 (SQUAMOSA PROMOTER BINDING PROTEIN-LIKE 2); DNA binding / transcription factor	GO:0048653:anther development, GO:0005634:nucleus, GO:0003677:DNA binding, GO:0048510:regulation of timing of transition from vegetative to reproductive phase, GO:0006355:regulation of transcription, DNA-dependent, GO:0003700:sequence-specific DNA binding transcription factor activity,
AT2G24260	GRMZM2G350165	bHLH	basic helix-loop-helix (bHLH) family protein	GO:0003677:DNA binding, GO:0006355:regulation of transcription, DNA-dependent, GO:0003700:sequence-specific DNA binding transcription factor activity, GO:0080147:root hair cell development,
AT3G57670	GRMZM2G084014	C2H2	NTT (NO TRANSMITTING TRACT); nucleic acid binding / transcription factor/ zinc ion binding	GO:0005634:nucleus, GO:0010500:transmitting tissue development, GO:0006355:regulation of transcription, DNA-dependent, GO:0005622:intracellular, GO:0009860:pollen tube growth, GO:0003676:nucleic acid binding, GO:0008270:zinc ion binding, GO:0003700:sequence-specific DNA binding transcription factor activity,
AT1G75710	GRMZM2G136494	C2H2	zinc finger (C2H2 type) family protein	GO:0005622:intracellular, GO:0008270:zinc ion binding, GO:0003700:sequence-specific DNA binding transcription factor activity, GO:0003676:nucleic acid binding,
AT1G75710	GRMZM2G158141	C2H2	zinc finger (C2H2 type) family protein	GO:0005622:intracellular, GO:0008270:zinc ion binding, GO:0003700:sequence-specific DNA binding transcription factor activity, GO:0003676:nucleic acid binding,
AT1G45249	GRMZM2G478417	bZIP	ABF2 (ABSCISIC ACID RESPONSIVE ELEMENTS-BINDING FACTOR 2); DNA binding / protein binding / transcription activator/ transcription factor	GO:0010255:glucose mediated signaling pathway, GO:0003677:DNA binding, GO:0005634:nucleus, GO:0009738:abscisic acid mediated signaling pathway, GO:0009414:response to water deprivation, GO:0006355:regulation of transcription, DNA-dependent, GO:0046983:protein dimerization activity, GO:0009737:response to abscisic acid stimulus, GO:0045893:positive regulation of transcription, DNA-dependent, GO:00…
AT5G11260	GRMZM2G039828	bZIP	HY5 (ELONGATED HYPOCOTYL 5); DNA binding / double-stranded DNA binding / transcription factor	GO:0010017:red or far-red light signaling pathway, GO:0003677:DNA binding, GO:0006355:regulation of transcription, DNA-dependent, GO:0003690:double-stranded DNA binding, GO:0009640:photomorphogenesis, GO:0046983:protein dimerization activity, GO:0005515:protein binding, GO:0010218:response to far red light, GO:0043565:sequence-specific DNA binding, GO:0009963:positive regulation of flavonoid bios…
AT3G14740	GRMZM2G158194	PHD	PHD finger family protein	GO:0005515:protein binding, GO:0008270:zinc ion binding,
AT3G49950	GRMZM2G097456	GRAS	scarecrow transcription factor family protein	GO:0006355:regulation of transcription, DNA-dependent, GO:0003700:sequence-specific DNA binding transcription factor activity,
AT4G02670	GRMZM2G011357	C2H2	AtIDD12 (Arabidopsis thaliana Indeterminate(ID)-Domain 12); nucleic acid binding / transcription factor/ zinc ion binding	GO:0006355:regulation of transcription, DNA-dependent, GO:0008270:zinc ion binding, GO:0005622:intracellular, GO:0003700:sequence-specific DNA binding transcription factor activity, GO:0003676:nucleic acid binding, GO:0009507:chloroplast,
AT3G47620	GRMZM2G077755	TCP	AtTCP14 (TEOSINTE BRANCHED1, CYCLOIDEA and PCF (TCP) 14); transcription factor	GO:0005575:cellular_component, GO:0010229:inflorescence development, GO:0006355:regulation of transcription, DNA-dependent, GO:0009739:response to gibberellin stimulus, GO:0010029:regulation of seed germination, GO:0009737:response to abscisic acid stimulus, GO:0008283:cell proliferation, GO:0005515:protein binding, GO:0009735:response to cytokinin stimulus, GO:0031347:regulation of defense respo…
AT3G47620	GRMZM2G113888	TCP	AtTCP14 (TEOSINTE BRANCHED1, CYCLOIDEA and PCF (TCP) 14); transcription factor	GO:0005575:cellular_component, GO:0010229:inflorescence development, GO:0006355:regulation of transcription, DNA-dependent, GO:0009739:response to gibberellin stimulus, GO:0010029:regulation of seed germination, GO:0009737:response to abscisic acid stimulus, GO:0008283:cell proliferation, GO:0005515:protein binding, GO:0009735:response to cytokinin stimulus, GO:0031347:regulation of defense respo…
AT5G57180	GRMZM2G062885	Orphans	CIA2 (CHLOROPLAST IMPORT APPARATUS 2); transcription regulator	GO:0005634:nucleus, GO:0005515:protein binding, GO:0006355:regulation of transcription, DNA-dependent, GO:0045036:protein targeting to chloroplast,
AT3G60400	GRMZM2G062910	mTERF	mitochondrial transcription termination factor-related / mTERF-related	GO:0003674:molecular_function, GO:0005575:cellular_component, GO:0008150:biological_process,
AT3G14020	GRMZM2G000686	CCAAT	NF-YA6 (NUCLEAR FACTOR Y, SUBUNIT A6); transcription factor	GO:0003677:DNA binding, GO:0005634:nucleus, GO:0016602:CCAAT-binding factor complex, GO:0006355:regulation of transcription, DNA-dependent, GO:0003700:sequence-specific DNA binding transcription factor activity, GO:0009507:chloroplast,
AT2G47620	GRMZM2G135410	MYB-related	ATSWI3A (SWITCH/SUCROSE NONFERMENTING 3A); DNA binding	GO:0003677:DNA binding, GO:0005515:protein binding, GO:0006338:chromatin remodeling, GO:0016514:SWI/SNF complex,
AT3G24520	GRMZM2G118047	HSF	AT-HSFC1; DNA binding / transcription factor	GO:0005634:nucleus, GO:0003677:DNA binding, GO:0006355:regulation of transcription, DNA-dependent, GO:0043565:sequence-specific DNA binding, GO:0003700:sequence-specific DNA binding transcription factor activity,
AT5G67300	GRMZM2G145444	MYB	MYBR1 (MYB DOMAIN PROTEIN R1); DNA binding / transcription factor	GO:0009733:response to auxin stimulus, GO:0003677:DNA binding, GO:0009414:response to water deprivation, GO:0006355:regulation of transcription, DNA-dependent, GO:0006950:response to stress, GO:0009739:response to gibberellin stimulus, GO:0009723:response to ethylene stimulus, GO:0005515:protein binding, GO:0010200:response to chitin, GO:0009651:response to salt stress, GO:0003700:sequence-specif…
AT1G79350	GRMZM2G404426	PHD	EMB1135 (embryo defective 1135); DNA binding / protein binding / zinc ion binding	GO:0003677:DNA binding, GO:0005515:protein binding, GO:0005829:cytosol, GO:0006355:regulation of transcription, DNA-dependent, GO:0008270:zinc ion binding, GO:0009793:embryo development ending in seed dormancy,
AT1G79350	GRMZM2G038967	PHD	EMB1135 (embryo defective 1135); DNA binding / protein binding / zinc ion binding	GO:0003677:DNA binding, GO:0005515:protein binding, GO:0005829:cytosol, GO:0006355:regulation of transcription, DNA-dependent, GO:0008270:zinc ion binding, GO:0009793:embryo development ending in seed dormancy,
AT2G01570	GRMZM2G144744	GRAS	RGA1 (REPRESSOR OF GA1-3 1); protein binding / transcription factor	GO:0006355:regulation of transcription, DNA-dependent, GO:0009723:response to ethylene stimulus, GO:0005515:protein binding, GO:0010218:response to far red light, GO:0009651:response to salt stress, GO:0003700:sequence-specific DNA binding transcription factor activity, GO:0009740:gibberellic acid mediated signaling pathway, GO:0005634:nucleus, GO:0009938:negative regulation of gibberellic acid m…
AT3G54320	GRMZM2G174834	AP2-EREBP	WRI1 (WRINKLED 1); DNA binding / transcription factor	GO:0005634:nucleus, GO:0003677:DNA binding, GO:0006355:regulation of transcription, DNA-dependent, GO:0006110:regulation of glycolysis, GO:0009744:response to sucrose stimulus, GO:0006109:regulation of carbohydrate metabolic process, GO:0003700:sequence-specific DNA binding transcription factor activity, GO:0019432:triglyceride biosynthetic process, GO:0006629:lipid metabolic process, GO:0008610:…
AT1G46264	GRMZM2G025685	HSF	AT-HSFB4; DNA binding / transcription factor	GO:0005634:nucleus, GO:0003677:DNA binding, GO:0008356:asymmetric cell division, GO:0006355:regulation of transcription, DNA-dependent, GO:0043565:sequence-specific DNA binding, GO:0003700:sequence-specific DNA binding transcription factor activity,
AT5G63420	GRMZM2G000964	Trihelix	emb2746 (embryo defective 2746); DNA binding / catalytic/ hydrolase	GO:0003677:DNA binding, GO:0008152:metabolic process, GO:0016787:hydrolase activity, GO:0003824:catalytic activity, GO:0009793:embryo development ending in seed dormancy, GO:0009507:chloroplast,
AT4G27230	GRMZM2G041381	CCAAT	HTA2 (histone H2A); DNA binding	GO:0003677:DNA binding, GO:0005634:nucleus, GO:0006334:nucleosome assembly, GO:0000786:nucleosome,
AT4G27230	GRMZM2G151826	CCAAT	HTA2 (histone H2A); DNA binding	GO:0003677:DNA binding, GO:0005634:nucleus, GO:0006334:nucleosome assembly, GO:0000786:nucleosome,
AT1G76890	GRMZM2G037128	Trihelix	GT2; transcription factor	GO:0003677:DNA binding, GO:0003700:sequence-specific DNA binding transcription factor activity,
AT1G76890	GRMZM2G063203	Trihelix	GT2; transcription factor	GO:0003677:DNA binding, GO:0003700:sequence-specific DNA binding transcription factor activity,
AT1G76890	GRMZM2G414159	Trihelix	GT2; transcription factor	GO:0003677:DNA binding, GO:0003700:sequence-specific DNA binding transcription factor activity,
AT1G76890	GRMZM2G169580	Trihelix	GT2; transcription factor	GO:0003677:DNA binding, GO:0003700:sequence-specific DNA binding transcription factor activity,
AT1G76890	GRMZM2G111760	Trihelix	GT2; transcription factor	GO:0003677:DNA binding, GO:0003700:sequence-specific DNA binding transcription factor activity,
AT1G76890	GRMZM2G016649	Trihelix	GT2; transcription factor	GO:0003677:DNA binding, GO:0003700:sequence-specific DNA binding transcription factor activity,
AT2G04740	GRMZM2G164669	TRAF	ankyrin repeat family protein	GO:0005575:cellular_component, GO:0005515:protein binding,
AT3G12250	GRMZM2G080731	bZIP	TGA6 (TGACG MOTIF-BINDING FACTOR 6); DNA binding / transcription factor	GO:0003677:DNA binding, GO:0006355:regulation of transcription, DNA-dependent, GO:0009410:response to xenobiotic stimulus, GO:0009627:systemic acquired resistance, GO:0003676:nucleic acid binding, GO:0046983:protein dimerization activity, GO:0046872:metal ion binding, GO:0016787:hydrolase activity, GO:0005515:protein binding, GO:0043565:sequence-specific DNA binding, GO:0003700:sequence-specific …
AT1G65910	GRMZM2G174070	NAC	anac028 (Arabidopsis NAC domain containing protein 28); transcription factor	GO:0005575:cellular_component, GO:0003677:DNA binding, GO:0007275:multicellular organismal development, GO:0006355:regulation of transcription, DNA-dependent, GO:0003700:sequence-specific DNA binding transcription factor activity,
AT3G14980	GRMZM2G357660	PHD	PHD finger transcription factor, putative	GO:0005634:nucleus, GO:0003677:DNA binding, GO:0009506:plasmodesma, GO:0005515:protein binding, GO:0006355:regulation of transcription, DNA-dependent, GO:0008270:zinc ion binding, GO:0008080:N-acetyltransferase activity,
AT3G14980	GRMZM2G038050	PHD	PHD finger transcription factor, putative	GO:0005634:nucleus, GO:0003677:DNA binding, GO:0009506:plasmodesma, GO:0005515:protein binding, GO:0006355:regulation of transcription, DNA-dependent, GO:0008270:zinc ion binding, GO:0008080:N-acetyltransferase activity,
AT5G46910	GRMZM2G057466	Jumonji	transcription factor jumonji (jmj) family protein	GO:0005634:nucleus, GO:0005515:protein binding, GO:0010200:response to chitin, GO:0006355:regulation of transcription, DNA-dependent, GO:0003700:sequence-specific DNA binding transcription factor activity,
AT4G29080	GRMZM2G152796	AUX/IAA	PAP2 (PHYTOCHROME-ASSOCIATED PROTEIN 2); transcription factor	GO:0005634:nucleus, GO:0009733:response to auxin stimulus, GO:0006355:regulation of transcription, DNA-dependent, GO:0005622:intracellular, GO:0006417:regulation of translation, GO:0003700:sequence-specific DNA binding transcription factor activity, GO:0046983:protein dimerization activity,
AT4G29080	GRMZM2G147243	AUX/IAA	PAP2 (PHYTOCHROME-ASSOCIATED PROTEIN 2); transcription factor	GO:0005634:nucleus, GO:0009733:response to auxin stimulus, GO:0006355:regulation of transcription, DNA-dependent, GO:0005622:intracellular, GO:0006417:regulation of translation, GO:0003700:sequence-specific DNA binding transcription factor activity, GO:0046983:protein dimerization activity,
AT1G78700	GRMZM5G812774	BES1	brassinosteroid signalling positive regulator-related	GO:0005575:cellular_component, GO:0006355:regulation of transcription, DNA-dependent, GO:0008150:biological_process,
AT2G34830	GRMZM2G083717	WRKY	WRKY35 (WRKY DNA-binding protein 35); transcription factor	GO:0009555:pollen development, GO:0006355:regulation of transcription, DNA-dependent, GO:0043565:sequence-specific DNA binding, GO:0003700:sequence-specific DNA binding transcription factor activity, GO:0009793:embryo development ending in seed dormancy,
AT3G04380	GRMZM2G042442	SET	SUVR4; histone-lysine N-methyltransferase	GO:0005634:nucleus, GO:0009506:plasmodesma, GO:0005730:nucleolus, GO:0005515:protein binding, GO:0008270:zinc ion binding, GO:0034968:histone lysine methylation, GO:0018024:histone-lysine N-methyltransferase activity,
AT3G04380	GRMZM2G318803	SET	SUVR4; histone-lysine N-methyltransferase	GO:0005634:nucleus, GO:0009506:plasmodesma, GO:0005730:nucleolus, GO:0005515:protein binding, GO:0008270:zinc ion binding, GO:0034968:histone lysine methylation, GO:0018024:histone-lysine N-methyltransferase activity,
AT3G11100	GRMZM2G392168	Trihelix	transcription factor	GO:0005634:nucleus, GO:0006355:regulation of transcription, DNA-dependent, GO:0003700:sequence-specific DNA binding transcription factor activity,
AT2G45680	GRMZM2G107031	TCP	TCP family transcription factor, putative	GO:0005634:nucleus, GO:0006355:regulation of transcription, DNA-dependent, GO:0003700:sequence-specific DNA binding transcription factor activity,
AT3G19184	GRMZM2G111123	ABI3VP1	DNA binding	GO:0005575:cellular_component, GO:0003677:DNA binding, GO:0006355:regulation of transcription, DNA-dependent,
AT3G19184	GRMZM2G173321	ABI3VP1	DNA binding	GO:0005575:cellular_component, GO:0003677:DNA binding, GO:0006355:regulation of transcription, DNA-dependent,
AT3G57040	GRMZM2G148056	Orphans	ARR9 (RESPONSE REGULATOR 9); transcription regulator/ two-component response regulator	GO:0007623:circadian rhythm, GO:0005634:nucleus, GO:0006355:regulation of transcription, DNA-dependent, GO:0005622:intracellular, GO:0009736:cytokinin mediated signaling pathway, GO:0005515:protein binding, GO:0000160:two-component signal transduction system (phosphorelay), GO:0009735:response to cytokinin stimulus, GO:0000156:two-component response regulator activity,
AT3G20800	AC191251.3_FG005	Rcd1-like	rcd1-like cell differentiation protein, putative	GO:0003674:molecular_function, GO:0007275:multicellular organismal development,
AT2G36026	GRMZM2G041761	OFP		GO:0003674:molecular_function, GO:0005575:cellular_component, GO:0008150:biological_process,
AT2G04845	GRMZM2G096352	GNAT	GCN5-related N-acetyltransferase (GNAT) family protein	GO:0005575:cellular_component, GO:0008152:metabolic process, GO:0008080:N-acetyltransferase activity,
AT3G18990	GRMZM2G001048	ABI3VP1	VRN1 (REDUCED VERNALIZATION RESPONSE 1); transcription repressor	GO:0005654:nucleoplasm, GO:0003677:DNA binding, GO:0006355:regulation of transcription, DNA-dependent, GO:0009909:regulation of flower development, GO:0010048:vernalization response,
AT2G46680	GRMZM2G034113	HB	ATHB-7 (ARABIDOPSIS THALIANA HOMEOBOX 7); transcription activator/ transcription factor	GO:0005634:nucleus, GO:0003677:DNA binding, GO:0009738:abscisic acid mediated signaling pathway, GO:0009414:response to water deprivation, GO:0006355:regulation of transcription, DNA-dependent, GO:0000976:transcription regulatory region sequence-specific DNA binding, GO:0009737:response to abscisic acid stimulus, GO:0045893:positive regulation of transcription, DNA-dependent, GO:0005515:protein b…
AT2G46680	GRMZM2G041462	HB	ATHB-7 (ARABIDOPSIS THALIANA HOMEOBOX 7); transcription activator/ transcription factor	GO:0005634:nucleus, GO:0003677:DNA binding, GO:0009738:abscisic acid mediated signaling pathway, GO:0009414:response to water deprivation, GO:0006355:regulation of transcription, DNA-dependent, GO:0000976:transcription regulatory region sequence-specific DNA binding, GO:0009737:response to abscisic acid stimulus, GO:0045893:positive regulation of transcription, DNA-dependent, GO:0005515:protein b…
AT3G01890	GRMZM2G052416	SWI/SNF-BAF60b	SWIB complex BAF60b domain-containing protein	GO:0003674:molecular_function, GO:0005515:protein binding, GO:0008150:biological_process,
AT2G28450	GRMZM2G147623	C3H	zinc finger (CCCH-type) family protein	GO:0006396:RNA processing, GO:0005575:cellular_component, GO:0015946:methanol oxidation, GO:0008270:zinc ion binding, GO:0008173:RNA methyltransferase activity, GO:0019415:acetate biosynthetic process from carbon monoxide, GO:0003676:nucleic acid binding,
AT3G04730	GRMZM2G159285	AUX/IAA	IAA16; transcription factor	GO:0005634:nucleus, GO:0009733:response to auxin stimulus, GO:0005515:protein binding, GO:0006355:regulation of transcription, DNA-dependent, GO:0003700:sequence-specific DNA binding transcription factor activity, GO:0046983:protein dimerization activity,
AT3G04730	GRMZM2G138268	AUX/IAA	IAA16; transcription factor	GO:0005634:nucleus, GO:0009733:response to auxin stimulus, GO:0005515:protein binding, GO:0006355:regulation of transcription, DNA-dependent, GO:0003700:sequence-specific DNA binding transcription factor activity, GO:0046983:protein dimerization activity,
AT3G04730	GRMZM2G077356	AUX/IAA	IAA16; transcription factor	GO:0005634:nucleus, GO:0009733:response to auxin stimulus, GO:0005515:protein binding, GO:0006355:regulation of transcription, DNA-dependent, GO:0003700:sequence-specific DNA binding transcription factor activity, GO:0046983:protein dimerization activity,
AT1G76900	GRMZM2G046816	TUB	AtTLP1 (TUBBY LIKE PROTEIN 1); phosphoric diester hydrolase/ transcription factor	GO:0005515:protein binding, GO:0008081:phosphoric diester hydrolase activity, GO:0006355:regulation of transcription, DNA-dependent, GO:0003700:sequence-specific DNA binding transcription factor activity,
AT3G55770	GRMZM2G128206	LIM	LIM domain-containing protein	GO:0051015:actin filament binding, GO:0051017:actin filament bundle assembly, GO:0015629:actin cytoskeleton, GO:0008270:zinc ion binding,
AT5G23420	GRMZM2G125648	HMG	HMGB6; transcription factor	GO:0005634:nucleus, GO:0003677:DNA binding, GO:0005515:protein binding, GO:0003700:sequence-specific DNA binding transcription factor activity,
AT4G37750	GRMZM2G021573	AP2-EREBP	ANT (AINTEGUMENTA); DNA binding / transcription factor	GO:0009887:organ morphogenesis, GO:0005634:nucleus, GO:0003677:DNA binding, GO:0006355:regulation of transcription, DNA-dependent, GO:0042127:regulation of cell proliferation, GO:0007276:gamete generation, GO:0003700:sequence-specific DNA binding transcription factor activity,
AT4G37750	GRMZM2G146688	AP2-EREBP	ANT (AINTEGUMENTA); DNA binding / transcription factor	GO:0009887:organ morphogenesis, GO:0005634:nucleus, GO:0003677:DNA binding, GO:0006355:regulation of transcription, DNA-dependent, GO:0042127:regulation of cell proliferation, GO:0007276:gamete generation, GO:0003700:sequence-specific DNA binding transcription factor activity,
AT4G34430	GRMZM2G119261	MYB-related	CHB3; DNA binding / transcription factor/ zinc ion binding	GO:0003677:DNA binding, GO:0005515:protein binding, GO:0008270:zinc ion binding, GO:0003700:sequence-specific DNA binding transcription factor activity,
AT2G22430	GRMZM2G132367	HB	ATHB6; DNA binding / protein binding / sequence-specific DNA binding / transcription activator/ transcription factor	GO:0005634:nucleus, GO:0003677:DNA binding, GO:0009414:response to water deprivation, GO:0009738:abscisic acid mediated signaling pathway, GO:0006355:regulation of transcription, DNA-dependent, GO:0000976:transcription regulatory region sequence-specific DNA binding, GO:0045893:positive regulation of transcription, DNA-dependent, GO:0005515:protein binding, GO:0043565:sequence-specific DNA bindin…
AT4G10920	GRMZM2G159948	Coactivator p15	KELP; DNA binding / transcription coactivator/ transcription regulator	GO:0005575:cellular_component, GO:0003677:DNA binding, GO:0005515:protein binding, GO:0003713:transcription coactivator activity, GO:0006355:regulation of transcription, DNA-dependent,
AT4G10920	GRMZM2G112535	Coactivator p15	KELP; DNA binding / transcription coactivator/ transcription regulator	GO:0005575:cellular_component, GO:0003677:DNA binding, GO:0005515:protein binding, GO:0003713:transcription coactivator activity, GO:0006355:regulation of transcription, DNA-dependent,
AT1G20693	GRMZM5G834758	HMG	HMGB2 (HIGH MOBILITY GROUP B 2); DNA binding / chromatin binding / structural constituent of chromatin / transcription factor	GO:0005634:nucleus, GO:0003677:DNA binding, GO:0006333:chromatin assembly or disassembly, GO:0000785:chromatin, GO:0030527:structural constituent of chromatin, GO:0005515:protein binding, GO:0003682:chromatin binding, GO:0003700:sequence-specific DNA binding transcription factor activity,
AT3G19510	GRMZM2G474656	HB	HAT3.1; DNA binding / sequence-specific DNA binding / transcription activator/ transcription factor	GO:0005634:nucleus, GO:0003677:DNA binding, GO:0006355:regulation of transcription, DNA-dependent, GO:0045893:positive regulation of transcription, DNA-dependent, GO:0005515:protein binding, GO:0008270:zinc ion binding, GO:0043565:sequence-specific DNA binding, GO:0003700:sequence-specific DNA binding transcription factor activity,
AT4G23980	GRMZM2G702026	ARF	ARF9 (AUXIN RESPONSE FACTOR 9); transcription factor	GO:0003677:DNA binding, GO:0005634:nucleus, GO:0006355:regulation of transcription, DNA-dependent, GO:0009725:response to hormone stimulus, GO:0003700:sequence-specific DNA binding transcription factor activity, GO:0046983:protein dimerization activity,
AT1G05830	GRMZM2G013794	PHD	ATX2 (ARABIDOPSIS TRITHORAX-LIKE PROTEIN 2); DNA binding / histone methyltransferase(H3-K4 specific)	GO:0003677:DNA binding, GO:0005634:nucleus, GO:0005515:protein binding, GO:0006355:regulation of transcription, DNA-dependent, GO:0008270:zinc ion binding, GO:0042800:histone methyltransferase activity (H3-K4 specific), GO:0051568:histone H3-K4 methylation,
AT2G37060	GRMZM5G804893	CCAAT	NF-YB8 (NUCLEAR FACTOR Y, SUBUNIT B8); transcription factor	GO:0005634:nucleus, GO:0003677:DNA binding, GO:0006355:regulation of transcription, DNA-dependent, GO:0043565:sequence-specific DNA binding, GO:0005622:intracellular, GO:0003700:sequence-specific DNA binding transcription factor activity,
AT2G37060	GRMZM2G064426	CCAAT	NF-YB8 (NUCLEAR FACTOR Y, SUBUNIT B8); transcription factor	GO:0005634:nucleus, GO:0003677:DNA binding, GO:0006355:regulation of transcription, DNA-dependent, GO:0043565:sequence-specific DNA binding, GO:0005622:intracellular, GO:0003700:sequence-specific DNA binding transcription factor activity,
AT3G15030	AC205574.3_FG006	TCP	TCP4 (TCP family transcription factor 4); transcription factor	GO:0005575:cellular_component, GO:0003677:DNA binding, GO:0030154:cell differentiation, GO:0006355:regulation of transcription, DNA-dependent, GO:0009965:leaf morphogenesis, GO:0003700:sequence-specific DNA binding transcription factor activity, GO:0009793:embryo development ending in seed dormancy, GO:0048366:leaf development, GO:0045962:positive regulation of development, heterochronic,
AT3G15030	GRMZM2G015037	TCP	TCP4 (TCP family transcription factor 4); transcription factor	GO:0005575:cellular_component, GO:0003677:DNA binding, GO:0030154:cell differentiation, GO:0006355:regulation of transcription, DNA-dependent, GO:0009965:leaf morphogenesis, GO:0003700:sequence-specific DNA binding transcription factor activity, GO:0009793:embryo development ending in seed dormancy, GO:0048366:leaf development, GO:0045962:positive regulation of development, heterochronic,
AT5G11340	GRMZM2G137961	GNAT	GCN5-related N-acetyltransferase (GNAT) family protein	GO:0008152:metabolic process, GO:0008080:N-acetyltransferase activity,
AT1G14920	GRMZM2G144744	GRAS	GAI (GIBBERELLIC ACID INSENSITIVE); transcription factor	GO:0006808:regulation of nitrogen utilization, GO:0009739:response to gibberellin stimulus, GO:0009723:response to ethylene stimulus, GO:0009863:salicylic acid mediated signaling pathway, GO:0005515:protein binding, GO:0010233:phloem transport, GO:0010218:response to far red light, GO:0009651:response to salt stress, GO:0003700:sequence-specific DNA binding transcription factor activity, GO:00097…
AT1G14920	GRMZM2G001426	GRAS	GAI (GIBBERELLIC ACID INSENSITIVE); transcription factor	GO:0006808:regulation of nitrogen utilization, GO:0009739:response to gibberellin stimulus, GO:0009723:response to ethylene stimulus, GO:0009863:salicylic acid mediated signaling pathway, GO:0005515:protein binding, GO:0010233:phloem transport, GO:0010218:response to far red light, GO:0009651:response to salt stress, GO:0003700:sequence-specific DNA binding transcription factor activity, GO:00097…
AT4G08455	GRMZM2G320703	TRAF	BTB/POZ domain-containing protein	GO:0005515:protein binding,
AT1G30490	GRMZM2G023291	HB	PHV (PHAVOLUTA); DNA binding / protein binding / transcription factor	GO:0005634:nucleus, GO:0003677:DNA binding, GO:0009855:determination of bilateral symmetry, GO:0006355:regulation of transcription, DNA-dependent, GO:0009943:adaxial/abaxial axis specification, GO:0010014:meristem initiation, GO:0010072:primary shoot apical meristem specification, GO:0009880:embryonic pattern specification, GO:0005515:protein binding, GO:0080060:integument development, GO:0043565…
AT1G30490	GRMZM2G178102	HB	PHV (PHAVOLUTA); DNA binding / protein binding / transcription factor	GO:0005634:nucleus, GO:0003677:DNA binding, GO:0009855:determination of bilateral symmetry, GO:0006355:regulation of transcription, DNA-dependent, GO:0009943:adaxial/abaxial axis specification, GO:0010014:meristem initiation, GO:0010072:primary shoot apical meristem specification, GO:0009880:embryonic pattern specification, GO:0005515:protein binding, GO:0080060:integument development, GO:0043565…
AT2G22540	GRMZM2G046885	MADS	SVP (SHORT VEGETATIVE PHASE); transcription factor/ translation repressor, nucleic acid binding	GO:0045892:negative regulation of transcription, DNA-dependent, GO:0003677:DNA binding, GO:0005634:nucleus, GO:0006355:regulation of transcription, DNA-dependent, GO:0010582:floral meristem determinacy, GO:0010076:maintenance of floral meristem identity, GO:0048438:floral whorl development, GO:0009266:response to temperature stimulus, GO:0046983:protein dimerization activity, GO:0009910:negative …
AT2G22540	GRMZM5G814279	MADS	SVP (SHORT VEGETATIVE PHASE); transcription factor/ translation repressor, nucleic acid binding	GO:0045892:negative regulation of transcription, DNA-dependent, GO:0003677:DNA binding, GO:0005634:nucleus, GO:0006355:regulation of transcription, DNA-dependent, GO:0010582:floral meristem determinacy, GO:0010076:maintenance of floral meristem identity, GO:0048438:floral whorl development, GO:0009266:response to temperature stimulus, GO:0046983:protein dimerization activity, GO:0009910:negative …
AT2G22540	GRMZM2G370777	MADS	SVP (SHORT VEGETATIVE PHASE); transcription factor/ translation repressor, nucleic acid binding	GO:0045892:negative regulation of transcription, DNA-dependent, GO:0003677:DNA binding, GO:0005634:nucleus, GO:0006355:regulation of transcription, DNA-dependent, GO:0010582:floral meristem determinacy, GO:0010076:maintenance of floral meristem identity, GO:0048438:floral whorl development, GO:0009266:response to temperature stimulus, GO:0046983:protein dimerization activity, GO:0009910:negative …
AT4G11400	GRMZM2G424651	ARID	ARID/BRIGHT DNA-binding domain-containing protein / ELM2 domain-containing protein / Myb-like DNA-binding domain-containing protein	GO:0003677:DNA binding, GO:0005622:intracellular, GO:0005773:vacuole,
AT5G25830	GRMZM2G135381	C2C2-GATA	zinc finger (GATA type) family protein	GO:0007623:circadian rhythm, GO:0003677:DNA binding, GO:0005634:nucleus, GO:0006355:regulation of transcription, DNA-dependent, GO:0009416:response to light stimulus, GO:0045893:positive regulation of transcription, DNA-dependent, GO:0043565:sequence-specific DNA binding, GO:0008270:zinc ion binding, GO:0003700:sequence-specific DNA binding transcription factor activity,
AT5G25830	AC202864.3_FG002	C2C2-GATA	zinc finger (GATA type) family protein	GO:0007623:circadian rhythm, GO:0003677:DNA binding, GO:0005634:nucleus, GO:0006355:regulation of transcription, DNA-dependent, GO:0009416:response to light stimulus, GO:0045893:positive regulation of transcription, DNA-dependent, GO:0043565:sequence-specific DNA binding, GO:0008270:zinc ion binding, GO:0003700:sequence-specific DNA binding transcription factor activity,
AT5G25830	GRMZM2G163200	C2C2-GATA	zinc finger (GATA type) family protein	GO:0007623:circadian rhythm, GO:0003677:DNA binding, GO:0005634:nucleus, GO:0006355:regulation of transcription, DNA-dependent, GO:0009416:response to light stimulus, GO:0045893:positive regulation of transcription, DNA-dependent, GO:0043565:sequence-specific DNA binding, GO:0008270:zinc ion binding, GO:0003700:sequence-specific DNA binding transcription factor activity,
AT5G25830	GRMZM2G379005	C2C2-GATA	zinc finger (GATA type) family protein	GO:0007623:circadian rhythm, GO:0003677:DNA binding, GO:0005634:nucleus, GO:0006355:regulation of transcription, DNA-dependent, GO:0009416:response to light stimulus, GO:0045893:positive regulation of transcription, DNA-dependent, GO:0043565:sequence-specific DNA binding, GO:0008270:zinc ion binding, GO:0003700:sequence-specific DNA binding transcription factor activity,
AT3G48430	GRMZM2G339379	C2H2	REF6 (RELATIVE OF EARLY FLOWERING 6); nucleic acid binding / transcription factor/ zinc ion binding	GO:0009826:unidimensional cell growth, GO:0005634:nucleus, GO:0009741:response to brassinosteroid stimulus, GO:0005622:intracellular, GO:0010228:vegetative to reproductive phase transition of meristem, GO:0003676:nucleic acid binding, GO:0035067:negative regulation of histone acetylation, GO:0005515:protein binding, GO:0033169:histone H3-K9 demethylation, GO:0008270:zinc ion binding, GO:0003700:s…
AT1G16070	GRMZM2G472945	TUB	AtTLP8 (TUBBY LIKE PROTEIN 8); transcription factor	GO:0005575:cellular_component, GO:0006355:regulation of transcription, DNA-dependent, GO:0003700:sequence-specific DNA binding transcription factor activity,
AT5G28040	GRMZM2G030458	GeBP	transcription regulator	GO:0006355:regulation of transcription, DNA-dependent,
AT5G28040	GRMZM2G026417	GeBP	transcription regulator	GO:0006355:regulation of transcription, DNA-dependent,
AT2G22670	GRMZM2G037368	AUX/IAA	IAA8; transcription factor	GO:0009733:response to auxin stimulus, GO:0005634:nucleus, GO:0005515:protein binding, GO:0006355:regulation of transcription, DNA-dependent, GO:0005737:cytoplasm, GO:0003700:sequence-specific DNA binding transcription factor activity, GO:0046983:protein dimerization activity,
AT2G22670	GRMZM2G163848	AUX/IAA	IAA8; transcription factor	GO:0009733:response to auxin stimulus, GO:0005634:nucleus, GO:0005515:protein binding, GO:0006355:regulation of transcription, DNA-dependent, GO:0005737:cytoplasm, GO:0003700:sequence-specific DNA binding transcription factor activity, GO:0046983:protein dimerization activity,
AT5G06550	GRMZM2G078198	Jumonji		GO:0003674:molecular_function, GO:0005515:protein binding, GO:0007166:cell surface receptor signaling pathway,
AT3G04580	GRMZM2G075368	Orphans	EIN4 (ETHYLENE INSENSITIVE 4); ethylene binding / glycogen synthase kinase 3/ protein histidine kinase/ receptor	GO:0016020:membrane, GO:0005783:endoplasmic reticulum, GO:0009873:ethylene mediated signaling pathway, GO:0005524:ATP binding, GO:0006355:regulation of transcription, DNA-dependent, GO:0004673:protein histidine kinase activity, GO:0005515:protein binding, GO:0000160:two-component signal transduction system (phosphorelay), GO:0004871:signal transducer activity, GO:0000156:two-component response re…
AT3G04580	GRMZM2G089010	Orphans	EIN4 (ETHYLENE INSENSITIVE 4); ethylene binding / glycogen synthase kinase 3/ protein histidine kinase/ receptor	GO:0016020:membrane, GO:0005783:endoplasmic reticulum, GO:0009873:ethylene mediated signaling pathway, GO:0005524:ATP binding, GO:0006355:regulation of transcription, DNA-dependent, GO:0004673:protein histidine kinase activity, GO:0005515:protein binding, GO:0000160:two-component signal transduction system (phosphorelay), GO:0004871:signal transducer activity, GO:0000156:two-component response re…
AT5G60200	GRMZM2G134545	C2C2-Dof	Dof-type zinc finger domain-containing protein	GO:0005634:nucleus, GO:0003677:DNA binding, GO:0006355:regulation of transcription, DNA-dependent, GO:0008270:zinc ion binding, GO:0048364:root development, GO:0003700:sequence-specific DNA binding transcription factor activity,
AT5G65640	GRMZM2G128807	bHLH	bHLH093 (beta HLH protein 93); DNA binding / transcription factor	GO:0003677:DNA binding, GO:0003700:sequence-specific DNA binding transcription factor activity,
AT2G40620	GRMZM2G062391	bZIP	bZIP transcription factor family protein	GO:0003677:DNA binding, GO:0006355:regulation of transcription, DNA-dependent, GO:0043565:sequence-specific DNA binding, GO:0003700:sequence-specific DNA binding transcription factor activity, GO:0046983:protein dimerization activity,
AT2G40620	GRMZM2G149040	bZIP	bZIP transcription factor family protein	GO:0003677:DNA binding, GO:0006355:regulation of transcription, DNA-dependent, GO:0043565:sequence-specific DNA binding, GO:0003700:sequence-specific DNA binding transcription factor activity, GO:0046983:protein dimerization activity,
AT4G37740	GRMZM2G178261	GRF	AtGRF2 (GROWTHREGULATING FACTOR 2); transcription activator	GO:0005634:nucleus, GO:0005524:ATP binding, GO:0005515:protein binding, GO:0006355:regulation of transcription, DNA-dependent, GO:0016818:hydrolase activity, acting on acid anhydrides, in phosphorus-containing anhydrides, GO:0048366:leaf development,
AT1G05120	GRMZM2G021233	SNF2	SNF2 domain-containing protein / helicase domain-containing protein / RING finger domain-containing protein	GO:0003677:DNA binding, GO:0005515:protein binding, GO:0005524:ATP binding, GO:0008270:zinc ion binding, GO:0004386:helicase activity, GO:0003676:nucleic acid binding,
AT3G12280	GRMZM2G016997	RB	RBR1 (RETINOBLASTOMA-RELATED 1); transcription factor binding	GO:0032875:regulation of DNA endoreduplication, GO:0003677:DNA binding, GO:0022619:generative cell differentiation, GO:0009555:pollen development, GO:0006349:regulation of gene expression by genetic imprinting, GO:0009567:double fertilization forming a zygote and endosperm, GO:2000036:regulation of stem cell maintenance, GO:0005515:protein binding, GO:0005829:cytosol, GO:0009553:embryo sac develo…
AT5G61380	GRMZM2G020081	Pseudo ARR-B	TOC1 (TIMING OF CAB EXPRESSION 1); transcription regulator/ two-component response regulator	GO:0007623:circadian rhythm, GO:0005634:nucleus, GO:0003677:DNA binding, GO:0006355:regulation of transcription, DNA-dependent, GO:0005622:intracellular, GO:0010629:negative regulation of gene expression, GO:0006351:transcription, DNA-dependent, GO:0000160:two-component signal transduction system (phosphorelay), GO:0005515:protein binding, GO:0010031:circumnutation, GO:0000156:two-component respo…
AT5G20900	GRMZM2G143402	Tify	JAZ12 (JASMONATE-ZIM-DOMAIN PROTEIN 12)	GO:0005515:protein binding, GO:0008150:biological_process,
AT2G22840	GRMZM2G178261	GRF	AtGRF1 (GROWTH-REGULATING FACTOR 1); transcription activator	GO:0005634:nucleus, GO:0005524:ATP binding, GO:0009624:response to nematode, GO:0048364:root development, GO:0005515:protein binding, GO:0016818:hydrolase activity, acting on acid anhydrides, in phosphorus-containing anhydrides, GO:0061062:regulation of nematode larval development, GO:0048366:leaf development,
AT2G22840	GRMZM5G853392	GRF	AtGRF1 (GROWTH-REGULATING FACTOR 1); transcription activator	GO:0005634:nucleus, GO:0005524:ATP binding, GO:0009624:response to nematode, GO:0048364:root development, GO:0005515:protein binding, GO:0016818:hydrolase activity, acting on acid anhydrides, in phosphorus-containing anhydrides, GO:0061062:regulation of nematode larval development, GO:0048366:leaf development,
AT2G23380	GRMZM2G157820	SET	CLF (CURLY LEAF); transcription factor	GO:0016571:histone methylation, GO:0005634:nucleus, GO:0006349:regulation of gene expression by genetic imprinting, GO:0010048:vernalization response, GO:0009965:leaf morphogenesis, GO:0010228:vegetative to reproductive phase transition of meristem, GO:0005515:protein binding, GO:0009294:DNA mediated transformation, GO:0045857:negative regulation of molecular function, epigenetic, GO:0003700:sequ…
AT4G38620	GRMZM2G050305	MYB	MYB4; DNA binding / transcription factor	GO:0009751:response to salicylic acid stimulus, GO:0045892:negative regulation of transcription, DNA-dependent, GO:0003677:DNA binding, GO:0005515:protein binding, GO:0009753:response to jasmonic acid stimulus, GO:0003700:sequence-specific DNA binding transcription factor activity, GO:0010224:response to UV-B,
AT4G38620	GRMZM2G000818	MYB	MYB4; DNA binding / transcription factor	GO:0009751:response to salicylic acid stimulus, GO:0045892:negative regulation of transcription, DNA-dependent, GO:0003677:DNA binding, GO:0005515:protein binding, GO:0009753:response to jasmonic acid stimulus, GO:0003700:sequence-specific DNA binding transcription factor activity, GO:0010224:response to UV-B,
AT4G38620	GRMZM2G077789	MYB	MYB4; DNA binding / transcription factor	GO:0009751:response to salicylic acid stimulus, GO:0045892:negative regulation of transcription, DNA-dependent, GO:0003677:DNA binding, GO:0005515:protein binding, GO:0009753:response to jasmonic acid stimulus, GO:0003700:sequence-specific DNA binding transcription factor activity, GO:0010224:response to UV-B,
AT4G38620	GRMZM2G089244	MYB	MYB4; DNA binding / transcription factor	GO:0009751:response to salicylic acid stimulus, GO:0045892:negative regulation of transcription, DNA-dependent, GO:0003677:DNA binding, GO:0005515:protein binding, GO:0009753:response to jasmonic acid stimulus, GO:0003700:sequence-specific DNA binding transcription factor activity, GO:0010224:response to UV-B,
AT4G38620	GRMZM2G124715	MYB	MYB4; DNA binding / transcription factor	GO:0009751:response to salicylic acid stimulus, GO:0045892:negative regulation of transcription, DNA-dependent, GO:0003677:DNA binding, GO:0005515:protein binding, GO:0009753:response to jasmonic acid stimulus, GO:0003700:sequence-specific DNA binding transcription factor activity, GO:0010224:response to UV-B,
AT1G35560	GRMZM2G003944	TCP	TCP family transcription factor, putative	GO:0006355:regulation of transcription, DNA-dependent, GO:0003700:sequence-specific DNA binding transcription factor activity, GO:0009507:chloroplast,
AT3G16770	GRMZM2G085964	AP2-EREBP	ATEBP (ETHYLENE-RESPONSIVE ELEMENT BINDING PROTEIN); DNA binding / protein binding / transcription activator/ transcription factor	GO:0003677:DNA binding, GO:0005634:nucleus, GO:0009873:ethylene mediated signaling pathway, GO:0006355:regulation of transcription, DNA-dependent, GO:0006950:response to stress, GO:0008219:cell death, GO:0009753:response to jasmonic acid stimulus, GO:0009723:response to ethylene stimulus, GO:0005737:cytoplasm, GO:0045893:positive regulation of transcription, DNA-dependent, GO:0005515:protein bind…
AT5G08130	GRMZM2G317450	bHLH	BIM1; DNA binding / protein binding / transcription factor	GO:0003677:DNA binding, GO:0005515:protein binding, GO:0006355:regulation of transcription, DNA-dependent, GO:0009742:brassinosteroid mediated signaling pathway, GO:0003700:sequence-specific DNA binding transcription factor activity,
AT2G02740	GRMZM2G155662	PBF-2-like	WHY3 (WHIRLY 3); DNA binding	GO:0009508:plastid chromosome, GO:0003677:DNA binding, GO:0006952:defense response, GO:0006355:regulation of transcription, DNA-dependent, GO:0009295:nucleoid, GO:0009570:chloroplast stroma, GO:0009507:chloroplast,
AT2G41710	GRMZM2G013657	AP2-EREBP	ovule development protein, putative	GO:0005634:nucleus, GO:0003677:DNA binding, GO:0006355:regulation of transcription, DNA-dependent, GO:0003700:sequence-specific DNA binding transcription factor activity,
AT2G38880	GRMZM2G064426	CCAAT	NF-YB1 (NUCLEAR FACTOR Y, SUBUNIT B1); transcription factor	GO:0005634:nucleus, GO:0003677:DNA binding, GO:0009414:response to water deprivation, GO:0006355:regulation of transcription, DNA-dependent, GO:0005622:intracellular, GO:0016602:CCAAT-binding factor complex, GO:0005515:protein binding, GO:0043565:sequence-specific DNA binding, GO:0003700:sequence-specific DNA binding transcription factor activity,
AT5G06710	GRMZM2G106276	HB	HAT14 (HOMEOBOX FROM ARABIDOPSIS THALIANA); DNA binding / transcription factor	GO:0005634:nucleus, GO:0003677:DNA binding, GO:0005515:protein binding, GO:0006355:regulation of transcription, DNA-dependent, GO:0043565:sequence-specific DNA binding, GO:0003700:sequence-specific DNA binding transcription factor activity,
AT5G06710	GRMZM2G134260	HB	HAT14 (HOMEOBOX FROM ARABIDOPSIS THALIANA); DNA binding / transcription factor	GO:0005634:nucleus, GO:0003677:DNA binding, GO:0005515:protein binding, GO:0006355:regulation of transcription, DNA-dependent, GO:0043565:sequence-specific DNA binding, GO:0003700:sequence-specific DNA binding transcription factor activity,
AT4G13460	GRMZM2G165011	SET	SUVH9; histone-lysine N-methyltransferase/ zinc ion binding	GO:0042393:histone binding, GO:0005634:nucleus, GO:0005515:protein binding, GO:0008270:zinc ion binding, GO:0009294:DNA mediated transformation, GO:0034968:histone lysine methylation, GO:0018024:histone-lysine N-methyltransferase activity,
AT2G42200	GRMZM2G160917	SBP	SPL9 (SQUAMOSA PROMOTER BINDING PROTEIN-LIKE 9); transcription factor	GO:0048653:anther development, GO:0003677:DNA binding, GO:0005634:nucleus, GO:0006355:regulation of transcription, DNA-dependent, GO:0010228:vegetative to reproductive phase transition of meristem, GO:0003700:sequence-specific DNA binding transcription factor activity, GO:2000025:regulation of leaf formation, GO:0048366:leaf development,
AT2G42200	GRMZM2G307588	SBP	SPL9 (SQUAMOSA PROMOTER BINDING PROTEIN-LIKE 9); transcription factor	GO:0048653:anther development, GO:0003677:DNA binding, GO:0005634:nucleus, GO:0006355:regulation of transcription, DNA-dependent, GO:0010228:vegetative to reproductive phase transition of meristem, GO:0003700:sequence-specific DNA binding transcription factor activity, GO:2000025:regulation of leaf formation, GO:0048366:leaf development,
AT2G42200	GRMZM2G126018	SBP	SPL9 (SQUAMOSA PROMOTER BINDING PROTEIN-LIKE 9); transcription factor	GO:0048653:anther development, GO:0003677:DNA binding, GO:0005634:nucleus, GO:0006355:regulation of transcription, DNA-dependent, GO:0010228:vegetative to reproductive phase transition of meristem, GO:0003700:sequence-specific DNA binding transcription factor activity, GO:2000025:regulation of leaf formation, GO:0048366:leaf development,
AT2G42200	GRMZM2G460544	SBP	SPL9 (SQUAMOSA PROMOTER BINDING PROTEIN-LIKE 9); transcription factor	GO:0048653:anther development, GO:0003677:DNA binding, GO:0005634:nucleus, GO:0006355:regulation of transcription, DNA-dependent, GO:0010228:vegetative to reproductive phase transition of meristem, GO:0003700:sequence-specific DNA binding transcription factor activity, GO:2000025:regulation of leaf formation, GO:0048366:leaf development,
AT1G34355	GRMZM2G133716	FHA	forkhead-associated domain-containing protein / FHA domain-containing protein	GO:0005575:cellular_component, GO:0005515:protein binding, GO:0009555:pollen development,
AT2G45880	GRMZM2G446515	BES1	BAM7 (BETA-AMYLASE 7); beta-amylase/ catalytic/ cation binding	GO:0048831:regulation of shoot development, GO:0005634:nucleus, GO:0003824:catalytic activity, GO:0016161:beta-amylase activity, GO:0043169:cation binding, GO:0000272:polysaccharide catabolic process, GO:0005975:carbohydrate metabolic process, GO:0003700:sequence-specific DNA binding transcription factor activity,
AT2G21450	GRMZM2G574858	SNF2	CHR34 (chromatin remodeling 34); ATP binding / DNA binding / helicase/ nucleic acid binding	GO:0003677:DNA binding, GO:0005524:ATP binding, GO:0004386:helicase activity, GO:0003676:nucleic acid binding,
AT4G39410	GRMZM2G151444	WRKY	WRKY13; transcription factor	GO:0006355:regulation of transcription, DNA-dependent, GO:0043565:sequence-specific DNA binding, GO:0003700:sequence-specific DNA binding transcription factor activity, GO:0009507:chloroplast,
AT1G58100	GRMZM2G089638	TCP	TCP family transcription factor, putative	GO:0005575:cellular_component, GO:0006355:regulation of transcription, DNA-dependent, GO:0003700:sequence-specific DNA binding transcription factor activity, GO:0001047:core promoter binding,
AT1G58100	GRMZM2G093895	TCP	TCP family transcription factor, putative	GO:0005575:cellular_component, GO:0006355:regulation of transcription, DNA-dependent, GO:0003700:sequence-specific DNA binding transcription factor activity, GO:0001047:core promoter binding,
AT1G58100	GRMZM2G096610	TCP	TCP family transcription factor, putative	GO:0005575:cellular_component, GO:0006355:regulation of transcription, DNA-dependent, GO:0003700:sequence-specific DNA binding transcription factor activity, GO:0001047:core promoter binding,
AT4G32980	GRMZM2G161435	HB	ATH1 (ARABIDOPSIS THALIANA HOMEOBOX GENE 1); DNA binding / sequence-specific DNA binding / transcription factor	GO:0005634:nucleus, GO:0003677:DNA binding, GO:0006355:regulation of transcription, DNA-dependent, GO:0010371:regulation of gibberellin biosynthetic process, GO:0009640:photomorphogenesis, GO:0010228:vegetative to reproductive phase transition of meristem, GO:0010227:floral organ abscission, GO:0005515:protein binding, GO:0043565:sequence-specific DNA binding, GO:0003700:sequence-specific DNA bin…
AT4G32980	GRMZM2G076272	HB	ATH1 (ARABIDOPSIS THALIANA HOMEOBOX GENE 1); DNA binding / sequence-specific DNA binding / transcription factor	GO:0005634:nucleus, GO:0003677:DNA binding, GO:0006355:regulation of transcription, DNA-dependent, GO:0010371:regulation of gibberellin biosynthetic process, GO:0009640:photomorphogenesis, GO:0010228:vegetative to reproductive phase transition of meristem, GO:0010227:floral organ abscission, GO:0005515:protein binding, GO:0043565:sequence-specific DNA binding, GO:0003700:sequence-specific DNA bin…
AT4G29190	GRMZM5G853245	C3H	zinc finger (CCCH-type) family protein	GO:0005575:cellular_component, GO:0006355:regulation of transcription, DNA-dependent, GO:0008270:zinc ion binding, GO:0003700:sequence-specific DNA binding transcription factor activity, GO:0003676:nucleic acid binding,
AT1G75080	GRMZM2G102514	BES1	BZR1 (BRASSINAZOLE-RESISTANT 1); DNA binding / transcription regulator/ transcription repressor	GO:0045892:negative regulation of transcription, DNA-dependent, GO:0003677:DNA binding, GO:0005634:nucleus, GO:0005515:protein binding, GO:0005829:cytosol, GO:0006355:regulation of transcription, DNA-dependent, GO:0009742:brassinosteroid mediated signaling pathway,
AT1G05230	GRMZM2G026643	HB	HDG2 (HOMEODOMAIN GLABROUS 2); DNA binding / transcription factor	GO:0003677:DNA binding, GO:0005634:nucleus, GO:0005515:protein binding, GO:0006355:regulation of transcription, DNA-dependent, GO:0043565:sequence-specific DNA binding, GO:0010090:trichome morphogenesis, GO:0003700:sequence-specific DNA binding transcription factor activity,
AT1G05230	GRMZM2G145690	HB	HDG2 (HOMEODOMAIN GLABROUS 2); DNA binding / transcription factor	GO:0003677:DNA binding, GO:0005634:nucleus, GO:0005515:protein binding, GO:0006355:regulation of transcription, DNA-dependent, GO:0043565:sequence-specific DNA binding, GO:0010090:trichome morphogenesis, GO:0003700:sequence-specific DNA binding transcription factor activity,
AT1G05230	GRMZM2G004334	HB	HDG2 (HOMEODOMAIN GLABROUS 2); DNA binding / transcription factor	GO:0003677:DNA binding, GO:0005634:nucleus, GO:0005515:protein binding, GO:0006355:regulation of transcription, DNA-dependent, GO:0043565:sequence-specific DNA binding, GO:0010090:trichome morphogenesis, GO:0003700:sequence-specific DNA binding transcription factor activity,
AT1G05230	GRMZM2G126646	HB	HDG2 (HOMEODOMAIN GLABROUS 2); DNA binding / transcription factor	GO:0003677:DNA binding, GO:0005634:nucleus, GO:0005515:protein binding, GO:0006355:regulation of transcription, DNA-dependent, GO:0043565:sequence-specific DNA binding, GO:0010090:trichome morphogenesis, GO:0003700:sequence-specific DNA binding transcription factor activity,
AT4G36240	GRMZM2G140669	C2C2-GATA	zinc finger (GATA type) family protein	GO:0007623:circadian rhythm, GO:0005634:nucleus, GO:0003677:DNA binding, GO:0006355:regulation of transcription, DNA-dependent, GO:0009416:response to light stimulus, GO:0045893:positive regulation of transcription, DNA-dependent, GO:0043565:sequence-specific DNA binding, GO:0008270:zinc ion binding, GO:0003700:sequence-specific DNA binding transcription factor activity,
