# Supplementary material for: Deep Evolutionary Comparison of Gene Expression Identifies Parallel Recruitment of Trans-Factors in Two Independent Origins of C4 Photosynthesis
Source: PLoS Genet. 2014 Jun 5;10(6):e1004365. doi: 10.1371/journal.pgen.1004365 (PMC4046924; doi:10.1371/journal.pgen.1004365)
Supplement: Table S12 — Genes detected in BS and M cells of C. gynandra harvested by LCM. (XLSX) [file pgen.1004365.s026.xlsx]

## Sheet: legend
	Table S12: Genes detected in BS and M cells of C. gynandra harvested by LCM

## Sheet: Cg LCM data
Accession	MeanAll	BS1	BS2	BS3	Mean BS	StDevA	ME1	ME2	ME3	Mean M	StDevB	FoldChange	Log2FoldChange	p-value	Adjusted-p	Anotation1	Annotation2	Annotation3
AT3G56520	3.99493	15.288	1.07078	4.25498	7.98985	7.46097	0	0	0	0	NA	0	-10	0.303656	0.93891	NAC (No Apical Meristem) domain transcriptional regulator superfamily protein		NAC (No Apical Meristem) domain transcriptional regulator superfamily protein; FUNCTIONS IN: sequence-specific DNA binding transcription factor activity; INVOLVED IN: multicellular organismal development, regulation of transcription; CONTAINS InterPro DOMAIN/s: No apical meristem (NAM) protein (InterPro:IPR003441); BEST Arabidopsis thaliana protein match is: NAC domain containing protein 95 (TAIR…
AT3G17420	6.40421	33.124	0	0	12.8084	19.1242	0	0	0	0	NA	0	-10	0.208715	0.842371	glyoxysomal protein kinase 1	serine/threonine protein kinase-like protein	glyoxysomal protein kinase 1 (GPK1); FUNCTIONS IN: protein serine/threonine kinase activity, protein kinase activity, kinase activity, ATP binding; INVOLVED IN: protein amino acid phosphorylation; LOCATED IN: plasma membrane; EXPRESSED IN: 23 plant structures; EXPRESSED DURING: 13 growth stages; CONTAINS InterPro DOMAIN/s: Protein kinase, ATP binding site (InterPro:IPR017441), Protein kinase, cat…
AT3G02740	13.5865	0	0	69.4981	27.1731	40.1247	0	0	0	0	NA	0	-10	0.104156	0.64249	Eukaryotic aspartyl protease family protein		Eukaryotic aspartyl protease family protein; FUNCTIONS IN: aspartic-type endopeptidase activity; INVOLVED IN: proteolysis; LOCATED IN: plasma membrane, anchored to membrane; EXPRESSED IN: 22 plant structures; EXPRESSED DURING: 13 growth stages; CONTAINS InterPro DOMAIN/s: Peptidase aspartic (InterPro:IPR021109), Peptidase aspartic, catalytic (InterPro:IPR009007), Peptidase A1 (InterPro:IPR001461)…
AT4G01230	1.69747	1.274	7.49544	0	3.39495	4.01063	0	0	0	0	NA	0	-10	0.66211	1	Reticulon family protein		Reticulon family protein; FUNCTIONS IN: molecular_function unknown; INVOLVED IN: biological_process unknown; LOCATED IN: endoplasmic reticulum; CONTAINS InterPro DOMAIN/s: Reticulon (InterPro:IPR003388); BEST Arabidopsis thaliana protein match is: Reticulon family protein (TAIR:AT2G46170.1); Has 1116 Blast hits to 1114 proteins in 105 species: Archae - 0; Bacteria - 0; Metazoa - 616; Fungi - 13; …
AT2G20690	6.37735	0	0	32.6215	12.7547	18.8341	0	0	0	0	NA	0	-10	0.145644	0.752815	lumazine-binding family protein	A synthetic gene encoding the catalytic domain of the Arabidopsis thaliana gene At2g20690 was recombinant expressed in E. coli demonstrating the molecular function of riboflavin synthase.	lumazine-binding family protein; FUNCTIONS IN: binding, riboflavin synthase activity; INVOLVED IN: riboflavin biosynthetic process; LOCATED IN: chloroplast; EXPRESSED IN: 22 plant structures; EXPRESSED DURING: 13 growth stages; CONTAINS InterPro DOMAIN/s: Riboflavin synthase-like beta-barrel (InterPro:IPR017938), Lumazine-binding protein (InterPro:IPR001783); Has 6777 Blast hits to 6682 proteins …
AT1G11190	9.53618	0	49.2557	0	19.0724	28.4378	0	0	0	0	NA	0	-10	0.157779	0.778741	bifunctional nuclease i	Encodes a bifunctional nuclease that acts on both RNA and DNA involved in nucleic acid degradation to facilitate nucleotide and phosphate recovery during senescence. It has mismatch-specific endonuclease activity with wide recognition of single base mismatches as well as the ability to cleave indel types of mismatches (heteroduplexes with loops).	bifunctional nuclease i (BFN1); FUNCTIONS IN: T/G mismatch-specific endonuclease activity, endoribonuclease activity, producing 5'-phosphomonoesters, single-stranded DNA specific endodeoxyribonuclease activity, nucleic acid binding; INVOLVED IN: DNA catabolic process; LOCATED IN: endomembrane system; EXPRESSED IN: 18 plant structures; EXPRESSED DURING: 8 growth stages; CONTAINS InterPro DOMAIN/s:…
AT5G64980	1.52502	0	0	7.8008	3.05004	4.5038	0	0	0	0	NA	0	-10	0.64227	1			unknown protein; BEST Arabidopsis thaliana protein match is: unknown protein (TAIR:AT4G02880.1); Has 1807 Blast hits to 1807 proteins in 277 species: Archae - 0; Bacteria - 0; Metazoa - 736; Fungi - 347; Plants - 385; Viruses - 0; Other Eukaryotes - 339 (source: NCBI BLink).
AT4G18270	1.43889	6.37001	1.07078	0	2.87777	3.4109	0	0	0	0	NA	0	-10	0.734227	1	translocase 11	Encodes protein similar to similar to bacterial translocase I (mra Y). Expressed during flower bud development.	translocase 11 (TRANS11); CONTAINS InterPro DOMAIN/s: Phospho-N-acetylmuramoyl-pentapeptide transferase, conserved site (InterPro:IPR018480), Phospho-N-acetylmuramoyl-pentapeptide transferase (InterPro:IPR003524), Glycosyl transferase, family 4 (InterPro:IPR000715), Glycosyl transferase, family 4, conserved region (InterPro:IPR018481); Has 1367 Blast hits to 1365 proteins in 548 species: Archae -…
AT3G44735	7.57337	1.274	34.2648	3.54582	15.1467	18.4265	0	0	0	0	NA	0	-10	0.0812378	0.563696	PHYTOSULFOKINE 3 PRECURSOR	Phytosulfokine 3 precursor, coding for a unique plant peptide growth factor.	PHYTOSULFOKINE 3 PRECURSOR (PSK3); FUNCTIONS IN: growth factor activity; INVOLVED IN: cell proliferation; LOCATED IN: endomembrane system, extracellular region; EXPRESSED IN: 26 plant structures; EXPRESSED DURING: 13 growth stages; CONTAINS InterPro DOMAIN/s: Phytosulfokine (InterPro:IPR009438); Has 79 Blast hits to 79 proteins in 16 species: Archae - 0; Bacteria - 0; Metazoa - 0; Fungi - 0; Plan…
AT4G24900	17.7125	5.09601	79.2375	7.09164	35.4249	42.2413	0	0	0	0	NA	0	-10	0.041889	0.381754			unknown protein; Has 119 Blast hits to 96 proteins in 40 species: Archae - 0; Bacteria - 0; Metazoa - 81; Fungi - 0; Plants - 34; Viruses - 0; Other Eukaryotes - 4 (source: NCBI BLink).
AT4G25160	1.52502	0	0	7.8008	3.05004	4.5038	0	0	0	0	NA	0	-10	0.64227	1	U-box domain-containing protein kinase family protein		U-box domain-containing protein kinase family protein; FUNCTIONS IN: ubiquitin-protein ligase activity, protein serine/threonine kinase activity, protein kinase activity, kinase activity, ATP binding; INVOLVED IN: protein amino acid phosphorylation, protein ubiquitination, response to stress; LOCATED IN: ubiquitin ligase complex; EXPRESSED IN: 10 plant structures; EXPRESSED DURING: 4 anthesis, C …
AT1G80080	9.85263	50.9601	0	0	19.7053	29.4218	0	0	0	0	NA	0	-10	0.172269	0.799391	Leucine-rich repeat (LRR) family protein	Encodes a transmembrane leucine-repeat containing receptor-like protein that is expressed in proliferative postprotodermal cells. Recessive mutation leads to disruption of asymmetric cell division during stomata development.	TOO MANY MOUTHS (TMM); CONTAINS InterPro DOMAIN/s: Leucine-rich repeat (InterPro:IPR001611); BEST Arabidopsis thaliana protein match is: receptor like protein 29 (TAIR:AT2G42800.1); Has 88991 Blast hits to 28047 proteins in 1079 species: Archae - 16; Bacteria - 3330; Metazoa - 23111; Fungi - 805; Plants - 56845; Viruses - 0; Other Eukaryotes - 4884 (source: NCBI BLink).
AT1G09790	3.10962	0	16.0616	0	6.21925	9.2732	0	0	0	0	NA	0	-10	0.410383	0.978994	COBRA-like protein 6 precursor		COBRA-like protein 6 precursor (COBL6); CONTAINS InterPro DOMAIN/s: Glycosyl-phosphatidyl inositol-anchored, plant (InterPro:IPR006918), COBRA-like (InterPro:IPR017391); BEST Arabidopsis thaliana protein match is: COBRA-like protein 1 precursor (TAIR:AT3G02210.1); Has 376 Blast hits to 369 proteins in 30 species: Archae - 0; Bacteria - 0; Metazoa - 0; Fungi - 0; Plants - 376; Viruses - 0; Other E…
AT5G65250	13.5865	0	0	69.4981	27.1731	40.1247	0	0	0	0	NA	0	-10	0.104156	0.64249			unknown protein; FUNCTIONS IN: molecular_function unknown; INVOLVED IN: biological_process unknown; LOCATED IN: chloroplast; EXPRESSED IN: 22 plant structures; EXPRESSED DURING: 13 growth stages; Has 30201 Blast hits to 17322 proteins in 780 species: Archae - 12; Bacteria - 1396; Metazoa - 17338; Fungi - 3422; Plants - 5037; Viruses - 0; Other Eukaryotes - 2996 (source: NCBI BLink).
AT1G07130	4.02051	0	0	20.5658	8.04101	11.8736	0	0	0	0	NA	0	-10	0.24272	0.881147	Nucleic acid-binding, OB-fold-like protein	Encodes a protein with similarity to yeast STN1, an OB fold protein involved in protecting yeast telomeres. In Arabidopsis, loss of STN1 function mutations exhibit gross morphological abnormalities and defects in telomere architecture and maintenance. STN1 likely plays a role in telomere end capping.	STN1; FUNCTIONS IN: nucleic acid binding; INVOLVED IN: telomere capping; LOCATED IN: nuclear chromosome, telomeric region; EXPRESSED IN: root, seed; EXPRESSED DURING: E expanded cotyledon stage; CONTAINS InterPro DOMAIN/s: Nucleic acid-binding, OB-fold-like (InterPro:IPR016027), Nucleic acid-binding, OB-fold (InterPro:IPR012340), Nucleic acid binding, OB-fold, tRNA/helicase-type (InterPro:IPR0043…
AT3G11150	3.94664	0	7.49544	12.765	7.89329	6.41474	0	0	0	0	NA	0	-10	0.267755	0.913203	2-oxoglutarate (2OG) and Fe(II)-dependent oxygenase superfamily protein		2-oxoglutarate (2OG) and Fe(II)-dependent oxygenase superfamily protein; FUNCTIONS IN: molecular_function unknown; INVOLVED IN: biological_process unknown; LOCATED IN: chloroplast; Has 428 Blast hits to 428 proteins in 59 species: Archae - 0; Bacteria - 0; Metazoa - 0; Fungi - 0; Plants - 428; Viruses - 0; Other Eukaryotes - 0 (source: NCBI BLink).
AT3G42180	17.3525	31.85	57.8219	0	34.7051	28.9607	0	0	0	0	NA	0	-10	0.00380894	0.066566	Exostosin family protein		Exostosin family protein; FUNCTIONS IN: transferase activity, transferring glycosyl groups, catalytic activity; INVOLVED IN: biological_process unknown; LOCATED IN: endomembrane system, membrane; CONTAINS InterPro DOMAIN/s: Exostosin-like (InterPro:IPR004263); BEST Arabidopsis thaliana protein match is: xylogalacturonan deficient 1 (TAIR:AT5G33290.1); Has 1473 Blast hits to 1466 proteins in 119 s…
AT5G15290	1.72421	8.91801	0	0	3.44842	5.14882	0	0	0	0	NA	0	-10	0.677563	1	Uncharacterised protein family (UPF0497)		Uncharacterised protein family (UPF0497); CONTAINS InterPro DOMAIN/s: Uncharacterised protein family UPF0497, trans-membrane plant (InterPro:IPR006702), Uncharacterised protein family UPF0497, trans-membrane plant subgroup (InterPro:IPR006459); BEST Arabidopsis thaliana protein match is: Uncharacterised protein family (UPF0497) (TAIR:AT1G14160.1); Has 635 Blast hits to 635 proteins in 21 species:…
AT3G24310	1.24385	0	6.42466	0	2.4877	3.70928	0	0	0	0	NA	0	-10	0.759848	1	myb domain protein 305	snapdragon myb protein 305 homolog (myb)	myb domain protein 305 (MYB305); CONTAINS InterPro DOMAIN/s: SANT, DNA-binding (InterPro:IPR001005), Homeodomain-like (InterPro:IPR009057), Myb, DNA-binding (InterPro:IPR014778), HTH transcriptional regulator, Myb-type, DNA-binding (InterPro:IPR017930), Homeodomain-related (InterPro:IPR012287), Myb transcription factor (InterPro:IPR015495); BEST Arabidopsis thaliana protein match is: myb domain p…
AT5G66631	2.49159	0	6.42466	6.38248	4.98319	3.69716	0	0	0	0	NA	0	-10	0.472563	1	Tetratricopeptide repeat (TPR)-like superfamily protein		Tetratricopeptide repeat (TPR)-like superfamily protein; FUNCTIONS IN: molecular_function unknown; INVOLVED IN: biological_process unknown; LOCATED IN: cellular_component unknown; CONTAINS InterPro DOMAIN/s: Pentatricopeptide repeat (InterPro:IPR002885); BEST Arabidopsis thaliana protein match is: Pentatricopeptide repeat (PPR) superfamily protein (TAIR:AT3G53700.1); Has 30201 Blast hits to 17322…
AT1G77700	2.14565	0	5.35388	5.67331	4.29129	3.18728	0	0	0	0	NA	0	-10	0.534693	1	Pathogenesis-related thaumatin superfamily protein		Pathogenesis-related thaumatin superfamily protein; CONTAINS InterPro DOMAIN/s: Thaumatin, pathogenesis-related (InterPro:IPR001938); BEST Arabidopsis thaliana protein match is: thaumatin-like protein 3 (TAIR:AT1G75030.1); Has 1591 Blast hits to 1571 proteins in 178 species: Archae - 0; Bacteria - 39; Metazoa - 54; Fungi - 86; Plants - 1401; Viruses - 2; Other Eukaryotes - 9 (source: NCBI BLink).
AT1G14210	3.39079	0	9.63699	7.8008	6.78159	5.11689	0	0	0	0	NA	0	-10	0.341826	0.960095	Ribonuclease T2 family protein		Ribonuclease T2 family protein; FUNCTIONS IN: ribonuclease T2 activity, endoribonuclease activity, RNA binding; INVOLVED IN: response to salt stress; LOCATED IN: endomembrane system; EXPRESSED IN: 22 plant structures; EXPRESSED DURING: 13 growth stages; CONTAINS InterPro DOMAIN/s: Ribonuclease T2 (InterPro:IPR001568), Ribonuclease T2, active site (InterPro:IPR018188); BEST Arabidopsis thaliana pr…
AT3G01710	0.831829	0	0	4.25498	1.66366	2.45662	0	0	0	0	NA	0	-10	0.819844	1	TPX2 (targeting protein for Xklp2) protein family		TPX2 (targeting protein for Xklp2) protein family; CONTAINS InterPro DOMAIN/s: Xklp2 targeting protein (InterPro:IPR009675); BEST Arabidopsis thaliana protein match is: unknown protein (TAIR:AT3G27350.1); Has 30201 Blast hits to 17322 proteins in 780 species: Archae - 12; Bacteria - 1396; Metazoa - 17338; Fungi - 3422; Plants - 5037; Viruses - 0; Other Eukaryotes - 2996 (source: NCBI BLink)., TPX…
AT5G66500	1.45116	0	7.49544	0	2.90232	4.32749	0	0	0	0	NA	0	-10	0.712545	1	Tetratricopeptide repeat (TPR)-like superfamily protein		Tetratricopeptide repeat (TPR)-like superfamily protein; CONTAINS InterPro DOMAIN/s: Pentatricopeptide repeat (InterPro:IPR002885); BEST Arabidopsis thaliana protein match is: Tetratricopeptide repeat (TPR)-like superfamily protein (TAIR:AT3G03580.1); Has 1807 Blast hits to 1807 proteins in 277 species: Archae - 0; Bacteria - 0; Metazoa - 736; Fungi - 347; Plants - 385; Viruses - 0; Other Eukaryo…
AT5G50120	0.970467	0	0	4.96415	1.94093	2.86605	0	0	0	0	NA	0	-10	0.782438	1	Transducin/WD40 repeat-like superfamily protein		Transducin/WD40 repeat-like superfamily protein; CONTAINS InterPro DOMAIN/s: WD40 repeat 2 (InterPro:IPR019782), WD40 repeat, conserved site (InterPro:IPR019775), WD40 repeat (InterPro:IPR001680), G-protein beta WD-40 repeat, region (InterPro:IPR020472), WD40 repeat-like-containing domain (InterPro:IPR011046), WD40-repeat-containing domain (InterPro:IPR017986), WD40/YVTN repeat-like-containing do…
AT1G58340	3.43362	12.74	0	4.96415	6.86725	6.42151	0	0	0	0	NA	0	-10	0.362856	0.969852	MATE efflux family protein		ZF14; FUNCTIONS IN: antiporter activity, drug transmembrane transporter activity, transporter activity; INVOLVED IN: response to nematode; LOCATED IN: membrane; EXPRESSED IN: 16 plant structures; EXPRESSED DURING: 4 anthesis, F mature embryo stage, petal differentiation and expansion stage, E expanded cotyledon stage, D bilateral stage; CONTAINS InterPro DOMAIN/s: Multi antimicrobial extrusion pr…
AT2G37000	1.10911	0	0	5.67331	2.21821	3.27549	0	0	0	0	NA	0	-10	0.745803	1	TCP family transcription factor		TCP family transcription factor ; FUNCTIONS IN: sequence-specific DNA binding transcription factor activity; INVOLVED IN: regulation of transcription; LOCATED IN: chloroplast; CONTAINS InterPro DOMAIN/s: Transcription factor, TCP (InterPro:IPR005333), Transcription factor TCP subgroup (InterPro:IPR017887); BEST Arabidopsis thaliana protein match is: TCP family transcription factor (TAIR:AT1G58100…
AT5G43250	4.35347	0	22.4863	0	8.70695	12.9825	0	0	0	0	NA	0	-10	0.265841	0.910664	nuclear factor Y, subunit C13		nuclear factor Y, subunit C13 (NF-YC13); FUNCTIONS IN: DNA binding, sequence-specific DNA binding transcription factor activity; INVOLVED IN: regulation of transcription, DNA-dependent; LOCATED IN: nucleus, intracellular; CONTAINS InterPro DOMAIN/s: Transcription factor CBF/NF-Y/archaeal histone (InterPro:IPR003958), Histone-fold (InterPro:IPR009072); BEST Arabidopsis thaliana protein match is: n…
AT5G48610	2.46316	12.74	0	0	4.92632	7.35545	0	0	0	0	NA	0	-10	0.538705	1			unknown protein; Has 43043 Blast hits to 23768 proteins in 1327 species: Archae - 108; Bacteria - 3952; Metazoa - 17076; Fungi - 3614; Plants - 1643; Viruses - 204; Other Eukaryotes - 16446 (source: NCBI BLink).
AT1G16510	2.21821	0	0	11.3466	4.43642	6.55098	0	0	0	0	NA	0	-10	0.494654	1	SAUR-like auxin-responsive protein family		SAUR-like auxin-responsive protein family ; CONTAINS InterPro DOMAIN/s: Auxin responsive SAUR protein (InterPro:IPR003676); BEST Arabidopsis thaliana protein match is: SAUR-like auxin-responsive protein family (TAIR:AT3G12830.1); Has 1122 Blast hits to 1120 proteins in 25 species: Archae - 0; Bacteria - 0; Metazoa - 0; Fungi - 0; Plants - 1121; Viruses - 0; Other Eukaryotes - 1 (source: NCBI BLin…
AT4G35110	6.21925	0	32.1233	0	12.4385	18.5464	0	0	0	0	NA	0	-10	0.190733	0.821981	Arabidopsis phospholipase-like protein (PEARLI 4) family		Arabidopsis phospholipase-like protein (PEARLI 4) family; CONTAINS InterPro DOMAIN/s: Phospholipase-like, arabidopsis (InterPro:IPR007942); BEST Arabidopsis thaliana protein match is: Arabidopsis phospholipase-like protein (PEARLI 4) family (TAIR:AT2G16900.1); Has 682 Blast hits to 587 proteins in 127 species: Archae - 27; Bacteria - 57; Metazoa - 143; Fungi - 39; Plants - 275; Viruses - 32; Othe…
AT3G16610	2.07308	0	10.7078	0	4.14617	6.18213	0	0	0	0	NA	0	-10	0.582838	1	pentatricopeptide (PPR) repeat-containing protein		pentatricopeptide (PPR) repeat-containing protein; CONTAINS InterPro DOMAIN/s: Pentatricopeptide repeat (InterPro:IPR002885); BEST Arabidopsis thaliana protein match is: Pentatricopeptide repeat (PPR) superfamily protein (TAIR:AT1G11290.1); Has 44074 Blast hits to 13558 proteins in 215 species: Archae - 0; Bacteria - 6; Metazoa - 87; Fungi - 74; Plants - 43358; Viruses - 0; Other Eukaryotes - 549…
AT2G41200	7.90237	0	0	40.4223	15.8047	23.3379	0	0	0	0	NA	0	-10	0.132567	0.726671			unknown protein; Has 26 Blast hits to 26 proteins in 11 species: Archae - 0; Bacteria - 0; Metazoa - 0; Fungi - 0; Plants - 26; Viruses - 0; Other Eukaryotes - 0 (source: NCBI BLink).
AT3G02820	8.15985	8.91801	18.2032	14.8924	16.3197	4.70584	0	0	0	0	NA	0	-10	0.0596352	0.473395	zinc knuckle (CCHC-type) family protein		zinc knuckle (CCHC-type) family protein; FUNCTIONS IN: zinc ion binding, nucleic acid binding; INVOLVED IN: cell cycle, replication fork protection, response to DNA damage stimulus; LOCATED IN: nucleus, chloroplast; EXPRESSED IN: 20 plant structures; EXPRESSED DURING: 15 growth stages; CONTAINS InterPro DOMAIN/s: Replication fork protection component Swi3 (InterPro:IPR012923), Zinc finger, CCHC-t…
AT1G14205	3.18868	0	0	16.3108	6.37735	9.41703	0	0	0	0	NA	0	-10	0.338427	0.958267	Ribosomal L18p/L5e family protein		Ribosomal L18p/L5e family protein; FUNCTIONS IN: structural constituent of ribosome; INVOLVED IN: translation; LOCATED IN: ribosome, intracellular; CONTAINS InterPro DOMAIN/s: Ribosomal protein L18/L5 (InterPro:IPR005484); BEST Arabidopsis thaliana protein match is: Ribosomal L18p/L5e family protein (TAIR:AT1G48350.1); Has 2486 Blast hits to 2465 proteins in 979 species: Archae - 0; Bacteria - 19…
AT5G08030	2.95579	15.288	0	0	5.91158	8.82654	0	0	0	0	NA	0	-10	0.460124	0.997682	PLC-like phosphodiesterases superfamily protein		PLC-like phosphodiesterases superfamily protein; FUNCTIONS IN: phosphoric diester hydrolase activity, glycerophosphodiester phosphodiesterase activity; INVOLVED IN: glycerol metabolic process, lipid metabolic process; LOCATED IN: endomembrane system; EXPRESSED IN: leaf whorl, sepal, flower; EXPRESSED DURING: petal differentiation and expansion stage; CONTAINS InterPro DOMAIN/s: PLC-like phosphodi…
AT2G32150	2.07308	0	10.7078	0	4.14617	6.18213	0	0	0	0	NA	0	-10	0.582838	1	Haloacid dehalogenase-like hydrolase (HAD) superfamily protein		Haloacid dehalogenase-like hydrolase (HAD) superfamily protein; FUNCTIONS IN: hydrolase activity, catalytic activity; INVOLVED IN: metabolic process; LOCATED IN: cellular_component unknown; EXPRESSED IN: 24 plant structures; EXPRESSED DURING: 13 growth stages; CONTAINS InterPro DOMAIN/s: Haloacid dehalogenase-like hydrolase (InterPro:IPR005834), Pyrimidine 5-nucleotidase (InterPro:IPR010237), HAD…
AT2G42040	45.8898	78.9881	34.2648	122.685	91.7797	44.2113	0	0	0	0	NA	0	-10	3.72e-08	3.648e-06			CONTAINS InterPro DOMAIN/s: WRC (InterPro:IPR014977); Has 219 Blast hits to 219 proteins in 19 species: Archae - 0; Bacteria - 0; Metazoa - 3; Fungi - 0; Plants - 215; Viruses - 0; Other Eukaryotes - 1 (source: NCBI BLink).
AT5G18970	2.90232	0	14.9909	0	5.80463	8.65498	0	0	0	0	NA	0	-10	0.440681	0.989564	AWPM-19-like family protein		AWPM-19-like family protein; FUNCTIONS IN: molecular_function unknown; INVOLVED IN: biological_process unknown; LOCATED IN: endomembrane system, membrane; EXPRESSED IN: 22 plant structures; EXPRESSED DURING: 13 growth stages; CONTAINS InterPro DOMAIN/s: AWPM-19-like (InterPro:IPR008390); BEST Arabidopsis thaliana protein match is: AWPM-19-like family protein (TAIR:AT5G46530.1); Has 1807 Blast hit…
AT1G05610	1.43889	6.37001	1.07078	0	2.87777	3.4109	0	0	0	0	NA	0	-10	0.734227	1	ADP-glucose pyrophosphorylase small subunit 2	Encodes the small subunit of ADP-glucose pyrophosphorylase. The small subunit is the catalytic isoform responsible for ADP-glucose pyrophosphorylase activity. The presence of the small subunit is required for large subunit stability. Two isoforms of the small subunit (ApS1 and ApS2) have been described. ApS2 is a minor small subunit isoform present in all plant tissues tested.	ADP-glucose pyrophosphorylase small subunit 2 (APS2); FUNCTIONS IN: transferase activity, glucose-1-phosphate adenylyltransferase activity, nucleotidyltransferase activity; INVOLVED IN: biosynthetic process; EXPRESSED IN: 10 plant structures; EXPRESSED DURING: 4 anthesis, petal differentiation and expansion stage; CONTAINS InterPro DOMAIN/s: ADP-glucose pyrophosphorylase, conserved site (InterPro…
AT3G04750	3.58706	17.836	0	0.709164	7.17412	10.0991	0	0	0	0	NA	0	-10	0.369944	0.97282	Tetratricopeptide repeat (TPR)-like superfamily protein		Tetratricopeptide repeat (TPR)-like superfamily protein; FUNCTIONS IN: molecular_function unknown; INVOLVED IN: biological_process unknown; LOCATED IN: mitochondrion; EXPRESSED IN: 21 plant structures; EXPRESSED DURING: 11 growth stages; CONTAINS InterPro DOMAIN/s: Pentatricopeptide repeat (InterPro:IPR002885); BEST Arabidopsis thaliana protein match is: Tetratricopeptide repeat (TPR)-like superf…
AT5G65450	28.4995	21.658	31.0525	93.6096	56.9991	39.1124	0	0	0	0	NA	0	-10	8.88413e-05	0.00316619	ubiquitin-specific protease 17	Encodes a ubiquitin-specific protease.	ubiquitin-specific protease 17 (UBP17); FUNCTIONS IN: cysteine-type endopeptidase activity, ubiquitin thiolesterase activity, zinc ion binding; INVOLVED IN: ubiquitin-dependent protein catabolic process; LOCATED IN: mitochondrion; EXPRESSED IN: 24 plant structures; EXPRESSED DURING: 12 growth stages; CONTAINS InterPro DOMAIN/s: Zinc finger, MYND-type (InterPro:IPR002893), Peptidase C19, ubiquitin…
AT4G35530	1.49406	1.274	0	6.38248	2.98812	3.37776	0	0	0	0	NA	0	-10	0.659592	1	phosphatidylinositolglycan-related		phosphatidylinositolglycan-related; CONTAINS InterPro DOMAIN/s: GPI-GlcNAc transferase complex, PIG-H component (InterPro:IPR019328); Has 106 Blast hits to 106 proteins in 49 species: Archae - 0; Bacteria - 0; Metazoa - 38; Fungi - 13; Plants - 40; Viruses - 0; Other Eukaryotes - 15 (source: NCBI BLink).
AT2G40370	0.831829	0	0	4.25498	1.66366	2.45662	0	0	0	0	NA	0	-10	0.819844	1	laccase 5	putative laccase, a member of laccase family of genes (17 members in Arabidopsis).	laccase 5 (LAC5); FUNCTIONS IN: laccase activity; INVOLVED IN: response to copper ion; LOCATED IN: endomembrane system, apoplast; EXPRESSED IN: 8 plant structures; EXPRESSED DURING: 4 anthesis, petal differentiation and expansion stage; CONTAINS InterPro DOMAIN/s: Multicopper oxidase, type 3 (InterPro:IPR011707), Laccase (InterPro:IPR017761), Multicopper oxidase, type 2 (InterPro:IPR011706), Cupr…
AT4G08395	3.29239	12.74	4.28311	0	6.58478	6.48295	0	0	0	0	NA	0	-10	0.405115	0.978072			unknown protein; Has 30201 Blast hits to 17322 proteins in 780 species: Archae - 12; Bacteria - 1396; Metazoa - 17338; Fungi - 3422; Plants - 5037; Viruses - 0; Other Eukaryotes - 2996 (source: NCBI BLink).
AT4G17540	20.1919	0	81.379	22.6932	40.3837	41.9951	0	0	0	0	NA	0	-10	0.0146724	0.188266			unknown protein; Has 30201 Blast hits to 17322 proteins in 780 species: Archae - 12; Bacteria - 1396; Metazoa - 17338; Fungi - 3422; Plants - 5037; Viruses - 0; Other Eukaryotes - 2996 (source: NCBI BLink).
AT2G20635	0.831829	0	0	4.25498	1.66366	2.45662	0	0	0	0	NA	0	-10	0.819844	1	ATP binding;protein kinases;protein serine/threonine kinases		ATP binding;protein kinases;protein serine/threonine kinases; FUNCTIONS IN: protein serine/threonine kinase activity, protein kinase activity, ATP binding; INVOLVED IN: protein amino acid phosphorylation; LOCATED IN: cellular_component unknown; CONTAINS InterPro DOMAIN/s: Mitotic checkpoint serine/threonine protein kinase, Bub1 (InterPro:IPR015661), Protein kinase, catalytic domain (InterPro:IPR0…
AT4G00210	2.14435	0	7.49544	3.54582	4.2887	3.74953	0	0	0	0	NA	0	-10	0.546856	1	LOB domain-containing protein 31		LOB domain-containing protein 31 (LBD31); CONTAINS InterPro DOMAIN/s: Lateral organ boundaries, LOB (InterPro:IPR004883); BEST Arabidopsis thaliana protein match is: LOB domain-containing protein 19 (TAIR:AT2G45410.1); Has 416 Blast hits to 414 proteins in 13 species: Archae - 0; Bacteria - 0; Metazoa - 0; Fungi - 0; Plants - 416; Viruses - 0; Other Eukaryotes - 0 (source: NCBI BLink).
AT4G34680	9.01148	0	0	46.0957	18.023	26.6133	0	0	0	0	NA	0	-10	0.125092	0.70929	GATA transcription factor 3	Encodes a member of the GATA factor family of zinc finger transcription factors.	GATA transcription factor 3 (GATA3); CONTAINS InterPro DOMAIN/s: Zinc finger, NHR/GATA-type (InterPro:IPR013088), Transcription factor, GATA, plant (InterPro:IPR016679), Zinc finger, GATA-type (InterPro:IPR000679); BEST Arabidopsis thaliana protein match is: GATA transcription factor 7 (TAIR:AT4G36240.1); Has 1460 Blast hits to 1422 proteins in 154 species: Archae - 0; Bacteria - 0; Metazoa - 10;…
AT5G18630	24.0152	34.398	56.7512	32.6215	48.0304	13.4478	0	0	0	0	NA	0	-10	0.00017954	0.00564494	alpha/beta-Hydrolases superfamily protein		alpha/beta-Hydrolases superfamily protein; FUNCTIONS IN: triglyceride lipase activity; INVOLVED IN: lipid metabolic process; LOCATED IN: endomembrane system; EXPRESSED IN: 24 plant structures; EXPRESSED DURING: 15 growth stages; CONTAINS InterPro DOMAIN/s: Lipase, class 3 (InterPro:IPR002921); BEST Arabidopsis thaliana protein match is: alpha/beta-Hydrolases superfamily protein (TAIR:AT5G18640.1)…
AT5G44400	1.8023	0	0	9.21913	3.60459	5.32267	0	0	0	0	NA	0	-10	0.579384	1	FAD-binding Berberine family protein		FAD-binding Berberine family protein; FUNCTIONS IN: electron carrier activity, oxidoreductase activity, FAD binding, catalytic activity; LOCATED IN: cell wall; EXPRESSED IN: 18 plant structures; EXPRESSED DURING: 10 growth stages; CONTAINS InterPro DOMAIN/s: FAD-linked oxidase, FAD-binding, subdomain 2 (InterPro:IPR016168), FAD-binding, type 2 (InterPro:IPR016166), Berberine/berberine-like (Inter…
AT1G56710	2.69501	0	13.9201	0	5.39002	8.03677	0	0	0	0	NA	0	-10	0.473001	1	Pectin lyase-like superfamily protein		Pectin lyase-like superfamily protein; FUNCTIONS IN: polygalacturonase activity; INVOLVED IN: carbohydrate metabolic process; LOCATED IN: endomembrane system; EXPRESSED IN: stem, embryo, leaf whorl, sepal, pedicel; EXPRESSED DURING: 4 anthesis, C globular stage; CONTAINS InterPro DOMAIN/s: Pectin lyase fold/virulence factor (InterPro:IPR011050), Pectin lyase fold (InterPro:IPR012334), Glycoside h…
AT5G59990	1.47789	7.64401	0	0	2.95579	4.41327	0	0	0	0	NA	0	-10	0.729296	1	CCT motif family protein		CCT motif family protein; CONTAINS InterPro DOMAIN/s: CCT domain (InterPro:IPR010402); BEST Arabidopsis thaliana protein match is: CCT motif family protein (TAIR:AT5G41380.1); Has 1807 Blast hits to 1807 proteins in 277 species: Archae - 0; Bacteria - 0; Metazoa - 736; Fungi - 347; Plants - 385; Viruses - 0; Other Eukaryotes - 339 (source: NCBI BLink)., CCT motif family protein; FUNCTIONS IN: mol…
AT1G80170	0.831829	0	0	4.25498	1.66366	2.45662	0	0	0	0	NA	0	-10	0.819844	1	Pectin lyase-like superfamily protein		Pectin lyase-like superfamily protein; FUNCTIONS IN: polygalacturonase activity; INVOLVED IN: carbohydrate metabolic process; LOCATED IN: plant-type cell wall; EXPRESSED IN: 15 plant structures; EXPRESSED DURING: 6 growth stages; CONTAINS InterPro DOMAIN/s: Pectin lyase fold/virulence factor (InterPro:IPR011050), Pectin lyase fold (InterPro:IPR012334), Glycoside hydrolase, family 28 (InterPro:IPR…
AT4G17030	2.84014	0	3.21233	11.3466	5.68027	5.84853	0	0	0	0	NA	0	-10	0.399731	0.977022	expansin-like B1	Encodes EXLB1 (expansin-like B1), a member of the expansin family.	expansin-like B1 (EXLB1); INVOLVED IN: sexual reproduction, unidimensional cell growth, plant-type cell wall loosening; LOCATED IN: endomembrane system, extracellular region; EXPRESSED IN: 19 plant structures; EXPRESSED DURING: 9 growth stages; CONTAINS InterPro DOMAIN/s: Pollen allergen, N-terminal (InterPro:IPR014734), Rare lipoprotein A (InterPro:IPR005132), Pollen allergen/expansin, C-termina…
AT2G32830	2.35685	0	0	12.0558	4.7137	6.96041	0	0	0	0	NA	0	-10	0.468913	1	phosphate transporter 1;5	Encodes Pht1;5, a member of the Pht1 family of phosphate transporters which include: Pht1;1/At5g43350, Pht1;2/At5g43370, Pht1;3/At5g43360, Pht1;4/At2g38940, Pht1;5/At2g32830, Pht1;6/At5g43340, Pht1;7/At3g54700, Pht1;8/At1g20860, Pht1;9/At1g76430 (Plant Journal 2002, 31:341).	phosphate transporter 1;5 (PHT1;5); FUNCTIONS IN: phosphate transmembrane transporter activity, inorganic phosphate transmembrane transporter activity; INVOLVED IN: transport, phosphate transport, transmembrane transport; LOCATED IN: integral to membrane; EXPRESSED IN: stem, stamen; EXPRESSED DURING: 4 anthesis; CONTAINS InterPro DOMAIN/s: Major facilitator superfamily (InterPro:IPR020846), Gener…
AT5G13470	5.40689	0	0	27.6574	10.8138	15.968	0	0	0	0	NA	0	-10	0.156489	0.776399			unknown protein; Has 1807 Blast hits to 1807 proteins in 277 species: Archae - 0; Bacteria - 0; Metazoa - 736; Fungi - 347; Plants - 385; Viruses - 0; Other Eukaryotes - 339 (source: NCBI BLink).
AT5G57220	4.42026	6.37001	0	16.3108	8.84051	8.22027	0	0	0	0	NA	0	-10	0.223044	0.859745	cytochrome P450, family 81, subfamily F, polypeptide 2	member of CYP81F, involved in glucosinolate metabolism. Mutants had impaired resistance to fungi.	cytochrome P450, family 81, subfamily F, polypeptide 2 (CYP81F2); FUNCTIONS IN: electron carrier activity, monooxygenase activity, iron ion binding, oxygen binding, heme binding; INVOLVED IN: in 7 processes; LOCATED IN: endomembrane system; EXPRESSED IN: 8 plant structures; EXPRESSED DURING: 6 growth stages; CONTAINS InterPro DOMAIN/s: Cytochrome P450 (InterPro:IPR001128), Cytochrome P450, conser…
AT1G64700	0.831829	0	0	4.25498	1.66366	2.45662	0	0	0	0	NA	0	-10	0.819844	1			unknown protein; FUNCTIONS IN: molecular_function unknown; INVOLVED IN: N-terminal protein myristoylation; LOCATED IN: cellular_component unknown; EXPRESSED IN: 17 plant structures; EXPRESSED DURING: 11 growth stages; BEST Arabidopsis thaliana protein match is: unknown protein (TAIR:AT3G61920.1); Has 48 Blast hits to 47 proteins in 7 species: Archae - 0; Bacteria - 0; Metazoa - 0; Fungi - 0; Plan…
AT5G61920	6.65463	0	0	34.0399	13.3093	19.6529	0	0	0	0	NA	0	-10	0.142959	0.751292			unknown protein; INVOLVED IN: biological_process unknown; LOCATED IN: chloroplast; EXPRESSED IN: 6 plant structures; EXPRESSED DURING: 4 anthesis, F mature embryo stage, petal differentiation and expansion stage, E expanded cotyledon stage, D bilateral stage; BEST Arabidopsis thaliana protein match is: unknown protein (TAIR:AT1G67170.1); Has 1807 Blast hits to 1807 proteins in 277 species: Archae…
AT3G10440	6.89684	35.672	0	0	13.7937	20.5953	0	0	0	0	NA	0	-10	0.201972	0.83592	Shugoshin C terminus		Shugoshin C terminus; FUNCTIONS IN: molecular_function unknown; INVOLVED IN: meiotic chromosome segregation; LOCATED IN: chromosome, centromeric region, nucleus; CONTAINS InterPro DOMAIN/s: Shugoshin, C-terminal (InterPro:IPR011515); BEST Arabidopsis thaliana protein match is: Shugoshin C terminus (TAIR:AT5G04320.2); Has 30201 Blast hits to 17322 proteins in 780 species: Archae - 12; Bacteria - 1…
AT4G29170	4.29	0	12.8493	9.21913	8.57999	6.62414	0	0	0	0	NA	0	-10	0.24568	0.884837	Mnd1 family protein	A homolog of yeast, mouse and human mnd1delta protein. Null mutants exhibit normal vegetative and flower development; however, during prophase I, chromosomes become fragmented resulting in random distribution of the fragments between polyads. Both male and female meiosis are defective and strong accumulation of AtRAD51 was observed in the inflorescence nuclei of mutant plants. Similarly to its ye…	ATMND1; CONTAINS InterPro DOMAIN/s: Meiotic nuclear division protein 1 (InterPro:IPR005647); Has 334 Blast hits to 334 proteins in 171 species: Archae - 0; Bacteria - 2; Metazoa - 89; Fungi - 130; Plants - 42; Viruses - 0; Other Eukaryotes - 71 (source: NCBI BLink)., ATMND1; FUNCTIONS IN: molecular_function unknown; INVOLVED IN: double-strand break repair, embryo sac development, response to ioni…
AT2G27610	1.97053	10.192	0	0	3.94105	5.88436	0	0	0	0	NA	0	-10	0.628468	1	Tetratricopeptide repeat (TPR)-like superfamily protein		Tetratricopeptide repeat (TPR)-like superfamily protein; CONTAINS InterPro DOMAIN/s: Pentatricopeptide repeat (InterPro:IPR002885); BEST Arabidopsis thaliana protein match is: Pentatricopeptide repeat (PPR) superfamily protein (TAIR:AT4G13650.1); Has 54594 Blast hits to 14874 proteins in 305 species: Archae - 2; Bacteria - 30; Metazoa - 158; Fungi - 263; Plants - 53396; Viruses - 0; Other Eukaryo…
AT2G46460	1.24385	0	6.42466	0	2.4877	3.70928	0	0	0	0	NA	0	-10	0.759848	1	Polynucleotidyl transferase, ribonuclease H-like superfamily protein		Polynucleotidyl transferase, ribonuclease H-like superfamily protein; FUNCTIONS IN: nucleic acid binding; INVOLVED IN: biological_process unknown; LOCATED IN: cellular_component unknown; CONTAINS InterPro DOMAIN/s: Polynucleotidyl transferase, ribonuclease H fold (InterPro:IPR012337); BEST Arabidopsis thaliana protein match is: Polynucleotidyl transferase, ribonuclease H-like superfamily protein …
AT3G45320	0.831829	0	0	4.25498	1.66366	2.45662	0	0	0	0	NA	0	-10	0.819844	1			unknown protein; BEST Arabidopsis thaliana protein match is: unknown protein (TAIR:AT5G60330.1); Has 7 Blast hits to 7 proteins in 2 species: Archae - 0; Bacteria - 0; Metazoa - 0; Fungi - 0; Plants - 7; Viruses - 0; Other Eukaryotes - 0 (source: NCBI BLink).
AT2G25200	1.65847	0	8.56621	0	3.31693	4.94571	0	0	0	0	NA	0	-10	0.667162	1	Plant protein of unknown function (DUF868)		Plant protein of unknown function (DUF868); CONTAINS InterPro DOMAIN/s: Protein of unknown function DUF868, plant (InterPro:IPR008586); BEST Arabidopsis thaliana protein match is: Plant protein of unknown function (DUF868) (TAIR:AT5G11000.1); Has 283 Blast hits to 283 proteins in 16 species: Archae - 0; Bacteria - 0; Metazoa - 0; Fungi - 0; Plants - 283; Viruses - 0; Other Eukaryotes - 0 (source:…
AT1G05950	0.831829	0	0	4.25498	1.66366	2.45662	0	0	0	0	NA	0	-10	0.819844	1			unknown protein; Has 50 Blast hits to 45 proteins in 14 species: Archae - 5; Bacteria - 0; Metazoa - 4; Fungi - 0; Plants - 34; Viruses - 0; Other Eukaryotes - 7 (source: NCBI BLink).
AT4G01270	3.43499	1.274	0	16.3108	6.86999	9.07165	0	0	0	0	NA	0	-10	0.311448	0.939888	RING/U-box superfamily protein		RING/U-box superfamily protein; FUNCTIONS IN: zinc ion binding; EXPRESSED IN: 12 plant structures; EXPRESSED DURING: 7 growth stages; CONTAINS InterPro DOMAIN/s: Zinc finger, RING-type (InterPro:IPR001841), Zinc finger, C3HC4 RING-type (InterPro:IPR018957); BEST Arabidopsis thaliana protein match is: unknown protein (TAIR:AT4G01245.1); Has 5689 Blast hits to 5015 proteins in 477 species: Archae -…
AT1G05100	1.24385	0	6.42466	0	2.4877	3.70928	0	0	0	0	NA	0	-10	0.759848	1	mitogen-activated protein kinase kinase kinase 18	member of MEKK subfamily	mitogen-activated protein kinase kinase kinase 18 (MAPKKK18); FUNCTIONS IN: protein serine/threonine kinase activity, protein kinase activity, kinase activity, ATP binding; INVOLVED IN: protein amino acid phosphorylation; EXPRESSED IN: 6 plant structures; EXPRESSED DURING: 4 anthesis, petal differentiation and expansion stage; CONTAINS InterPro DOMAIN/s: Protein kinase, ATP binding site (InterPro…
AT1G52640	2.10916	10.192	0	0.709164	4.21833	5.6907	0	0	0	0	NA	0	-10	0.594476	1	Pentatricopeptide repeat (PPR) superfamily protein		Pentatricopeptide repeat (PPR) superfamily protein; CONTAINS InterPro DOMAIN/s: Pentatricopeptide repeat (InterPro:IPR002885); BEST Arabidopsis thaliana protein match is: Tetratricopeptide repeat (TPR)-like superfamily protein (TAIR:AT1G77360.1); Has 37915 Blast hits to 12240 proteins in 287 species: Archae - 2; Bacteria - 38; Metazoa - 426; Fungi - 561; Plants - 35824; Viruses - 0; Other Eukaryo…
AT1G79460	1.24774	0	0	6.38248	2.49549	3.68492	0	0	0	0	NA	0	-10	0.710147	1	Terpenoid cyclases/Protein prenyltransferases superfamily protein	Encodes for a protein with ent-kaurene synthase B activity which catalyzes the second step in the cyclization of GGPP to ent-kaurene in the gibberellins biosynthetic pathway.	GA REQUIRING 2 (GA2); FUNCTIONS IN: ent-kaurene synthase activity; INVOLVED IN: gibberellin biosynthetic process, gibberellic acid mediated signaling pathway; LOCATED IN: chloroplast stroma, chloroplast, plastid; EXPRESSED IN: 25 plant structures; EXPRESSED DURING: 13 growth stages; CONTAINS InterPro DOMAIN/s: Terpene synthase, metal-binding domain (InterPro:IPR005630), Terpenoid synthase (InterP…
AT4G30520	12.966	36.946	0	29.7849	25.9319	19.5935	0	0	0	0	NA	0	-10	0.00986372	0.139299	Leucine-rich repeat protein kinase family protein		Leucine-rich repeat protein kinase family protein; FUNCTIONS IN: protein serine/threonine kinase activity, protein kinase activity, ATP binding; INVOLVED IN: protein amino acid phosphorylation; LOCATED IN: endomembrane system; EXPRESSED IN: 21 plant structures; EXPRESSED DURING: 13 growth stages; CONTAINS InterPro DOMAIN/s: Protein kinase, ATP binding site (InterPro:IPR017441), Protein kinase, ca…
AT4G00310	0.831829	0	0	4.25498	1.66366	2.45662	0	0	0	0	NA	0	-10	0.819844	1	Putative membrane lipoprotein		EMBRYO SAC DEVELOPMENT ARREST 8 (EDA8); Has 49 Blast hits to 49 proteins in 16 species: Archae - 0; Bacteria - 0; Metazoa - 3; Fungi - 8; Plants - 36; Viruses - 0; Other Eukaryotes - 2 (source: NCBI BLink)., EMBRYO SAC DEVELOPMENT ARREST 8 (EDA8); Has 35333 Blast hits to 34131 proteins in 2444 species: Archae - 798; Bacteria - 22429; Metazoa - 974; Fungi - 991; Plants - 531; Viruses - 0; Other Eu…
AT1G12740	1.10911	0	0	5.67331	2.21821	3.27549	0	0	0	0	NA	0	-10	0.745803	1	cytochrome P450, family 87, subfamily A, polypeptide 2	encodes a protein with cytochrome P450 domain	cytochrome P450, family 87, subfamily A, polypeptide 2 (CYP87A2); FUNCTIONS IN: electron carrier activity, monooxygenase activity, iron ion binding, oxygen binding, heme binding; INVOLVED IN: oxidation reduction; EXPRESSED IN: root; CONTAINS InterPro DOMAIN/s: Cytochrome P450 (InterPro:IPR001128), Cytochrome P450, conserved site (InterPro:IPR017972), Cytochrome P450, E-class, group I (InterPro:IP…
AT2G41370	2.77276	0	0	14.1833	5.54553	8.18872	0	0	0	0	NA	0	-10	0.398769	0.976586	Ankyrin repeat family protein / BTB/POZ domain-containing protein	Encodes BOP2, a cytoplasmic and nuclear-localized NPR1 like protein with BTB/POZ domain and ankyrin repeats. Interacts with BOP1 and appears to be genetically redundant with BOP1.bop1/bop2 double mutants have longer leaves, often with leaflets on the petiole, asymmetric flowers with extra organs and no nectaries. Also defective in floral organ abscission. BOP1/2 promotes floral meristem fate and …	BLADE ON PETIOLE2 (BOP2); CONTAINS InterPro DOMAIN/s: BTB/POZ (InterPro:IPR013069), BTB/POZ fold (InterPro:IPR011333), Ankyrin repeat-containing domain (InterPro:IPR020683), BTB/POZ-like (InterPro:IPR000210), Ankyrin repeat (InterPro:IPR002110); BEST Arabidopsis thaliana protein match is: Ankyrin repeat family protein / BTB/POZ domain-containing protein (TAIR:AT3G57130.1); Has 6067 Blast hits to …
AT5G67460	3.72862	8.91801	9.63699	0.709164	7.45725	4.95998	0	0	0	0	NA	0	-10	0.339604	0.958957	O-Glycosyl hydrolases family 17 protein		O-Glycosyl hydrolases family 17 protein; FUNCTIONS IN: cation binding, hydrolase activity, hydrolyzing O-glycosyl compounds, catalytic activity; INVOLVED IN: carbohydrate metabolic process; LOCATED IN: endomembrane system; EXPRESSED IN: 21 plant structures; EXPRESSED DURING: 13 growth stages; CONTAINS InterPro DOMAIN/s: X8 (InterPro:IPR012946), Glycoside hydrolase, catalytic core (InterPro:IPR017…
AT3G43210	1.24774	0	0	6.38248	2.49549	3.68492	0	0	0	0	NA	0	-10	0.710147	1	ATP binding microtubule motor family protein	Encodes a kinesin TETRASPORE. Required for cytokinesis in pollen. In mutants, all four microspore nuclei remain within the same cytoplasm after meiosis.	TETRASPORE (TES); CONTAINS InterPro DOMAIN/s: Protein of unknown function DUF3490 (InterPro:IPR021881), Kinesin, motor region, conserved site (InterPro:IPR019821), Kinesin, motor domain (InterPro:IPR001752); BEST Arabidopsis thaliana protein match is: ATP binding microtubule motor family protein (TAIR:AT1G18370.1); Has 14242 Blast hits to 13167 proteins in 521 species: Archae - 65; Bacteria - 318…
AT1G48330	2.07308	0	10.7078	0	4.14617	6.18213	0	0	0	0	NA	0	-10	0.582838	1			unknown protein; BEST Arabidopsis thaliana protein match is: unknown protein (TAIR:AT3G17580.1); Has 40 Blast hits to 40 proteins in 11 species: Archae - 0; Bacteria - 0; Metazoa - 0; Fungi - 0; Plants - 40; Viruses - 0; Other Eukaryotes - 0 (source: NCBI BLink).
AT2G01770	1.47789	7.64401	0	0	2.95579	4.41327	0	0	0	0	NA	0	-10	0.729296	1	vacuolar iron transporter 1	Encodes an iron transporter required for iron sequestration into vacuoles. Expressed in developing embryo and seed. Localized in the vacuolar membrane.	vacuolar iron transporter 1 (VIT1); CONTAINS InterPro DOMAIN/s: Protein of unknown function DUF125, transmembrane (InterPro:IPR008217); Has 1947 Blast hits to 1945 proteins in 688 species: Archae - 106; Bacteria - 1196; Metazoa - 0; Fungi - 163; Plants - 191; Viruses - 0; Other Eukaryotes - 291 (source: NCBI BLink).
AT5G50820	1.73233	0	1.07078	7.8008	3.46466	4.22872	0	0	0	0	NA	0	-10	0.60049	1	NAC domain containing protein 97		NAC domain containing protein 97 (NAC097); FUNCTIONS IN: sequence-specific DNA binding transcription factor activity; INVOLVED IN: multicellular organismal development, regulation of transcription; LOCATED IN: cellular_component unknown; EXPRESSED IN: 9 plant structures; EXPRESSED DURING: 6 growth stages; CONTAINS InterPro DOMAIN/s: No apical meristem (NAM) protein (InterPro:IPR003441); BEST Arab…
AT2G28870	4.78237	0	1.07078	23.4024	9.56473	13.2131	0	0	0	0	NA	0	-10	0.180101	0.809208			unknown protein; Has 34 Blast hits to 34 proteins in 9 species: Archae - 0; Bacteria - 0; Metazoa - 0; Fungi - 0; Plants - 34; Viruses - 0; Other Eukaryotes - 0 (source: NCBI BLink).
AT4G25200	1.72421	8.91801	0	0	3.44842	5.14882	0	0	0	0	NA	0	-10	0.677563	1	mitochondrion-localized small heat shock protein 23.6	AtHSP23.6-mito mRNA, nuclear gene encoding mitochondrial	mitochondrion-localized small heat shock protein 23.6 (HSP23.6-MITO); FUNCTIONS IN: molecular_function unknown; INVOLVED IN: response to cadmium ion, response to heat; EXPRESSED IN: 6 plant structures; EXPRESSED DURING: 4 anthesis, petal differentiation and expansion stage; CONTAINS InterPro DOMAIN/s: Heat shock protein Hsp20 (InterPro:IPR002068), HSP20-like chaperone (InterPro:IPR008978); BEST A…
AT2G37925	1.65847	0	8.56621	0	3.31693	4.94571	0	0	0	0	NA	0	-10	0.667162	1	copper transporter 4	encodes a member of copper transporter family and functionally complements a high affinity copper transporter mutant in yeast	copper transporter 4 (COPT4); FUNCTIONS IN: copper ion transmembrane transporter activity, high affinity copper ion transmembrane transporter activity; INVOLVED IN: copper ion transport; LOCATED IN: integral to membrane; CONTAINS InterPro DOMAIN/s: Ctr copper transporter (InterPro:IPR007274); BEST Arabidopsis thaliana protein match is: Ctr copper transporter family (TAIR:AT2G26975.1); Has 161 Bla…
AT1G33100	6.79197	0	2.14155	32.6215	13.5839	18.2473	0	0	0	0	NA	0	-10	0.101017	0.634124	MATE efflux family protein		MATE efflux family protein; FUNCTIONS IN: antiporter activity, drug transmembrane transporter activity, transporter activity; INVOLVED IN: drug transmembrane transport, transmembrane transport; LOCATED IN: membrane; CONTAINS InterPro DOMAIN/s: Multi antimicrobial extrusion protein MatE (InterPro:IPR002528); BEST Arabidopsis thaliana protein match is: MATE efflux family protein (TAIR:AT1G33110.1);…
AT5G54660	37.2379	0	92.0868	99.283	74.4757	55.3607	0	0	0	0	NA	0	-10	0.000171104	0.00546809	HSP20-like chaperones superfamily protein		HSP20-like chaperones superfamily protein; CONTAINS InterPro DOMAIN/s: Heat shock protein Hsp20 (InterPro:IPR002068), HSP20-like chaperone (InterPro:IPR008978); BEST Arabidopsis thaliana protein match is: HSP20-like chaperones superfamily protein (TAIR:AT1G53540.1); Has 30201 Blast hits to 17322 proteins in 780 species: Archae - 12; Bacteria - 1396; Metazoa - 17338; Fungi - 3422; Plants - 5037; V…
AT2G47360	3.31693	0	17.1324	0	6.63387	9.89141	0	0	0	0	NA	0	-10	0.382017	0.9759			unknown protein; BEST Arabidopsis thaliana protein match is: unknown protein (TAIR:AT1G02570.1); Has 58 Blast hits to 55 proteins in 6 species: Archae - 0; Bacteria - 0; Metazoa - 0; Fungi - 0; Plants - 58; Viruses - 0; Other Eukaryotes - 0 (source: NCBI BLink).
AT4G02040	2.46316	12.74	0	0	4.92632	7.35545	0	0	0	0	NA	0	-10	0.538705	1			unknown protein; FUNCTIONS IN: molecular_function unknown; INVOLVED IN: biological_process unknown; LOCATED IN: chloroplast; Has 30 Blast hits to 30 proteins in 6 species: Archae - 0; Bacteria - 0; Metazoa - 0; Fungi - 0; Plants - 30; Viruses - 0; Other Eukaryotes - 0 (source: NCBI BLink).
AT2G36570	15.4339	45.864	31.0525	2.83666	30.8677	21.8589	0	0	0	0	NA	0	-10	0.00570057	0.0919521	Leucine-rich repeat protein kinase family protein		Leucine-rich repeat protein kinase family protein; FUNCTIONS IN: protein serine/threonine kinase activity, kinase activity, ATP binding; INVOLVED IN: transmembrane receptor protein tyrosine kinase signaling pathway, protein amino acid phosphorylation; LOCATED IN: plasma membrane; EXPRESSED IN: 21 plant structures; EXPRESSED DURING: 13 growth stages; CONTAINS InterPro DOMAIN/s: Protein kinase, cat…
AT2G01390	4.21743	0	18.2032	3.54582	8.43486	9.65029	0	0	0	0	NA	0	-10	0.267782	0.913203	Tetratricopeptide repeat (TPR)-like superfamily protein		Tetratricopeptide repeat (TPR)-like superfamily protein; INVOLVED IN: biological_process unknown; LOCATED IN: chloroplast; CONTAINS InterPro DOMAIN/s: Pentatricopeptide repeat (InterPro:IPR002885); BEST Arabidopsis thaliana protein match is: pentatricopeptide (PPR) repeat-containing protein (TAIR:AT2G01360.1); Has 35333 Blast hits to 34131 proteins in 2444 species: Archae - 798; Bacteria - 22429;…
AT1G09450	1.45116	0	7.49544	0	2.90232	4.32749	0	0	0	0	NA	0	-10	0.712545	1	Protein kinase superfamily protein		Protein kinase superfamily protein; FUNCTIONS IN: protein kinase activity, ATP binding; INVOLVED IN: protein amino acid phosphorylation, N-terminal protein myristoylation; LOCATED IN: cellular_component unknown; EXPRESSED IN: 17 plant structures; EXPRESSED DURING: 11 growth stages; CONTAINS InterPro DOMAIN/s: Protein kinase, catalytic domain (InterPro:IPR000719); Has 302 Blast hits to 302 protein…
AT5G40690	1.24774	0	0	6.38248	2.49549	3.68492	0	0	0	0	NA	0	-10	0.710147	1			CONTAINS InterPro DOMAIN/s: EF-Hand 1, calcium-binding site (InterPro:IPR018247); BEST Arabidopsis thaliana protein match is: unknown protein (TAIR:AT2G41730.1); Has 1807 Blast hits to 1807 proteins in 277 species: Archae - 0; Bacteria - 0; Metazoa - 736; Fungi - 347; Plants - 385; Viruses - 0; Other Eukaryotes - 339 (source: NCBI BLink).
AT2G02470	15.5481	0	80.3082	0	31.0962	46.366	0	0	0	0	NA	0	-10	0.126642	0.711852	alfin-like 6	AL6 encodes a member of the Alfin-Like family of nuclear-localized PhD domain containing homeodomain proteins. Binds to H3K4 di or trimethylated DNA.	alfin-like 6 (AL6); CONTAINS InterPro DOMAIN/s: Zinc finger, PHD-type, conserved site (InterPro:IPR019786), Zinc finger, PHD-type (InterPro:IPR001965), Protein of unknown function DUF3594 (InterPro:IPR021998), Zinc finger, FYVE/PHD-type (InterPro:IPR011011), Zinc finger, PHD-finger (InterPro:IPR019787); BEST Arabidopsis thaliana protein match is: alfin-like 7 (TAIR:AT1G14510.1); Has 1820 Blast hi…
AT5G38310	1.38638	0	0	7.09164	2.77276	4.09436	0	0	0	0	NA	0	-10	0.675607	1			unknown protein; Has 1807 Blast hits to 1807 proteins in 277 species: Archae - 0; Bacteria - 0; Metazoa - 736; Fungi - 347; Plants - 385; Viruses - 0; Other Eukaryotes - 339 (source: NCBI BLink).
AT1G65480	1.2935	3.822	0	2.83666	2.587	1.98432	0	0	0	0	NA	0	-10	0.73422	1	PEBP (phosphatidylethanolamine-binding protein) family protein	FT, together with LFY, promotes flowering and is antagonistic with its homologous gene, TERMINAL FLOWER1 (TFL1). FT is expressed in leaves and is induced by long day treatment. Either the FT mRNA or protein is translocated to the shoot apex where it induces its own expression. Recent data suggests that FT protein acts as a long-range signal. FT is a target of CO and acts upstream of SOC1.	FLOWERING LOCUS T (FT); FUNCTIONS IN: phosphatidylethanolamine binding, protein binding; INVOLVED IN: photoperiodism, flowering, positive regulation of flower development, regulation of flower development; LOCATED IN: nucleus, cytoplasm; EXPRESSED IN: 14 plant structures; EXPRESSED DURING: 7 growth stages; CONTAINS InterPro DOMAIN/s: Phosphatidylethanolamine-binding, conserved site (InterPro:IPR0…
AT3G62950	5.44486	3.822	12.8493	11.3466	10.8897	4.83684	0	0	0	0	NA	0	-10	0.161405	0.784545	Thioredoxin superfamily protein		Thioredoxin superfamily protein; FUNCTIONS IN: electron carrier activity, protein disulfide oxidoreductase activity; INVOLVED IN: cell redox homeostasis; LOCATED IN: endomembrane system; EXPRESSED IN: 8 plant structures; EXPRESSED DURING: 8 growth stages; CONTAINS InterPro DOMAIN/s: Glutaredoxin-like, plant II (InterPro:IPR011905), Glutaredoxin (InterPro:IPR002109), Thioredoxin fold (InterPro:IPR…
AT5G13240	5.39002	0	27.8402	0	10.78	16.0735	0	0	0	0	NA	0	-10	0.203113	0.837172	transcription regulators		transcription regulators; FUNCTIONS IN: transcription regulator activity; INVOLVED IN: negative regulation of transcription from RNA polymerase III promoter; LOCATED IN: nucleus; EXPRESSED IN: 25 plant structures; EXPRESSED DURING: 14 growth stages; CONTAINS InterPro DOMAIN/s: Maf1 regulator (InterPro:IPR015257), RNA polymerase III transcriptional repressor, MAF1 (InterPro:IPR017152); Has 30201 B…
AT2G24762	1.57078	3.822	0	4.25498	3.14155	2.34165	0	0	0	0	NA	0	-10	0.662823	1	glutamine dumper 4	Encodes a member of the GDU (glutamine dumper) family proteins involved in amino acid export: At4g31730 (GDU1), At4g25760 (GDU2), At5g57685 (GDU3), At2g24762 (GDU4), At5g24920 (GDU5), At3g30725 (GDU6) and At5g38770 (GDU7).	glutamine dumper 4 (GDU4); BEST Arabidopsis thaliana protein match is: glutamine dumper 1 (TAIR:AT4G31730.1); Has 161 Blast hits to 161 proteins in 13 species: Archae - 0; Bacteria - 0; Metazoa - 0; Fungi - 0; Plants - 161; Viruses - 0; Other Eukaryotes - 0 (source: NCBI BLink).
AT1G72760	3.44842	17.836	0	0	6.89684	10.2976	0	0	0	0	NA	0	-10	0.392027	0.9759	Protein kinase superfamily protein		Protein kinase superfamily protein; FUNCTIONS IN: protein serine/threonine kinase activity, protein kinase activity, kinase activity, ATP binding; INVOLVED IN: protein amino acid phosphorylation, response to stress; LOCATED IN: cellular_component unknown; EXPRESSED IN: pollen tube; CONTAINS InterPro DOMAIN/s: UspA (InterPro:IPR006016), Protein kinase, catalytic domain (InterPro:IPR000719), Serine…
AT3G05200	1.38379	0	4.28311	2.83666	2.76757	2.17883	0	0	0	0	NA	0	-10	0.704647	1	RING/U-box superfamily protein	Encodes a putative RING-H2 zinc finger protein ATL6 (ATL6).	ATL6; FUNCTIONS IN: zinc ion binding; INVOLVED IN: response to chitin; LOCATED IN: plasma membrane; EXPRESSED IN: 22 plant structures; EXPRESSED DURING: 12 growth stages; CONTAINS InterPro DOMAIN/s: Zinc finger, RING-type (InterPro:IPR001841), Zinc finger, C3HC4 RING-type (InterPro:IPR018957); BEST Arabidopsis thaliana protein match is: carbon/nitrogen insensitive 1 (TAIR:AT5G27420.1); Has 9947 B…
AT1G68810	4.21613	0	20.3448	1.41833	8.43227	11.3588	0	0	0	0	NA	0	-10	0.274439	0.920916	basic helix-loop-helix (bHLH) DNA-binding superfamily protein		basic helix-loop-helix (bHLH) DNA-binding superfamily protein; FUNCTIONS IN: DNA binding, sequence-specific DNA binding transcription factor activity; INVOLVED IN: regulation of transcription; LOCATED IN: nucleus; EXPRESSED IN: 20 plant structures; EXPRESSED DURING: 12 growth stages; CONTAINS InterPro DOMAIN/s: Helix-loop-helix DNA-binding domain (InterPro:IPR001092), Helix-loop-helix DNA-binding…
AT3G05180	9.41331	14.014	33.1941	1.41833	18.8266	16.0012	0	0	0	0	NA	0	-10	0.0450103	0.396964	GDSL-like Lipase/Acylhydrolase superfamily protein		GDSL-like Lipase/Acylhydrolase superfamily protein; FUNCTIONS IN: hydrolase activity, acting on ester bonds, carboxylesterase activity; INVOLVED IN: lipid metabolic process; LOCATED IN: apoplast; EXPRESSED IN: 19 plant structures; EXPRESSED DURING: 13 growth stages; CONTAINS InterPro DOMAIN/s: Lipase, GDSL (InterPro:IPR001087); BEST Arabidopsis thaliana protein match is: GDSL-like Lipase/Acylhydr…
AT1G68200	5.32743	20.384	0	7.09164	10.6549	10.348	0	0	0	0	NA	0	-10	0.186825	0.816937	Zinc finger C-x8-C-x5-C-x3-H type family protein		Zinc finger C-x8-C-x5-C-x3-H type family protein; CONTAINS InterPro DOMAIN/s: Zinc finger, CCCH-type (InterPro:IPR000571); BEST Arabidopsis thaliana protein match is: Zinc finger C-x8-C-x5-C-x3-H type family protein (TAIR:AT1G66810.1); Has 1124 Blast hits to 1011 proteins in 226 species: Archae - 0; Bacteria - 0; Metazoa - 463; Fungi - 91; Plants - 303; Viruses - 0; Other Eukaryotes - 267 (source…
AT1G07240	4.49471	0	18.2032	4.96415	8.98942	9.40985	0	0	0	0	NA	0	-10	0.23906	0.877357	UDP-glucosyl transferase 71C5		UDP-glucosyl transferase 71C5 (UGT71C5); FUNCTIONS IN: quercetin 3-O-glucosyltransferase activity, UDP-glycosyltransferase activity, transferase activity, transferring glycosyl groups; INVOLVED IN: metabolic process; LOCATED IN: cellular_component unknown; EXPRESSED IN: 22 plant structures; EXPRESSED DURING: 13 growth stages; CONTAINS InterPro DOMAIN/s: UDP-glucuronosyl/UDP-glucosyltransferase (I…
AT3G56480	3.3314	14.014	3.21233	0	6.6628	7.34153	0	0	0	0	NA	0	-10	0.401785	0.977483	myosin heavy chain-related		myosin heavy chain-related; FUNCTIONS IN: molecular_function unknown; INVOLVED IN: biological_process unknown; LOCATED IN: plasma membrane; EXPRESSED IN: 22 plant structures; EXPRESSED DURING: 13 growth stages; BEST Arabidopsis thaliana protein match is: unknown protein (TAIR:AT2G40820.1); Has 486 Blast hits to 458 proteins in 133 species: Archae - 0; Bacteria - 70; Metazoa - 142; Fungi - 25; Pla…
AT2G23360	6.15789	31.85	0	0	12.3158	18.3886	0	0	0	0	NA	0	-10	0.212368	0.845981	Plant protein of unknown function (DUF869)		Plant protein of unknown function (DUF869); CONTAINS InterPro DOMAIN/s: Protein of unknown function DUF869, plant (InterPro:IPR008587); BEST Arabidopsis thaliana protein match is: Plant protein of unknown function (DUF869) (TAIR:AT1G19835.2); Has 38218 Blast hits to 24021 proteins in 1620 species: Archae - 547; Bacteria - 4231; Metazoa - 19834; Fungi - 3463; Plants - 2306; Viruses - 121; Other Eu…
AT1G30515	1.52502	0	0	7.8008	3.05004	4.5038	0	0	0	0	NA	0	-10	0.64227	1			unknown protein; FUNCTIONS IN: molecular_function unknown; INVOLVED IN: biological_process unknown; LOCATED IN: endomembrane system; EXPRESSED IN: 16 plant structures; EXPRESSED DURING: 6 growth stages; BEST Arabidopsis thaliana protein match is: unknown protein (TAIR:AT4G21740.1); Has 20 Blast hits to 20 proteins in 4 species: Archae - 0; Bacteria - 0; Metazoa - 0; Fungi - 0; Plants - 20; Viruse…
AT3G10310	7.10177	1.274	11.7785	23.4024	14.2035	11.0689	0	0	0	0	NA	0	-10	0.0782325	0.554718	P-loop nucleoside triphosphate hydrolases superfamily protein with CH (Calponin Homology) domain		P-loop nucleoside triphosphate hydrolases superfamily protein with CH (Calponin Homology) domain; FUNCTIONS IN: microtubule motor activity, ATP binding; INVOLVED IN: microtubule-based movement; EXPRESSED IN: 19 plant structures; EXPRESSED DURING: 10 growth stages; CONTAINS InterPro DOMAIN/s: Calponin-homology (InterPro:IPR016146), Calponin-like actin-binding (InterPro:IPR001715), Kinesin, motor d…
AT5G40790	2.28039	0	11.7785	0	4.56078	6.80034	0	0	0	0	NA	0	-10	0.544021	1			unknown protein; BEST Arabidopsis thaliana protein match is: unknown protein (TAIR:AT3G27250.1); Has 1807 Blast hits to 1807 proteins in 277 species: Archae - 0; Bacteria - 0; Metazoa - 736; Fungi - 347; Plants - 385; Viruses - 0; Other Eukaryotes - 339 (source: NCBI BLink).
AT4G33640	1.89381	7.64401	0	2.12749	3.78762	3.94523	0	0	0	0	NA	0	-10	0.620388	1			unknown protein; Has 30201 Blast hits to 17322 proteins in 780 species: Archae - 12; Bacteria - 1396; Metazoa - 17338; Fungi - 3422; Plants - 5037; Viruses - 0; Other Eukaryotes - 2996 (source: NCBI BLink).
AT1G63210	1.86577	0	9.63699	0	3.73155	5.56392	0	0	0	0	NA	0	-10	0.623895	1	Transcription elongation factor Spt6		Transcription elongation factor Spt6; FUNCTIONS IN: transcription elongation regulator activity, hydrolase activity, acting on ester bonds, RNA binding; INVOLVED IN: regulation of transcription from RNA polymerase II promoter, nucleobase, nucleoside, nucleotide and nucleic acid metabolic process; EXPRESSED IN: sperm cell, flower, cultured cell; EXPRESSED DURING: 4 anthesis; CONTAINS InterPro DOMA…
AT4G37940	2.4877	0	12.8493	0	4.9754	7.41856	0	0	0	0	NA	0	-10	0.507425	1	AGAMOUS-like 21	encodes a MADS box protein, highly expressed in the root.	AGAMOUS-like 21 (AGL21); FUNCTIONS IN: sequence-specific DNA binding transcription factor activity; INVOLVED IN: regulation of transcription, DNA-dependent; LOCATED IN: nucleus; EXPRESSED IN: 9 plant structures; EXPRESSED DURING: L mature pollen stage, M germinated pollen stage, C globular stage, E expanded cotyledon stage; CONTAINS InterPro DOMAIN/s: Transcription factor, MADS-box (InterPro:IPR0…
AT5G53190	3.3895	0	11.7785	5.67331	6.77899	5.89059	0	0	0	0	NA	0	-10	0.349617	0.965027	Nodulin MtN3 family protein		Nodulin MtN3 family protein; INVOLVED IN: biological_process unknown; LOCATED IN: integral to membrane, membrane; EXPRESSED IN: 8 plant structures; EXPRESSED DURING: 4 anthesis, C globular stage, petal differentiation and expansion stage, E expanded cotyledon stage; CONTAINS InterPro DOMAIN/s: MtN3/saliva-related transmembrane protein, conserved region (InterPro:IPR018169), RAG1-activating protei…
AT1G29041	2.35685	0	0	12.0558	4.7137	6.96041	0	0	0	0	NA	0	-10	0.468913	1			unknown protein; FUNCTIONS IN: molecular_function unknown; INVOLVED IN: biological_process unknown; LOCATED IN: cellular_component unknown; Has 4 Blast hits to 4 proteins in 2 species: Archae - 0; Bacteria - 0; Metazoa - 2; Fungi - 0; Plants - 2; Viruses - 0; Other Eukaryotes - 0 (source: NCBI BLink).
AT2G24645	6.57655	8.91801	0	24.8207	13.1531	12.5731	0	0	0	0	NA	0	-10	0.0955069	0.614186	Transcriptional factor B3 family protein		Transcriptional factor B3 family protein; FUNCTIONS IN: DNA binding; INVOLVED IN: regulation of transcription, DNA-dependent; CONTAINS InterPro DOMAIN/s: Transcriptional factor B3 (InterPro:IPR003340); BEST Arabidopsis thaliana protein match is: Transcriptional factor B3 family protein (TAIR:AT4G00260.1).
AT1G05510	2.46316	12.74	0	0	4.92632	7.35545	0	0	0	0	NA	0	-10	0.538705	1	Protein of unknown function (DUF1264)	Protein is tyrosine-phosphorylated and its phosphorylation state is modulated in response to ABA in Arabidopsis thaliana seeds.	FUNCTIONS IN: molecular_function unknown; INVOLVED IN: response to abscisic acid stimulus; LOCATED IN: cellular_component unknown; EXPRESSED IN: seed; EXPRESSED DURING: seedling growth, seed development stages; CONTAINS InterPro DOMAIN/s: Protein of unknown function DUF1264 (InterPro:IPR010686); BEST Arabidopsis thaliana protein match is: Protein of unknown function (DUF1264) (TAIR:AT2G31985.1); …
AT5G27110	7.25579	0	37.4772	0	14.5116	21.6375	0	0	0	0	NA	0	-10	0.178177	0.806147	Tetratricopeptide repeat (TPR)-like superfamily protein		Tetratricopeptide repeat (TPR)-like superfamily protein; CONTAINS InterPro DOMAIN/s: Pentatricopeptide repeat (InterPro:IPR002885); BEST Arabidopsis thaliana protein match is: Pentatricopeptide repeat (PPR) superfamily protein (TAIR:AT4G18750.1); Has 1807 Blast hits to 1807 proteins in 277 species: Archae - 0; Bacteria - 0; Metazoa - 736; Fungi - 347; Plants - 385; Viruses - 0; Other Eukaryotes -…
AT3G13275	0.970467	0	0	4.96415	1.94093	2.86605	0	0	0	0	NA	0	-10	0.782438	1			unknown protein; FUNCTIONS IN: molecular_function unknown; INVOLVED IN: biological_process unknown; LOCATED IN: endomembrane system; Has 29 Blast hits to 29 proteins in 10 species: Archae - 0; Bacteria - 0; Metazoa - 0; Fungi - 0; Plants - 29; Viruses - 0; Other Eukaryotes - 0 (source: NCBI BLink).
AT5G09830	21.2021	80.2621	0	29.0757	42.4041	40.6355	0	0	0	0	NA	0	-10	0.00838986	0.124558	BolA-like family protein		BolA-like family protein; CONTAINS InterPro DOMAIN/s: BolA-like protein (InterPro:IPR002634); BEST Arabidopsis thaliana protein match is: chloroplast sulfur E (TAIR:AT4G26500.1); Has 30201 Blast hits to 17322 proteins in 780 species: Archae - 12; Bacteria - 1396; Metazoa - 17338; Fungi - 3422; Plants - 5037; Viruses - 0; Other Eukaryotes - 2996 (source: NCBI BLink).
AT1G12020	4.91711	0	7.49544	17.7291	9.83422	8.89972	0	0	0	0	NA	0	-10	0.180771	0.80954			unknown protein; BEST Arabidopsis thaliana protein match is: unknown protein (TAIR:AT1G62422.1); Has 89 Blast hits to 88 proteins in 16 species: Archae - 0; Bacteria - 0; Metazoa - 0; Fungi - 0; Plants - 87; Viruses - 0; Other Eukaryotes - 2 (source: NCBI BLink).
AT5G43530	6.85805	0	7.49544	27.6574	13.7161	14.3039	0	0	0	0	NA	0	-10	0.0817784	0.565143	Helicase protein with RING/U-box domain		Helicase protein with RING/U-box domain; FUNCTIONS IN: in 6 functions; LOCATED IN: chloroplast envelope; EXPRESSED IN: shoot apex, embryo, male gametophyte, flower, seed; EXPRESSED DURING: L mature pollen stage, M germinated pollen stage, petal differentiation and expansion stage, E expanded cotyledon stage, D bilateral stage; CONTAINS InterPro DOMAIN/s: Zinc finger, RING-type, conserved site (In…
AT5G12350	1.24385	0	6.42466	0	2.4877	3.70928	0	0	0	0	NA	0	-10	0.759848	1	Regulator of chromosome condensation (RCC1) family with FYVE zinc finger domain		Regulator of chromosome condensation (RCC1) family with FYVE zinc finger domain; FUNCTIONS IN: chromatin binding, zinc ion binding, Ran GTPase binding; LOCATED IN: plasma membrane; EXPRESSED IN: 22 plant structures; EXPRESSED DURING: 13 growth stages; CONTAINS InterPro DOMAIN/s: Regulator of chromosome condensation, RCC1 (InterPro:IPR000408), Disease resistance/zinc finger/chromosome condensation…
AT4G17240	1.77134	1.274	0	7.8008	3.54267	4.18479	0	0	0	0	NA	0	-10	0.595084	1			unknown protein; FUNCTIONS IN: molecular_function unknown; INVOLVED IN: biological_process unknown; LOCATED IN: chloroplast; EXPRESSED IN: 16 plant structures; EXPRESSED DURING: 8 growth stages; Has 1142 Blast hits to 1055 proteins in 252 species: Archae - 22; Bacteria - 318; Metazoa - 248; Fungi - 96; Plants - 59; Viruses - 3; Other Eukaryotes - 396 (source: NCBI BLink)., unknown protein; FUNCTI…
AT4G24310	1.28286	1.274	5.35388	0	2.56571	2.7968	0	0	0	0	NA	0	-10	0.754591	1	Protein of unknown function (DUF679)		Protein of unknown function (DUF679); CONTAINS InterPro DOMAIN/s: Protein of unknown function DUF679 (InterPro:IPR007770); BEST Arabidopsis thaliana protein match is: Protein of unknown function (DUF679) (TAIR:AT3G02430.1); Has 267 Blast hits to 259 proteins in 17 species: Archae - 0; Bacteria - 0; Metazoa - 0; Fungi - 0; Plants - 267; Viruses - 0; Other Eukaryotes - 0 (source: NCBI BLink).
AT4G14805	3.30466	6.37001	10.7078	0	6.60932	5.38593	0	0	0	0	NA	0	-10	0.393149	0.976011	Bifunctional inhibitor/lipid-transfer protein/seed storage 2S albumin superfamily protein		Bifunctional inhibitor/lipid-transfer protein/seed storage 2S albumin superfamily protein; CONTAINS InterPro DOMAIN/s: Bifunctional inhibitor/plant lipid transfer protein/seed storage (InterPro:IPR016140); BEST Arabidopsis thaliana protein match is: Bifunctional inhibitor/lipid-transfer protein/seed storage 2S albumin superfamily protein (TAIR:AT3G43720.2); Has 30201 Blast hits to 17322 proteins …
AT4G17905	1.8023	0	0	9.21913	3.60459	5.32267	0	0	0	0	NA	0	-10	0.579384	1	RING/U-box superfamily protein	Putative RING-H2 finger protein ATL4H.	ATL4H; FUNCTIONS IN: zinc ion binding; EXPRESSED IN: 16 plant structures; EXPRESSED DURING: 11 growth stages; CONTAINS InterPro DOMAIN/s: Zinc finger, RING-type (InterPro:IPR001841), Zinc finger, C3HC4 RING-type (InterPro:IPR018957); BEST Arabidopsis thaliana protein match is: RING/U-box superfamily protein (TAIR:AT3G03550.1); Has 30201 Blast hits to 17322 proteins in 780 species: Archae - 12; Ba…
AT5G55250	2.07308	0	10.7078	0	4.14617	6.18213	0	0	0	0	NA	0	-10	0.582838	1	IAA carboxylmethyltransferase 1	Encodes an enzyme which specifically converts IAA to its methyl ester form MelIAA. This gene belongs to the family of carboxyl methyltransferases whose members catalyze the transfer of the methyl group from S-adenosyl-L-methionine to carboxylic acid-containing substrates to form small molecule methyl esters. Expression of TCP genes is downregulated in mutant iamt1-D.	IAA carboxylmethyltransferase 1 (IAMT1); CONTAINS InterPro DOMAIN/s: SAM dependent carboxyl methyltransferase (InterPro:IPR005299); BEST Arabidopsis thaliana protein match is: gibberellic acid methyltransferase 2 (TAIR:AT5G56300.1); Has 1807 Blast hits to 1807 proteins in 277 species: Archae - 0; Bacteria - 0; Metazoa - 736; Fungi - 347; Plants - 385; Viruses - 0; Other Eukaryotes - 339 (source: …
AT2G41640	3.39079	0	9.63699	7.8008	6.78159	5.11689	0	0	0	0	NA	0	-10	0.341826	0.960095	Glycosyltransferase family 61 protein		Glycosyltransferase family 61 protein; FUNCTIONS IN: transferase activity, transferring glycosyl groups; INVOLVED IN: biological_process unknown; EXPRESSED IN: 14 plant structures; EXPRESSED DURING: 8 growth stages; CONTAINS InterPro DOMAIN/s: Glycosyltransferase AER61, uncharacterised (InterPro:IPR007657); BEST Arabidopsis thaliana protein match is: Glycosyltransferase family 61 protein (TAIR:AT…
AT5G39750	5.06788	16.562	9.63699	0	10.1358	8.31793	0	0	0	0	NA	0	-10	0.220139	0.855947	AGAMOUS-like 81		AGAMOUS-like 81 (AGL81); FUNCTIONS IN: sequence-specific DNA binding transcription factor activity; INVOLVED IN: regulation of transcription, DNA-dependent, embryo development ending in seed dormancy; LOCATED IN: nucleus; EXPRESSED IN: central cell, endosperm; CONTAINS InterPro DOMAIN/s: Transcription factor, MADS-box (InterPro:IPR002100); BEST Arabidopsis thaliana protein match is: AGAMOUS-like …
AT5G06250	2.95579	15.288	0	0	5.91158	8.82654	0	0	0	0	NA	0	-10	0.460124	0.997682	AP2/B3-like transcriptional factor family protein		AP2/B3-like transcriptional factor family protein; CONTAINS InterPro DOMAIN/s: Transcriptional factor B3 (InterPro:IPR003340); BEST Arabidopsis thaliana protein match is: AP2/B3-like transcriptional factor family protein (TAIR:AT3G11580.1); Has 1353 Blast hits to 1351 proteins in 71 species: Archae - 0; Bacteria - 0; Metazoa - 0; Fungi - 0; Plants - 1353; Viruses - 0; Other Eukaryotes - 0 (source…
AT5G37670	2.46316	12.74	0	0	4.92632	7.35545	0	0	0	0	NA	0	-10	0.538705	1	HSP20-like chaperones superfamily protein		HSP20-like chaperones superfamily protein; CONTAINS InterPro DOMAIN/s: Heat shock protein Hsp20 (InterPro:IPR002068), HSP20-like chaperone (InterPro:IPR008978); BEST Arabidopsis thaliana protein match is: HSP20-like chaperones superfamily protein (TAIR:AT1G59860.1); Has 1807 Blast hits to 1807 proteins in 277 species: Archae - 0; Bacteria - 0; Metazoa - 736; Fungi - 347; Plants - 385; Viruses - 0…
AT5G01560	12.7802	44.59	0	21.2749	25.5604	22.3028	0	0	0	0	NA	0	-10	0.0118827	0.161287	lectin receptor kinase a4.3	Encodes LecRKA4.3, a member of the lectin receptor kinase subfamily A4 (LecRKA4.1 At5g01540; LecRKA4.2 At5g01550; LecRKA4.3 At5g01560). Together with other members of the subfamily, functions redundantly in the negative regulation of ABA response in seed germination.	lectin receptor kinase a4.3 (LECRKA4.3); FUNCTIONS IN: kinase activity; INVOLVED IN: abscisic acid mediated signaling pathway, seed germination; LOCATED IN: endomembrane system; CONTAINS InterPro DOMAIN/s: Legume lectin, beta chain (InterPro:IPR001220), Protein kinase, ATP binding site (InterPro:IPR017441), Serine/threonine-protein kinase-like domain (InterPro:IPR017442), Concanavalin A-like lect…
AT5G27220	1.97053	10.192	0	0	3.94105	5.88436	0	0	0	0	NA	0	-10	0.628468	1	Frigida-like protein		Frigida-like protein; FUNCTIONS IN: molecular_function unknown; INVOLVED IN: biological_process unknown; LOCATED IN: cellular_component unknown; EXPRESSED IN: 24 plant structures; EXPRESSED DURING: 14 growth stages; CONTAINS InterPro DOMAIN/s: Frigida-like (InterPro:IPR012474); BEST Arabidopsis thaliana protein match is: FRIGIDA-like protein (TAIR:AT5G48385.1); Has 1807 Blast hits to 1807 protein…
AT1G55890	0.970467	0	0	4.96415	1.94093	2.86605	0	0	0	0	NA	0	-10	0.782438	1	Tetratricopeptide repeat (TPR)-like superfamily protein		Tetratricopeptide repeat (TPR)-like superfamily protein; CONTAINS InterPro DOMAIN/s: Pentatricopeptide repeat (InterPro:IPR002885); BEST Arabidopsis thaliana protein match is: Tetratricopeptide repeat (TPR)-like superfamily protein (TAIR:AT3G13160.1); Has 41765 Blast hits to 13385 proteins in 277 species: Archae - 5; Bacteria - 48; Metazoa - 331; Fungi - 377; Plants - 39933; Viruses - 0; Other Eu…
AT5G43120	1.10911	0	0	5.67331	2.21821	3.27549	0	0	0	0	NA	0	-10	0.745803	1	ARM-repeat/Tetratricopeptide repeat (TPR)-like protein		ARM-repeat/Tetratricopeptide repeat (TPR)-like protein; FUNCTIONS IN: binding; INVOLVED IN: biological_process unknown; LOCATED IN: cellular_component unknown; EXPRESSED IN: root; CONTAINS InterPro DOMAIN/s: Tetratricopeptide TPR-1 (InterPro:IPR001440), Tetratricopeptide-like helical (InterPro:IPR011990), Tetratricopeptide repeat-containing (InterPro:IPR013026), Armadillo-type fold (InterPro:IPR0…
AT3G02010	2.56156	0	5.35388	7.8008	5.12312	3.98965	0	0	0	0	NA	0	-10	0.454995	0.99645	Pentatricopeptide repeat (PPR) superfamily protein		Pentatricopeptide repeat (PPR) superfamily protein; CONTAINS InterPro DOMAIN/s: Pentatricopeptide repeat (InterPro:IPR002885); BEST Arabidopsis thaliana protein match is: Tetratricopeptide repeat (TPR)-like superfamily protein (TAIR:AT2G27610.1); Has 47268 Blast hits to 13605 proteins in 263 species: Archae - 0; Bacteria - 2; Metazoa - 64; Fungi - 106; Plants - 46551; Viruses - 0; Other Eukaryote…
AT3G26350	4.31121	16.562	0	5.67331	8.62242	8.41676	0	0	0	0	NA	0	-10	0.268449	0.913444			LOCATED IN: chloroplast; EXPRESSED IN: root, pedicel, carpel, stamen; EXPRESSED DURING: 4 anthesis, petal differentiation and expansion stage; CONTAINS InterPro DOMAIN/s: Late embryogenesis abundant protein, group 2 (InterPro:IPR004864); BEST Arabidopsis thaliana protein match is: unknown protein (TAIR:AT1G13050.1); Has 3534 Blast hits to 2704 proteins in 342 species: Archae - 6; Bacteria - 192; …
AT2G37950	2.27876	8.91801	0	2.83666	4.55753	4.55632	0	0	0	0	NA	0	-10	0.544208	1	RING/FYVE/PHD zinc finger superfamily protein		RING/FYVE/PHD zinc finger superfamily protein; FUNCTIONS IN: zinc ion binding; EXPRESSED IN: 10 plant structures; EXPRESSED DURING: 6 growth stages; CONTAINS InterPro DOMAIN/s: Zinc finger, C3HC4 RING-type (InterPro:IPR018957), Zinc finger, RING-CH-type (InterPro:IPR011016); BEST Arabidopsis thaliana protein match is: RING/FYVE/PHD zinc finger superfamily protein (TAIR:AT5G05830.1); Has 598 Blast…
AT1G07880	6.16226	0	11.7785	19.8566	12.3245	9.9856	0	0	0	0	NA	0	-10	0.11322	0.671985	Protein kinase superfamily protein	member of MAP Kinase	ATMPK13; CONTAINS InterPro DOMAIN/s: Protein kinase, ATP binding site (InterPro:IPR017441), Serine/threonine-protein kinase domain (InterPro:IPR002290), Serine/threonine-protein kinase-like domain (InterPro:IPR017442), Serine/threonine-protein kinase, active site (InterPro:IPR008271), Protein kinase-like domain (InterPro:IPR011009), MAP kinase, conserved site (InterPro:IPR003527), Protein kinase,…
AT1G24095	5.38138	3.822	3.21233	20.5658	10.7628	9.84773	0	0	0	0	NA	0	-10	0.150692	0.766064	Putative thiol-disulphide oxidoreductase DCC		Putative thiol-disulphide oxidoreductase DCC; LOCATED IN: mitochondrion; CONTAINS InterPro DOMAIN/s: Putative thiol-disulphide oxidoreductase DCC (InterPro:IPR007263); BEST Arabidopsis thaliana protein match is: Putative thiol-disulphide oxidoreductase DCC (TAIR:AT1G52590.1).
AT1G28960	2.13883	8.91801	2.14155	0	4.27765	4.65542	0	0	0	0	NA	0	-10	0.591044	1	nudix hydrolase homolog 15		nudix hydrolase homolog 15 (NUDX15); CONTAINS InterPro DOMAIN/s: NUDIX hydrolase domain-like (InterPro:IPR015797), NUDIX hydrolase domain (InterPro:IPR000086), NUDIX hydrolase, AtNUDT22 (InterPro:IPR017397); BEST Arabidopsis thaliana protein match is: nudix hydrolase homolog 22 (TAIR:AT2G33980.1); Has 3635 Blast hits to 3634 proteins in 1300 species: Archae - 59; Bacteria - 2277; Metazoa - 167; F…
AT4G12860	1.38638	0	0	7.09164	2.77276	4.09436	0	0	0	0	NA	0	-10	0.675607	1	EF hand calcium-binding protein family		unfertilized embryo sac 14 (UNE14); FUNCTIONS IN: calcium ion binding; INVOLVED IN: double fertilization forming a zygote and endosperm; LOCATED IN: cytoplasm; EXPRESSED IN: leaf whorl, male gametophyte, flower, pollen tube; EXPRESSED DURING: L mature pollen stage, M germinated pollen stage, 4 anthesis; CONTAINS InterPro DOMAIN/s: Parvalbumin (InterPro:IPR008080), EF-Hand 1, calcium-binding site …
AT3G04380	1.47789	7.64401	0	0	2.95579	4.41327	0	0	0	0	NA	0	-10	0.729296	1	SET-domain containing protein lysine methyltransferase family protein	Encodes SUVR4, a nucleolar histone methyltransferase with preference for monomethylated H3K9. One of the four closely related Arabidopsis SUVR proteins that belong to the SU(VAR)3-9 subgroup of SET-domain proteins. Proteins containing the evolutionarily conserved SET domain are involved in regulation of eukaryotic gene expression and chromatin structure through their histone lysine methyltransfer…	SUVR4; FUNCTIONS IN: histone-lysine N-methyltransferase activity; INVOLVED IN: chromatin modification; LOCATED IN: nucleolus; CONTAINS InterPro DOMAIN/s: SET domain (InterPro:IPR001214), WIYLD domain (InterPro:IPR018848), Pre-SET zinc-binding sub-group (InterPro:IPR003606), Pre-SET domain (InterPro:IPR007728); BEST Arabidopsis thaliana protein match is: homolog of SU(var)3-9 1 (TAIR:AT1G04050.1);…
AT4G01550	12.9794	53.5081	0	13.4741	25.9588	27.831	0	0	0	0	NA	0	-10	0.0306415	0.312007	NAC domain containing protein 69		NAC domain containing protein 69 (NAC069); FUNCTIONS IN: sequence-specific DNA binding transcription factor activity; INVOLVED IN: multicellular organismal development, regulation of transcription; LOCATED IN: cellular_component unknown; EXPRESSED IN: 23 plant structures; EXPRESSED DURING: 13 growth stages; CONTAINS InterPro DOMAIN/s: No apical meristem (NAM) protein (InterPro:IPR003441); BEST Ar…
AT4G18340	1.65847	0	8.56621	0	3.31693	4.94571	0	0	0	0	NA	0	-10	0.667162	1	Glycosyl hydrolase superfamily protein		Glycosyl hydrolase superfamily protein; FUNCTIONS IN: cation binding, hydrolase activity, hydrolyzing O-glycosyl compounds, catalytic activity; INVOLVED IN: carbohydrate metabolic process; LOCATED IN: endomembrane system; EXPRESSED IN: 21 plant structures; EXPRESSED DURING: 13 growth stages; CONTAINS InterPro DOMAIN/s: Glycoside hydrolase, catalytic core (InterPro:IPR017853), Glycoside hydrolase,…
AT2G41130	10.2996	26.754	4.28311	21.9841	20.5993	11.8393	0	0	0	0	NA	0	-10	0.0271271	0.284693	basic helix-loop-helix (bHLH) DNA-binding superfamily protein		basic helix-loop-helix (bHLH) DNA-binding superfamily protein; FUNCTIONS IN: DNA binding, sequence-specific DNA binding transcription factor activity; INVOLVED IN: regulation of transcription; LOCATED IN: chloroplast envelope; CONTAINS InterPro DOMAIN/s: Helix-loop-helix DNA-binding domain (InterPro:IPR001092), Helix-loop-helix DNA-binding (InterPro:IPR011598); BEST Arabidopsis thaliana protein m…
AT3G44840	1.38638	0	0	7.09164	2.77276	4.09436	0	0	0	0	NA	0	-10	0.675607	1	S-adenosyl-L-methionine-dependent methyltransferases superfamily protein		S-adenosyl-L-methionine-dependent methyltransferases superfamily protein; FUNCTIONS IN: S-adenosylmethionine-dependent methyltransferase activity, methyltransferase activity; INVOLVED IN: biological_process unknown; LOCATED IN: cellular_component unknown; CONTAINS InterPro DOMAIN/s: SAM dependent carboxyl methyltransferase (InterPro:IPR005299); BEST Arabidopsis thaliana protein match is: farnesoi…
AT1G66480	4.09489	5.09601	16.0616	0	8.18978	8.20763	0	0	0	0	NA	0	-10	0.296856	0.935705	plastid movement impaired 2	Involved in chloroplast avoidance movement under intermediate and high light intensities	plastid movement impaired 2 (PMI2); FUNCTIONS IN: molecular_function unknown; INVOLVED IN: response to blue light, N-terminal protein myristoylation, chloroplast avoidance movement; LOCATED IN: plasma membrane; EXPRESSED IN: 17 plant structures; EXPRESSED DURING: 9 growth stages; BEST Arabidopsis thaliana protein match is: unknown protein (TAIR:AT5G37840.1); Has 100 Blast hits to 100 proteins in …
AT1G61760	4.9754	0	25.6986	0	9.9508	14.8371	0	0	0	0	NA	0	-10	0.213335	0.847654	Late embryogenesis abundant (LEA) hydroxyproline-rich glycoprotein family		Late embryogenesis abundant (LEA) hydroxyproline-rich glycoprotein family; CONTAINS InterPro DOMAIN/s: Late embryogenesis abundant protein, group 2 (InterPro:IPR004864); BEST Arabidopsis thaliana protein match is: Late embryogenesis abundant (LEA) hydroxyproline-rich glycoprotein family (TAIR:AT4G05220.1); Has 824 Blast hits to 824 proteins in 28 species: Archae - 0; Bacteria - 0; Metazoa - 0; Fu…
AT5G63570	18.5775	0	0	95.028	37.155	54.8644	0	0	0	0	NA	0	-10	0.090451	0.599221	glutamate-1-semialdehyde-2,1-aminomutase	Encodes a protein with homology to glutamate-1-semialdehyde 2,1-aminomutase catalyzing the conversion of glutamate-1-semialdehyde (GSA) into 5-amino levulinate. The expression of this gene was demonstrated to be light-induced.	glutamate-1-semialdehyde-2,1-aminomutase (GSA1); FUNCTIONS IN: glutamate-1-semialdehyde 2,1-aminomutase activity; INVOLVED IN: response to light stimulus, porphyrin biosynthetic process; LOCATED IN: apoplast, chloroplast stroma, chloroplast, chloroplast envelope; EXPRESSED IN: 24 plant structures; EXPRESSED DURING: 14 growth stages; CONTAINS InterPro DOMAIN/s: Pyridoxal phosphate-dependent transf…
AT3G56960	0.970467	0	0	4.96415	1.94093	2.86605	0	0	0	0	NA	0	-10	0.782438	1	phosphatidyl inositol monophosphate 5 kinase 4	Encodes a protein with phosphatidylinositol-4-phosphate 5-kinase activity that plays a role in pollen tip growth. The enzyme localizes to the apical plasma membrane and adjacent cytosolic region of pollen tubes. Overexpression of this gene leads to increased deposition of pectin in the cell wall at the tip of the pollen tube and causes altered pollen tube morphology.	phosphatidyl inositol monophosphate 5 kinase 4 (PIP5K4); CONTAINS InterPro DOMAIN/s: Phosphatidylinositol-4-phosphate 5-kinase, core, subgroup (InterPro:IPR016034), Phosphatidylinositol-4-phosphate 5-kinase, plant (InterPro:IPR017163), MORN motif (InterPro:IPR003409), Phosphatidylinositol-4-phosphate 5-kinase, core (InterPro:IPR002498); BEST Arabidopsis thaliana protein match is: phosphatidylinos…
AT4G25225	4.54273	12.74	0	10.6375	9.08546	6.82989	0	0	0	0	NA	0	-10	0.230893	0.866728			unknown protein; LOCATED IN: endomembrane system; BEST Arabidopsis thaliana protein match is: unknown protein (TAIR:AT2G35736.2); Has 78 Blast hits to 78 proteins in 13 species: Archae - 0; Bacteria - 0; Metazoa - 0; Fungi - 0; Plants - 78; Viruses - 0; Other Eukaryotes - 0 (source: NCBI BLink).
AT4G24910	23.3731	87.9061	0	32.6215	46.7463	44.4373	0	0	0	0	NA	0	-10	0.00703896	0.108825	Protein of unknown function (DUF579)		Protein of unknown function (DUF579); FUNCTIONS IN: molecular_function unknown; INVOLVED IN: biological_process unknown; LOCATED IN: chloroplast; CONTAINS InterPro DOMAIN/s: Protein of unknown function DUF579 (InterPro:IPR021148), Conserved hypothetical protein CHP01627 (InterPro:IPR006514); BEST Arabidopsis thaliana protein match is: Protein of unknown function (DUF579) (TAIR:AT5G67210.1); Has 2…
AT3G05620	1.24774	0	0	6.38248	2.49549	3.68492	0	0	0	0	NA	0	-10	0.710147	1	Plant invertase/pectin methylesterase inhibitor superfamily		Plant invertase/pectin methylesterase inhibitor superfamily; FUNCTIONS IN: enzyme inhibitor activity, pectinesterase activity; INVOLVED IN: cell wall modification; LOCATED IN: endomembrane system, cell wall, plant-type cell wall; EXPRESSED IN: shoot, leaf apex, hypocotyl, flower, pollen tube; EXPRESSED DURING: petal differentiation and expansion stage; CONTAINS InterPro DOMAIN/s: Pectinesterase, …
AT2G46610	1.45116	0	7.49544	0	2.90232	4.32749	0	0	0	0	NA	0	-10	0.712545	1	RNA-binding (RRM/RBD/RNP motifs) family protein		RNA-binding (RRM/RBD/RNP motifs) family protein; FUNCTIONS IN: RNA binding, nucleotide binding, nucleic acid binding; INVOLVED IN: biological_process unknown; LOCATED IN: cellular_component unknown; EXPRESSED IN: 23 plant structures; EXPRESSED DURING: 12 growth stages; CONTAINS InterPro DOMAIN/s: RNA recognition motif, RNP-1 (InterPro:IPR000504), Nucleotide-binding, alpha-beta plait (InterPro:IPR…
AT1G35150	2.89524	6.37001	0	8.50997	5.79047	4.42674	0	0	0	0	NA	0	-10	0.411237	0.979214	General transcription factor 2-related zinc finger protein		General transcription factor 2-related zinc finger protein; BEST Arabidopsis thaliana protein match is: hAT family dimerisation domain (TAIR:AT2G06500.1); Has 572 Blast hits to 482 proteins in 32 species: Archae - 0; Bacteria - 0; Metazoa - 312; Fungi - 0; Plants - 260; Viruses - 0; Other Eukaryotes - 0 (source: NCBI BLink).
AT2G23100	1.65847	0	8.56621	0	3.31693	4.94571	0	0	0	0	NA	0	-10	0.667162	1	Cysteine/Histidine-rich C1 domain family protein		Cysteine/Histidine-rich C1 domain family protein; FUNCTIONS IN: zinc ion binding; LOCATED IN: chloroplast; CONTAINS InterPro DOMAIN/s: Zinc finger, PHD-type (InterPro:IPR001965), DC1 (InterPro:IPR004146), C1-like (InterPro:IPR011424); BEST Arabidopsis thaliana protein match is: Cysteine/Histidine-rich C1 domain family protein (TAIR:AT5G42280.1); Has 35333 Blast hits to 34131 proteins in 2444 spec…
AT1G31320	12.0093	33.124	16.0616	12.765	24.0186	10.9277	0	0	0	0	NA	0	-10	0.0165852	0.203967	LOB domain-containing protein 4		LOB domain-containing protein 4 (LBD4); CONTAINS InterPro DOMAIN/s: Lateral organ boundaries, LOB (InterPro:IPR004883); BEST Arabidopsis thaliana protein match is: ASYMMETRIC LEAVES 2-like 9 (TAIR:AT1G16530.1); Has 1039 Blast hits to 1034 proteins in 25 species: Archae - 0; Bacteria - 0; Metazoa - 0; Fungi - 0; Plants - 1039; Viruses - 0; Other Eukaryotes - 0 (source: NCBI BLink).
AT3G25970	1.86577	0	9.63699	0	3.73155	5.56392	0	0	0	0	NA	0	-10	0.623895	1	Pentatricopeptide repeat (PPR) superfamily protein		Pentatricopeptide repeat (PPR) superfamily protein; INVOLVED IN: biological_process unknown; LOCATED IN: endomembrane system; EXPRESSED IN: 10 plant structures; EXPRESSED DURING: 4 anthesis, F mature embryo stage, petal differentiation and expansion stage, E expanded cotyledon stage, D bilateral stage; CONTAINS InterPro DOMAIN/s: Pentatricopeptide repeat (InterPro:IPR002885); BEST Arabidopsis tha…
AT3G01600	1.38638	0	0	7.09164	2.77276	4.09436	0	0	0	0	NA	0	-10	0.675607	1	NAC domain containing protein 44		NAC domain containing protein 44 (NAC044); FUNCTIONS IN: sequence-specific DNA binding transcription factor activity; INVOLVED IN: multicellular organismal development, regulation of transcription; CONTAINS InterPro DOMAIN/s: No apical meristem (NAM) protein (InterPro:IPR003441); BEST Arabidopsis thaliana protein match is: NAC domain containing protein 85 (TAIR:AT5G14490.1); Has 1967 Blast hits t…
AT1G28480	1.86577	0	9.63699	0	3.73155	5.56392	0	0	0	0	NA	0	-10	0.623895	1	Thioredoxin superfamily protein	Encodes GRX480, a member of the glutaredoxin family that regulates protein redox state. GRX480 interacts with TGA factors and suppresses JA-responsive PDF1.2 transcription. GRX480 transcription is SA-inducible and requires NPR1. Maybe involved in SA/JA cross-talk.	GRX480; FUNCTIONS IN: electron carrier activity, protein disulfide oxidoreductase activity; INVOLVED IN: salicylic acid mediated signaling pathway, jasmonic acid mediated signaling pathway, response to salicylic acid stimulus; LOCATED IN: cellular_component unknown; EXPRESSED IN: 21 plant structures; EXPRESSED DURING: 13 growth stages; CONTAINS InterPro DOMAIN/s: Glutaredoxin-like, plant II (Inte…
AT3G14710	2.90232	0	14.9909	0	5.80463	8.65498	0	0	0	0	NA	0	-10	0.440681	0.989564	RNI-like superfamily protein		RNI-like superfamily protein; CONTAINS InterPro DOMAIN/s: FBD (InterPro:IPR013596), FBD-like (InterPro:IPR006566); BEST Arabidopsis thaliana protein match is: F-box/RNI-like/FBD-like domains-containing protein (TAIR:AT3G52680.2); Has 1267 Blast hits to 1249 proteins in 21 species: Archae - 0; Bacteria - 0; Metazoa - 0; Fungi - 0; Plants - 1267; Viruses - 0; Other Eukaryotes - 0 (source: NCBI BLin…
AT4G12430	9.94551	47.138	0	4.25498	19.891	26.0738	0	0	0	0	NA	0	-10	0.104772	0.645705	Haloacid dehalogenase-like hydrolase (HAD) superfamily protein		Haloacid dehalogenase-like hydrolase (HAD) superfamily protein; FUNCTIONS IN: catalytic activity, trehalose-phosphatase activity; INVOLVED IN: trehalose biosynthetic process, metabolic process; EXPRESSED IN: sperm cell, male gametophyte, pollen tube; EXPRESSED DURING: L mature pollen stage, M germinated pollen stage; CONTAINS InterPro DOMAIN/s: HAD-superfamily hydrolase, subfamily IIB (InterPro:I…
AT4G20370	2.21302	0	8.56621	2.83666	4.42604	4.36376	0	0	0	0	NA	0	-10	0.538614	1	PEBP (phosphatidylethanolamine-binding protein) family protein	Encodes a floral inducer that is a homolog of FT. Plants overexpressing this gene flower earlier than Col. Loss-of-function mutations flower later in short days. TSF and FT play overlapping roles in the promotion of flowering, with FT playing the dominant role.TSF sequences show extensive variation in different accessions and may contribute to quantitative variation in flowering time in these acc…	TWIN SISTER OF FT (TSF); CONTAINS InterPro DOMAIN/s: Phosphatidylethanolamine-binding, conserved site (InterPro:IPR001858), Phosphatidylethanolamine-binding protein PEBP (InterPro:IPR008914); BEST Arabidopsis thaliana protein match is: PEBP (phosphatidylethanolamine-binding protein) family protein (TAIR:AT1G65480.1); Has 1807 Blast hits to 1807 proteins in 277 species: Archae - 0; Bacteria - 0; M…
AT3G51000	2.26397	3.822	0	7.8008	4.52793	3.90066	0	0	0	0	NA	0	-10	0.509237	1	alpha/beta-Hydrolases superfamily protein		alpha/beta-Hydrolases superfamily protein; FUNCTIONS IN: epoxide hydrolase activity, catalytic activity; EXPRESSED IN: 22 plant structures; EXPRESSED DURING: 13 growth stages; CONTAINS InterPro DOMAIN/s: Epoxide hydrolase-like (InterPro:IPR000639), Alpha/beta hydrolase fold-1 (InterPro:IPR000073); BEST Arabidopsis thaliana protein match is: alpha/beta-Hydrolases superfamily protein (TAIR:AT3G0560…
AT5G53830	3.01389	1.274	8.56621	5.67331	6.02777	3.67195	0	0	0	0	NA	0	-10	0.399849	0.977022	VQ motif-containing protein		VQ motif-containing protein; FUNCTIONS IN: molecular_function unknown; INVOLVED IN: biological_process unknown; LOCATED IN: cellular_component unknown; EXPRESSED IN: 19 plant structures; EXPRESSED DURING: 11 growth stages; CONTAINS InterPro DOMAIN/s: VQ (InterPro:IPR008889); BEST Arabidopsis thaliana protein match is: VQ motif-containing protein (TAIR:AT3G15300.1); Has 1807 Blast hits to 1807 pro…
AT1G10460	10.7844	40.768	14.9909	0	21.5688	20.6205	0	0	0	0	NA	0	-10	0.0310135	0.314384	germin-like protein 7	germin-like protein (GLP7)	germin-like protein 7 (GLP7); FUNCTIONS IN: manganese ion binding, nutrient reservoir activity; INVOLVED IN: biological_process unknown; LOCATED IN: apoplast; EXPRESSED IN: inflorescence meristem, hypocotyl, root, flower; EXPRESSED DURING: petal differentiation and expansion stage; CONTAINS InterPro DOMAIN/s: Cupin, RmlC-type (InterPro:IPR011051), Cupin 1 (InterPro:IPR006045), Germin (InterPro:IP…
AT5G41600	3.94105	20.384	0	0	7.8821	11.7687	0	0	0	0	NA	0	-10	0.333404	0.95517	VIRB2-interacting protein 3		VIRB2-interacting protein 3 (BTI3); INVOLVED IN: biological_process unknown; LOCATED IN: endoplasmic reticulum, plasma membrane, endoplasmic reticulum membrane; EXPRESSED IN: 23 plant structures; EXPRESSED DURING: 13 growth stages; CONTAINS InterPro DOMAIN/s: Reticulon (InterPro:IPR003388); BEST Arabidopsis thaliana protein match is: Reticulan like protein B3 (TAIR:AT1G64090.1); Has 1807 Blast hi…
AT5G18220	2.4877	0	12.8493	0	4.9754	7.41856	0	0	0	0	NA	0	-10	0.507425	1	O-Glycosyl hydrolases family 17 protein		O-Glycosyl hydrolases family 17 protein; FUNCTIONS IN: cation binding, hydrolase activity, hydrolyzing O-glycosyl compounds, catalytic activity; INVOLVED IN: carbohydrate metabolic process; LOCATED IN: anchored to membrane; CONTAINS InterPro DOMAIN/s: X8 (InterPro:IPR012946), Glycoside hydrolase, catalytic core (InterPro:IPR017853), Glycoside hydrolase, family 17 (InterPro:IPR000490), Glycoside h…
AT2G05910	10.7302	54.7821	0	0.709164	21.4604	31.4257	0	0	0	0	NA	0	-10	0.154865	0.772674	Protein of unknown function (DUF567)		Protein of unknown function (DUF567); CONTAINS InterPro DOMAIN/s: Protein of unknown function DUF567 (InterPro:IPR007612); BEST Arabidopsis thaliana protein match is: Protein of unknown function (DUF567) (TAIR:AT5G20640.1); Has 302 Blast hits to 301 proteins in 15 species: Archae - 0; Bacteria - 2; Metazoa - 0; Fungi - 0; Plants - 300; Viruses - 0; Other Eukaryotes - 0 (source: NCBI BLink).
AT5G61340	5.22787	10.192	1.07078	15.6016	10.4557	7.344	0	0	0	0	NA	0	-10	0.170449	0.797695			unknown protein; BEST Arabidopsis thaliana protein match is: unknown protein (TAIR:AT1G26650.1); Has 30201 Blast hits to 17322 proteins in 780 species: Archae - 12; Bacteria - 1396; Metazoa - 17338; Fungi - 3422; Plants - 5037; Viruses - 0; Other Eukaryotes - 2996 (source: NCBI BLink).
AT3G23540	15.0253	77.7141	0	0	30.0505	44.8682	0	0	0	0	NA	0	-10	0.14244	0.749876	alpha/beta-Hydrolases superfamily protein		alpha/beta-Hydrolases superfamily protein; LOCATED IN: cellular_component unknown; EXPRESSED IN: 25 plant structures; EXPRESSED DURING: 15 growth stages; CONTAINS InterPro DOMAIN/s: Alpha/beta hydrolase fold-1 (InterPro:IPR000073); BEST Arabidopsis thaliana protein match is: alpha/beta-Hydrolases superfamily protein (TAIR:AT4G14290.1); Has 4133 Blast hits to 2975 proteins in 904 species: Archae -…
AT5G59820	1.97053	10.192	0	0	3.94105	5.88436	0	0	0	0	NA	0	-10	0.628468	1	C2H2-type zinc finger family protein	Encodes a zinc finger protein involved in high light and cold acclimation. Overexpression of this putative transcription factor increases the expression level of 9 cold-responsive genes and represses the expression level of 15 cold-responsive genes, including CBF genes. Also, lines overexpressing this gene exhibits a small but reproducible increase in freeze tolerance. Because of the repression o…	RESPONSIVE TO HIGH LIGHT 41 (RHL41); FUNCTIONS IN: sequence-specific DNA binding transcription factor activity, zinc ion binding, nucleic acid binding; INVOLVED IN: in 11 processes; LOCATED IN: intracellular; EXPRESSED IN: 24 plant structures; EXPRESSED DURING: 13 growth stages; CONTAINS InterPro DOMAIN/s: Zinc finger, C2H2-like (InterPro:IPR015880), Zinc finger, C2H2-type (InterPro:IPR007087); B…
AT5G62950	3.19153	2.548	7.49544	6.38248	6.38307	2.59548	0	0	0	0	NA	0	-10	0.37485	0.973571	RNA polymerase II, Rpb4, core protein		RNA polymerase II, Rpb4, core protein; FUNCTIONS IN: DNA-directed RNA polymerase activity, catalytic activity, nucleotide binding; INVOLVED IN: cellular metabolic process, transcription; LOCATED IN: cellular_component unknown; EXPRESSED IN: 22 plant structures; EXPRESSED DURING: 13 growth stages; CONTAINS InterPro DOMAIN/s: HRDC-like (InterPro:IPR010997), RNA polymerase II, Rpb4 (InterPro:IPR0055…
AT2G26190	1.38638	0	0	7.09164	2.77276	4.09436	0	0	0	0	NA	0	-10	0.675607	1	calmodulin-binding family protein		calmodulin-binding family protein; FUNCTIONS IN: calmodulin binding; INVOLVED IN: N-terminal protein myristoylation; EXPRESSED IN: 22 plant structures; EXPRESSED DURING: 13 growth stages; CONTAINS InterPro DOMAIN/s: IQ calmodulin-binding region (InterPro:IPR000048); BEST Arabidopsis thaliana protein match is: calmodulin-binding family protein (TAIR:AT4G33050.3); Has 368 Blast hits to 279 proteins…
AT5G57390	6.42656	0	33.1941	0	12.8531	19.1646	0	0	0	0	NA	0	-10	0.187996	0.818484	AINTEGUMENTA-like 5	Encodes a member of the AP2 family of transcriptional regulators.May be involved in germination and seedling growth. Mutants are resistant to ABA analogs and are resistant to high nitrogen concentrations.essential for the developmental transition between the embryonic and vegetative phases in plants.Overexpression results in the formation of somatic embryos on cotyledons.	AINTEGUMENTA-like 5 (AIL5); CONTAINS InterPro DOMAIN/s: DNA-binding, integrase-type (InterPro:IPR016177), Pathogenesis-related transcriptional factor/ERF, DNA-binding (InterPro:IPR001471); BEST Arabidopsis thaliana protein match is: Integrase-type DNA-binding superfamily protein (TAIR:AT3G20840.1); Has 9099 Blast hits to 5771 proteins in 325 species: Archae - 0; Bacteria - 38; Metazoa - 238; Fung…
AT5G57450	6.33023	7.64401	0	24.8207	12.6605	12.7118	0	0	0	0	NA	0	-10	0.103997	0.642382	homolog of X-ray repair cross complementing 3 (XRCC3)	Involved in homologous recombination and recombinational repair, mutants are sterile, hypersensitive to DNA crosslinking agents, show aberrant meiosis with extensive chromosome fragmentation	homolog of X-ray repair cross complementing 3 (XRCC3) (XRCC3); CONTAINS InterPro DOMAIN/s: DNA recombination/repair protein RecA/RadB, ATP-binding domain (InterPro:IPR020588), DNA recombination and repair protein, RecA-like (InterPro:IPR016467), DNA recombination and repair protein Rad51, C-terminal (InterPro:IPR013632); BEST Arabidopsis thaliana protein match is: RAS associated with diabetes pro…
AT2G38720	6.29726	2.548	29.9817	0	12.5945	16.6233	0	0	0	0	NA	0	-10	0.134429	0.730002	microtubule-associated protein 65-5		microtubule-associated protein 65-5 (MAP65-5); CONTAINS InterPro DOMAIN/s: Microtubule-associated protein, MAP65/ASE1-type (InterPro:IPR007145); BEST Arabidopsis thaliana protein match is: microtubule-associated protein 65-2 (TAIR:AT4G26760.1); Has 9645 Blast hits to 7381 proteins in 767 species: Archae - 226; Bacteria - 1139; Metazoa - 4615; Fungi - 969; Plants - 706; Viruses - 30; Other Eukaryo…
AT3G50845	2.7015	0	3.21233	10.6375	5.40299	5.45599	0	0	0	0	NA	0	-10	0.422094	0.982678	Protein of unknown function (DUF59)		Protein of unknown function (DUF59); FUNCTIONS IN: molecular_function unknown; INVOLVED IN: biological_process unknown; LOCATED IN: cellular_component unknown; CONTAINS InterPro DOMAIN/s: Protein of unknown function DUF59 (InterPro:IPR002744); BEST Arabidopsis thaliana protein match is: Protein of unknown function (DUF59) (TAIR:AT1G68310.2); Has 567 Blast hits to 565 proteins in 213 species: Arch…
AT5G16530	1.72843	0	7.49544	1.41833	3.45687	3.98172	0	0	0	0	NA	0	-10	0.641546	1	Auxin efflux carrier family protein	Encodes PIN5, an atypical member of the PIN family. PIN5 is a functional auxin transporter that is required for auxin-mediated development. PIN5 does not have a direct role in cell-to-cell transport but regulates intracellular auxin homeostasis and metabolism. PIN5 localizes, unlike other characterized plasma membrane PIN proteins, to endoplasmic reticulum (ER), presumably mediating auxin flow fr…	PIN-FORMED 5 (PIN5); CONTAINS InterPro DOMAIN/s: Auxin efflux carrier, subgroup (InterPro:IPR014024), Auxin efflux carrier (InterPro:IPR004776); BEST Arabidopsis thaliana protein match is: Auxin efflux carrier family protein (TAIR:AT5G15100.1); Has 2169 Blast hits to 1907 proteins in 543 species: Archae - 24; Bacteria - 1096; Metazoa - 104; Fungi - 0; Plants - 651; Viruses - 0; Other Eukaryotes -…
AT2G30330	1.65847	0	8.56621	0	3.31693	4.94571	0	0	0	0	NA	0	-10	0.667162	1	GCN5L1 family protein	Putative homolog of mammalian BLOC-1 Subunit 1. Protein - protein interaction with BLOS2 and also with SNX1.Located in endomembrane system and hypothesized to be involved in endomembrane transport.	GCN5L1 family protein; CONTAINS InterPro DOMAIN/s: GCN5-like 1 (InterPro:IPR009395); Has 190 Blast hits to 190 proteins in 87 species: Archae - 0; Bacteria - 0; Metazoa - 122; Fungi - 8; Plants - 43; Viruses - 0; Other Eukaryotes - 17 (source: NCBI BLink).
AT1G63720	8.35994	38.22	0	4.96415	16.7199	20.7821	0	0	0	0	NA	0	-10	0.0925232	0.605137			BEST Arabidopsis thaliana protein match is: hydroxyproline-rich glycoprotein family protein (TAIR:AT5G52430.1); Has 490 Blast hits to 394 proteins in 96 species: Archae - 0; Bacteria - 2; Metazoa - 132; Fungi - 88; Plants - 175; Viruses - 14; Other Eukaryotes - 79 (source: NCBI BLink).
AT4G29150	1.52502	0	0	7.8008	3.05004	4.5038	0	0	0	0	NA	0	-10	0.64227	1	IQ-domain 25		IQ-domain 25 (IQD25); CONTAINS InterPro DOMAIN/s: IQ calmodulin-binding region (InterPro:IPR000048); BEST Arabidopsis thaliana protein match is: IQ-domain 26 (TAIR:AT3G16490.1); Has 784 Blast hits to 779 proteins in 46 species: Archae - 0; Bacteria - 0; Metazoa - 25; Fungi - 2; Plants - 731; Viruses - 0; Other Eukaryotes - 26 (source: NCBI BLink).
AT1G78120	1.61653	7.64401	0	0.709164	3.23307	4.22346	0	0	0	0	NA	0	-10	0.69099	1	Tetratricopeptide repeat (TPR)-like superfamily protein		Tetratricopeptide repeat (TPR)-like superfamily protein; FUNCTIONS IN: binding; LOCATED IN: mitochondrion; EXPRESSED IN: 9 plant structures; EXPRESSED DURING: 4 anthesis, petal differentiation and expansion stage; CONTAINS InterPro DOMAIN/s: Molecular chaperone, heat shock protein, Hsp40, DnaJ (InterPro:IPR015609), Tetratricopeptide TPR-1 (InterPro:IPR001440), Tetratricopeptide-like helical (Inte…
AT1G29380	12.0239	0	62.105	0	24.0478	35.8564	0	0	0	0	NA	0	-10	0.14221	0.749812	Carbohydrate-binding X8 domain superfamily protein		Carbohydrate-binding X8 domain superfamily protein; FUNCTIONS IN: molecular_function unknown; INVOLVED IN: biological_process unknown; LOCATED IN: endomembrane system; CONTAINS InterPro DOMAIN/s: X8 (InterPro:IPR012946); BEST Arabidopsis thaliana protein match is: Carbohydrate-binding X8 domain superfamily protein (TAIR:AT2G30933.1); Has 79591 Blast hits to 28935 proteins in 1734 species: Archae …
AT4G21920	1.10911	0	0	5.67331	2.21821	3.27549	0	0	0	0	NA	0	-10	0.745803	1			unknown protein; FUNCTIONS IN: molecular_function unknown; INVOLVED IN: N-terminal protein myristoylation; LOCATED IN: cellular_component unknown; BEST Arabidopsis thaliana protein match is: unknown protein (TAIR:AT3G20340.1); Has 40 Blast hits to 40 proteins in 10 species: Archae - 0; Bacteria - 0; Metazoa - 0; Fungi - 0; Plants - 40; Viruses - 0; Other Eukaryotes - 0 (source: NCBI BLink).
AT5G63930	1.52113	0	6.42466	1.41833	3.04225	3.37519	0	0	0	0	NA	0	-10	0.685475	1	Leucine-rich repeat protein kinase family protein		Leucine-rich repeat protein kinase family protein; FUNCTIONS IN: protein serine/threonine kinase activity, protein kinase activity, ATP binding; INVOLVED IN: transmembrane receptor protein tyrosine kinase signaling pathway, protein amino acid phosphorylation; LOCATED IN: plasma membrane; EXPRESSED IN: 18 plant structures; EXPRESSED DURING: 8 growth stages; CONTAINS InterPro DOMAIN/s: Protein kina…
AT1G42990	3.60459	0	0	18.4383	7.20918	10.6453	0	0	0	0	NA	0	-10	0.286776	0.927746	basic region/leucine zipper motif 60	AtbZIP60 consists of a bZIP DNA binding domain followed by a putative transmembrane domain. GFP fusions containing the first 260 amino acids (AtbZIP60deltaC) are nuclear-localized. AtbZIP60 is upregulated by the addition of tunicamycin (ER stress response inductor), DTT (inhibitor of disulfide bond formation) and azetin-2-carboxylate (proline analog perturbing protein structure). Upon ER stress t…	basic region/leucine zipper motif 60 (BZIP60); CONTAINS InterPro DOMAIN/s: Basic-leucine zipper (bZIP) transcription factor (InterPro:IPR004827), Basic leucine zipper (InterPro:IPR011700); BEST Arabidopsis thaliana protein match is: Basic-leucine zipper (bZIP) transcription factor family protein (TAIR:AT2G40950.1); Has 974 Blast hits to 974 proteins in 146 species: Archae - 0; Bacteria - 28; Meta…
AT4G12240	3.93886	0	20.3448	0	7.87772	11.746	0	0	0	0	NA	0	-10	0.307561	0.939324	zinc finger (C2H2 type) family protein		zinc finger (C2H2 type) family protein; CONTAINS InterPro DOMAIN/s: Zinc finger, C2H2-like (InterPro:IPR015880), Zinc finger, C2H2-type (InterPro:IPR007087); BEST Arabidopsis thaliana protein match is: C2H2-like zinc finger protein (TAIR:AT5G52010.1); Has 77 Blast hits to 77 proteins in 17 species: Archae - 0; Bacteria - 0; Metazoa - 0; Fungi - 4; Plants - 71; Viruses - 0; Other Eukaryotes - 2 (s…
AT1G67570	2.60472	3.822	9.63699	0	5.20944	4.85272	0	0	0	0	NA	0	-10	0.494946	1	Protein of unknown function (DUF3537)		Protein of unknown function (DUF3537); CONTAINS InterPro DOMAIN/s: Protein of unknown function DUF3537 (InterPro:IPR021924); BEST Arabidopsis thaliana protein match is: Protein of unknown function (DUF3537) (TAIR:AT3G20300.1); Has 140 Blast hits to 140 proteins in 15 species: Archae - 0; Bacteria - 0; Metazoa - 0; Fungi - 0; Plants - 138; Viruses - 0; Other Eukaryotes - 2 (source: NCBI BLink).
AT4G31070	0.831829	0	0	4.25498	1.66366	2.45662	0	0	0	0	NA	0	-10	0.819844	1	Tetratricopeptide repeat (TPR)-like superfamily protein		Tetratricopeptide repeat (TPR)-like superfamily protein; CONTAINS InterPro DOMAIN/s: Pentatricopeptide repeat (InterPro:IPR002885); BEST Arabidopsis thaliana protein match is: Tetratricopeptide repeat (TPR)-like superfamily protein (TAIR:AT4G33990.1); Has 38861 Blast hits to 13091 proteins in 208 species: Archae - 0; Bacteria - 0; Metazoa - 105; Fungi - 61; Plants - 38225; Viruses - 0; Other Euka…
AT1G64450	1.97053	10.192	0	0	3.94105	5.88436	0	0	0	0	NA	0	-10	0.628468	1	Glycine-rich protein family		Glycine-rich protein family; BEST Arabidopsis thaliana protein match is: Late embryogenesis abundant (LEA) hydroxyproline-rich glycoprotein family (TAIR:AT4G23930.1); Has 61689 Blast hits to 17372 proteins in 1170 species: Archae - 25; Bacteria - 6104; Metazoa - 45491; Fungi - 2077; Plants - 2819; Viruses - 1028; Other Eukaryotes - 4145 (source: NCBI BLink).
AT3G52770	6.63387	0	34.2648	0	13.2677	19.7828	0	0	0	0	NA	0	-10	0.18538	0.814454	protein binding	ZPR3 is a small-leucine zipper containing protein that is involved in the establishment of leaf polarity.	LITTLE ZIPPER 3 (ZPR3); Has 90 Blast hits to 90 proteins in 11 species: Archae - 0; Bacteria - 0; Metazoa - 0; Fungi - 0; Plants - 90; Viruses - 0; Other Eukaryotes - 0 (source: NCBI BLink).
AT1G11570	2.15499	2.548	2.14155	6.38248	4.30998	2.34001	0	0	0	0	NA	0	-10	0.533548	1	NTF2-like		NTF2-like (NTL); FUNCTIONS IN: protein transporter activity; INVOLVED IN: transport, protein import into nucleus; LOCATED IN: nucleus, intracellular; EXPRESSED IN: leaf whorl, sperm cell, flower, pedicel; EXPRESSED DURING: 4 anthesis; CONTAINS InterPro DOMAIN/s: Nuclear transport factor 2 (InterPro:IPR002075), Nuclear transport factor 2, Eukaryote (InterPro:IPR018222); BEST Arabidopsis thaliana p…
AT3G20340	1.10911	0	0	5.67331	2.21821	3.27549	0	0	0	0	NA	0	-10	0.745803	1		Expression of the gene is downregulated in the presence of paraquat, an inducer of photoxidative stress.	FUNCTIONS IN: molecular_function unknown; INVOLVED IN: response to oxidative stress, N-terminal protein myristoylation; LOCATED IN: cellular_component unknown; EXPRESSED IN: 9 plant structures; EXPRESSED DURING: 4 anthesis, petal differentiation and expansion stage; Has 40 Blast hits to 40 proteins in 9 species: Archae - 0; Bacteria - 0; Metazoa - 0; Fungi - 0; Plants - 40; Viruses - 0; Other Euk…
AT2G27740	5.39651	0	17.1324	10.6375	10.793	8.64928	0	0	0	0	NA	0	-10	0.163368	0.785855	Family of unknown function (DUF662)		Family of unknown function (DUF662) ; CONTAINS InterPro DOMAIN/s: Protein of unknown function DUF662 (InterPro:IPR007033); BEST Arabidopsis thaliana protein match is: Family of unknown function (DUF662) (TAIR:AT2G36410.2); Has 1272 Blast hits to 1189 proteins in 227 species: Archae - 42; Bacteria - 139; Metazoa - 529; Fungi - 66; Plants - 146; Viruses - 5; Other Eukaryotes - 345 (source: NCBI BLi…
AT5G46295	2.07308	0	10.7078	0	4.14617	6.18213	0	0	0	0	NA	0	-10	0.582838	1			unknown protein; BEST Arabidopsis thaliana protein match is: unknown protein (TAIR:AT1G06475.1); Has 30201 Blast hits to 17322 proteins in 780 species: Archae - 12; Bacteria - 1396; Metazoa - 17338; Fungi - 3422; Plants - 5037; Viruses - 0; Other Eukaryotes - 2996 (source: NCBI BLink).
AT1G71870	14.2346	26.754	31.0525	15.6016	28.4692	7.9748	0	0	0	0	NA	0	-10	0.00703738	0.108825	MATE efflux family protein		MATE efflux family protein; FUNCTIONS IN: antiporter activity, drug transmembrane transporter activity, transporter activity; INVOLVED IN: drug transmembrane transport, transmembrane transport; LOCATED IN: membrane; EXPRESSED IN: 16 plant structures; EXPRESSED DURING: 6 growth stages; CONTAINS InterPro DOMAIN/s: Multi antimicrobial extrusion protein MatE (InterPro:IPR002528); BEST Arabidopsis tha…
AT4G23700	1.45375	0	3.21233	4.25498	2.90751	2.21777	0	0	0	0	NA	0	-10	0.679362	1	cation/H+ exchanger 17	member of Putative Na+/H+ antiporter family	cation/H+ exchanger 17 (CHX17); FUNCTIONS IN: monovalent cation:hydrogen antiporter activity, sodium:hydrogen antiporter activity; INVOLVED IN: N-terminal protein myristoylation, cation transport; LOCATED IN: integral to membrane; EXPRESSED IN: stem, sepal, root, leaf, stamen; EXPRESSED DURING: 4 anthesis; CONTAINS InterPro DOMAIN/s: Cation/H+ exchanger (InterPro:IPR006153); BEST Arabidopsis thal…
AT1G14380	7.8821	40.768	0	0	15.7642	23.5374	0	0	0	0	NA	0	-10	0.190331	0.821379	IQ-domain 28		IQ-domain 28 (IQD28); FUNCTIONS IN: calmodulin binding; INVOLVED IN: biological_process unknown; LOCATED IN: plasma membrane; EXPRESSED IN: 22 plant structures; EXPRESSED DURING: 13 growth stages; CONTAINS InterPro DOMAIN/s: IQ calmodulin-binding region (InterPro:IPR000048); BEST Arabidopsis thaliana protein match is: IQ-domain 29 (TAIR:AT2G02790.1); Has 6802 Blast hits to 5296 proteins in 468 sp…
AT3G14660	12.2312	0	63.1758	0	24.4624	36.4746	0	0	0	0	NA	0	-10	0.141121	0.746976	cytochrome P450, family 72, subfamily A, polypeptide 13	putative cytochrome P450	cytochrome P450, family 72, subfamily A, polypeptide 13 (CYP72A13); FUNCTIONS IN: electron carrier activity, monooxygenase activity, iron ion binding, oxygen binding, heme binding; INVOLVED IN: response to cyclopentenone; LOCATED IN: endomembrane system; EXPRESSED IN: 22 plant structures; EXPRESSED DURING: 13 growth stages; CONTAINS InterPro DOMAIN/s: Cytochrome P450 (InterPro:IPR001128), Cytochr…
AT3G62280	5.18271	0	26.7694	0	10.3654	15.4553	0	0	0	0	NA	0	-10	0.206632	0.841534	GDSL-like Lipase/Acylhydrolase superfamily protein		GDSL-like Lipase/Acylhydrolase superfamily protein; FUNCTIONS IN: hydrolase activity, acting on ester bonds, carboxylesterase activity; INVOLVED IN: lipid metabolic process; LOCATED IN: endomembrane system; EXPRESSED IN: hypocotyl, root, flower, cultured cell; EXPRESSED DURING: petal differentiation and expansion stage; CONTAINS InterPro DOMAIN/s: Lipase, GDSL (InterPro:IPR001087); BEST Arabidops…
AT2G44840	3.54	14.014	2.14155	2.12749	7.08001	6.85863	0	0	0	0	NA	0	-10	0.363582	0.97017	ethylene-responsive element binding factor 13	encodes a member of the ERF (ethylene response factor) subfamily B-3 of ERF/AP2 transcription factor family. The protein contains one AP2 domain. There are 18 members in this subfamily including ATERF-1, ATERF-2, AND ATERF-5.	ethylene-responsive element binding factor 13 (ERF13); CONTAINS InterPro DOMAIN/s: DNA-binding, integrase-type (InterPro:IPR016177), Pathogenesis-related transcriptional factor/ERF, DNA-binding (InterPro:IPR001471); BEST Arabidopsis thaliana protein match is: ethylene responsive element binding factor 1 (TAIR:AT4G17500.1); Has 5576 Blast hits to 5517 proteins in 249 species: Archae - 0; Bacteria …
AT1G01940	18.2535	0	77.0959	17.0199	36.507	40.5022	0	0	0	0	NA	0	-10	0.0252355	0.271727	Cyclophilin-like peptidyl-prolyl cis-trans isomerase family protein		Cyclophilin-like peptidyl-prolyl cis-trans isomerase family protein; FUNCTIONS IN: peptidyl-prolyl cis-trans isomerase activity; INVOLVED IN: protein folding; LOCATED IN: cellular_component unknown; EXPRESSED IN: 23 plant structures; EXPRESSED DURING: 13 growth stages; CONTAINS InterPro DOMAIN/s: Cyclophilin-like (InterPro:IPR015891), Peptidyl-prolyl cis-trans isomerase, cyclophilin-type (InterPr…
AT2G19460	1.45116	0	7.49544	0	2.90232	4.32749	0	0	0	0	NA	0	-10	0.712545	1	Protein of unknown function (DUF3511)		Protein of unknown function (DUF3511); CONTAINS InterPro DOMAIN/s: Protein of unknown function DUF3511 (InterPro:IPR021899); BEST Arabidopsis thaliana protein match is: Protein of unknown function (DUF3511) (TAIR:AT5G11970.1); Has 207 Blast hits to 207 proteins in 14 species: Archae - 0; Bacteria - 0; Metazoa - 0; Fungi - 0; Plants - 207; Viruses - 0; Other Eukaryotes - 0 (source: NCBI BLink).
AT5G02090	4.4956	20.384	0	2.83666	8.99121	11.0413	0	0	0	0	NA	0	-10	0.264192	0.908488			unknown protein; Has 30 Blast hits to 30 proteins in 10 species: Archae - 0; Bacteria - 0; Metazoa - 0; Fungi - 0; Plants - 30; Viruses - 0; Other Eukaryotes - 0 (source: NCBI BLink).
AT2G42260	2.49549	0	0	12.765	4.99097	7.36985	0	0	0	0	NA	0	-10	0.444376	0.992154	uv-b-insensitive 4	Encodes a novel plant-specific protein of unknown function. The UVI4 gene is expressed mainly in actively dividing cells. The hypocotyl cells in mutant seedlings undergo one extra round of endoreduplication. The uvi4 mutation also promoted the progression of endo-reduplication during leaf development.	UV-B-INSENSITIVE 4 (UVI4); BEST Arabidopsis thaliana protein match is: UV-B-insensitive 4-like (TAIR:AT3G57860.1); Has 62 Blast hits to 62 proteins in 12 species: Archae - 0; Bacteria - 0; Metazoa - 0; Fungi - 0; Plants - 50; Viruses - 0; Other Eukaryotes - 12 (source: NCBI BLink).
AT1G68930	1.65847	0	8.56621	0	3.31693	4.94571	0	0	0	0	NA	0	-10	0.667162	1	pentatricopeptide (PPR) repeat-containing protein		pentatricopeptide (PPR) repeat-containing protein; CONTAINS InterPro DOMAIN/s: Pentatricopeptide repeat (InterPro:IPR002885); BEST Arabidopsis thaliana protein match is: pentatricopeptide (PPR) repeat-containing protein (TAIR:AT2G22070.1); Has 47331 Blast hits to 14466 proteins in 272 species: Archae - 2; Bacteria - 18; Metazoa - 110; Fungi - 135; Plants - 46381; Viruses - 0; Other Eukaryotes - 6…
AT2G22950	2.4877	0	12.8493	0	4.9754	7.41856	0	0	0	0	NA	0	-10	0.507425	1	Cation transporter/ E1-E2 ATPase family protein		Cation transporter/ E1-E2 ATPase family protein; FUNCTIONS IN: calcium-transporting ATPase activity, calmodulin binding; INVOLVED IN: calcium ion transport, cation transport, metabolic process, ATP biosynthetic process; LOCATED IN: membrane; EXPRESSED IN: petal, leaf whorl, male gametophyte, flower, pollen tube; EXPRESSED DURING: L mature pollen stage, 4 anthesis, petal differentiation and expans…
AT2G40470	2.28039	0	11.7785	0	4.56078	6.80034	0	0	0	0	NA	0	-10	0.544021	1	LOB domain-containing protein 15		LOB domain-containing protein 15 (LBD15); CONTAINS InterPro DOMAIN/s: Lateral organ boundaries, LOB (InterPro:IPR004883); BEST Arabidopsis thaliana protein match is: LOB domain-containing protein 13 (TAIR:AT2G30340.1); Has 1010 Blast hits to 1005 proteins in 26 species: Archae - 0; Bacteria - 0; Metazoa - 2; Fungi - 2; Plants - 1006; Viruses - 0; Other Eukaryotes - 0 (source: NCBI BLink).
AT3G14580	1.86577	0	9.63699	0	3.73155	5.56392	0	0	0	0	NA	0	-10	0.623895	1	Pentatricopeptide repeat (PPR) superfamily protein		Pentatricopeptide repeat (PPR) superfamily protein; CONTAINS InterPro DOMAIN/s: Pentatricopeptide repeat (InterPro:IPR002885); BEST Arabidopsis thaliana protein match is: Pentatricopeptide repeat (PPR) superfamily protein (TAIR:AT5G46100.1); Has 35779 Blast hits to 10850 proteins in 252 species: Archae - 2; Bacteria - 9; Metazoa - 300; Fungi - 243; Plants - 34331; Viruses - 0; Other Eukaryotes - …
AT1G17850	8.87284	0	0	45.3865	17.7457	26.2039	0	0	0	0	NA	0	-10	0.125954	0.710037	Rhodanese/Cell cycle control phosphatase superfamily protein		Rhodanese/Cell cycle control phosphatase superfamily protein; FUNCTIONS IN: molecular_function unknown; INVOLVED IN: biological_process unknown; LOCATED IN: chloroplast; EXPRESSED IN: 22 plant structures; EXPRESSED DURING: 13 growth stages; CONTAINS InterPro DOMAIN/s: Rhodanese-like (InterPro:IPR001763); BEST Arabidopsis thaliana protein match is: Rhodanese/Cell cycle control phosphatase superfam…
AT1G04510	2.28039	0	11.7785	0	4.56078	6.80034	0	0	0	0	NA	0	-10	0.544021	1	MOS4-associated complex 3A	Encodes MAC3A, a U-box proteins with homology to the yeast and human E3 ubiquitin ligase Prp19. Associated with the MOS4-Associated Complex (MAC). Involved in plant innate immunity.	MOS4-associated complex 3A (MAC3A); FUNCTIONS IN: ubiquitin-protein ligase activity, nucleotide binding; INVOLVED IN: response to cadmium ion, defense response to bacterium; LOCATED IN: nucleolus, nucleus, CUL4 RING ubiquitin ligase complex; EXPRESSED IN: 25 plant structures; EXPRESSED DURING: 13 growth stages; CONTAINS InterPro DOMAIN/s: WD40 repeat 2 (InterPro:IPR019782), U box domain (InterPro…
AT2G31500	13.0037	2.548	58.8927	5.67331	26.0074	31.667	0	0	0	0	NA	0	-10	0.0572971	0.463759	calcium-dependent protein kinase 24	member of Calcium Dependent Protein Kinase	calcium-dependent protein kinase 24 (CPK24); FUNCTIONS IN: in 6 functions; INVOLVED IN: protein amino acid phosphorylation, N-terminal protein myristoylation; LOCATED IN: chloroplast; EXPRESSED IN: 10 plant structures; EXPRESSED DURING: L mature pollen stage, M germinated pollen stage, 4 anthesis, C globular stage, petal differentiation and expansion stage; CONTAINS InterPro DOMAIN/s: Protein kin…
AT4G24265	2.14012	8.91801	0	2.12749	4.28025	4.65776	0	0	0	0	NA	0	-10	0.57486	1			unknown protein; Has 3 Blast hits to 3 proteins in 2 species: Archae - 0; Bacteria - 0; Metazoa - 0; Fungi - 0; Plants - 3; Viruses - 0; Other Eukaryotes - 0 (source: NCBI BLink).
AT4G22758	4.78256	14.014	10.7078	0	9.56511	7.32553	0	0	0	0	NA	0	-10	0.241146	0.879913			unknown protein; LOCATED IN: chloroplast; BEST Arabidopsis thaliana protein match is: unknown protein (TAIR:AT2G27830.1).
AT1G10070	0.970467	0	0	4.96415	1.94093	2.86605	0	0	0	0	NA	0	-10	0.782438	1	branched-chain amino acid transaminase 2	Encodes a chloroplast branched-chain amino acid aminotransferase. Complements the yeast leu/iso-leu/val auxotrophy mutant.	branched-chain amino acid transaminase 2 (BCAT-2); FUNCTIONS IN: branched-chain-amino-acid transaminase activity, catalytic activity; INVOLVED IN: branched chain family amino acid metabolic process, metabolic process; LOCATED IN: chloroplast; EXPRESSED IN: 21 plant structures; EXPRESSED DURING: 14 growth stages; CONTAINS InterPro DOMAIN/s: Aminotransferase, class IV (InterPro:IPR001544), Aminotra…
AT5G10510	3.67482	2.548	10.7078	5.67331	7.34964	4.11694	0	0	0	0	NA	0	-10	0.319262	0.945905	AINTEGUMENTA-like 6	Encodes an AP2-domain transcription factor involved in root stem cell identity and root development.	AINTEGUMENTA-like 6 (AIL6); CONTAINS InterPro DOMAIN/s: DNA-binding, integrase-type (InterPro:IPR016177), Pathogenesis-related transcriptional factor/ERF, DNA-binding (InterPro:IPR001471); BEST Arabidopsis thaliana protein match is: AINTEGUMENTA-like 7 (TAIR:AT5G65510.1); Has 34181 Blast hits to 11297 proteins in 411 species: Archae - 14; Bacteria - 43; Metazoa - 1028; Fungi - 1178; Plants - 6969…
AT2G17500	2.70947	14.014	0	0	5.41895	8.091	0	0	0	0	NA	0	-10	0.498049	1	Auxin efflux carrier family protein		Auxin efflux carrier family protein; FUNCTIONS IN: auxin:hydrogen symporter activity; INVOLVED IN: auxin polar transport, transmembrane transport; LOCATED IN: endomembrane system, integral to membrane; EXPRESSED IN: 19 plant structures; EXPRESSED DURING: 13 growth stages; CONTAINS InterPro DOMAIN/s: Auxin efflux carrier (InterPro:IPR004776); BEST Arabidopsis thaliana protein match is: Auxin efflu…
AT5G67400	1.56143	1.274	3.21233	3.54582	3.12286	1.22675	0	0	0	0	NA	0	-10	0.664119	1	root hair specific 19		root hair specific 19 (RHS19); FUNCTIONS IN: peroxidase activity, heme binding; INVOLVED IN: oxidation reduction, response to oxidative stress; LOCATED IN: endomembrane system; EXPRESSED IN: root hair, root; CONTAINS InterPro DOMAIN/s: Haem peroxidase (InterPro:IPR010255), Plant peroxidase (InterPro:IPR000823), Peroxidases heam-ligand binding site (InterPro:IPR019793), Haem peroxidase, plant/fung…
AT5G61560	3.32595	11.466	0	5.67331	6.65189	5.73311	0	0	0	0	NA	0	-10	0.371885	0.97282	U-box domain-containing protein kinase family protein		U-box domain-containing protein kinase family protein; FUNCTIONS IN: ubiquitin-protein ligase activity, protein serine/threonine kinase activity, protein kinase activity, kinase activity, ATP binding; INVOLVED IN: protein amino acid phosphorylation, protein ubiquitination, response to stress; LOCATED IN: chloroplast, plasma membrane; EXPRESSED IN: 21 plant structures; EXPRESSED DURING: 13 growth …
AT3G23440	1.45116	0	7.49544	0	2.90232	4.32749	0	0	0	0	NA	0	-10	0.712545	1	embryo sac development arrest 6		EMBRYO SAC DEVELOPMENT ARREST 6 (EDA6); BEST Arabidopsis thaliana protein match is: unknown protein (TAIR:AT5G44060.1); Has 61 Blast hits to 61 proteins in 10 species: Archae - 0; Bacteria - 0; Metazoa - 0; Fungi - 0; Plants - 61; Viruses - 0; Other Eukaryotes - 0 (source: NCBI BLink).
AT1G44110	7.38961	15.288	4.28311	18.4383	14.7792	7.43192	0	0	0	0	NA	0	-10	0.077459	0.552398	Cyclin A1;1		Cyclin A1;1 (CYCA1;1); CONTAINS InterPro DOMAIN/s: Cyclin, C-terminal (InterPro:IPR004367), Cyclin (InterPro:IPR006670), G2/mitotic-specific cyclin A (InterPro:IPR015453), Cyclin-like (InterPro:IPR011028), Cyclin-related (InterPro:IPR013763), Cyclin, N-terminal (InterPro:IPR006671), Cyclin, A/B/D/E (InterPro:IPR014400); BEST Arabidopsis thaliana protein match is: CYCLIN A1;2 (TAIR:AT1G77390.1); H…
AT3G61880	2.77276	0	0	14.1833	5.54553	8.18872	0	0	0	0	NA	0	-10	0.398769	0.976586	cytochrome p450 78a9	Encodes a cytochrome p450 monooxygenase. Overexpression of this gene allows fruit growth independently of fertilization. The gene is normally expressed only in floral organs(during the Arabidopsis stage 14 flower) and in the funiculus at anthesis.	cytochrome p450 78a9 (CYP78A9); FUNCTIONS IN: monooxygenase activity, oxygen binding; INVOLVED IN: fruit development; LOCATED IN: endomembrane system; EXPRESSED IN: 7 plant structures; EXPRESSED DURING: 4 anthesis, flower development stages; CONTAINS InterPro DOMAIN/s: Cytochrome P450 (InterPro:IPR001128), Cytochrome P450, E-class, group I (InterPro:IPR002401), Cytochrome P450, conserved site (In…
AT3G56810	3.5981	0	10.7078	7.8008	7.19621	5.53714	0	0	0	0	NA	0	-10	0.317967	0.945667			unknown protein; FUNCTIONS IN: molecular_function unknown; INVOLVED IN: biological_process unknown; LOCATED IN: chloroplast; EXPRESSED IN: 22 plant structures; EXPRESSED DURING: 13 growth stages; Has 14 Blast hits to 14 proteins in 7 species: Archae - 0; Bacteria - 0; Metazoa - 0; Fungi - 0; Plants - 14; Viruses - 0; Other Eukaryotes - 0 (source: NCBI BLink).
AT1G54840	1.24774	0	0	6.38248	2.49549	3.68492	0	0	0	0	NA	0	-10	0.710147	1	HSP20-like chaperones superfamily protein		HSP20-like chaperones superfamily protein; CONTAINS InterPro DOMAIN/s: Heat shock protein Hsp20 (InterPro:IPR002068), HSP20-like chaperone (InterPro:IPR008978); BEST Arabidopsis thaliana protein match is: HSP20-like chaperones superfamily protein (TAIR:AT1G54850.1); Has 96 Blast hits to 86 proteins in 17 species: Archae - 0; Bacteria - 13; Metazoa - 0; Fungi - 0; Plants - 83; Viruses - 0; Other E…
AT1G09812	1.52502	0	0	7.8008	3.05004	4.5038	0	0	0	0	NA	0	-10	0.64227	1			unknown protein; BEST Arabidopsis thaliana protein match is: unknown protein (TAIR:AT1G58007.2); Has 93 Blast hits to 93 proteins in 13 species: Archae - 0; Bacteria - 0; Metazoa - 0; Fungi - 0; Plants - 93; Viruses - 0; Other Eukaryotes - 0 (source: NCBI BLink).
AT5G15300	5.43122	21.658	6.42466	0	10.8624	11.1236	0	0	0	0	NA	0	-10	0.197451	0.829529	Pentatricopeptide repeat (PPR) superfamily protein		Pentatricopeptide repeat (PPR) superfamily protein; CONTAINS InterPro DOMAIN/s: Pentatricopeptide repeat (InterPro:IPR002885); BEST Arabidopsis thaliana protein match is: Tetratricopeptide repeat (TPR)-like superfamily protein (TAIR:AT3G29230.1); Has 37071 Blast hits to 13818 proteins in 252 species: Archae - 0; Bacteria - 21; Metazoa - 136; Fungi - 146; Plants - 36104; Viruses - 0; Other Eukaryo…
AT4G10220	2.28039	0	11.7785	0	4.56078	6.80034	0	0	0	0	NA	0	-10	0.544021	1	Protein of Unknown Function (DUF239)		Protein of Unknown Function (DUF239); INVOLVED IN: biological_process unknown; LOCATED IN: endomembrane system; EXPRESSED IN: central cell, male gametophyte; EXPRESSED DURING: L mature pollen stage; CONTAINS InterPro DOMAIN/s: Protein of unknown function DUF239, plant (InterPro:IPR004314); BEST Arabidopsis thaliana protein match is: Protein of Unknown Function (DUF239) (TAIR:AT4G10210.1); Has 656…
AT1G65870	3.32212	0	8.56621	8.50997	6.64425	4.92955	0	0	0	0	NA	0	-10	0.347597	0.964604	Disease resistance-responsive (dirigent-like protein) family protein		Disease resistance-responsive (dirigent-like protein) family protein; FUNCTIONS IN: molecular_function unknown; INVOLVED IN: lignan biosynthetic process, defense response; LOCATED IN: cell wall; EXPRESSED IN: 13 plant structures; EXPRESSED DURING: 9 growth stages; CONTAINS InterPro DOMAIN/s: Plant disease resistance response protein (InterPro:IPR004265); BEST Arabidopsis thaliana protein match is…
AT2G41010	1.10911	0	0	5.67331	2.21821	3.27549	0	0	0	0	NA	0	-10	0.745803	1	calmodulin (CAM)-binding protein of 25 kDa	Encodes a novel calmodulin binding protein whose gene expression is induced by dehydration and ionic (salt) and non-ionic (mannitol) osmotic stress. Lines over-expressing this gene are more sensitive and anti-sense lines are more tolerant to osmotic stress, suggesting this gene may be a negative regulator of response to osmotic stress.	calmodulin (CAM)-binding protein of 25 kDa (CAMBP25); CONTAINS InterPro DOMAIN/s: VQ (InterPro:IPR008889); BEST Arabidopsis thaliana protein match is: VQ motif-containing protein (TAIR:AT3G56880.1); Has 142 Blast hits to 142 proteins in 12 species: Archae - 0; Bacteria - 0; Metazoa - 0; Fungi - 0; Plants - 142; Viruses - 0; Other Eukaryotes - 0 (source: NCBI BLink).
AT4G29090	32.6079	0	164.9	2.83666	64.9601	94.3966	0.929309	0	0	0.255811	0.536537	0.00393798	-7.98833	0.118079	0.689336	Ribonuclease H-like superfamily protein		Ribonuclease H-like superfamily protein; FUNCTIONS IN: RNA binding, RNA-directed DNA polymerase activity, nucleic acid binding; INVOLVED IN: RNA-dependent DNA replication; LOCATED IN: endomembrane system; CONTAINS InterPro DOMAIN/s: Polynucleotidyl transferase, ribonuclease H fold (InterPro:IPR012337), RNA-directed DNA polymerase (reverse transcriptase), related (InterPro:IPR015706); BEST Arabido…
AT1G72540	22.4395	40.768	52.4681	21.9841	44.676	15.3786	0	0.731193	0	0.203096	0.422154	0.00454597	-7.78119	0.00111819	0.0251204	Protein kinase superfamily protein		Protein kinase superfamily protein; FUNCTIONS IN: protein serine/threonine kinase activity, protein kinase activity, kinase activity, ATP binding; INVOLVED IN: protein amino acid phosphorylation; LOCATED IN: chloroplast; EXPRESSED IN: stem, stamen; EXPRESSED DURING: 4 anthesis; CONTAINS InterPro DOMAIN/s: Protein kinase, ATP binding site (InterPro:IPR017441), Protein kinase, catalytic domain (Int…
AT5G25890	21.4293	80.2621	21.4155	8.50997	42.6554	38.2488	0	0.731193	0	0.203096	0.422154	0.00476131	-7.71442	0.012373	0.165793	indole-3-acetic acid inducible 28	encodes a protein that may be a negative regulator of lateral root formation in response to auxin. It is a member of IAA/ARF gene family and is plant-specific. Gain of function mutations in this gene suppresses lateral root formation and is resistant to inhibition of root elongation by auxin, cytokinin, and ethylene.	indole-3-acetic acid inducible 28 (IAA28); FUNCTIONS IN: sequence-specific DNA binding transcription factor activity; INVOLVED IN: response to auxin stimulus, lateral root morphogenesis, regulation of translation; LOCATED IN: intracellular, nucleus; EXPRESSED IN: 15 plant structures; EXPRESSED DURING: 7 growth stages; CONTAINS InterPro DOMAIN/s: Aux/IAA-ARF-dimerisation (InterPro:IPR011525), AUX/…
AT3G56760	41.2553	0	203.448	8.50997	82.1045	115.083	0	1.46239	0	0.406192	0.844309	0.00494726	-7.65916	0.113013	0.671569	Protein kinase superfamily protein		Protein kinase superfamily protein; FUNCTIONS IN: in 6 functions; INVOLVED IN: protein amino acid phosphorylation, N-terminal protein myristoylation; LOCATED IN: plasma membrane, membrane; EXPRESSED IN: 19 plant structures; EXPRESSED DURING: 10 growth stages; CONTAINS InterPro DOMAIN/s: Protein kinase, ATP binding site (InterPro:IPR017441), Serine/threonine-protein kinase domain (InterPro:IPR0022…
AT4G16740	18.0653	3.822	58.8927	29.7849	35.9274	27.5503	0	0.731193	0	0.203096	0.422154	0.00565295	-7.46678	0.00378366	0.0662996	terpene synthase 03	Encodes an (E,E)-alpha-farnesene synthase in the Col ecotype of Arabidopsis. This enzyme can also catalyze the formation of (E)-beta-ocimene as well as trace amounts of myrcene and other related compounds in vitro. The cytosolic localization of the protein may make it favor (E,E)-alpha-farnesene biosynthesis because the precursor of this product, FPP, is primarily cytosolic. Transcript levels for…	terpene synthase 03 (TPS03); CONTAINS InterPro DOMAIN/s: Terpene synthase, metal-binding domain (InterPro:IPR005630), Terpenoid synthase (InterPro:IPR008949), Terpenoid cylases/protein prenyltransferase alpha-alpha toroid (InterPro:IPR008930), Terpene synthase-like (InterPro:IPR001906); BEST Arabidopsis thaliana protein match is: terpene synthase-like sequence-1,8-cineole (TAIR:AT3G25820.1); Has …
AT2G41550	15.372	56.0561	6.42466	16.3108	30.5408	26.2701	0	0.731193	0	0.203096	0.422154	0.00664998	-7.23243	0.0125721	0.16813	Rho termination factor		Rho termination factor; FUNCTIONS IN: transcription termination factor activity; INVOLVED IN: transcription termination; LOCATED IN: cellular_component unknown; EXPRESSED IN: 12 plant structures; EXPRESSED DURING: 6 growth stages; CONTAINS InterPro DOMAIN/s: Rho termination factor, N-terminal (InterPro:IPR011112); Has 1046 Blast hits to 715 proteins in 227 species: Archae - 8; Bacteria - 305; Met…
AT3G15270	36.1375	28.028	62.105	94.3188	71.7634	33.1498	1.85862	0	0	0.511623	1.07307	0.0071293	-7.13202	1.46885e-05	0.000684825	squamosa promoter binding protein-like 5	Encodes a member of the SPL (squamosa-promoter binding protein-like)gene family, a novel gene family encoding DNA binding proteins and putative transcription factors. Contains the SBP-box, which encodes the SBP-domain, required and sufficient for interaction with DNA. It is involved in regulation of flowering and vegetative phase change. Its temporal expression is regulated by the microRNA miR156…	squamosa promoter binding protein-like 5 (SPL5); FUNCTIONS IN: DNA binding, sequence-specific DNA binding transcription factor activity; INVOLVED IN: regulation of vegetative phase change, regulation of transcription; LOCATED IN: nucleus; EXPRESSED IN: 15 plant structures; EXPRESSED DURING: 8 growth stages; CONTAINS InterPro DOMAIN/s: Squamosa promoter-binding protein (InterPro:IPR017238), Transc…
AT4G08210	13.0041	1.274	48.1849	17.0199	25.805	23.8741	0	0.731193	0	0.203096	0.422154	0.00787041	-6.98935	0.0219848	0.250043	Pentatricopeptide repeat (PPR-like) superfamily protein		Pentatricopeptide repeat (PPR-like) superfamily protein; CONTAINS InterPro DOMAIN/s: Pentatricopeptide repeat (InterPro:IPR002885); BEST Arabidopsis thaliana protein match is: Pentatricopeptide repeat (PPR) superfamily protein (TAIR:AT3G09040.1); Has 52225 Blast hits to 13811 proteins in 210 species: Archae - 0; Bacteria - 6; Metazoa - 106; Fungi - 36; Plants - 51478; Viruses - 0; Other Eukaryote…
AT1G65780	40.3397	127.4	14.9909	63.8248	80.0226	56.3655	0.929309	0	1.44288	0.656755	0.731354	0.00820711	-6.92891	0.000550031	0.0141552	P-loop containing nucleoside triphosphate hydrolases superfamily protein		P-loop containing nucleoside triphosphate hydrolases superfamily protein; BEST Arabidopsis thaliana protein match is: P-loop containing nucleoside triphosphate hydrolases superfamily protein (TAIR:AT1G65810.1); Has 5699 Blast hits to 4991 proteins in 919 species: Archae - 198; Bacteria - 1488; Metazoa - 1292; Fungi - 1154; Plants - 656; Viruses - 49; Other Eukaryotes - 862 (source: NCBI BLink).
AT1G08160	45.6457	104.468	85.6621	43.259	90.479	31.3535	0	2.92477	0	0.812384	1.68862	0.0089787	-6.79928	7.6931e-06	0.00039823	Late embryogenesis abundant (LEA) hydroxyproline-rich glycoprotein family		Late embryogenesis abundant (LEA) hydroxyproline-rich glycoprotein family; CONTAINS InterPro DOMAIN/s: Late embryogenesis abundant protein, group 2 (InterPro:IPR004864); BEST Arabidopsis thaliana protein match is: Late embryogenesis abundant (LEA) hydroxyproline-rich glycoprotein family (TAIR:AT5G22870.1); Has 611 Blast hits to 611 proteins in 23 species: Archae - 0; Bacteria - 0; Metazoa - 0; Fu…
AT1G66500	11.2027	10.192	32.1233	14.8924	22.2024	11.5468	0	0.731193	0	0.203096	0.422154	0.00914749	-6.77241	0.0410867	0.377789	Pre-mRNA cleavage complex II		Pre-mRNA cleavage complex II; FUNCTIONS IN: zinc ion binding; INVOLVED IN: biological_process unknown; LOCATED IN: intracellular; EXPRESSED IN: male gametophyte, pollen tube; EXPRESSED DURING: L mature pollen stage, M germinated pollen stage; CONTAINS InterPro DOMAIN/s: Zinc finger, C2H2-type (InterPro:IPR007087); BEST Arabidopsis thaliana protein match is: Pre-mRNA cleavage complex II (TAIR:AT5G…
AT3G54040	10.2776	34.398	16.0616	2.12749	20.3521	16.1852	0	0.731193	0	0.203096	0.422154	0.0099791	-6.64687	0.0695448	0.518691	PAR1 protein		PAR1 protein; FUNCTIONS IN: molecular_function unknown; INVOLVED IN: biological_process unknown; LOCATED IN: endomembrane system; EXPRESSED IN: 20 plant structures; EXPRESSED DURING: 10 growth stages; CONTAINS InterPro DOMAIN/s: PAR1 (InterPro:IPR009489); BEST Arabidopsis thaliana protein match is: PAR1 protein (TAIR:AT5G52390.1); Has 82 Blast hits to 82 proteins in 11 species: Archae - 0; Bacter…
AT1G23530	12.8872	19.11	26.7694	19.8566	25.5186	4.22317	0.929309	0	0	0.255811	0.536537	0.0100245	-6.64033	0.0235843	0.261038			unknown protein; BEST Arabidopsis thaliana protein match is: unknown protein (TAIR:AT1G70470.1); Has 38 Blast hits to 38 proteins in 12 species: Archae - 0; Bacteria - 0; Metazoa - 0; Fungi - 0; Plants - 37; Viruses - 0; Other Eukaryotes - 1 (source: NCBI BLink).
AT1G67180	10.144	8.91801	0	42.5498	20.085	22.4393	0	0.731193	0	0.203096	0.422154	0.0101118	-6.62781	0.0594456	0.472717	zinc finger (C3HC4-type RING finger) family protein / BRCT domain-containing protein		zinc finger (C3HC4-type RING finger) family protein / BRCT domain-containing protein; FUNCTIONS IN: zinc ion binding; LOCATED IN: intracellular; EXPRESSED IN: 17 plant structures; EXPRESSED DURING: 10 growth stages; CONTAINS InterPro DOMAIN/s: Zinc finger, RING-type, conserved site (InterPro:IPR017907), Zinc finger, RING-type (InterPro:IPR001841), Zinc finger, C3HC4 RING-type (InterPro:IPR018957)…
AT5G65890	9.66447	7.64401	41.7603	0	19.1258	22.2346	0	0.731193	0	0.203096	0.422154	0.0106189	-6.55722	0.102206	0.635938	ACT domain repeat 1	Member of ACT domain containing protein family. ACT domains are amino acid binding domains. Shows strongest expression in flowers and siliques.	ACT domain repeat 1 (ACR1); FUNCTIONS IN: amino acid binding; INVOLVED IN: metabolic process; LOCATED IN: nucleus; EXPRESSED IN: 20 plant structures; EXPRESSED DURING: 14 growth stages; CONTAINS InterPro DOMAIN/s: Amino acid-binding ACT (InterPro:IPR002912); BEST Arabidopsis thaliana protein match is: ACT domain repeat 3 (TAIR:AT1G76990.5); Has 1807 Blast hits to 1807 proteins in 277 species: Arc…
AT4G34560	9.31507	11.466	7.49544	28.3666	18.4271	11.083	0	0.731193	0	0.203096	0.422154	0.0110216	-6.50352	0.0649701	0.499437			unknown protein; BEST Arabidopsis thaliana protein match is: unknown protein (TAIR:AT5G66440.1); Has 67 Blast hits to 66 proteins in 11 species: Archae - 0; Bacteria - 0; Metazoa - 0; Fungi - 0; Plants - 67; Viruses - 0; Other Eukaryotes - 0 (source: NCBI BLink).
AT1G05370	8.34616	14.014	17.1324	11.3466	16.4892	2.89583	0	0.731193	0	0.203096	0.422154	0.0123169	-6.34322	0.105599	0.648279	Sec14p-like phosphatidylinositol transfer family protein		Sec14p-like phosphatidylinositol transfer family protein; CONTAINS InterPro DOMAIN/s: Cellular retinaldehyde-binding/triple function, C-terminal (InterPro:IPR001251), Phosphatidylinositol transfer protein-like, N-terminal (InterPro:IPR011074); BEST Arabidopsis thaliana protein match is: Sec14p-like phosphatidylinositol transfer family protein (TAIR:AT3G22410.1); Has 487 Blast hits to 487 proteins…
AT5G66300	10.1155	16.562	12.8493	21.9841	19.9752	4.59396	0.929309	0	0	0.255811	0.536537	0.0128065	-6.28698	0.0549812	0.452821	NAC domain containing protein 105	Encodes a NAC-domain transcription factor. Expressed in the vascular tissue.	NAC domain containing protein 105 (NAC105); CONTAINS InterPro DOMAIN/s: No apical meristem (NAM) protein (InterPro:IPR003441); BEST Arabidopsis thaliana protein match is: NAC domain containing protein 76 (TAIR:AT4G36160.1); Has 1807 Blast hits to 1807 proteins in 277 species: Archae - 0; Bacteria - 0; Metazoa - 736; Fungi - 347; Plants - 385; Viruses - 0; Other Eukaryotes - 339 (source: NCBI BLin…
AT1G54385	17.6259	42.042	34.2648	13.4741	34.7928	14.7697	0.929309	0.731193	0	0.458907	0.489474	0.0131897	-6.24444	0.0108533	0.150007	ARM repeat superfamily protein		ARM repeat superfamily protein; FUNCTIONS IN: binding; INVOLVED IN: spliceosome assembly, nuclear mRNA splicing, via spliceosome; LOCATED IN: cellular_component unknown; CONTAINS InterPro DOMAIN/s: Armadillo-type fold (InterPro:IPR016024), Survival motor neuron interacting protein 1 (InterPro:IPR007022); BEST Arabidopsis thaliana protein match is: ARM repeat superfamily protein (TAIR:AT3G03970.2)…
AT1G77210	9.62654	48.4121	0	0.709164	18.9973	27.7483	0.929309	0	0	0.255811	0.536537	0.0134657	-6.21457	0.233554	0.871364	sugar transporter 14	AtSTP14 belongs to the family of sugar transport proteins (AtSTPs)in volved in monosaccharide transport. Heterologous expression in yeast revealed that AtSTP14 is the transporter specifc for galactose and does not transport other monosaccharides such as glucose or fructose.	sugar transport protein 14 (STP14); FUNCTIONS IN: galactose transmembrane transporter activity, carbohydrate transmembrane transporter activity, sugar:hydrogen symporter activity; INVOLVED IN: transport, transmembrane transport; LOCATED IN: plasma membrane, membrane; EXPRESSED IN: 20 plant structures; EXPRESSED DURING: 10 growth stages; CONTAINS InterPro DOMAIN/s: Sugar transporter, conserved sit…
AT1G11915	7.40088	19.11	0	18.4383	14.5987	10.8445	0	0.731193	0	0.203096	0.422154	0.013912	-6.16753	0.133068	0.726671			unknown protein; FUNCTIONS IN: molecular_function unknown; INVOLVED IN: biological_process unknown; LOCATED IN: endomembrane system; EXPRESSED IN: root; BEST Arabidopsis thaliana protein match is: unknown protein (TAIR:AT3G17350.1); Has 261 Blast hits to 261 proteins in 13 species: Archae - 0; Bacteria - 0; Metazoa - 0; Fungi - 0; Plants - 261; Viruses - 0; Other Eukaryotes - 0 (source: NCBI BLin…
AT3G26050	14.2905	19.11	8.56621	44.6773	28.1748	18.5691	0	1.46239	0	0.406192	0.844309	0.0144168	-6.1161	0.0194035	0.227152	TPX2 (targeting protein for Xklp2) protein family		TPX2 (targeting protein for Xklp2) protein family; FUNCTIONS IN: molecular_function unknown; INVOLVED IN: biological_process unknown; LOCATED IN: chloroplast; EXPRESSED IN: 11 plant structures; EXPRESSED DURING: 6 growth stages; CONTAINS InterPro DOMAIN/s: Xklp2 targeting protein (InterPro:IPR009675); BEST Arabidopsis thaliana protein match is: unknown protein (TAIR:AT3G27350.1); Has 6164 Blast h…
AT1G47603	7.08396	0	31.0525	4.96415	13.9648	16.6809	0	0.731193	0	0.203096	0.422154	0.0145434	-6.10349	0.158732	0.78026	purine permease 19	Member of a family of proteins related to PUP1, a purine transporter. May be involved in the transport of purine and purine derivatives such as cytokinins, across the plasma membrane.	purine permease 19 (PUP19); CONTAINS InterPro DOMAIN/s: Protein of unknown function DUF250 (InterPro:IPR004853); BEST Arabidopsis thaliana protein match is: purine permease 17 (TAIR:AT1G57943.1); Has 35333 Blast hits to 34131 proteins in 2444 species: Archae - 798; Bacteria - 22429; Metazoa - 974; Fungi - 991; Plants - 531; Viruses - 0; Other Eukaryotes - 9610 (source: NCBI BLink).
AT4G00752	17.7501	0	71.742	18.4383	34.9885	37.2563	1.85862	0	0	0.511623	1.07307	0.0146226	-6.09566	0.0514737	0.432036	UBX domain-containing protein		UBX domain-containing protein; FUNCTIONS IN: molecular_function unknown; INVOLVED IN: biological_process unknown; LOCATED IN: cellular_component unknown; EXPRESSED IN: cultured cell; CONTAINS InterPro DOMAIN/s: UBX (InterPro:IPR001012), Ubiquitin interacting motif (InterPro:IPR003903), UBA-like (InterPro:IPR009060); BEST Arabidopsis thaliana protein match is: Ubiquitin-like superfamily protein (T…
AT1G80120	6.98919	10.192	7.49544	17.7291	13.7753	5.3042	0	0.731193	0	0.203096	0.422154	0.0147435	-6.08378	0.147596	0.757236	Protein of unknown function (DUF567)		Protein of unknown function (DUF567); CONTAINS InterPro DOMAIN/s: Protein of unknown function DUF567 (InterPro:IPR007612); BEST Arabidopsis thaliana protein match is: Protein of unknown function (DUF567) (TAIR:AT3G15810.1); Has 439 Blast hits to 438 proteins in 21 species: Archae - 0; Bacteria - 0; Metazoa - 0; Fungi - 9; Plants - 430; Viruses - 0; Other Eukaryotes - 0 (source: NCBI BLink).
AT4G12540	6.94272	0	35.3356	0	13.6823	20.401	0	0.731193	0	0.203096	0.422154	0.0148436	-6.07401	0.259209	0.900912			unknown protein; Has 29 Blast hits to 26 proteins in 11 species: Archae - 2; Bacteria - 0; Metazoa - 0; Fungi - 0; Plants - 27; Viruses - 0; Other Eukaryotes - 0 (source: NCBI BLink).
AT4G23690	8.35157	0	41.7603	0.709164	16.4473	23.9082	0.929309	0	0	0.255811	0.536537	0.0155534	-6.00663	0.221617	0.857618	Disease resistance-responsive (dirigent-like protein) family protein		Disease resistance-responsive (dirigent-like protein) family protein; FUNCTIONS IN: molecular_function unknown; INVOLVED IN: lignan biosynthetic process, defense response; LOCATED IN: endomembrane system; EXPRESSED IN: 21 plant structures; EXPRESSED DURING: 13 growth stages; CONTAINS InterPro DOMAIN/s: Plant disease resistance response protein (InterPro:IPR004265); BEST Arabidopsis thaliana prote…
AT1G73810	8.22959	34.398	7.49544	0	16.2034	18.0885	0.929309	0	0	0.255811	0.536537	0.0157875	-5.98507	0.135671	0.733438	Core-2/I-branching beta-1,6-N-acetylglucosaminyltransferase family protein		Core-2/I-branching beta-1,6-N-acetylglucosaminyltransferase family protein; CONTAINS InterPro DOMAIN/s: Core-2/I-Branching enzyme (InterPro:IPR021141); BEST Arabidopsis thaliana protein match is: Core-2/I-branching beta-1,6-N-acetylglucosaminyltransferase family protein (TAIR:AT1G68390.1); Has 580 Blast hits to 580 proteins in 21 species: Archae - 0; Bacteria - 5; Metazoa - 0; Fungi - 0; Plants -…
AT1G18570	13.0072	14.014	42.8311	9.21913	25.6082	18.1805	0	1.46239	0	0.406192	0.844309	0.0158618	-5.9783	0.0401739	0.371807	myb domain protein 51	Encodes a member of the R2R3-MYB transcription family. Involved in indole glucosinolate biosynthesis.	myb domain protein 51 (MYB51); CONTAINS InterPro DOMAIN/s: SANT, DNA-binding (InterPro:IPR001005), Homeodomain-like (InterPro:IPR009057), Myb, DNA-binding (InterPro:IPR014778), HTH transcriptional regulator, Myb-type, DNA-binding (InterPro:IPR017930), Homeodomain-related (InterPro:IPR012287), Myb transcription factor (InterPro:IPR015495); BEST Arabidopsis thaliana protein match is: myb domain pro…
AT5G64700	21.0221	16.562	76.0251	14.1833	41.3875	35.0379	0.929309	0	1.44288	0.656755	0.731354	0.0158684	-5.9777	0.0105693	0.147884	nodulin MtN21 /EamA-like transporter family protein		nodulin MtN21 /EamA-like transporter family protein; FUNCTIONS IN: molecular_function unknown; LOCATED IN: membrane; EXPRESSED IN: 10 plant structures; EXPRESSED DURING: 4 anthesis, C globular stage, petal differentiation and expansion stage; CONTAINS InterPro DOMAIN/s: Protein of unknown function DUF6, transmembrane (InterPro:IPR000620); BEST Arabidopsis thaliana protein match is: nodulin MtN21 …
AT2G44190	8.10289	36.946	0	4.25498	15.95	20.2148	0.929309	0	0	0.255811	0.536537	0.0160384	-5.96233	0.162634	0.78577	Family of unknown function (DUF566)	Encodes a novel microtubule binding protein that preferentially associates with nuclear microtubules during mitosis and is essential during the mitotic and cytokinetic stages that generate the endosperm and embryo.	ENDOSPERM DEFECTIVE 1 (EDE1); CONTAINS InterPro DOMAIN/s: Protein of unknown function DUF566 (InterPro:IPR007573); BEST Arabidopsis thaliana protein match is: Family of unknown function (DUF566) (TAIR:AT3G60000.2); Has 456 Blast hits to 444 proteins in 94 species: Archae - 0; Bacteria - 6; Metazoa - 141; Fungi - 55; Plants - 202; Viruses - 3; Other Eukaryotes - 49 (source: NCBI BLink).
AT1G14800	24.6168	93.0021	6.42466	25.5299	48.4317	45.4847	0	0	2.88576	0.801887	1.66609	0.0165571	-5.91641	0.0200757	0.233001	Nucleic acid-binding, OB-fold-like protein		Nucleic acid-binding, OB-fold-like protein; CONTAINS InterPro DOMAIN/s: Nucleic acid-binding, OB-fold (InterPro:IPR012340), Nucleic acid-binding, OB-fold-like (InterPro:IPR016027); BEST Arabidopsis thaliana protein match is: F-box family protein (TAIR:AT2G35280.1); Has 210 Blast hits to 208 proteins in 13 species: Archae - 0; Bacteria - 0; Metazoa - 2; Fungi - 2; Plants - 206; Viruses - 0; Other …
AT3G52110	5.90618	0	29.9817	0	11.6093	17.31	0	0.731193	0	0.203096	0.422154	0.0174943	-5.83697	0.277642	0.921241			unknown protein; Has 191 Blast hits to 174 proteins in 54 species: Archae - 0; Bacteria - 7; Metazoa - 45; Fungi - 7; Plants - 40; Viruses - 0; Other Eukaryotes - 92 (source: NCBI BLink)., unknown protein; FUNCTIONS IN: molecular_function unknown; INVOLVED IN: biological_process unknown; LOCATED IN: cellular_component unknown; EXPRESSED IN: 20 plant structures; EXPRESSED DURING: 11 growth stages.
AT3G08820	37.139	38.22	120.998	29.0757	72.999	50.6383	4.64654	0	0	1.27906	2.68268	0.0175216	-5.83472	0.00196579	0.0394141	Pentatricopeptide repeat (PPR) superfamily protein		Pentatricopeptide repeat (PPR) superfamily protein; CONTAINS InterPro DOMAIN/s: Pentatricopeptide repeat (InterPro:IPR002885); BEST Arabidopsis thaliana protein match is: Tetratricopeptide repeat (TPR)-like superfamily protein (TAIR:AT1G08070.1); Has 39810 Blast hits to 14024 proteins in 269 species: Archae - 0; Bacteria - 17; Metazoa - 144; Fungi - 84; Plants - 38977; Viruses - 0; Other Eukaryot…
AT1G68760	5.89065	24.206	0	5.67331	11.5782	12.6595	0	0.731193	0	0.203096	0.422154	0.0175412	-5.83311	0.246063	0.885749	nudix hydrolase 1	Encodes a cytosol-localized nudix hydrolase that hydrolyzes 8-oxo-(d)GTP to its monophosphate form. This protective mechanism prevents the misincorporation of these oxidized nucleotides into DNA and RNA. NUDX1 also has a low level of dihydroneopterin triphosphate pyrophosphatase activity in vitro and may participate in the folate synthesis pathway.	nudix hydrolase 1 (NUDX1); FUNCTIONS IN: hydrolase activity, dihydroneopterin triphosphate pyrophosphohydrolase activity, 8-oxo-7,8-dihydroguanosine triphosphate pyrophosphatase activity; INVOLVED IN: response to DNA damage stimulus; LOCATED IN: cytosol; EXPRESSED IN: 16 plant structures; EXPRESSED DURING: 10 growth stages; CONTAINS InterPro DOMAIN/s: NUDIX hydrolase domain-like (InterPro:IPR0157…
AT4G39790	13.1846	57.3301	1.07078	8.50997	25.9104	30.561	0.929309	0.731193	0	0.458907	0.489474	0.0177113	-5.81918	0.121497	0.699985	Protein of unknown function (DUF630 and DUF632)		Protein of unknown function (DUF630 and DUF632); CONTAINS InterPro DOMAIN/s: Protein of unknown function DUF630 (InterPro:IPR006868), Protein of unknown function DUF632 (InterPro:IPR006867); BEST Arabidopsis thaliana protein match is: Protein of unknown function (DUF630 and DUF632) (TAIR:AT2G27090.1); Has 571 Blast hits to 465 proteins in 32 species: Archae - 0; Bacteria - 6; Metazoa - 2; Fungi -…
AT1G75550	7.32111	20.384	9.63699	7.09164	14.3864	7.05532	0.929309	0	0	0.255811	0.536537	0.0177814	-5.81348	0.1556	0.775096	glycine-rich protein		glycine-rich protein; FUNCTIONS IN: molecular_function unknown; INVOLVED IN: biological_process unknown; LOCATED IN: endomembrane system; CONTAINS InterPro DOMAIN/s: Glycine rich protein (InterPro:IPR010800); Has 104419 Blast hits to 23434 proteins in 1584 species: Archae - 170; Bacteria - 39951; Metazoa - 33343; Fungi - 4889; Plants - 11483; Viruses - 1385; Other Eukaryotes - 13198 (source: NCBI…
AT3G28345	16.9768	17.836	22.4863	45.3865	33.3495	14.7483	0	0.731193	1.44288	0.60404	0.721462	0.0181124	-5.78688	0.00871391	0.12756	ABC transporter family protein		ABC transporter family protein; FUNCTIONS IN: ATPase activity, coupled to transmembrane movement of substances; INVOLVED IN: transport, transmembrane transport; LOCATED IN: plasma membrane; EXPRESSED IN: shoot apex, inflorescence meristem, cotyledon, hypocotyl, flower; EXPRESSED DURING: petal differentiation and expansion stage; CONTAINS InterPro DOMAIN/s: ATPase, AAA+ type, core (InterPro:IPR003…
AT3G52270	5.29594	0	7.49544	19.1474	10.3888	9.64861	0	0.731193	0	0.203096	0.422154	0.0195496	-5.67672	0.234557	0.872713	Transcription initiation factor IIF, beta subunit		Transcription initiation factor IIF, beta subunit; FUNCTIONS IN: RNA polymerase II transcription factor activity, catalytic activity, ATP binding; INVOLVED IN: transcription initiation from RNA polymerase II promoter; LOCATED IN: transcription factor TFIIF complex; EXPRESSED IN: 9 plant structures; EXPRESSED DURING: M germinated pollen stage, 4 anthesis, F mature embryo stage, petal differentiati…
AT1G52140	6.58469	28.028	3.21233	2.12749	12.9136	14.6506	0.929309	0	0	0.255811	0.536537	0.0198095	-5.65766	0.212648	0.846239			unknown protein; BEST Arabidopsis thaliana protein match is: unknown protein (TAIR:AT3G16330.1); Has 114 Blast hits to 114 proteins in 15 species: Archae - 0; Bacteria - 0; Metazoa - 0; Fungi - 0; Plants - 114; Viruses - 0; Other Eukaryotes - 0 (source: NCBI BLink).
AT5G62380	11.6442	22.932	33.1941	2.83666	22.8296	15.4419	0.929309	0.731193	0	0.458907	0.489474	0.0201014	-5.63656	0.0663916	0.506876	NAC-domain protein 101	Encodes a NAC-domain transcription factor involved in xylem formation. Induces transdifferentiation of various cells into metaxylem vessel elements. Located in the nucleus. Expression induced in the presence of auxin, cytokinin and brassinosteroids.	NAC-domain protein 101 (NAC101); CONTAINS InterPro DOMAIN/s: No apical meristem (NAM) protein (InterPro:IPR003441); BEST Arabidopsis thaliana protein match is: NAC 007 (TAIR:AT1G12260.1); Has 3040 Blast hits to 3031 proteins in 75 species: Archae - 0; Bacteria - 0; Metazoa - 0; Fungi - 0; Plants - 3040; Viruses - 0; Other Eukaryotes - 0 (source: NCBI BLink).
AT4G16970	5.09797	2.548	3.21233	19.8566	9.99285	9.80697	0	0.731193	0	0.203096	0.422154	0.0203241	-5.62066	0.248948	0.888195	Protein kinase superfamily protein		Protein kinase superfamily protein; FUNCTIONS IN: protein serine/threonine kinase activity, protein kinase activity, kinase activity, ATP binding; INVOLVED IN: protein amino acid phosphorylation; LOCATED IN: cellular_component unknown; EXPRESSED IN: 9 plant structures; EXPRESSED DURING: 4 anthesis, F mature embryo stage, petal differentiation and expansion stage, E expanded cotyledon stage, D bil…
AT1G74370	19.622	56.0561	16.0616	26.9482	38.4315	20.6774	0	2.92477	0	0.812384	1.68862	0.0211385	-5.56399	0.0124484	0.166639	RING/U-box superfamily protein		RING/U-box superfamily protein; FUNCTIONS IN: zinc ion binding; EXPRESSED IN: 22 plant structures; EXPRESSED DURING: 13 growth stages; CONTAINS InterPro DOMAIN/s: Zinc finger, RING-type, conserved site (InterPro:IPR017907), Zinc finger, RING-type (InterPro:IPR001841); BEST Arabidopsis thaliana protein match is: RING/U-box superfamily protein (TAIR:AT3G29270.2); Has 323 Blast hits to 323 proteins …
AT5G62820	50.8161	76.4401	171.324	9.21913	99.5011	81.445	1.85862	4.38716	1.44288	2.13114	1.59348	0.0214183	-5.54501	0.0144249	0.185672	Uncharacterised protein family (UPF0497)		Uncharacterised protein family (UPF0497); FUNCTIONS IN: molecular_function unknown; INVOLVED IN: biological_process unknown; LOCATED IN: plasma membrane, membrane; CONTAINS InterPro DOMAIN/s: Uncharacterised protein family UPF0497, trans-membrane plant (InterPro:IPR006702); BEST Arabidopsis thaliana protein match is: Uncharacterised protein family (UPF0497) (TAIR:AT2G36330.1); Has 258 Blast hits …
AT2G47750	6.05838	1.274	0	29.0757	11.861	16.4315	0.929309	0	0	0.255811	0.536537	0.0215675	-5.535	0.175771	0.803379	putative indole-3-acetic acid-amido synthetase GH3.9	Encodes GH3.9, a member of the GH3 family auxin-responsive genes. gh3.9-1 mutants had greater primary root length, increased sensitivity to indole-3-acetic acid (IAA)-mediated root growth inhibition, but no obvious effects on apical dominance or leaf morphology.	putative indole-3-acetic acid-amido synthetase GH3.9 (GH3.9); FUNCTIONS IN: molecular_function unknown; INVOLVED IN: response to auxin stimulus; LOCATED IN: chloroplast envelope; EXPRESSED IN: 18 plant structures; EXPRESSED DURING: 9 growth stages; CONTAINS InterPro DOMAIN/s: GH3 auxin-responsive promoter (InterPro:IPR004993); BEST Arabidopsis thaliana protein match is: Auxin-responsive GH3 famil…
AT5G48770	9.29757	1.274	36.4064	9.21913	18.1942	18.4235	0	0	1.44288	0.400944	0.833047	0.0220369	-5.50393	0.0778951	0.553767	Disease resistance protein (TIR-NBS-LRR class) family		Disease resistance protein (TIR-NBS-LRR class) family; FUNCTIONS IN: transmembrane receptor activity, ATP binding; INVOLVED IN: signal transduction, apoptosis, defense response, innate immune response; LOCATED IN: intrinsic to membrane; CONTAINS InterPro DOMAIN/s: NB-ARC (InterPro:IPR002182), Leucine-rich repeat (InterPro:IPR001611), Toll-Interleukin receptor (InterPro:IPR000157), Disease resista…
AT2G43280	4.67661	0	0	23.4024	9.15012	13.5114	0	0.731193	0	0.203096	0.422154	0.022196	-5.49356	0.270953	0.916005	Far-red impaired responsive (FAR1) family protein		Far-red impaired responsive (FAR1) family protein; CONTAINS InterPro DOMAIN/s: Transcription factor, FAR1-related (InterPro:IPR004330); BEST Arabidopsis thaliana protein match is: Far-red impaired responsive (FAR1) family protein (TAIR:AT3G07500.1); Has 806 Blast hits to 746 proteins in 16 species: Archae - 0; Bacteria - 0; Metazoa - 0; Fungi - 0; Plants - 806; Viruses - 0; Other Eukaryotes - 0 (…
AT2G45420	4.62811	19.11	0	4.25498	9.05313	10.033	0	0.731193	0	0.203096	0.422154	0.0224338	-5.47818	0.355589	0.965931	LOB domain-containing protein 18		LOB domain-containing protein 18 (LBD18); CONTAINS InterPro DOMAIN/s: Lateral organ boundaries, LOB (InterPro:IPR004883), Uncharacterised conserved protein UCP038127, LOB (InterPro:IPR017394); BEST Arabidopsis thaliana protein match is: Lateral organ boundaries (LOB) domain family protein (TAIR:AT4G00220.1); Has 12357 Blast hits to 5209 proteins in 472 species: Archae - 12; Bacteria - 2131; Metaz…
AT1G11040	9.20568	14.014	24.6279	7.8008	18.0052	8.50889	0	1.46239	0	0.406192	0.844309	0.0225597	-5.47011	0.120584	0.69688	HSP40/DnaJ peptide-binding protein		HSP40/DnaJ peptide-binding protein; FUNCTIONS IN: unfolded protein binding, heat shock protein binding; INVOLVED IN: protein folding; LOCATED IN: cellular_component unknown; EXPRESSED IN: petal, leaf whorl, male gametophyte, flower, pollen tube; EXPRESSED DURING: L mature pollen stage, M germinated pollen stage, 4 anthesis, petal differentiation and expansion stage; CONTAINS InterPro DOMAIN/s: Mo…
AT3G60460	14.7026	47.138	17.1324	9.9283	28.7431	19.7349	0.929309	1.46239	0	0.662003	0.740085	0.0230317	-5.44023	0.0398775	0.369618	myb-like HTH transcriptional regulator family protein	Encodes an R2R3 myb transcription factor that is required for male gamete formation, specifically for entry of the generative cell into mitosis. Specifically expressed in the male germline.	DUO POLLEN 1 (DUO1); CONTAINS InterPro DOMAIN/s: SANT, DNA-binding (InterPro:IPR001005), Homeodomain-like (InterPro:IPR009057), Myb, DNA-binding (InterPro:IPR014778), HTH transcriptional regulator, Myb-type, DNA-binding (InterPro:IPR017930), Homeodomain-related (InterPro:IPR012287), Myb transcription factor (InterPro:IPR015495); BEST Arabidopsis thaliana protein match is: myb domain protein 97 (T…
AT1G69350	4.49403	1.274	21.4155	0	8.78496	12.0134	0	0.731193	0	0.203096	0.422154	0.0231186	-5.4348	0.363529	0.97017	Tetratricopeptide repeat (TPR)-like superfamily protein		Tetratricopeptide repeat (TPR)-like superfamily protein; CONTAINS InterPro DOMAIN/s: Pentatricopeptide repeat (InterPro:IPR002885); BEST Arabidopsis thaliana protein match is: Pentatricopeptide repeat (PPR) superfamily protein (TAIR:AT4G18750.1); Has 50942 Blast hits to 14152 proteins in 270 species: Archae - 0; Bacteria - 36; Metazoa - 125; Fungi - 175; Plants - 49809; Viruses - 0; Other Eukaryo…
AT5G41470	5.63468	1.274	12.8493	14.1833	11.0136	7.09949	0.929309	0	0	0.255811	0.536537	0.0232269	-5.42806	0.224074	0.860519	Nuclear transport factor 2 (NTF2) family protein		Nuclear transport factor 2 (NTF2) family protein; FUNCTIONS IN: molecular_function unknown; INVOLVED IN: biological_process unknown; EXPRESSED IN: cultured cell; BEST Arabidopsis thaliana protein match is: Nuclear transport factor 2 (NTF2) family protein (TAIR:AT1G71480.1); Has 94 Blast hits to 92 proteins in 28 species: Archae - 0; Bacteria - 14; Metazoa - 0; Fungi - 0; Plants - 72; Viruses - 0;…
AT5G51920	4.39933	0	0	21.9841	8.59556	12.6925	0	0.731193	0	0.203096	0.422154	0.023628	-5.40336	0.297633	0.936191	Pyridoxal phosphate (PLP)-dependent transferases superfamily protein		Pyridoxal phosphate (PLP)-dependent transferases superfamily protein; FUNCTIONS IN: pyridoxal phosphate binding, catalytic activity; INVOLVED IN: metabolic process; LOCATED IN: chloroplast; CONTAINS InterPro DOMAIN/s: Pyridoxal phosphate-dependent transferase, major domain (InterPro:IPR015424), Aminotransferase, class V/Cysteine desulfurase (InterPro:IPR000192), Pyridoxal phosphate-dependent tran…
AT5G11540	14.5372	11.466	48.1849	13.4741	28.3597	20.6444	1.85862	0.731193	0	0.714718	0.936322	0.0252019	-5.31032	0.0354014	0.343029	D-arabinono-1,4-lactone oxidase family protein		D-arabinono-1,4-lactone oxidase family protein; FUNCTIONS IN: D-arabinono-1,4-lactone oxidase activity, oxidoreductase activity, FAD binding, catalytic activity; INVOLVED IN: oxidation reduction; LOCATED IN: endomembrane system, membrane; EXPRESSED IN: 14 plant structures; EXPRESSED DURING: 4 anthesis, petal differentiation and expansion stage, E expanded cotyledon stage; CONTAINS InterPro DOMAIN…
AT1G77450	5.08655	12.74	0	12.765	9.91729	7.36266	0.929309	0	0	0.255811	0.536537	0.0257945	-5.27679	0.277399	0.921241	NAC domain containing protein 32		NAC domain containing protein 32 (NAC032); FUNCTIONS IN: sequence-specific DNA binding transcription factor activity; INVOLVED IN: multicellular organismal development, regulation of transcription; LOCATED IN: cellular_component unknown; EXPRESSED IN: 16 plant structures; EXPRESSED DURING: LP.06 six leaves visible, LP.04 four leaves visible, 4 anthesis, petal differentiation and expansion stage, …
AT1G23870	17.1559	0	85.6621	0.709164	33.4466	49.2536	0.929309	2.19358	0	0.865099	1.10104	0.0258651	-5.27285	0.260018	0.90234	trehalose-phosphatase/synthase 9	Encodes an enzyme putatively involved in trehalose biosynthesis. The protein has a trehalose synthase (TPS)-like domain that may or may not be active as well as a trehalose phosphatase (TPP)-like domain.	trehalose-phosphatase/synthase 9 (TPS9); FUNCTIONS IN: transferase activity, transferring glycosyl groups, trehalose-phosphatase activity; INVOLVED IN: trehalose biosynthetic process, metabolic process; EXPRESSED IN: 27 plant structures; EXPRESSED DURING: 15 growth stages; CONTAINS InterPro DOMAIN/s: HAD-superfamily hydrolase, subfamily IIB (InterPro:IPR006379), Glycosyl transferase, family 20 (I…
AT5G02400	15.1219	22.932	39.6187	13.4741	29.4764	13.2378	2.78793	0	0	0.767434	1.60961	0.0260355	-5.26338	0.031488	0.317137	pol-like 2	Encodes a protein with similarity to the POL locus which is a novel protein phosphatase 2C. Ubiquitously expressed. No phenotype observed in homozygous null mutant background.	pol-like 2 (PLL2); FUNCTIONS IN: protein serine/threonine phosphatase activity, catalytic activity; INVOLVED IN: N-terminal protein myristoylation; CONTAINS InterPro DOMAIN/s: Protein phosphatase 2C-related (InterPro:IPR001932), Protein phosphatase 2C (InterPro:IPR015655), Protein phosphatase 2C, N-terminal (InterPro:IPR014045); BEST Arabidopsis thaliana protein match is: pol-like 3 (TAIR:AT3G094…
AT5G48500	7.99661	24.206	9.63699	6.38248	15.587	9.49147	0	1.46239	0	0.406192	0.844309	0.0260596	-5.26204	0.177536	0.805125			unknown protein; BEST Arabidopsis thaliana protein match is: unknown protein (TAIR:AT2G10930.1); Has 30201 Blast hits to 17322 proteins in 780 species: Archae - 12; Bacteria - 1396; Metazoa - 17338; Fungi - 3422; Plants - 5037; Viruses - 0; Other Eukaryotes - 2996 (source: NCBI BLink).
AT5G58940	12.7035	12.74	5.35388	45.3865	24.7451	21.3032	0.929309	1.46239	0	0.662003	0.740085	0.0267529	-5.22416	0.0421664	0.382148	calmodulin-binding receptor-like cytoplasmic kinase 1	Arabidopsis thaliana calmodulin-binding receptor-like kinase mRNA	calmodulin-binding receptor-like cytoplasmic kinase 1 (CRCK1); FUNCTIONS IN: protein serine/threonine kinase activity, protein kinase activity, kinase activity, ATP binding; INVOLVED IN: protein amino acid phosphorylation; LOCATED IN: cellular_component unknown; EXPRESSED IN: 7 plant structures; EXPRESSED DURING: LP.06 six leaves visible, LP.04 four leaves visible, 4 anthesis; CONTAINS InterPro D…
AT3G50420	31.6306	1.274	156.333	1.41833	61.5812	89.4819	4.64654	0	1.44288	1.68	2.37823	0.027281	-5.19596	0.22136	0.857526	Pentatricopeptide repeat (PPR) superfamily protein		Pentatricopeptide repeat (PPR) superfamily protein; FUNCTIONS IN: binding; INVOLVED IN: biological_process unknown; LOCATED IN: cellular_component unknown; EXPRESSED IN: 7 plant structures; EXPRESSED DURING: petal differentiation and expansion stage, E expanded cotyledon stage, D bilateral stage; CONTAINS InterPro DOMAIN/s: Pentatricopeptide repeat (InterPro:IPR002885), Tetratricopeptide-like hel…
AT4G13030	11.3472	19.11	0	37.5857	22.0851	18.7937	0	2.19358	0	0.609288	1.26646	0.0275882	-5.17981	0.0664387	0.506876	P-loop containing nucleoside triphosphate hydrolases superfamily protein		P-loop containing nucleoside triphosphate hydrolases superfamily protein; Has 75 Blast hits to 75 proteins in 36 species: Archae - 0; Bacteria - 37; Metazoa - 10; Fungi - 2; Plants - 25; Viruses - 0; Other Eukaryotes - 1 (source: NCBI BLink)., P-loop containing nucleoside triphosphate hydrolases superfamily protein; Has 35333 Blast hits to 34131 proteins in 2444 species: Archae - 798; Bacteria - …
AT3G01950	31.0915	132.496	13.9201	9.9283	60.5056	69.6409	0.929309	5.11835	0	1.67748	2.7267	0.0277244	-5.1727	0.140227	0.744719	Protein of unknown function (DUF 3339)		Protein of unknown function (DUF 3339); CONTAINS InterPro DOMAIN/s: Protein of unknown function DUF3339 (InterPro:IPR021775); BEST Arabidopsis thaliana protein match is: Protein of unknown function (DUF 3339) (TAIR:AT5G14110.1); Has 274 Blast hits to 269 proteins in 15 species: Archae - 0; Bacteria - 0; Metazoa - 0; Fungi - 0; Plants - 274; Viruses - 0; Other Eukaryotes - 0 (source: NCBI BLink).
AT5G54840	9.35491	7.64401	6.42466	32.6215	18.1982	14.7854	1.85862	0	0	0.511623	1.07307	0.0281139	-5.15257	0.0881616	0.590666	Ras-related small GTP-binding family protein	Monomeric G protein. Expressed in the root quiescent center, flowers, and leaf guard cells and hydathodes.	SGP1; FUNCTIONS IN: GTP binding; INVOLVED IN: small GTPase mediated signal transduction; LOCATED IN: intracellular; EXPRESSED IN: 29 plant structures; EXPRESSED DURING: 13 growth stages; CONTAINS InterPro DOMAIN/s: Ras GTPase (InterPro:IPR001806), Small GTP-binding protein (InterPro:IPR005225), Small GTPase (InterPro:IPR020851), Mitochondrial Rho-like (InterPro:IPR013684), GTPase, Tem1 (InterPro:…
AT5G03170	70.623	66.2481	218.438	69.4981	137.372	86.9441	7.43447	6.58074	0	3.87435	4.0683	0.0282034	-5.14799	0.0016027	0.0333115	FASCICLIN-like arabinogalactan-protein 11		FASCICLIN-like arabinogalactan-protein 11 (FLA11); CONTAINS InterPro DOMAIN/s: FAS1 domain (InterPro:IPR000782); BEST Arabidopsis thaliana protein match is: FASCICLIN-like arabinogalactan-protein 12 (TAIR:AT5G60490.1); Has 965 Blast hits to 948 proteins in 162 species: Archae - 18; Bacteria - 233; Metazoa - 22; Fungi - 18; Plants - 634; Viruses - 0; Other Eukaryotes - 40 (source: NCBI BLink).
AT4G21070	10.9699	5.09601	40.6895	9.21913	21.3305	19.4691	0	2.19358	0	0.609288	1.26646	0.0285641	-5.12965	0.0937828	0.60856	breast cancer susceptibility1	Encodes AtBRCA1, an ortholog of the human breast cancer susceptibility gene 1. Contains one N-terminal RING finger, two C-terminal BRCT and the p300/CBP interacting domain. Strongly induced by gamma rays, consistent with a putative role in DNA repair and in cell cycle control.	breast cancer susceptibility1 (BRCA1); FUNCTIONS IN: ubiquitin-protein ligase activity; INVOLVED IN: DNA repair, response to gamma radiation; LOCATED IN: intracellular, nucleus; EXPRESSED IN: 9 plant structures; EXPRESSED DURING: 4 anthesis, F mature embryo stage, petal differentiation and expansion stage, E expanded cotyledon stage, D bilateral stage; CONTAINS InterPro DOMAIN/s: Zinc finger, RIN…
AT1G21550	3.49494	0	5.35388	12.0558	6.78678	6.04044	0	0.731193	0	0.203096	0.422154	0.0299252	-5.06249	0.422401	0.982691	Calcium-binding EF-hand family protein		Calcium-binding EF-hand family protein; FUNCTIONS IN: calcium ion binding; INVOLVED IN: biological_process unknown; LOCATED IN: cellular_component unknown; EXPRESSED IN: 14 plant structures; EXPRESSED DURING: 8 growth stages; CONTAINS InterPro DOMAIN/s: EF-Hand 1, calcium-binding site (InterPro:IPR018247), EF-HAND 2 (InterPro:IPR018249), EF-hand-like domain (InterPro:IPR011992), Calcium-binding E…
AT5G08510	6.83434	0	34.2648	0	13.2677	19.7828	0	0	1.44288	0.400944	0.833047	0.0302195	-5.04838	0.254443	0.895204	Pentatricopeptide repeat (PPR) superfamily protein		Pentatricopeptide repeat (PPR) superfamily protein; CONTAINS InterPro DOMAIN/s: Pentatricopeptide repeat (InterPro:IPR002885); BEST Arabidopsis thaliana protein match is: Pentatricopeptide repeat (PPR) superfamily protein (TAIR:AT5G44230.1); Has 37926 Blast hits to 14003 proteins in 252 species: Archae - 2; Bacteria - 4; Metazoa - 48; Fungi - 107; Plants - 37187; Viruses - 0; Other Eukaryotes - 5…
AT3G57670	4.28705	0	0	21.2749	8.31829	12.2831	0.929309	0	0	0.255811	0.536537	0.0307529	-5.02313	0.31023	0.939803	C2H2-type zinc finger family protein		NO TRANSMITTING TRACT (NTT); CONTAINS InterPro DOMAIN/s: Zinc finger, C2H2-like (InterPro:IPR015880), Zinc finger, C2H2-type (InterPro:IPR007087); BEST Arabidopsis thaliana protein match is: WIP domain protein 4 (TAIR:AT3G20880.1); Has 16303 Blast hits to 11155 proteins in 263 species: Archae - 2; Bacteria - 36; Metazoa - 14565; Fungi - 231; Plants - 853; Viruses - 60; Other Eukaryotes - 556 (sou…
AT2G28810	42.3419	62.4261	67.4589	81.5539	82.1466	9.91522	1.85862	5.84954	1.44288	2.53733	2.43307	0.0308879	-5.01682	0.000203104	0.00625578	Dof-type zinc finger DNA-binding family protein		Dof-type zinc finger DNA-binding family protein; CONTAINS InterPro DOMAIN/s: Zinc finger, Dof-type (InterPro:IPR003851); BEST Arabidopsis thaliana protein match is: Dof-type zinc finger DNA-binding family protein (TAIR:AT1G07640.3); Has 1337 Blast hits to 1306 proteins in 87 species: Archae - 0; Bacteria - 4; Metazoa - 19; Fungi - 22; Plants - 1088; Viruses - 0; Other Eukaryotes - 204 (source: NC…
AT4G21650	3.355	0	7.49544	9.21913	6.50691	4.90145	0	0.731193	0	0.203096	0.422154	0.0312124	-5.00174	0.451513	0.995037	Subtilase family protein		Subtilase family protein; FUNCTIONS IN: identical protein binding, serine-type endopeptidase activity; INVOLVED IN: proteolysis, negative regulation of catalytic activity; LOCATED IN: plant-type cell wall; EXPRESSED IN: 22 plant structures; EXPRESSED DURING: 13 growth stages; CONTAINS InterPro DOMAIN/s: Protease-associated PA (InterPro:IPR003137), Proteinase inhibitor, propeptide (InterPro:IPR009…
AT1G76770	3.33461	15.288	0	1.41833	6.46613	8.44693	0	0.731193	0	0.203096	0.422154	0.0314092	-4.99267	0.523425	1	HSP20-like chaperones superfamily protein		HSP20-like chaperones superfamily protein; CONTAINS InterPro DOMAIN/s: Heat shock protein Hsp20 (InterPro:IPR002068), HSP20-like chaperone (InterPro:IPR008978); BEST Arabidopsis thaliana protein match is: HSP20-like chaperones superfamily protein (TAIR:AT1G76780.1); Has 34199 Blast hits to 13978 proteins in 906 species: Archae - 121; Bacteria - 2729; Metazoa - 11362; Fungi - 2329; Plants - 1617; …
AT1G12600	7.49516	31.85	2.14155	3.54582	14.5314	16.7615	0.929309	0.731193	0	0.458907	0.489474	0.0315804	-4.98483	0.217489	0.852615	UDP-N-acetylglucosamine (UAA) transporter family		UDP-N-acetylglucosamine (UAA) transporter family; FUNCTIONS IN: molecular_function unknown; INVOLVED IN: transmembrane transport; LOCATED IN: cellular_component unknown; EXPRESSED IN: petal, leaf whorl, male gametophyte, flower, pollen tube; EXPRESSED DURING: L mature pollen stage, 4 anthesis, petal differentiation and expansion stage; CONTAINS InterPro DOMAIN/s: UAA transporter (InterPro:IPR0136…
AT3G08500	33.9303	26.754	140.272	2.83666	65.7691	73.4242	4.64654	2.92477	0	2.09144	2.34908	0.0317997	-4.97484	0.115703	0.681894	myb domain protein 83	Encodes a putative R2R3-type MYB transcription factor (MYB83).	myb domain protein 83 (MYB83); CONTAINS InterPro DOMAIN/s: SANT, DNA-binding (InterPro:IPR001005), Homeodomain-like (InterPro:IPR009057), Myb, DNA-binding (InterPro:IPR014778), HTH transcriptional regulator, Myb-type, DNA-binding (InterPro:IPR017930), Homeodomain-related (InterPro:IPR012287), Myb transcription factor (InterPro:IPR015495); BEST Arabidopsis thaliana protein match is: myb domain pro…
AT5G65690	13.1748	21.658	23.5571	20.5658	25.5373	1.51369	0	2.92477	0	0.812384	1.68862	0.0318116	-4.9743	0.0637032	0.492983	phosphoenolpyruvate carboxykinase 2	Encodes a putative phosphoenolpyruvate carboxykinase (ATP-dependent).	phosphoenolpyruvate carboxykinase 2 (PCK2); FUNCTIONS IN: phosphoenolpyruvate carboxykinase activity, purine nucleotide binding, phosphoenolpyruvate carboxykinase (ATP) activity, ATP binding; INVOLVED IN: gluconeogenesis; LOCATED IN: cellular_component unknown; EXPRESSED IN: stem, male gametophyte, root, flower, trichome; EXPRESSED DURING: seedling growth; CONTAINS InterPro DOMAIN/s: Phosphoenolp…
AT5G02640	3.28503	0	8.56621	7.8008	6.36697	4.74022	0	0.731193	0	0.203096	0.422154	0.0318983	-4.97037	0.466945	1			unknown protein; BEST Arabidopsis thaliana protein match is: unknown protein (TAIR:AT3G46300.1); Has 37 Blast hits to 37 proteins in 10 species: Archae - 0; Bacteria - 0; Metazoa - 0; Fungi - 0; Plants - 37; Viruses - 0; Other Eukaryotes - 0 (source: NCBI BLink).
AT1G01070	88.372	85.3581	215.226	140.414	171.245	65.1839	7.43447	12.4303	0	5.49912	6.25488	0.0321126	-4.96072	1.671e-07	1.40393e-05	nodulin MtN21 /EamA-like transporter family protein		nodulin MtN21 /EamA-like transporter family protein; LOCATED IN: membrane; EXPRESSED IN: 17 plant structures; EXPRESSED DURING: 7 growth stages; CONTAINS InterPro DOMAIN/s: Protein of unknown function DUF6, transmembrane (InterPro:IPR000620); BEST Arabidopsis thaliana protein match is: nodulin MtN21 /EamA-like transporter family protein (TAIR:AT1G11460.1); Has 3211 Blast hits to 3199 proteins in …
AT2G18020	40.2087	145.236	11.7785	43.9682	77.9119	69.6447	8.36378	0.731193	0	2.5054	4.6322	0.0321568	-4.95873	0.0368066	0.351918	Ribosomal protein L2 family		embryo defective 2296 (EMB2296); FUNCTIONS IN: structural constituent of ribosome, protein binding; INVOLVED IN: translation, embryo development ending in seed dormancy; LOCATED IN: in 7 components; EXPRESSED IN: male gametophyte, guard cell, cultured cell; EXPRESSED DURING: L mature pollen stage, M germinated pollen stage; CONTAINS InterPro DOMAIN/s: Nucleic acid-binding, OB-fold (InterPro:IPR01…
AT1G08050	3.21117	0	16.0616	0	6.21925	9.2732	0	0.731193	0	0.203096	0.422154	0.032656	-4.93651	0.519065	1	Zinc finger (C3HC4-type RING finger) family protein		Zinc finger (C3HC4-type RING finger) family protein; FUNCTIONS IN: ubiquitin-protein ligase activity, zinc ion binding; LOCATED IN: plasma membrane; EXPRESSED IN: 12 plant structures; EXPRESSED DURING: 4 anthesis, LP.10 ten leaves visible, petal differentiation and expansion stage, LP.08 eight leaves visible; CONTAINS InterPro DOMAIN/s: Zinc finger, RING-type (InterPro:IPR001841), Zinc finger, C3…
AT4G28410	3.21117	0	16.0616	0	6.21925	9.2732	0	0.731193	0	0.203096	0.422154	0.032656	-4.93651	0.519065	1	Tyrosine transaminase family protein		Tyrosine transaminase family protein; FUNCTIONS IN: 1-aminocyclopropane-1-carboxylate synthase activity, pyridoxal phosphate binding, transferase activity, transferring nitrogenous groups, transaminase activity, catalytic activity; INVOLVED IN: cellular amino acid and derivative metabolic process, biosynthetic process; LOCATED IN: cellular_component unknown; EXPRESSED IN: root; CONTAINS InterPro …
AT4G25120	10.3572	2.548	49.2557	0	20.0576	27.7315	0.929309	0	1.44288	0.656755	0.731354	0.0327434	-4.93265	0.214821	0.848193	P-loop containing nucleoside triphosphate hydrolases superfamily protein	Encodes a homolog of the yeast SRS2 (Suppressor of RAD Six-screen mutant 2) helicase. The Arabidopsis SRS2 is a functional 3’- to 5’-helicase. Biochemical studies show that SRS2 disrupts recombinogenic DNA intermediates and facilitates single strand annealing.	SUPPRESSOR OF RAD SIX-SCREEN MUTANT 2 (SRS2); CONTAINS InterPro DOMAIN/s: DNA helicase, UvrD-like, C-terminal (InterPro:IPR014017), Helicase, superfamily 1, UvrD-related (InterPro:IPR014016), DNA helicase, UvrD/REP type (InterPro:IPR000212); Has 26201 Blast hits to 22116 proteins in 2711 species: Archae - 259; Bacteria - 18888; Metazoa - 18; Fungi - 176; Plants - 81; Viruses - 13; Other Eukaryote…
AT3G51710	3.1989	6.37001	9.63699	0	6.19471	4.90105	0	0.731193	0	0.203096	0.422154	0.0327854	-4.9308	0.53377	1	D-mannose binding lectin protein with Apple-like carbohydrate-binding domain		D-mannose binding lectin protein with Apple-like carbohydrate-binding domain; FUNCTIONS IN: sugar binding; INVOLVED IN: recognition of pollen; LOCATED IN: endomembrane system; EXPRESSED IN: 18 plant structures; EXPRESSED DURING: 10 growth stages; CONTAINS InterPro DOMAIN/s: Curculin-like (mannose-binding) lectin (InterPro:IPR001480), Apple-like (InterPro:IPR003609), S-locus glycoprotein (InterPro…
AT2G37090	23.5637	85.3581	24.6279	7.8008	45.5925	40.7971	5.57585	0	0	1.53487	3.21922	0.0336649	-4.89261	0.0466762	0.40552	Nucleotide-diphospho-sugar transferases superfamily protein	The IRX9 gene encodes a putative family 43 glycosyl transferase. It was coordinately expressed with the cellulose synthase subunits during secondary cell wall formation. Cell wall analysis revealed a decrease in the abundance of xylan in the irx9 mutant, indicating that IRX9 is required for xylan synthesis. Mutants have irregular xylem phenotype suggesting a role in secondary cell wall biosynthes…	IRREGULAR XYLEM 9 (IRX9); CONTAINS InterPro DOMAIN/s: Glycosyl transferase, family 43 (InterPro:IPR005027); BEST Arabidopsis thaliana protein match is: Nucleotide-diphospho-sugar transferases superfamily protein (TAIR:AT1G27600.2); Has 591 Blast hits to 584 proteins in 85 species: Archae - 0; Bacteria - 0; Metazoa - 323; Fungi - 0; Plants - 254; Viruses - 0; Other Eukaryotes - 14 (source: NCBI BL…
AT1G78090	12.4655	28.028	23.5571	10.6375	24.1186	9.03085	0	2.92477	0	0.812384	1.68862	0.0336829	-4.89184	0.0866694	0.585567	trehalose-6-phosphate phosphatase	homologous to the C-terminal part of microbial trehalose-6-phosphate phosphatases	trehalose-6-phosphate phosphatase (TPPB); CONTAINS InterPro DOMAIN/s: HAD-superfamily hydrolase, subfamily IIB (InterPro:IPR006379), Trehalose-phosphatase (InterPro:IPR003337); BEST Arabidopsis thaliana protein match is: Haloacid dehalogenase-like hydrolase (HAD) superfamily protein (TAIR:AT1G22210.1); Has 2381 Blast hits to 2375 proteins in 857 species: Archae - 41; Bacteria - 1374; Metazoa - 22…
AT1G64620	56.3096	77.7141	141.343	61.6973	108.903	42.1277	4.64654	8.77432	0	3.71621	4.38971	0.034124	-4.87307	5.00343e-05	0.00198591	Dof-type zinc finger DNA-binding family protein		Dof-type zinc finger DNA-binding family protein; CONTAINS InterPro DOMAIN/s: Zinc finger, Dof-type (InterPro:IPR003851); BEST Arabidopsis thaliana protein match is: Dof-type zinc finger DNA-binding family protein (TAIR:AT4G24060.1); Has 1750 Blast hits to 1190 proteins in 84 species: Archae - 0; Bacteria - 10; Metazoa - 53; Fungi - 16; Plants - 1095; Viruses - 0; Other Eukaryotes - 576 (source: N…
AT1G79480	3.05871	3.822	0	11.3466	5.91431	5.77312	0	0.731193	0	0.203096	0.422154	0.0343397	-4.86398	0.48553	1	Carbohydrate-binding X8 domain superfamily protein		Carbohydrate-binding X8 domain superfamily protein; LOCATED IN: endomembrane system; CONTAINS InterPro DOMAIN/s: X8 (InterPro:IPR012946); BEST Arabidopsis thaliana protein match is: O-Glycosyl hydrolases family 17 protein (TAIR:AT5G67460.1); Has 160219 Blast hits to 72886 proteins in 2601 species: Archae - 191; Bacteria - 25459; Metazoa - 60697; Fungi - 27560; Plants - 16034; Viruses - 4026; Othe…
AT4G39700	3.83888	1.274	2.14155	15.6016	7.42194	8.03333	0.929309	0	0	0.255811	0.536537	0.0344669	-4.85865	0.37304	0.97282	Heavy metal transport/detoxification superfamily protein		Heavy metal transport/detoxification superfamily protein ; FUNCTIONS IN: metal ion binding; INVOLVED IN: metal ion transport; LOCATED IN: cellular_component unknown; CONTAINS InterPro DOMAIN/s: Heavy metal transport/detoxification protein (InterPro:IPR006121); BEST Arabidopsis thaliana protein match is: Heavy metal transport/detoxification superfamily protein (TAIR:AT1G22990.1); Has 1218 Blast hi…
AT4G09160	19.7027	54.7821	8.56621	34.749	38.0866	23.176	1.85862	1.46239	1.44288	1.31876	0.234598	0.0346252	-4.85203	0.0154116	0.193555	SEC14 cytosolic factor family protein / phosphoglyceride transfer family protein		SEC14 cytosolic factor family protein / phosphoglyceride transfer family protein; FUNCTIONS IN: transporter activity; INVOLVED IN: transport; LOCATED IN: chloroplast; CONTAINS InterPro DOMAIN/s: Cellular retinaldehyde-binding/triple function, C-terminal (InterPro:IPR001251), Cellular retinaldehyde-binding/triple function, N-terminal (InterPro:IPR008273), GOLD (InterPro:IPR009038), Phosphatidylino…
AT5G13330	3.00776	0	8.56621	6.38248	5.81242	4.45131	0	0.731193	0	0.203096	0.422154	0.0349417	-4.83891	0.511149	1	related to AP2 6l	encodes a member of the ERF (ethylene response factor) subfamily B-4 of ERF/AP2 transcription factor family. The protein contains one AP2 domain. There are 7 members in this subfamily.	related to AP2 6l (Rap2.6L); FUNCTIONS IN: DNA binding, sequence-specific DNA binding transcription factor activity; INVOLVED IN: regulation of transcription, DNA-dependent; LOCATED IN: nucleus; EXPRESSED IN: 11 plant structures; EXPRESSED DURING: LP.04 four leaves visible, 4 anthesis, C globular stage, petal differentiation and expansion stage, E expanded cotyledon stage; CONTAINS InterPro DOMAI…
AT1G01640	6.72728	0	29.9817	3.54582	12.9956	16.3826	0.929309	0.731193	0	0.458907	0.489474	0.0353124	-4.82368	0.237442	0.876306	BTB/POZ domain-containing protein	Putative role in flower development. Comparison of SALK_011721C to Columbia wild type resulted in a trend toward earlier flowering in the mutant (P=0.1) (Stapleton and Woodruff 2009, personal communication).	BTB/POZ domain-containing protein; CONTAINS InterPro DOMAIN/s: BTB/POZ (InterPro:IPR013069), BTB/POZ fold (InterPro:IPR011333), Kelch related (InterPro:IPR013089), BTB/POZ-like (InterPro:IPR000210); BEST Arabidopsis thaliana protein match is: BTB/POZ domain-containing protein (TAIR:AT3G56230.1); Has 4339 Blast hits to 4265 proteins in 145 species: Archae - 0; Bacteria - 0; Metazoa - 3351; Fungi -…
AT5G48060	27.7816	28.028	82.4498	27.6574	53.5771	31.528	2.78793	4.38716	0	1.98601	2.22026	0.0370682	-4.75367	0.00581275	0.0934295	C2 calcium/lipid-binding plant phosphoribosyltransferase family protein		C2 calcium/lipid-binding plant phosphoribosyltransferase family protein; CONTAINS InterPro DOMAIN/s: C2 membrane targeting protein (InterPro:IPR018029), C2 calcium/lipid-binding domain, CaLB (InterPro:IPR008973), Phosphoribosyltransferase C-terminal (InterPro:IPR013583), C2 calcium-dependent membrane targeting (InterPro:IPR000008); BEST Arabidopsis thaliana protein match is: C2 calcium/lipid-bind…
AT4G39670	3.57633	17.836	0	0	6.89684	10.2976	0.929309	0	0	0.255811	0.536537	0.0370911	-4.75278	0.505776	1	Glycolipid transfer protein (GLTP) family protein		Glycolipid transfer protein (GLTP) family protein; FUNCTIONS IN: glycolipid transporter activity, glycolipid binding; INVOLVED IN: glycolipid transport; LOCATED IN: cytoplasm; EXPRESSED IN: 16 plant structures; EXPRESSED DURING: 10 growth stages; CONTAINS InterPro DOMAIN/s: Glycolipid transfer protein, GLTP (InterPro:IPR014830); BEST Arabidopsis thaliana protein match is: Glycolipid transfer prot…
AT5G57320	23.3144	67.5221	17.1324	31.2032	44.9435	26.0005	4.64654	1.46239	0	1.68525	2.37584	0.037497	-4.73708	0.011511	0.157331	villin, putative		villin, putative; FUNCTIONS IN: actin binding; INVOLVED IN: cytoskeleton organization; LOCATED IN: cellular_component unknown; EXPRESSED IN: petal, leaf whorl, male gametophyte, flower, pollen tube; EXPRESSED DURING: L mature pollen stage, M germinated pollen stage, 4 anthesis, petal differentiation and expansion stage; CONTAINS InterPro DOMAIN/s: Gelsolin (InterPro:IPR007122), Villin headpiece (…
AT5G45580	2.79656	0	13.9201	0	5.39002	8.03677	0	0.731193	0	0.203096	0.422154	0.03768	-4.73006	0.580751	1	Homeodomain-like superfamily protein		Homeodomain-like superfamily protein; CONTAINS InterPro DOMAIN/s: Myb, DNA-binding (InterPro:IPR014778), Homeodomain-like (InterPro:IPR009057), Myb-like DNA-binding domain, SHAQKYF class (InterPro:IPR006447), HTH transcriptional regulator, Myb-type, DNA-binding (InterPro:IPR017930), Homeodomain-related (InterPro:IPR012287); BEST Arabidopsis thaliana protein match is: Homeodomain-like superfamily …
AT2G28105	2.79623	8.91801	0	4.96415	5.38935	4.46853	0	0.731193	0	0.203096	0.422154	0.0376846	-4.72988	0.566478	1			CONTAINS InterPro DOMAIN/s: Nucleic acid-binding, OB-fold-like (InterPro:IPR016027), Replication factor A, C-terminal (InterPro:IPR013955); Has 20 Blast hits to 20 proteins in 10 species: Archae - 0; Bacteria - 0; Metazoa - 2; Fungi - 0; Plants - 18; Viruses - 0; Other Eukaryotes - 0 (source: NCBI BLink).
AT3G58690	32.5993	82.8101	0	78.7172	62.7987	46.6738	6.50516	2.19358	0	2.39997	3.30955	0.0382168	-4.70965	0.0106524	0.1487	Protein kinase superfamily protein		Protein kinase superfamily protein; FUNCTIONS IN: kinase activity; INVOLVED IN: protein amino acid phosphorylation; LOCATED IN: plasma membrane; EXPRESSED IN: 23 plant structures; EXPRESSED DURING: 13 growth stages; CONTAINS InterPro DOMAIN/s: Protein kinase, ATP binding site (InterPro:IPR017441), Serine/threonine-protein kinase domain (InterPro:IPR002290), Serine/threonine-protein kinase-like do…
AT2G36470	2.73567	0	0	13.4741	5.26825	7.77928	0	0.731193	0	0.203096	0.422154	0.0385509	-4.69709	0.51398	1	Plant protein of unknown function (DUF868)		Plant protein of unknown function (DUF868); CONTAINS InterPro DOMAIN/s: Protein of unknown function DUF868, plant (InterPro:IPR008586); BEST Arabidopsis thaliana protein match is: Plant protein of unknown function (DUF868) (TAIR:AT2G27770.1); Has 289 Blast hits to 289 proteins in 19 species: Archae - 0; Bacteria - 0; Metazoa - 1; Fungi - 2; Plants - 285; Viruses - 0; Other Eukaryotes - 1 (source:…
AT4G34750	8.82057	26.754	17.1324	0	16.9791	13.5516	0.929309	1.46239	0	0.662003	0.740085	0.0389892	-4.68078	0.197064	0.82903	SAUR-like auxin-responsive protein family		SAUR-like auxin-responsive protein family ; CONTAINS InterPro DOMAIN/s: Auxin responsive SAUR protein (InterPro:IPR003676); BEST Arabidopsis thaliana protein match is: SAUR-like auxin-responsive protein family (TAIR:AT5G10990.1); Has 1347 Blast hits to 1333 proteins in 27 species: Archae - 0; Bacteria - 0; Metazoa - 0; Fungi - 0; Plants - 1346; Viruses - 0; Other Eukaryotes - 1 (source: NCBI BLin…
AT5G60720	42.7575	101.92	77.0959	33.3307	82.2949	34.7278	10.2224	1.46239	0	3.22012	5.52832	0.039129	-4.67562	0.000591221	0.0150166	Protein of unknown function, DUF547		Protein of unknown function, DUF547; FUNCTIONS IN: molecular_function unknown; INVOLVED IN: biological_process unknown; LOCATED IN: chloroplast; EXPRESSED IN: 18 plant structures; EXPRESSED DURING: 7 growth stages; CONTAINS InterPro DOMAIN/s: Protein of unknown function DUF547 (InterPro:IPR006869); BEST Arabidopsis thaliana protein match is: Protein of unknown function, DUF547 (TAIR:AT2G39690.1);…
AT5G16080	8.77365	0	23.5571	19.8566	16.8853	12.6683	0.929309	1.46239	0	0.662003	0.740085	0.0392059	-4.67279	0.145875	0.752815	carboxyesterase 17		carboxyesterase 17 (CXE17); FUNCTIONS IN: hydrolase activity; INVOLVED IN: metabolic process; LOCATED IN: cellular_component unknown; EXPRESSED IN: 11 plant structures; EXPRESSED DURING: 4 anthesis, petal differentiation and expansion stage; CONTAINS InterPro DOMAIN/s: Lipase, GDXG, active site (InterPro:IPR002168), Alpha/beta hydrolase fold-3 (InterPro:IPR013094); BEST Arabidopsis thaliana prote…
AT5G45970	14.506	1.274	42.8311	27.6574	27.8911	21.029	1.85862	2.19358	0	1.12091	1.1817	0.0401889	-4.63706	0.0502844	0.42679	RAC-like 2	Encodes a Rac-like protein ARAC2. A member of ROP GTPase gene family.	RAC-like 2 (RAC2); FUNCTIONS IN: GTP binding; INVOLVED IN: small GTPase mediated signal transduction; LOCATED IN: intracellular; EXPRESSED IN: 7 plant structures; EXPRESSED DURING: 4 anthesis, petal differentiation and expansion stage; CONTAINS InterPro DOMAIN/s: Ras GTPase (InterPro:IPR001806), Small GTP-binding protein (InterPro:IPR005225), Ras (InterPro:IPR013753), Small GTPase, Rho type (Inte…
AT3G56620	9.9199	0	49.2557	0	19.0724	28.4378	2.78793	0	0	0.767434	1.60961	0.040238	-4.6353	0.303639	0.93891	nodulin MtN21 /EamA-like transporter family protein		nodulin MtN21 /EamA-like transporter family protein; LOCATED IN: membrane; EXPRESSED IN: 23 plant structures; EXPRESSED DURING: 13 growth stages; CONTAINS InterPro DOMAIN/s: Protein of unknown function DUF6, transmembrane (InterPro:IPR000620); BEST Arabidopsis thaliana protein match is: nodulin MtN21 /EamA-like transporter family protein (TAIR:AT2G40900.1); Has 3973 Blast hits to 3961 proteins in…
AT5G58360	18.9016	15.288	64.2466	14.1833	36.3341	28.5905	0.929309	2.92477	1.44288	1.46914	1.03615	0.0404341	-4.62828	0.0264105	0.27959	ovate family protein 3		ovate family protein 3 (OFP3); CONTAINS InterPro DOMAIN/s: Protein of unknown function DUF623 (InterPro:IPR006458); BEST Arabidopsis thaliana protein match is: ovate family protein 4 (TAIR:AT1G06920.1); Has 1807 Blast hits to 1807 proteins in 277 species: Archae - 0; Bacteria - 0; Metazoa - 736; Fungi - 347; Plants - 385; Viruses - 0; Other Eukaryotes - 339 (source: NCBI BLink).
AT4G15980	5.86579	1.274	27.8402	0	11.2727	15.7187	0.929309	0.731193	0	0.458907	0.489474	0.0407097	-4.61848	0.311836	0.939888	Plant invertase/pectin methylesterase inhibitor superfamily		Plant invertase/pectin methylesterase inhibitor superfamily; FUNCTIONS IN: enzyme inhibitor activity, pectinesterase activity; INVOLVED IN: cell wall modification; LOCATED IN: apoplast, plant-type cell wall; EXPRESSED IN: 12 plant structures; EXPRESSED DURING: L mature pollen stage, M germinated pollen stage, 4 anthesis, C globular stage, petal differentiation and expansion stage; CONTAINS InterP…
AT2G22420	3.23753	0	16.0616	0	6.21925	9.2732	0.929309	0	0	0.255811	0.536537	0.0411322	-4.60359	0.517006	1	Peroxidase superfamily protein		Peroxidase superfamily protein; FUNCTIONS IN: peroxidase activity, heme binding; INVOLVED IN: oxidation reduction, response to oxidative stress; LOCATED IN: endomembrane system; EXPRESSED IN: 21 plant structures; EXPRESSED DURING: 12 growth stages; CONTAINS InterPro DOMAIN/s: Haem peroxidase (InterPro:IPR010255), Plant peroxidase (InterPro:IPR000823), Peroxidases heam-ligand binding site (InterPr…
AT2G28315	34.6943	29.302	119.927	22.6932	66.6404	54.3307	5.57585	2.92477	1.44288	2.74819	2.09387	0.0412392	-4.59984	0.0262357	0.278388	Nucleotide/sugar transporter family protein		Nucleotide/sugar transporter family protein; CONTAINS InterPro DOMAIN/s: Protein of unknown function DUF250 (InterPro:IPR004853); BEST Arabidopsis thaliana protein match is: nodulin MtN21 /EamA-like transporter family protein (TAIR:AT1G06890.2); Has 30201 Blast hits to 17322 proteins in 780 species: Archae - 12; Bacteria - 1396; Metazoa - 17338; Fungi - 3422; Plants - 5037; Viruses - 0; Other Euk…
AT1G20060	25.368	2.548	91.016	31.9124	48.7051	45.0594	0	7.31193	0	2.03096	4.22154	0.0416991	-4.58384	0.062415	0.486387	ATP binding microtubule motor family protein		ATP binding microtubule motor family protein; FUNCTIONS IN: microtubule motor activity, ATP binding; INVOLVED IN: microtubule-based movement; LOCATED IN: chloroplast; CONTAINS InterPro DOMAIN/s: Kinesin, motor region, conserved site (InterPro:IPR019821), Kinesin, motor domain (InterPro:IPR001752); BEST Arabidopsis thaliana protein match is: P-loop containing nucleoside triphosphate hydrolases sup…
AT3G07800	27.1938	11.466	97.4407	25.5299	52.1457	46.1169	3.71724	4.38716	0	2.24182	2.36339	0.0429914	-4.53981	0.0481381	0.414925	Thymidine kinase		Thymidine kinase; FUNCTIONS IN: thymidine kinase activity, ATP binding; INVOLVED IN: pyrimidine deoxyribonucleoside interconversion, anaerobic respiration; LOCATED IN: cellular_component unknown; EXPRESSED IN: 23 plant structures; EXPRESSED DURING: 13 growth stages; CONTAINS InterPro DOMAIN/s: Thymidine kinase (InterPro:IPR001267), Thymidine kinase, conserved site (InterPro:IPR020633); BEST Arabi…
AT5G11870	7.35572	0	32.1233	4.25498	14.1022	17.4483	0	2.19358	0	0.609288	1.26646	0.0432053	-4.53265	0.244001	0.882291	Alkaline phytoceramidase (aPHC)		Alkaline phytoceramidase (aPHC); FUNCTIONS IN: hydrolase activity, acting on carbon-nitrogen (but not peptide) bonds, in linear amides; INVOLVED IN: ceramide metabolic process; LOCATED IN: integral to membrane; EXPRESSED IN: 15 plant structures; EXPRESSED DURING: 7 growth stages; CONTAINS InterPro DOMAIN/s: Ceramidase (InterPro:IPR008901); BEST Arabidopsis thaliana protein match is: senescence as…
AT3G47340	21.9996	58.6041	26.7694	23.4024	42.1766	19.4248	0	5.11835	1.44288	1.82261	2.63908	0.0432139	-4.53236	0.0206645	0.238615	glutamine-dependent asparagine synthase 1	encodes a glutamine-dependent asparagine synthetase, the predicted ASN1 peptide contains a purF-type glutamine-binding domain, and is expressed predominantly in shoot tissues, where light has a negative effect on its mRNA accumulation. Expression is induced within 3 hours of dark treatment, in senescing leaves and treatment with exogenous photosynthesis inhibitor. Induction of gene expression was…	glutamine-dependent asparagine synthase 1 (ASN1); CONTAINS InterPro DOMAIN/s: Rossmann-like alpha/beta/alpha sandwich fold (InterPro:IPR014729), Asparagine synthase (InterPro:IPR001962), Asparagine synthase, glutamine-hydrolyzing (InterPro:IPR006426), Glutamine amidotransferase, type II (InterPro:IPR017932); BEST Arabidopsis thaliana protein match is: asparagine synthetase 2 (TAIR:AT5G65010.1); H…
AT4G36640	59.3477	20.384	195.952	76.5897	113.703	89.6573	13.0103	2.19358	2.88576	4.99253	6.05513	0.0439086	-4.50935	0.0170783	0.208298	Sec14p-like phosphatidylinositol transfer family protein		Sec14p-like phosphatidylinositol transfer family protein; FUNCTIONS IN: transporter activity; INVOLVED IN: transport; LOCATED IN: intracellular; EXPRESSED IN: 23 plant structures; EXPRESSED DURING: 15 growth stages; CONTAINS InterPro DOMAIN/s: Cellular retinaldehyde-binding/triple function, C-terminal (InterPro:IPR001251), Cellular retinaldehyde-binding/triple function, N-terminal (InterPro:IPR00…
AT3G03190	5.92107	29.302	0	0	11.3305	16.9175	1.85862	0	0	0.511623	1.07307	0.0451544	-4.46899	0.368431	0.971956	glutathione S-transferase F11	Encodes glutathione transferase belonging to the phi class of GSTs. Naming convention according to Wagner et al. (2002).	glutathione S-transferase F11 (GSTF11); CONTAINS InterPro DOMAIN/s: Thioredoxin fold (InterPro:IPR012335), Glutathione S-transferase, C-terminal (InterPro:IPR004046), Glutathione S-transferase, C-terminal-like (InterPro:IPR010987), Glutathione S-transferase/chloride channel, C-terminal (InterPro:IPR017933), Glutathione S-transferase, N-terminal (InterPro:IPR004045), Thioredoxin-like fold (InterPr…
AT3G62020	32.7722	38.22	51.3973	71.6256	62.6854	16.8263	7.43447	2.92477	0	2.85887	3.74529	0.0456067	-4.45461	0.00242225	0.0469082	germin-like protein 10	germin-like protein (GLP10)	germin-like protein 10 (GLP10); FUNCTIONS IN: manganese ion binding, nutrient reservoir activity; INVOLVED IN: biological_process unknown; LOCATED IN: cell wall, plant-type cell wall; EXPRESSED IN: 19 plant structures; EXPRESSED DURING: 10 growth stages; CONTAINS InterPro DOMAIN/s: Cupin, RmlC-type (InterPro:IPR011051), Cupin 1 (InterPro:IPR006045), RmlC-like jelly roll fold (InterPro:IPR014710),…
AT3G51920	36.7542	49.6861	67.4589	63.8248	70.2883	9.38958	10.2224	1.46239	0	3.22012	5.52832	0.0458129	-4.4481	0.00139655	0.0296148	calmodulin 9	encodes a divergent member of calmodulin, which is an EF-hand family of Ca2+-binding proteins. This gene is expressed in leaves, flowers and siliques. The gene functionally complements yeast calmodulin 1 (CAM1) but only when selected against the plasmid harboring wild-type yeast sequences. Also the protein does not form formed a complex with a basic amphiphilic helical peptide in the presence of …	calmodulin 9 (CAM9); FUNCTIONS IN: calcium ion binding; INVOLVED IN: response to salt stress, response to water deprivation, detection of calcium ion, calcium-mediated signaling, response to abscisic acid stimulus; LOCATED IN: cytosol, nucleus; EXPRESSED IN: 24 plant structures; EXPRESSED DURING: 13 growth stages; CONTAINS InterPro DOMAIN/s: EF-Hand 1, calcium-binding site (InterPro:IPR018247), E…
AT2G01950	24.4691	20.384	37.4772	62.4064	46.794	21.1326	5.57585	2.19358	0	2.14416	2.80896	0.0458212	-4.44784	0.00864049	0.126895	BRI1-like 2	Encodes a leucine rich repeat receptor kinase and associated with provascular/procambial cells. Similar to BRI, brassinosteroid receptor protein.	BRI1-like 2 (BRL2); FUNCTIONS IN: protein binding, protein serine/threonine kinase activity, transmembrane receptor protein serine/threonine kinase activity, ATP binding; INVOLVED IN: in 7 processes; LOCATED IN: cellular_component unknown; EXPRESSED IN: 22 plant structures; EXPRESSED DURING: 13 growth stages; CONTAINS InterPro DOMAIN/s: Protein kinase, ATP binding site (InterPro:IPR017441), Serin…
AT2G22140	5.21906	11.466	0	14.1833	9.97921	7.52793	0.929309	0.731193	0	0.458907	0.489474	0.0459863	-4.44265	0.326856	0.95112	essential meiotic endonuclease 1B	Forms a complex with MUS81 that functions as endonuclease in DNA recombination and repair processes.	essential meiotic endonuclease 1B (EME1B); CONTAINS InterPro DOMAIN/s: ERCC4 domain (InterPro:IPR006166); BEST Arabidopsis thaliana protein match is: essential meiotic endonuclease 1A (TAIR:AT2G21800.1); Has 542 Blast hits to 486 proteins in 142 species: Archae - 0; Bacteria - 42; Metazoa - 170; Fungi - 104; Plants - 48; Viruses - 0; Other Eukaryotes - 178 (source: NCBI BLink).
AT5G66440	9.82172	6.37001	36.4064	5.67331	18.7783	17.5461	0.929309	2.19358	0	0.865099	1.10104	0.046069	-4.44006	0.162479	0.78577			unknown protein; BEST Arabidopsis thaliana protein match is: unknown protein (TAIR:AT4G34560.1); Has 1807 Blast hits to 1807 proteins in 277 species: Archae - 0; Bacteria - 0; Metazoa - 736; Fungi - 347; Plants - 385; Viruses - 0; Other Eukaryotes - 339 (source: NCBI BLink).
AT3G27027	6.8734	8.91801	12.8493	12.0558	13.1375	2.07888	0	2.19358	0	0.609288	1.26646	0.0463777	-4.43043	0.260107	0.90242	Protein of unknown function (DUF 3339)		Protein of unknown function (DUF 3339); FUNCTIONS IN: molecular_function unknown; INVOLVED IN: biological_process unknown; LOCATED IN: endomembrane system; CONTAINS InterPro DOMAIN/s: Protein of unknown function DUF3339 (InterPro:IPR021775); BEST Arabidopsis thaliana protein match is: Protein of unknown function (DUF 3339) (TAIR:AT5G40980.1); Has 30201 Blast hits to 17322 proteins in 780 species:…
AT1G52155	4.49825	0	0	21.9841	8.59556	12.6925	0	0	1.44288	0.400944	0.833047	0.0466454	-4.42212	0.291795	0.930749			unknown protein; Has 37 Blast hits to 37 proteins in 13 species: Archae - 0; Bacteria - 0; Metazoa - 0; Fungi - 0; Plants - 35; Viruses - 0; Other Eukaryotes - 2 (source: NCBI BLink).
AT3G50040	4.49825	0	0	21.9841	8.59556	12.6925	0	0	1.44288	0.400944	0.833047	0.0466454	-4.42212	0.291795	0.930749			unknown protein; BEST Arabidopsis thaliana protein match is: unknown protein (TAIR:AT4G37440.2); Has 70 Blast hits to 70 proteins in 12 species: Archae - 0; Bacteria - 0; Metazoa - 0; Fungi - 0; Plants - 70; Viruses - 0; Other Eukaryotes - 0 (source: NCBI BLink).
AT3G59570	4.5291	21.658	0	0.709164	8.65201	12.3047	0	1.46239	0	0.406192	0.844309	0.0469477	-4.4128	0.469928	1	Ypt/Rab-GAP domain of gyp1p superfamily protein		Ypt/Rab-GAP domain of gyp1p superfamily protein; FUNCTIONS IN: RAB GTPase activator activity; INVOLVED IN: regulation of Rab GTPase activity; LOCATED IN: intracellular; CONTAINS InterPro DOMAIN/s: RabGAP/TBC (InterPro:IPR000195); BEST Arabidopsis thaliana protein match is: Ypt/Rab-GAP domain of gyp1p superfamily protein (TAIR:AT2G43490.3); Has 3852 Blast hits to 3356 proteins in 227 species: Arch…
AT4G05430	28.8203	58.6041	42.8311	40.4223	55.0505	9.87559	2.78793	5.11835	1.44288	2.59005	1.85962	0.0470486	-4.4097	0.00689486	0.107276	Carbohydrate-binding X8 domain superfamily protein		Carbohydrate-binding X8 domain superfamily protein; CONTAINS InterPro DOMAIN/s: X8 (InterPro:IPR012946); BEST Arabidopsis thaliana protein match is: Carbohydrate-binding X8 domain superfamily protein (TAIR:AT1G09460.1); Has 1391 Blast hits to 1343 proteins in 46 species: Archae - 0; Bacteria - 0; Metazoa - 0; Fungi - 8; Plants - 1374; Viruses - 0; Other Eukaryotes - 9 (source: NCBI BLink).
AT1G02460	13.4642	40.768	25.6986	0	25.715	20.6137	0	2.92477	1.44288	1.21333	1.46243	0.0471836	-4.40557	0.10079	0.634124	Pectin lyase-like superfamily protein		Pectin lyase-like superfamily protein; FUNCTIONS IN: polygalacturonase activity; INVOLVED IN: carbohydrate metabolic process; EXPRESSED IN: stem, root, stamen, seed; EXPRESSED DURING: 4 anthesis, E expanded cotyledon stage; CONTAINS InterPro DOMAIN/s: Pectin lyase fold/virulence factor (InterPro:IPR011050), Glycoside hydrolase, family 28 (InterPro:IPR000743), Pectin lyase fold (InterPro:IPR012334…
AT5G26330	4.4905	0	17.1324	4.96415	8.5748	8.81504	0	1.46239	0	0.406192	0.844309	0.0473704	-4.39987	0.415815	0.980549	Cupredoxin superfamily protein		Cupredoxin superfamily protein; FUNCTIONS IN: electron carrier activity, copper ion binding; LOCATED IN: anchored to membrane; EXPRESSED IN: 16 plant structures; EXPRESSED DURING: 10 growth stages; CONTAINS InterPro DOMAIN/s: Plastocyanin-like (InterPro:IPR003245), Cupredoxin (InterPro:IPR008972); BEST Arabidopsis thaliana protein match is: Cupredoxin superfamily protein (TAIR:AT2G31050.1); Has 1…
AT5G57110	35.338	85.3581	48.1849	40.4223	67.4688	24.0185	6.50516	3.65596	1.44288	3.2071	2.53779	0.0475346	-4.39488	0.00272156	0.0514127	autoinhibited Ca2+ -ATPase, isoform 8	Arabidopsis-autoinhibited Ca2+ -ATPase, isoform 8, contains all of the characteristic motifs of Ca2+ -transporting P-type Ca2+ -ATPases and is localized to the plasma membrane.	autoinhibited Ca2+ -ATPase, isoform 8 (ACA8); FUNCTIONS IN: protein self-association, calcium-transporting ATPase activity, calmodulin binding; INVOLVED IN: response to nematode; LOCATED IN: plasma membrane, membrane; EXPRESSED IN: 26 plant structures; EXPRESSED DURING: 13 growth stages; CONTAINS InterPro DOMAIN/s: ATPase, P-type, ATPase-associated domain (InterPro:IPR008250), ATPase, P-type, cal…
AT3G11397	55.4594	72.6181	126.352	73.7531	105.841	30.7007	0	18.2798	0	5.0774	10.5539	0.0479717	-4.38167	0.000256959	0.00762142	prenylated RAB acceptor 1.A3		prenylated RAB acceptor 1.A3 (PRA1.A3); CONTAINS InterPro DOMAIN/s: Prenylated rab acceptor PRA1 (InterPro:IPR004895); BEST Arabidopsis thaliana protein match is: Cysteine/Histidine-rich C1 domain family protein (TAIR:AT3G11402.2); Has 35333 Blast hits to 34131 proteins in 2444 species: Archae - 798; Bacteria - 22429; Metazoa - 974; Fungi - 991; Plants - 531; Viruses - 0; Other Eukaryotes - 9610 …
AT1G61065	27.3861	64.9741	53.5388	16.3108	52.2324	25.4454	5.57585	0.731193	2.88576	2.53985	2.42726	0.048626	-4.36213	0.00843363	0.124746	Protein of unknown function (DUF1218)		Protein of unknown function (DUF1218); FUNCTIONS IN: molecular_function unknown; INVOLVED IN: biological_process unknown; LOCATED IN: endomembrane system; EXPRESSED IN: 22 plant structures; EXPRESSED DURING: 13 growth stages; CONTAINS InterPro DOMAIN/s: Protein of unknown function DUF1218 (InterPro:IPR009606); BEST Arabidopsis thaliana protein match is: Protein of unknown function (DUF1218) (TAIR…
AT5G57000	27.8725	89.1801	48.1849	0	53.142	44.6383	6.50516	2.92477	0	2.60306	3.25808	0.0489832	-4.35157	0.0557877	0.456697			unknown protein; FUNCTIONS IN: molecular_function unknown; INVOLVED IN: biological_process unknown; LOCATED IN: cellular_component unknown; EXPRESSED IN: 24 plant structures; EXPRESSED DURING: 15 growth stages; BEST Arabidopsis thaliana protein match is: unknown protein (TAIR:AT1G72690.1); Has 153 Blast hits to 116 proteins in 29 species: Archae - 0; Bacteria - 6; Metazoa - 33; Fungi - 7; Plants …
AT1G77360	2.17463	0	10.7078	0	4.14617	6.18213	0	0.731193	0	0.203096	0.422154	0.048984	-4.35154	0.683406	1	Tetratricopeptide repeat (TPR)-like superfamily protein		Tetratricopeptide repeat (TPR)-like superfamily protein; CONTAINS InterPro DOMAIN/s: Pentatricopeptide repeat (InterPro:IPR002885); BEST Arabidopsis thaliana protein match is: Tetratricopeptide repeat (TPR)-like superfamily protein (TAIR:AT1G71060.1); Has 41021 Blast hits to 13124 proteins in 297 species: Archae - 2; Bacteria - 34; Metazoa - 347; Fungi - 738; Plants - 38768; Viruses - 0; Other Eu…
AT5G49320	19.5665	24.206	49.2557	22.6932	37.3052	14.9183	0	6.58074	0	1.82786	3.79939	0.0489975	-4.35115	0.0380078	0.359582	Protein of unknown function (DUF1218)		Protein of unknown function (DUF1218); CONTAINS InterPro DOMAIN/s: Protein of unknown function DUF1218 (InterPro:IPR009606); Has 1807 Blast hits to 1807 proteins in 277 species: Archae - 0; Bacteria - 0; Metazoa - 736; Fungi - 347; Plants - 385; Viruses - 0; Other Eukaryotes - 339 (source: NCBI BLink).
AT1G07790	26.1668	43.316	35.3356	49.6415	49.8412	7.16886	4.64654	2.92477	1.44288	2.49238	1.60333	0.0500065	-4.32174	0.00886466	0.12935	Histone superfamily protein	Encodes a histone 2B (H2B) protein.	HTB1; FUNCTIONS IN: DNA binding; INVOLVED IN: nucleosome assembly; LOCATED IN: chloroplast; EXPRESSED IN: 23 plant structures; EXPRESSED DURING: 13 growth stages; CONTAINS InterPro DOMAIN/s: Histone H2B (InterPro:IPR000558), Histone-fold (InterPro:IPR009072), Histone core (InterPro:IPR007125); BEST Arabidopsis thaliana protein match is: Histone superfamily protein (TAIR:AT3G45980.1); Has 3418 Bla…
AT4G32830	30.262	66.2481	7.49544	74.4622	57.6332	36.5237	0.929309	8.04312	1.44288	2.89081	3.96723	0.0501588	-4.31735	0.00533059	0.0871196	ataurora1	Encodes a member of a family of Ser/Thr kinases whose activities peak during cell division. Transcripts are abundant in tissues rich in dividing cells like roots and flowers but are low or absent in fully expanded leaves and stems. In interphase cells, the protein is predominantly nuclear. During mitosis, the protein associates with plant-specific cytoskeletal structures (preprophase band, phragm…	ataurora1 (AUR1); CONTAINS InterPro DOMAIN/s: Spindle assembly checkpoint kinase (InterPro:IPR020663), Protein kinase, ATP binding site (InterPro:IPR017441), Protein kinase, catalytic domain (InterPro:IPR000719), Serine/threonine-protein kinase domain (InterPro:IPR002290), Calcium/calmodulin-dependent protein kinase-like (InterPro:IPR020636), Serine/threonine-protein kinase-like domain (InterPro:…
AT1G62310	14.7133	0	0	71.6256	28.0049	41.353	0	5.11835	0	1.42167	2.95508	0.0507651	-4.30002	0.269872	0.914851	transcription factor jumonji (jmjC) domain-containing protein		transcription factor jumonji (jmjC) domain-containing protein; FUNCTIONS IN: sequence-specific DNA binding transcription factor activity, zinc ion binding; EXPRESSED IN: 22 plant structures; EXPRESSED DURING: 14 growth stages; CONTAINS InterPro DOMAIN/s: Transcription factor jumonji/aspartyl beta-hydroxylase (InterPro:IPR003347), Zinc finger, RING-type (InterPro:IPR001841), Transcription factor j…
AT5G23170	16.8955	71.3441	3.21233	8.50997	32.1585	37.8993	3.71724	2.19358	0	1.63253	1.86865	0.0507652	-4.30002	0.20466	0.839988	Protein kinase superfamily protein		Protein kinase superfamily protein; FUNCTIONS IN: protein serine/threonine kinase activity, protein kinase activity, kinase activity, ATP binding; INVOLVED IN: protein amino acid phosphorylation; LOCATED IN: cellular_component unknown; EXPRESSED IN: 24 plant structures; EXPRESSED DURING: 14 growth stages; CONTAINS InterPro DOMAIN/s: Protein kinase, ATP binding site (InterPro:IPR017441), Protein k…
AT2G39870	10.4457	1.274	21.4155	28.3666	19.876	14.0713	0	3.65596	0	1.01548	2.11077	0.0510907	-4.2908	0.129442	0.719275			unknown protein; BEST Arabidopsis thaliana protein match is: unknown protein (TAIR:AT3G55690.1); Has 73 Blast hits to 71 proteins in 14 species: Archae - 0; Bacteria - 0; Metazoa - 2; Fungi - 2; Plants - 69; Viruses - 0; Other Eukaryotes - 0 (source: NCBI BLink).
AT1G71380	6.73259	33.124	0	0	12.8084	19.1242	0.929309	0	1.44288	0.656755	0.731354	0.0512753	-4.28559	0.34416	0.960713	cellulase 3		cellulase 3 (CEL3); FUNCTIONS IN: hydrolase activity, hydrolyzing O-glycosyl compounds, catalytic activity; INVOLVED IN: carbohydrate metabolic process; LOCATED IN: cell wall, plasma membrane, plant-type cell wall; EXPRESSED IN: 7 plant structures; EXPRESSED DURING: L mature pollen stage, M germinated pollen stage, 4 anthesis, petal differentiation and expansion stage; CONTAINS InterPro DOMAIN/s:…
AT1G73830	4.07715	0	8.56621	11.3466	7.75335	5.91406	0	0	1.44288	0.400944	0.833047	0.0517123	-4.27335	0.36442	0.970883	BR enhanced expression 3		BR enhanced expression 3 (BEE3); FUNCTIONS IN: DNA binding, sequence-specific DNA binding transcription factor activity; INVOLVED IN: regulation of transcription; LOCATED IN: nucleus; EXPRESSED IN: 18 plant structures; EXPRESSED DURING: 10 growth stages; CONTAINS InterPro DOMAIN/s: Helix-loop-helix DNA-binding domain (InterPro:IPR001092), Helix-loop-helix DNA-binding (InterPro:IPR011598); BEST Ar…
AT5G16490	18.1738	29.302	53.5388	6.38248	34.5568	23.5812	6.50516	0	0	1.79068	3.75576	0.0518184	-4.27039	0.0447204	0.396044	ROP-interactive CRIB motif-containing protein 4	encodes a member of a novel protein family that contains contain a CRIB (for Cdc42/Rac-interactive binding) motif required for their specific interaction with GTP-bound Rop1 (plant-specific Rho GTPase). It interacts with Rop1 and is involved in pollen tube growth and function, and exocytosis in the pollen tube tip. Protein most similar to RIC2 (family subgroup V). Gene is expressed in all tissues…	ROP-interactive CRIB motif-containing protein 4 (RIC4); CONTAINS InterPro DOMAIN/s: PAK-box/P21-Rho-binding (InterPro:IPR000095); BEST Arabidopsis thaliana protein match is: ROP-interactive CRIB motif-containing protein 10 (TAIR:AT4G04900.1); Has 1807 Blast hits to 1807 proteins in 277 species: Archae - 0; Bacteria - 0; Metazoa - 736; Fungi - 347; Plants - 385; Viruses - 0; Other Eukaryotes - 339…
AT2G39370	2.04248	0	0	9.9283	3.88187	5.7321	0	0.731193	0	0.203096	0.422154	0.0523191	-4.25652	0.637148	1			unknown protein; BEST Arabidopsis thaliana protein match is: unknown protein (TAIR:AT2G37380.1); Has 184 Blast hits to 178 proteins in 53 species: Archae - 0; Bacteria - 58; Metazoa - 9; Fungi - 0; Plants - 103; Viruses - 0; Other Eukaryotes - 14 (source: NCBI BLink).
AT1G43650	2.55206	11.466	1.07078	0	4.8483	6.33347	0.929309	0	0	0.255811	0.536537	0.0527631	-4.24433	0.651486	1	nodulin MtN21 /EamA-like transporter family protein		nodulin MtN21 /EamA-like transporter family protein; LOCATED IN: endomembrane system, membrane; EXPRESSED IN: 10 plant structures; EXPRESSED DURING: 7 growth stages; CONTAINS InterPro DOMAIN/s: Protein of unknown function DUF6, transmembrane (InterPro:IPR000620); BEST Arabidopsis thaliana protein match is: nodulin MtN21 /EamA-like transporter family protein (TAIR:AT5G64700.1); Has 3287 Blast hits…
AT3G17730	15.2391	14.014	36.4064	24.1116	28.9433	11.2141	5.57585	0	0	1.53487	3.21922	0.0530301	-4.23704	0.056598	0.461117	NAC domain containing protein 57		NAC domain containing protein 57 (NAC057); FUNCTIONS IN: sequence-specific DNA binding transcription factor activity; INVOLVED IN: multicellular organismal development, regulation of transcription; CONTAINS InterPro DOMAIN/s: No apical meristem (NAM) protein (InterPro:IPR003441); BEST Arabidopsis thaliana protein match is: NAC domain containing protein 28 (TAIR:AT1G65910.1); Has 3040 Blast hits t…
AT1G03920	17.5793	43.316	14.9909	27.6574	33.3679	14.1889	6.50516	0	0	1.79068	3.75576	0.0536648	-4.21988	0.0426205	0.384771	Protein kinase family protein		Protein kinase family protein; FUNCTIONS IN: kinase activity; INVOLVED IN: protein amino acid phosphorylation; LOCATED IN: cytosol, plasma membrane; EXPRESSED IN: 23 plant structures; EXPRESSED DURING: 11 growth stages; CONTAINS InterPro DOMAIN/s: Protein kinase, ATP binding site (InterPro:IPR017441), Serine/threonine-protein kinase domain (InterPro:IPR002290), Serine/threonine-protein kinase-lik…
AT5G53390	1.96732	0	9.63699	0	3.73155	5.56392	0	0.731193	0	0.203096	0.422154	0.0544267	-4.19954	0.720134	1	O-acyltransferase (WSD1-like) family protein		O-acyltransferase (WSD1-like) family protein; CONTAINS InterPro DOMAIN/s: O-acyltransferase, WSD1, C-terminal (InterPro:IPR009721), O-acyltransferase, WSD1, N-terminal (InterPro:IPR004255); BEST Arabidopsis thaliana protein match is: O-acyltransferase (WSD1-like) family protein (TAIR:AT2G38995.2); Has 1220 Blast hits to 1207 proteins in 180 species: Archae - 4; Bacteria - 957; Metazoa - 16; Fungi…
AT2G33680	3.92879	17.836	0	1.41833	7.45139	9.91359	0	1.46239	0	0.406192	0.844309	0.0545122	-4.19728	0.532124	1	Tetratricopeptide repeat (TPR)-like superfamily protein		Tetratricopeptide repeat (TPR)-like superfamily protein; CONTAINS InterPro DOMAIN/s: Pentatricopeptide repeat (InterPro:IPR002885); BEST Arabidopsis thaliana protein match is: Pentatricopeptide repeat (PPR) superfamily protein (TAIR:AT2G13600.1); Has 49646 Blast hits to 13771 proteins in 238 species: Archae - 0; Bacteria - 6; Metazoa - 50; Fungi - 74; Plants - 48928; Viruses - 0; Other Eukaryotes…
AT1G74340	56.3469	263.718	1.07078	11.3466	106.826	148.762	13.9396	7.31193	0	5.86813	6.97261	0.0549318	-4.18622	0.31423	0.940659	dolichol phosphate-mannose biosynthesis regulatory protein-related		dolichol phosphate-mannose biosynthesis regulatory protein-related; FUNCTIONS IN: molecular_function unknown; INVOLVED IN: macromolecule biosynthetic process; LOCATED IN: integral to endoplasmic reticulum membrane, endomembrane system; EXPRESSED IN: 23 plant structures; EXPRESSED DURING: 13 growth stages; CONTAINS InterPro DOMAIN/s: Dolichol phosphate-mannose biosynthesis regulatory (InterPro:IPR…
AT3G19660	2.4473	1.274	10.7078	0	4.6388	5.84915	0.929309	0	0	0.255811	0.536537	0.055146	-4.1806	0.642215	1			unknown protein; Has 16 Blast hits to 16 proteins in 6 species: Archae - 0; Bacteria - 0; Metazoa - 0; Fungi - 0; Plants - 16; Viruses - 0; Other Eukaryotes - 0 (source: NCBI BLink).
AT3G61210	34.0576	42.042	88.8745	35.4582	64.5338	29.1259	13.0103	0	0	3.58136	7.51151	0.0554958	-4.17148	0.0040152	0.0694573	S-adenosyl-L-methionine-dependent methyltransferases superfamily protein		S-adenosyl-L-methionine-dependent methyltransferases superfamily protein; FUNCTIONS IN: methyltransferase activity; INVOLVED IN: metabolic process; LOCATED IN: cellular_component unknown; EXPRESSED IN: 20 plant structures; EXPRESSED DURING: 10 growth stages; CONTAINS InterPro DOMAIN/s: Methyltransferase type 11 (InterPro:IPR013216); BEST Arabidopsis thaliana protein match is: S-adenosyl-L-methion…
AT1G30900	44.6481	128.674	77.0959	12.765	84.5992	58.0714	14.8689	0.731193	1.44288	4.69702	7.96494	0.0555209	-4.17083	0.0147177	0.188492	VACUOLAR SORTING RECEPTOR 6		VACUOLAR SORTING RECEPTOR 6 (VSR6); FUNCTIONS IN: calcium ion binding; INVOLVED IN: protein targeting to vacuole; LOCATED IN: integral to plasma membrane, Golgi transport complex; EXPRESSED IN: 20 plant structures; EXPRESSED DURING: 10 growth stages; CONTAINS InterPro DOMAIN/s: Protease-associated PA (InterPro:IPR003137), EGF-like calcium-binding, conserved site (InterPro:IPR018097), EGF-like cal…
AT3G10680	94.8931	191.1	144.555	127.65	179.778	32.8589	29.7379	5.11835	1.44288	10.0086	15.3853	0.055672	-4.16691	1.6437e-06	0.000106056	HSP20-like chaperones superfamily protein		HSP20-like chaperones superfamily protein; CONTAINS InterPro DOMAIN/s: Heat shock protein Hsp20 (InterPro:IPR002068), HSP20-like chaperone (InterPro:IPR008978); BEST Arabidopsis thaliana protein match is: HSP20-like chaperones superfamily protein (TAIR:AT5G04890.1); Has 10151 Blast hits to 7022 proteins in 776 species: Archae - 41; Bacteria - 1142; Metazoa - 3661; Fungi - 700; Plants - 785; Virus…
AT4G16835	1.90384	0	0	9.21913	3.60459	5.32267	0	0.731193	0	0.203096	0.422154	0.0563437	-4.1496	0.664206	1	Tetratricopeptide repeat (TPR)-like superfamily protein		Tetratricopeptide repeat (TPR)-like superfamily protein; FUNCTIONS IN: binding; INVOLVED IN: biological_process unknown; LOCATED IN: cellular_component unknown; CONTAINS InterPro DOMAIN/s: Pentatricopeptide repeat (InterPro:IPR002885), Tetratricopeptide-like helical (InterPro:IPR011990); BEST Arabidopsis thaliana protein match is: Tetratricopeptide repeat (TPR)-like superfamily protein (TAIR:AT4G…
AT5G48020	41.1577	101.92	49.2557	49.6415	77.8922	30.2951	2.78793	13.1615	0	4.42316	6.9355	0.0567856	-4.13833	0.00309687	0.0569762	2-oxoglutarate (2OG) and Fe(II)-dependent oxygenase superfamily protein		2-oxoglutarate (2OG) and Fe(II)-dependent oxygenase superfamily protein; Has 30201 Blast hits to 17322 proteins in 780 species: Archae - 12; Bacteria - 1396; Metazoa - 17338; Fungi - 3422; Plants - 5037; Viruses - 0; Other Eukaryotes - 2996 (source: NCBI BLink).
AT3G27130	13.1092	0	16.0616	47.514	24.7968	24.1689	0	5.11835	0	1.42167	2.95508	0.0573329	-4.12449	0.0843147	0.576524			BEST Arabidopsis thaliana protein match is: P-loop containing nucleoside triphosphate hydrolases superfamily protein (TAIR:AT3G27120.1); Has 20 Blast hits to 20 proteins in 10 species: Archae - 0; Bacteria - 0; Metazoa - 0; Fungi - 0; Plants - 20; Viruses - 0; Other Eukaryotes - 0 (source: NCBI BLink).
AT5G66750	1.87029	1.274	4.28311	3.54582	3.53748	1.56841	0	0.731193	0	0.203096	0.422154	0.0574126	-4.12249	0.711372	1	chromatin remodeling 1	Protein is similar to SWI2/SNF2 chromatin remodeling proteins. DDM1 is appears to act as a chromatin-remodeling ATPase involved in cytosine methylation in CG and non-CG contexts. Involved in gene silencing and maintenance of DNA methylation and histone methylation. Hypomethylation of many genomic regions occurs in ddm1 mutants, and can cause several phenotypic abnormalities, but some loci, such a…	chromatin remodeling 1 (CHR1); FUNCTIONS IN: helicase activity, ATPase activity; INVOLVED IN: methylation-dependent chromatin silencing, DNA mediated transformation, transposition, RNA-mediated; LOCATED IN: nucleosome; EXPRESSED IN: 21 plant structures; EXPRESSED DURING: 14 growth stages; CONTAINS InterPro DOMAIN/s: DEAD-like helicase, N-terminal (InterPro:IPR014001), DNA/RNA helicase, C-terminal…
AT2G28560	5.55732	0	25.6986	1.41833	10.5054	14.4451	0	2.19358	0	0.609288	1.26646	0.0579978	-4.10786	0.387465	0.9759	DNA repair (Rad51) family protein	Encodes a protein of the RAD51B family involved in double stranded DNA repair. Homozygous mutant plants show increased sensitivity to mitomycin which induces DS breaks.	RAD51B; CONTAINS InterPro DOMAIN/s: DNA recombination/repair protein RecA/RadB, ATP-binding domain (InterPro:IPR020588), ATPase, AAA+ type, core (InterPro:IPR003593), DNA recombination and repair protein, RecA-like (InterPro:IPR016467), DNA recombination and repair protein Rad51, C-terminal (InterPro:IPR013632); BEST Arabidopsis thaliana protein match is: RAS associated with diabetes protein 51C …
AT3G51440	9.66734	0	27.8402	19.1474	18.2665	14.2435	0.929309	2.92477	0	1.06819	1.49442	0.0584784	-4.09595	0.168762	0.794441	Calcium-dependent phosphotriesterase superfamily protein		Calcium-dependent phosphotriesterase superfamily protein; FUNCTIONS IN: strictosidine synthase activity; INVOLVED IN: alkaloid biosynthetic process, biosynthetic process; LOCATED IN: endoplasmic reticulum; EXPRESSED IN: 19 plant structures; EXPRESSED DURING: 10 growth stages; CONTAINS InterPro DOMAIN/s: Strictosidine synthase, conserved region (InterPro:IPR018119), Strictosidine synthase (InterPr…
AT3G62150	29.6491	81.5361	54.6096	8.50997	56.0012	36.9302	0.929309	9.50551	1.44288	3.297	4.81008	0.0588738	-4.08623	0.0180588	0.216611	P-glycoprotein 21		P-glycoprotein 21 (PGP21); FUNCTIONS IN: ATPase activity, coupled to transmembrane movement of substances; INVOLVED IN: transport, transmembrane transport; LOCATED IN: plasma membrane; EXPRESSED IN: 14 plant structures; EXPRESSED DURING: 8 growth stages; CONTAINS InterPro DOMAIN/s: ATPase, AAA+ type, core (InterPro:IPR003593), ABC transporter-like (InterPro:IPR003439), ABC transporter, transmembr…
AT5G57685	2.2829	2.548	2.14155	6.38248	4.30998	2.34001	0.929309	0	0	0.255811	0.536537	0.0593532	-4.07453	0.626461	1	glutamine dumper 3	Encodes a member of the GDU (glutamine dumper) family proteins involved in amino acid export: At4g31730 (GDU1), At4g25760 (GDU2), At5g57685 (GDU3), At2g24762 (GDU4), At5g24920 (GDU5), At3g30725 (GDU6) and At5g38770 (GDU7).	glutamine dumper 3 (GDU3); FUNCTIONS IN: molecular_function unknown; INVOLVED IN: secretion by cell, response to virus, regulation of amino acid export, virus-host interaction; LOCATED IN: integral to membrane; BEST Arabidopsis thaliana protein match is: glutamine dumper 2 (TAIR:AT4G25760.1); Has 162 Blast hits to 162 proteins in 13 species: Archae - 0; Bacteria - 0; Metazoa - 0; Fungi - 0; Plant…
AT5G23100	12.6587	3.822	34.2648	23.4024	23.8957	15.4281	0	5.11835	0	1.42167	2.95508	0.0594947	-4.07109	0.113822	0.674312	Protein of unknown function, DUF617		Protein of unknown function, DUF617; CONTAINS InterPro DOMAIN/s: Protein of unknown function DUF617, plant (InterPro:IPR006460); BEST Arabidopsis thaliana protein match is: Protein of unknown function, DUF617 (TAIR:AT3G25640.1); Has 1807 Blast hits to 1807 proteins in 277 species: Archae - 0; Bacteria - 0; Metazoa - 736; Fungi - 347; Plants - 385; Viruses - 0; Other Eukaryotes - 339 (source: NCBI…
AT1G73040	17.8817	15.288	33.1941	38.2949	33.7376	12.0828	0	5.84954	1.44288	2.02571	3.04734	0.0600431	-4.05786	0.045697	0.399714	Mannose-binding lectin superfamily protein		Mannose-binding lectin superfamily protein; CONTAINS InterPro DOMAIN/s: Mannose-binding lectin (InterPro:IPR001229); BEST Arabidopsis thaliana protein match is: Mannose-binding lectin superfamily protein (TAIR:AT1G19715.2); Has 1381 Blast hits to 855 proteins in 48 species: Archae - 0; Bacteria - 13; Metazoa - 1; Fungi - 0; Plants - 1366; Viruses - 0; Other Eukaryotes - 1 (source: NCBI BLink).
AT1G21050	18.341	40.768	17.1324	31.2032	34.5982	11.8892	0.929309	6.58074	0	2.08367	3.56156	0.0602249	-4.0535	0.055714	0.456372	Protein of unknown function, DUF617		Protein of unknown function, DUF617; CONTAINS InterPro DOMAIN/s: Protein of unknown function DUF617, plant (InterPro:IPR006460); BEST Arabidopsis thaliana protein match is: Protein of unknown function, DUF617 (TAIR:AT1G76610.1); Has 257 Blast hits to 256 proteins in 14 species: Archae - 0; Bacteria - 0; Metazoa - 0; Fungi - 0; Plants - 257; Viruses - 0; Other Eukaryotes - 0 (source: NCBI BLink).
AT2G43180	15.9882	15.288	20.3448	41.8407	30.1486	14.099	0	6.58074	0	1.82786	3.79939	0.0606285	-4.04386	0.0650114	0.499473	Phosphoenolpyruvate carboxylase family protein		Phosphoenolpyruvate carboxylase family protein; FUNCTIONS IN: catalytic activity; INVOLVED IN: metabolic process; LOCATED IN: chloroplast; EXPRESSED IN: 8 plant structures; EXPRESSED DURING: LP.04 four leaves visible, 4 anthesis, petal differentiation and expansion stage; CONTAINS InterPro DOMAIN/s: Pyruvate/Phosphoenolpyruvate kinase, catalytic core (InterPro:IPR015813), Isocitrate lyase/phospho…
AT3G16920	25.2156	33.124	61.0343	28.3666	47.5326	17.6484	4.64654	4.38716	1.44288	2.89858	1.77949	0.0609808	-4.0355	0.0187581	0.222063	chitinase-like protein 2	Encodes a chitinase-like protein expressed predominantly in stems. Mutants accumulate ligning in etiolated hypocotyls.	chitinase-like protein 2 (CTL2); FUNCTIONS IN: chitinase activity; INVOLVED IN: lignin biosynthetic process; EXPRESSED IN: 19 plant structures; EXPRESSED DURING: 4 anthesis, LP.10 ten leaves visible, C globular stage, petal differentiation and expansion stage, LP.12 twelve leaves visible; CONTAINS InterPro DOMAIN/s: Glycoside hydrolase, family 19 (InterPro:IPR016283), Glycoside hydrolase, family …
AT4G26770	1.76001	0	8.56621	0	3.31693	4.94571	0	0.731193	0	0.203096	0.422154	0.06123	-4.02962	0.757936	1	Phosphatidate cytidylyltransferase family protein		Phosphatidate cytidylyltransferase family protein; FUNCTIONS IN: phosphatidate cytidylyltransferase activity; INVOLVED IN: phospholipid biosynthetic process; LOCATED IN: membrane; EXPRESSED IN: petal, leaf whorl, flower, pollen tube; EXPRESSED DURING: 4 anthesis, petal differentiation and expansion stage; CONTAINS InterPro DOMAIN/s: Phosphatidate cytidylyltransferase (InterPro:IPR000374), Phospha…
AT5G15720	3.97268	0	0	19.1474	7.48646	11.0548	0.929309	0.731193	0	0.458907	0.489474	0.0612983	-4.02801	0.412291	0.979569	GDSL-motif lipase 7	Contains lipase signature motif and GDSL domain.	GDSL-motif lipase 7 (GLIP7); FUNCTIONS IN: lipase activity, carboxylesterase activity; INVOLVED IN: lipid metabolic process; LOCATED IN: endomembrane system; EXPRESSED IN: 7 plant structures; EXPRESSED DURING: 4 anthesis, C globular stage, petal differentiation and expansion stage, E expanded cotyledon stage, D bilateral stage; CONTAINS InterPro DOMAIN/s: Lipase, GDSL (InterPro:IPR001087); BEST A…
AT1G77110	26.7589	29.302	14.9909	85.0997	50.4083	37.0437	8.36378	1.46239	1.44288	3.10944	3.99016	0.061685	-4.01894	0.0140073	0.182053	Auxin efflux carrier family protein	Rate-limiting factor in saturable efflux of auxins. PINs are directly involved of in catalyzing cellular auxin efflux.	PIN-FORMED 6 (PIN6); FUNCTIONS IN: auxin:hydrogen symporter activity, transporter activity; INVOLVED IN: auxin polar transport; LOCATED IN: plasma membrane; EXPRESSED IN: 13 plant structures; EXPRESSED DURING: 4 anthesis, F mature embryo stage, petal differentiation and expansion stage, E expanded cotyledon stage, D bilateral stage; CONTAINS InterPro DOMAIN/s: Auxin efflux carrier, subgroup (Inte…
AT5G17450	139.938	259.896	192.74	226.223	263.579	33.5783	26.0206	31.4413	1.44288	16.2968	15.9862	0.0618288	-4.01558	4.17e-08	4.0233e-06	Heavy metal transport/detoxification superfamily protein		Heavy metal transport/detoxification superfamily protein ; FUNCTIONS IN: metal ion binding; INVOLVED IN: metal ion transport; EXPRESSED IN: 14 plant structures; EXPRESSED DURING: 7 growth stages; CONTAINS InterPro DOMAIN/s: Heavy metal transport/detoxification protein (InterPro:IPR006121); BEST Arabidopsis thaliana protein match is: Heavy metal transport/detoxification superfamily protein (TAIR:A…
AT5G11300	3.45648	11.466	5.35388	0	6.50677	5.73718	0	1.46239	0	0.406192	0.844309	0.0624261	-4.00171	0.592028	1	mitotic-like cyclin 3B from Arabidopsis	mitotic-like cyclin, core cell cycle gene that is expressed only in roots (RT_PCR), portions with mitotic activity only (whole mount in situ).	mitotic-like cyclin 3B from Arabidopsis (CYC3B); FUNCTIONS IN: cyclin-dependent protein kinase regulator activity; INVOLVED IN: regulation of cell cycle; LOCATED IN: nucleus, chloroplast; EXPRESSED IN: 18 plant structures; EXPRESSED DURING: 13 growth stages; CONTAINS InterPro DOMAIN/s: Cyclin, C-terminal (InterPro:IPR004367), Cyclin (InterPro:IPR006670), G2/mitotic-specific cyclin A (InterPro:IPR…
AT1G70950	6.90602	6.37001	0	26.9482	12.9997	14.0846	0	2.92477	0	0.812384	1.68862	0.0624927	-4.00017	0.256781	0.898572	TPX2 (targeting protein for Xklp2) protein family		TPX2 (targeting protein for Xklp2) protein family; CONTAINS InterPro DOMAIN/s: Xklp2 targeting protein (InterPro:IPR009675); BEST Arabidopsis thaliana protein match is: unknown protein (TAIR:AT1G23060.1); Has 1245 Blast hits to 1139 proteins in 232 species: Archae - 0; Bacteria - 257; Metazoa - 305; Fungi - 75; Plants - 372; Viruses - 3; Other Eukaryotes - 233 (source: NCBI BLink).
AT3G23000	6.79435	16.562	0	16.3108	12.7816	9.49039	0	1.46239	1.44288	0.807135	0.838735	0.0631484	-3.98511	0.262878	0.907179	CBL-interacting protein kinase 7	Encodes a serine/threonine protein kinase with similarities to CBL-interacting protein kinases, SNF1 and SOS2.	CBL-interacting protein kinase 7 (CIPK7); FUNCTIONS IN: protein serine/threonine kinase activity, protein kinase activity, kinase activity, ATP binding; INVOLVED IN: response to fructose stimulus, response to sucrose stimulus, response to glucose stimulus; EXPRESSED IN: 26 plant structures; EXPRESSED DURING: 13 growth stages; CONTAINS InterPro DOMAIN/s: Protein kinase, ATP binding site (InterPro:…
AT1G64170	8.36844	10.192	3.21233	26.9482	15.7214	12.1989	0	3.65596	0	1.01548	2.11077	0.0645922	-3.9525	0.214471	0.847795	cation/H+ exchanger 16	member of Putative Na+/H+ antiporter family	cation/H+ exchanger 16 (CHX16); FUNCTIONS IN: monovalent cation:hydrogen antiporter activity, sodium:hydrogen antiporter activity; INVOLVED IN: cation transport; LOCATED IN: integral to membrane; EXPRESSED IN: stem, male gametophyte, hypocotyl, root, leaf; EXPRESSED DURING: LP.04 four leaves visible; CONTAINS InterPro DOMAIN/s: Cation/H+ exchanger (InterPro:IPR006153); BEST Arabidopsis thaliana p…
AT1G74110	14.9506	29.302	22.4863	20.5658	28.0785	4.59103	0	5.11835	1.44288	1.82261	2.63908	0.0649114	-3.94538	0.0914538	0.601475	cytochrome P450, family 78, subfamily A, polypeptide 10	member of CYP78A	cytochrome P450, family 78, subfamily A, polypeptide 10 (CYP78A10); FUNCTIONS IN: electron carrier activity, monooxygenase activity, iron ion binding, oxygen binding, heme binding; INVOLVED IN: oxidation reduction; LOCATED IN: cellular_component unknown; CONTAINS InterPro DOMAIN/s: Cytochrome P450 (InterPro:IPR001128), Cytochrome P450, E-class, group I (InterPro:IPR002401), Cytochrome P450, conse…
AT5G45840	198.19	305.76	446.514	207.076	372.091	120.333	38.1017	46.7963	2.88576	24.2883	23.2519	0.0652751	-3.93732	1.708e-07	1.42656e-05	Leucine-rich repeat protein kinase family protein		Leucine-rich repeat protein kinase family protein; FUNCTIONS IN: protein serine/threonine kinase activity, protein kinase activity, ATP binding; INVOLVED IN: transmembrane receptor protein tyrosine kinase signaling pathway, protein amino acid phosphorylation; LOCATED IN: endomembrane system; EXPRESSED IN: 22 plant structures; EXPRESSED DURING: 13 growth stages; CONTAINS InterPro DOMAIN/s: Protein…
AT1G46480	20.2791	66.2481	21.4155	10.6375	38.0683	29.492	0.929309	8.04312	0	2.48987	4.40003	0.0654052	-3.93445	0.0673949	0.510014	WUSCHEL related homeobox 4	Encodes a WUSCHEL-related homeobox gene family member with 65 amino acids in its homeodomain. Proteins in this family contain a sequence of eight residues (TLPLFPMH) downstream of the homeodomain called the WUS box. This protein also contains an acidic domain approximately 10 residues upstream of the WUS box. Part of the TDIF-TDR-WOX4 signaling pathway that plays a crucial role in the maintenance…	WUSCHEL related homeobox 4 (WOX4); CONTAINS InterPro DOMAIN/s: Homeobox (InterPro:IPR001356), Homeodomain-like (InterPro:IPR009057); BEST Arabidopsis thaliana protein match is: WUSCHEL related homeobox 1 (TAIR:AT3G18010.1); Has 537 Blast hits to 535 proteins in 47 species: Archae - 0; Bacteria - 0; Metazoa - 0; Fungi - 0; Plants - 537; Viruses - 0; Other Eukaryotes - 0 (source: NCBI BLink).
AT5G37660	15.3002	35.672	38.548	0	28.7199	21.4737	0.929309	5.84954	0	1.88058	3.1435	0.06548	-3.9328	0.124254	0.707777	plasmodesmata-located protein 7	Encodes a plasmodesmal protein that may be involved in the intercellular movement of molecules through the plasmodesmata. The protein has two DUF26 domains and a single transmembrane domain.	plasmodesmata-located protein 7 (PDLP7); CONTAINS InterPro DOMAIN/s: Protein of unknown function DUF26 (InterPro:IPR002902); BEST Arabidopsis thaliana protein match is: plasmodesmata-located protein 6 (TAIR:AT2G01660.1); Has 1355 Blast hits to 1281 proteins in 26 species: Archae - 0; Bacteria - 0; Metazoa - 0; Fungi - 0; Plants - 1353; Viruses - 0; Other Eukaryotes - 2 (source: NCBI BLink)., plas…
AT3G46940	15.1697	15.288	33.1941	24.8207	28.4694	8.95928	0.929309	2.92477	2.88576	1.87008	1.14099	0.0656875	-3.92824	0.0690712	0.516668	DUTP-PYROPHOSPHATASE-LIKE 1		DUTP-PYROPHOSPHATASE-LIKE 1 (DUT1); FUNCTIONS IN: hydrolase activity, dUTP diphosphatase activity; INVOLVED IN: DNA repair, 2'-deoxyribonucleotide metabolic process; LOCATED IN: cellular_component unknown; EXPRESSED IN: 22 plant structures; EXPRESSED DURING: 13 growth stages; CONTAINS InterPro DOMAIN/s: DeoxyUTP pyrophosphatase domain, subfamily 1, (InterPro:IPR008181), DeoxyUTP pyrophosphatase d…
AT2G25060	9.823	25.48	17.1324	4.96415	18.4274	10.3171	0	4.38716	0	1.21858	2.53293	0.0661283	-3.91859	0.236959	0.875662	early nodulin-like protein 14		early nodulin-like protein 14 (ENODL14); FUNCTIONS IN: electron carrier activity, copper ion binding; LOCATED IN: anchored to plasma membrane, plasma membrane, anchored to membrane; EXPRESSED IN: 20 plant structures; EXPRESSED DURING: 13 growth stages; CONTAINS InterPro DOMAIN/s: Plastocyanin-like (InterPro:IPR003245), Cupredoxin (InterPro:IPR008972); BEST Arabidopsis thaliana protein match is: e…
AT2G25790	37.9512	80.2621	57.8219	45.3865	71.1708	17.6753	4.64654	12.4303	0	4.73169	6.28077	0.0664836	-3.91086	0.00640883	0.101453	Leucine-rich receptor-like protein kinase family protein		Leucine-rich receptor-like protein kinase family protein; FUNCTIONS IN: protein serine/threonine kinase activity, kinase activity, ATP binding; INVOLVED IN: transmembrane receptor protein tyrosine kinase signaling pathway, protein amino acid phosphorylation; LOCATED IN: plasma membrane; EXPRESSED IN: 23 plant structures; EXPRESSED DURING: 15 growth stages; CONTAINS InterPro DOMAIN/s: Protein kina…
AT2G38620	3.24665	0	10.7078	4.96415	6.0871	5.35861	0	1.46239	0	0.406192	0.844309	0.0667299	-3.90552	0.562312	1	cyclin-dependent kinase B1;2	Encodes a member of a plant specific family of cyclin dependent kinases.	cyclin-dependent kinase B1;2 (CDKB1;2); CONTAINS InterPro DOMAIN/s: Protein kinase, ATP binding site (InterPro:IPR017441), Protein kinase, catalytic domain (InterPro:IPR000719), Serine/threonine-protein kinase domain (InterPro:IPR002290), Serine/threonine-protein kinase-like domain (InterPro:IPR017442), Protein kinase-like domain (InterPro:IPR011009), Serine/threonine-protein kinase, active site …
AT5G55020	16.9953	66.2481	1.07078	14.8924	31.8543	34.3427	1.85862	5.84954	0	2.13639	2.98884	0.0670676	-3.89824	0.192759	0.824448	myb domain protein 120	Encodes a putative transcription factor, member of the R2R3 factor gene family (MYB120).	myb domain protein 120 (MYB120); CONTAINS InterPro DOMAIN/s: SANT, DNA-binding (InterPro:IPR001005), Homeodomain-like (InterPro:IPR009057), Myb, DNA-binding (InterPro:IPR014778), HTH transcriptional regulator, Myb-type, DNA-binding (InterPro:IPR017930), Homeodomain-related (InterPro:IPR012287), Myb transcription factor (InterPro:IPR015495); BEST Arabidopsis thaliana protein match is: myb domain p…
AT1G10380	94.1062	214.032	107.078	133.323	176.352	55.7406	19.5155	20.4734	2.88576	11.8606	9.88931	0.0672554	-3.89421	1.00346e-05	0.000504097	Putative membrane lipoprotein		Putative membrane lipoprotein; FUNCTIONS IN: molecular_function unknown; INVOLVED IN: biological_process unknown; LOCATED IN: endomembrane system; EXPRESSED IN: 19 plant structures; EXPRESSED DURING: 10 growth stages; BEST Arabidopsis thaliana protein match is: unknown protein (TAIR:AT3G17350.1); Has 280 Blast hits to 279 proteins in 14 species: Archae - 0; Bacteria - 0; Metazoa - 0; Fungi - 0; P…
AT1G29520	19.8739	57.3301	31.0525	7.8008	37.2423	24.78	8.36378	0.731193	0	2.5054	4.6322	0.0672728	-3.89383	0.0565399	0.461041	AWPM-19-like family protein		AWPM-19-like family protein; FUNCTIONS IN: molecular_function unknown; INVOLVED IN: biological_process unknown; LOCATED IN: endomembrane system, membrane; EXPRESSED IN: 22 plant structures; EXPRESSED DURING: 13 growth stages; CONTAINS InterPro DOMAIN/s: AWPM-19-like (InterPro:IPR008390); BEST Arabidopsis thaliana protein match is: AWPM-19-like family protein (TAIR:AT5G46530.1); Has 177 Blast hits…
AT5G11100	12.8366	26.754	18.2032	17.0199	24.0484	5.31145	0	5.84954	0	1.62477	3.37724	0.0675625	-3.88763	0.144286	0.752815	Calcium-dependent lipid-binding (CaLB domain) family protein		SYTD; FUNCTIONS IN: molecular_function unknown; INVOLVED IN: biological_process unknown; LOCATED IN: endomembrane system; EXPRESSED IN: 18 plant structures; EXPRESSED DURING: 4 anthesis, C globular stage, petal differentiation and expansion stage, E expanded cotyledon stage, D bilateral stage; CONTAINS InterPro DOMAIN/s: C2 membrane targeting protein (InterPro:IPR018029), C2 calcium/lipid-binding…
AT2G30080	5.21715	1.274	7.49544	16.3108	9.7723	7.55558	0.929309	1.46239	0	0.662003	0.740085	0.0677428	-3.88379	0.361235	0.969545	ZIP metal ion transporter family	member of Fe(II) transporter isolog family. Gene expression is not regulated by iron, copper, or zinc deficiency or excess.	ZIP6; FUNCTIONS IN: cation transmembrane transporter activity, metal ion transmembrane transporter activity; INVOLVED IN: cation transport, response to nematode; LOCATED IN: integral to membrane, membrane; EXPRESSED IN: 19 plant structures; EXPRESSED DURING: 7 growth stages; CONTAINS InterPro DOMAIN/s: Zinc/iron permease, fungal/plant (InterPro:IPR004698), Zinc/iron permease (InterPro:IPR003689);…
AT1G20700	15.9864	42.042	33.1941	2.12749	29.9418	20.9626	0	7.31193	0	2.03096	4.22154	0.0678303	-3.88193	0.122535	0.704381	WUSCHEL related homeobox 14	Encodes a WUSCHEL-related homeobox gene family member with 65 amino acids in its homeodomain. Proteins in this family contain a sequence of eight residues (TLPLFPMH) downstream of the homeodomain called the WUS box. Functions in the shoot meristem organizing center to maintain the stem cells in an undifferentiated state.	WUSCHEL related homeobox 14 (WOX14); CONTAINS InterPro DOMAIN/s: Homeobox (InterPro:IPR001356), Homeodomain-like (InterPro:IPR009057), Homeodomain-related (InterPro:IPR012287); BEST Arabidopsis thaliana protein match is: WUSCHEL related homeobox 10 (TAIR:AT1G20710.1); Has 657 Blast hits to 657 proteins in 86 species: Archae - 0; Bacteria - 0; Metazoa - 109; Fungi - 12; Plants - 530; Viruses - 0; …
AT3G48770	56.3953	155.428	4.28311	112.048	105.569	77.8245	13.0103	8.77432	4.32864	7.22134	4.34126	0.0684039	-3.86978	0.0222254	0.251862	DNA binding;ATP binding		DNA binding;ATP binding; FUNCTIONS IN: DNA binding, ATP binding; INVOLVED IN: biological_process unknown; LOCATED IN: chloroplast; EXPRESSED IN: 6 plant structures; EXPRESSED DURING: 4 anthesis, F mature embryo stage, petal differentiation and expansion stage, E expanded cotyledon stage, D bilateral stage; CONTAINS InterPro DOMAIN/s: Zinc finger, BED-type predicted (InterPro:IPR003656), ATPase-li…
AT5G60890	10.7104	0	48.1849	3.54582	20.0441	26.8546	2.78793	2.19358	0	1.37672	1.46842	0.0686845	-3.86387	0.300577	0.937621	myb domain protein 34	Myb-like transcription factor that modulates expression of ASA1, a key point of control in the tryptophan pathway; mutant has deregulated expression of ASA1 in dominant allele. Loss of function allele suggests ATR1 also functions at a control point for regulating indole glucosinolate homeostasis.	myb domain protein 34 (MYB34); FUNCTIONS IN: DNA binding, transcription activator activity, kinase activity, sequence-specific DNA binding transcription factor activity; INVOLVED IN: tryptophan biosynthetic process, response to jasmonic acid stimulus, defense response to insect, cellular response to sulfur starvation, indole glucosinolate biosynthetic process; LOCATED IN: nucleus; EXPRESSED IN: 6…
AT3G56250	1.57944	7.64401	0	0	2.95579	4.41327	0	0.731193	0	0.203096	0.422154	0.0687112	-3.86331	0.817664	1			unknown protein; Has 109 Blast hits to 83 proteins in 41 species: Archae - 0; Bacteria - 6; Metazoa - 18; Fungi - 20; Plants - 21; Viruses - 0; Other Eukaryotes - 44 (source: NCBI BLink).
AT1G27440	15.4938	7.64401	21.4155	45.3865	28.9938	19.0996	6.50516	0.731193	0	1.99377	3.56348	0.0687656	-3.86217	0.0599506	0.475068	Exostosin family protein		GUT2; FUNCTIONS IN: glucuronoxylan glucuronosyltransferase activity, catalytic activity; INVOLVED IN: secondary cell wall biogenesis, glucuronoxylan biosynthetic process; LOCATED IN: endomembrane system, membrane; EXPRESSED IN: 25 plant structures; EXPRESSED DURING: 14 growth stages; CONTAINS InterPro DOMAIN/s: Exostosin-like (InterPro:IPR004263); BEST Arabidopsis thaliana protein match is: Exost…
AT5G06850	184.404	234.416	344.79	309.196	345.043	56.3342	18.5862	57.033	10.1002	23.7643	25.0096	0.0688734	-3.85991	1.4e-09	1.997e-07	C2 calcium/lipid-binding plant phosphoribosyltransferase family protein		C2 calcium/lipid-binding plant phosphoribosyltransferase family protein; FUNCTIONS IN: molecular_function unknown; INVOLVED IN: tryptophan biosynthetic process; LOCATED IN: cellular_component unknown; EXPRESSED IN: 8 plant structures; EXPRESSED DURING: LP.04 four leaves visible, 4 anthesis, petal differentiation and expansion stage; CONTAINS InterPro DOMAIN/s: C2 membrane targeting protein (Inter…
AT1G05310	5.50325	19.11	7.49544	0	10.2918	9.62872	1.85862	0.731193	0	0.714718	0.936322	0.0694455	-3.84797	0.432018	0.987874	Pectin lyase-like superfamily protein		Pectin lyase-like superfamily protein; FUNCTIONS IN: pectinesterase activity; INVOLVED IN: cell wall modification; LOCATED IN: endomembrane system, cell wall, plant-type cell wall; EXPRESSED IN: 12 plant structures; EXPRESSED DURING: 6 growth stages; CONTAINS InterPro DOMAIN/s: Pectinesterase, active site (InterPro:IPR018040), Pectin lyase fold/virulence factor (InterPro:IPR011050), Pectinesteras…
AT1G36060	11.755	38.22	4.28311	14.1833	21.9829	17.4523	1.85862	3.65596	0	1.5271	1.82807	0.0694676	-3.84752	0.170821	0.797835	Integrase-type DNA-binding superfamily protein	encodes a member of the DREB subfamily A-6 of ERF/AP2 transcription factor family. The protein contains one AP2 domain. There are 8 members in this subfamily including RAP2.4.	Integrase-type DNA-binding superfamily protein; FUNCTIONS IN: DNA binding, sequence-specific DNA binding transcription factor activity; INVOLVED IN: regulation of transcription, DNA-dependent; LOCATED IN: nucleus; EXPRESSED IN: root, flower; EXPRESSED DURING: petal differentiation and expansion stage; CONTAINS InterPro DOMAIN/s: DNA-binding, integrase-type (InterPro:IPR016177), Pathogenesis-relat…
AT4G00880	9.77394	22.932	14.9909	9.21913	18.2766	6.88499	0.929309	3.65596	0	1.27129	1.90019	0.0695584	-3.84563	0.226869	0.865746	SAUR-like auxin-responsive protein family		SAUR-like auxin-responsive protein family ; CONTAINS InterPro DOMAIN/s: Auxin responsive SAUR protein (InterPro:IPR003676); BEST Arabidopsis thaliana protein match is: SAUR-like auxin-responsive protein family (TAIR:AT2G46690.1); Has 1421 Blast hits to 1407 proteins in 27 species: Archae - 0; Bacteria - 0; Metazoa - 0; Fungi - 0; Plants - 1420; Viruses - 0; Other Eukaryotes - 1 (source: NCBI BLin…
AT3G62810	7.78149	34.398	1.07078	2.12749	14.5475	18.9438	0	3.65596	0	1.01548	2.11077	0.0698044	-3.84054	0.354588	0.965816	complex 1 family protein / LVR family protein		complex 1 family protein / LVR family protein; Has 30201 Blast hits to 17322 proteins in 780 species: Archae - 12; Bacteria - 1396; Metazoa - 17338; Fungi - 3422; Plants - 5037; Viruses - 0; Other Eukaryotes - 2996 (source: NCBI BLink).
AT3G42670	78.5446	117.208	161.687	99.283	146.748	32.1299	21.3741	13.1615	2.88576	10.3413	9.26334	0.0704697	-3.82685	5.18633e-05	0.00203478	chromatin remodeling 38	Encodes a nuclear localized SNF domain containing protein involved in RNA silencing. Mutants were identified in a screen for defects in the spread of RNA silencing. CLSY1 may affect production of dsRNA from the locus to be silenced.	chromatin remodeling 38 (CHR38); FUNCTIONS IN: helicase activity, DNA binding, ATP binding, nucleic acid binding; INVOLVED IN: gene silencing by RNA; LOCATED IN: nucleolus; EXPRESSED IN: 13 plant structures; EXPRESSED DURING: 6 growth stages; CONTAINS InterPro DOMAIN/s: DEAD-like helicase, N-terminal (InterPro:IPR014001), DNA/RNA helicase, C-terminal (InterPro:IPR001650), Helicase, superfamily 1/…
AT1G47670	37.4042	25.48	115.644	39.004	69.8814	48.6246	0.929309	16.8174	0	4.92702	9.45271	0.0705054	-3.82612	0.0266584	0.281558	Transmembrane amino acid transporter family protein		Transmembrane amino acid transporter family protein; FUNCTIONS IN: amino acid transmembrane transporter activity; INVOLVED IN: amino acid transport; LOCATED IN: plasma membrane, membrane; EXPRESSED IN: 20 plant structures; EXPRESSED DURING: 13 growth stages; CONTAINS InterPro DOMAIN/s: Amino acid transporter, transmembrane (InterPro:IPR013057); BEST Arabidopsis thaliana protein match is: LYS/HIS …
AT3G03200	53.5479	80.2621	146.696	31.2032	100.038	57.964	24.162	1.46239	0	7.05729	13.5475	0.0705457	-3.8253	0.00523818	0.0859187	NAC domain containing protein 45		NAC domain containing protein 45 (NAC045); FUNCTIONS IN: sequence-specific DNA binding transcription factor activity; INVOLVED IN: multicellular organismal development, regulation of transcription; LOCATED IN: cellular_component unknown; EXPRESSED IN: root, stamen; EXPRESSED DURING: petal differentiation and expansion stage; CONTAINS InterPro DOMAIN/s: No apical meristem (NAM) protein (InterPro:I…
AT1G77400	3.06737	7.64401	0	7.09164	5.72855	4.26277	0	1.46239	0	0.406192	0.844309	0.0709065	-3.81794	0.588136	1			CONTAINS InterPro DOMAIN/s: Protein of unknown function DUF688 (InterPro:IPR007789); BEST Arabidopsis thaliana protein match is: hydroxyproline-rich glycoprotein family protein (TAIR:AT1G21695.1); Has 328 Blast hits to 314 proteins in 61 species: Archae - 0; Bacteria - 12; Metazoa - 130; Fungi - 28; Plants - 92; Viruses - 10; Other Eukaryotes - 56 (source: NCBI BLink).
AT3G63110	62.3063	85.3581	107.078	107.084	116.337	12.5416	24.162	5.84954	0	8.27586	12.6053	0.0711371	-3.81325	0.000224788	0.00683094	isopentenyltransferase 3	Encodes cytokinin synthase involved in cytokinin biosynthesis. IPT3 subcellular localization is modulated by farnesylation- when farnesylated it is localized to the nucleus, otherwise to the chloroplast.	isopentenyltransferase 3 (IPT3); CONTAINS InterPro DOMAIN/s: tRNA isopentenyltransferase (InterPro:IPR002627); BEST Arabidopsis thaliana protein match is: isopentenyltransferase 5 (TAIR:AT5G19040.1); Has 30201 Blast hits to 17322 proteins in 780 species: Archae - 12; Bacteria - 1396; Metazoa - 17338; Fungi - 3422; Plants - 5037; Viruses - 0; Other Eukaryotes - 2996 (source: NCBI BLink).
AT3G27200	47.3752	75.1661	101.724	51.0598	88.4177	25.3419	8.36378	5.84954	8.65728	6.33273	1.54331	0.0716229	-3.80344	0.00123568	0.0271332	Cupredoxin superfamily protein		Cupredoxin superfamily protein; FUNCTIONS IN: electron carrier activity, copper ion binding; LOCATED IN: anchored to membrane; EXPRESSED IN: 22 plant structures; EXPRESSED DURING: 12 growth stages; CONTAINS InterPro DOMAIN/s: Plastocyanin-like (InterPro:IPR003245), Cupredoxin (InterPro:IPR008972); BEST Arabidopsis thaliana protein match is: uclacyanin 1 (TAIR:AT2G32300.1); Has 1603 Blast hits to …
AT3G57010	69.5716	207.662	77.0959	50.3506	129.838	84.1722	6.50516	27.0541	0	9.30523	14.1215	0.071668	-3.80253	0.020848	0.239919	Calcium-dependent phosphotriesterase superfamily protein		Calcium-dependent phosphotriesterase superfamily protein; FUNCTIONS IN: strictosidine synthase activity; INVOLVED IN: alkaloid biosynthetic process, biosynthetic process; LOCATED IN: endoplasmic reticulum; EXPRESSED IN: 9 plant structures; EXPRESSED DURING: 4 anthesis, petal differentiation and expansion stage; CONTAINS InterPro DOMAIN/s: Strictosidine synthase (InterPro:IPR004141), Strictosidine…
AT5G37180	153.929	191.1	300.888	247.498	287.171	54.9009	64.1223	8.04312	2.88576	20.6869	33.9642	0.0720368	-3.79512	1.29e-08	1.5185e-06	sucrose synthase 5	Encodes a protein with sucrose synthase activity (SUS5).	sucrose synthase 5 (SUS5); CONTAINS InterPro DOMAIN/s: Sucrose synthase, plant/cyanobacteria (InterPro:IPR012820), Sucrose synthase (InterPro:IPR000368), Glycosyl transferase, group 1 (InterPro:IPR001296); BEST Arabidopsis thaliana protein match is: sucrose synthase 6 (TAIR:AT1G73370.1); Has 35333 Blast hits to 34131 proteins in 2444 species: Archae - 798; Bacteria - 22429; Metazoa - 974; Fungi -…
AT5G08350	6.02869	5.09601	11.7785	12.0558	11.245	3.94064	0	2.92477	0	0.812384	1.68862	0.0722439	-3.79098	0.35916	0.967856	GRAM domain-containing protein / ABA-responsive protein-related		GRAM domain-containing protein / ABA-responsive protein-related; CONTAINS InterPro DOMAIN/s: GRAM (InterPro:IPR004182); BEST Arabidopsis thaliana protein match is: GRAM domain-containing protein / ABA-responsive protein-related (TAIR:AT5G23370.1); Has 358 Blast hits to 358 proteins in 24 species: Archae - 0; Bacteria - 0; Metazoa - 0; Fungi - 0; Plants - 358; Viruses - 0; Other Eukaryotes - 0 (so…
AT4G11950	1.50273	5.09601	0	2.12749	2.80235	2.55954	0	0.731193	0	0.203096	0.422154	0.0724733	-3.78641	0.800907	1	Protein of unknown function (DUF1191)		Protein of unknown function (DUF1191); FUNCTIONS IN: molecular_function unknown; INVOLVED IN: biological_process unknown; LOCATED IN: endomembrane system; EXPRESSED IN: shoot apex; CONTAINS InterPro DOMAIN/s: Protein of unknown function DUF1191 (InterPro:IPR010605); BEST Arabidopsis thaliana protein match is: Protein of unknown function (DUF1191) (TAIR:AT4G22900.1); Has 121 Blast hits to 121 prot…
AT4G37250	14.9927	43.316	20.3448	8.50997	27.9545	17.6975	0	7.31193	0	2.03096	4.22154	0.0726523	-3.78285	0.139254	0.742288	Leucine-rich repeat protein kinase family protein		Leucine-rich repeat protein kinase family protein; FUNCTIONS IN: protein serine/threonine kinase activity, kinase activity, ATP binding; INVOLVED IN: transmembrane receptor protein tyrosine kinase signaling pathway, protein amino acid phosphorylation; LOCATED IN: endomembrane system; EXPRESSED IN: 22 plant structures; EXPRESSED DURING: 13 growth stages; CONTAINS InterPro DOMAIN/s: Protein kinase,…
AT1G07640	54.4684	76.4401	122.069	63.1156	101.502	30.9164	13.0103	12.4303	1.44288	7.43493	6.51748	0.0732493	-3.77104	0.00101403	0.0232018	Dof-type zinc finger DNA-binding family protein	A member of the DOF transcription factors. Prominently expressed in the phloem of leaves and other organs. Expression is induced by wounding, MeJA and insect feeding. Upregulates glucosinolate biosynthesis.	OBP2; CONTAINS InterPro DOMAIN/s: Zinc finger, Dof-type (InterPro:IPR003851); BEST Arabidopsis thaliana protein match is: Dof-type zinc finger DNA-binding family protein (TAIR:AT2G28810.2); Has 1592 Blast hits to 1530 proteins in 87 species: Archae - 0; Bacteria - 4; Metazoa - 20; Fungi - 15; Plants - 1085; Viruses - 0; Other Eukaryotes - 468 (source: NCBI BLink)., OBP2; CONTAINS InterPro DOMAIN/…
AT5G45660	27.4906	93.0021	0	39.004	51.2123	46.7021	5.57585	8.04312	0	3.76892	4.12046	0.0735941	-3.76427	0.101983	0.635715			unknown protein; FUNCTIONS IN: molecular_function unknown; INVOLVED IN: biological_process unknown; LOCATED IN: endomembrane system; Has 35333 Blast hits to 34131 proteins in 2444 species: Archae - 798; Bacteria - 22429; Metazoa - 974; Fungi - 991; Plants - 531; Viruses - 0; Other Eukaryotes - 9610 (source: NCBI BLink).
AT3G43660	85.2024	194.922	91.016	122.685	158.584	53.2566	22.3034	19.011	1.44288	11.8209	11.2149	0.0745404	-3.74583	4.681e-05	0.00189101	Vacuolar iron transporter (VIT) family protein		Vacuolar iron transporter (VIT) family protein; CONTAINS InterPro DOMAIN/s: Protein of unknown function DUF125, transmembrane (InterPro:IPR008217); BEST Arabidopsis thaliana protein match is: Vacuolar iron transporter (VIT) family protein (TAIR:AT3G43630.1); Has 1844 Blast hits to 1835 proteins in 644 species: Archae - 71; Bacteria - 1261; Metazoa - 0; Fungi - 84; Plants - 213; Viruses - 0; Other…
AT3G53100	41.3998	64.9741	69.6005	63.8248	77.0292	3.05733	15.7982	5.11835	0	5.77046	8.06063	0.0749127	-3.73865	0.00362225	0.0639602	GDSL-like Lipase/Acylhydrolase superfamily protein		GDSL-like Lipase/Acylhydrolase superfamily protein; FUNCTIONS IN: hydrolase activity, acting on ester bonds, carboxylesterase activity; INVOLVED IN: lipid metabolic process; LOCATED IN: endomembrane system; EXPRESSED IN: 21 plant structures; EXPRESSED DURING: 13 growth stages; CONTAINS InterPro DOMAIN/s: Lipase, GDSL (InterPro:IPR001087); BEST Arabidopsis thaliana protein match is: GDSL-like Lipa…
AT3G48740	60.4005	26.754	235.571	27.6574	112.375	120.301	23.2327	7.31193	0	8.42624	11.8792	0.0749834	-3.73728	0.163006	0.78577	Nodulin MtN3 family protein		Nodulin MtN3 family protein; INVOLVED IN: biological_process unknown; LOCATED IN: endomembrane system, integral to membrane, membrane; EXPRESSED IN: 22 plant structures; EXPRESSED DURING: 13 growth stages; CONTAINS InterPro DOMAIN/s: MtN3/saliva-related transmembrane protein, conserved region (InterPro:IPR018169), RAG1-activating protein 1 homologue (InterPro:IPR018179), RAG1-activating protein-1…
AT1G13710	8.35623	5.09601	10.7078	24.1116	15.5441	9.77024	2.78793	0	1.44288	1.16838	1.39425	0.0751654	-3.73379	0.191719	0.823594	cytochrome P450, family 78, subfamily A, polypeptide 5	Encodes the cytochrome P450 CYP78A5 monooxygenase. Contributes to the generation of a growth-stimulating signal distinct from the classical phytohormones that prevents proliferation arrest, promoting organ growth.	cytochrome P450, family 78, subfamily A, polypeptide 5 (CYP78A5); FUNCTIONS IN: electron carrier activity, monooxygenase activity, iron ion binding, oxygen binding, heme binding; INVOLVED IN: in 7 processes; LOCATED IN: endoplasmic reticulum; EXPRESSED IN: 10 plant structures; EXPRESSED DURING: F mature embryo stage, petal differentiation and expansion stage, E expanded cotyledon stage, D bilater…
AT4G01600	17.8323	12.74	40.6895	31.9124	33.1592	14.2933	8.36378	0.731193	0	2.5054	4.6322	0.0755567	-3.7263	0.0573724	0.463977	GRAM domain family protein		GRAM domain family protein; CONTAINS InterPro DOMAIN/s: GRAM (InterPro:IPR004182); BEST Arabidopsis thaliana protein match is: FH interacting protein 1 (TAIR:AT1G28200.1); Has 358 Blast hits to 358 proteins in 24 species: Archae - 0; Bacteria - 0; Metazoa - 0; Fungi - 0; Plants - 358; Viruses - 0; Other Eukaryotes - 0 (source: NCBI BLink)., GRAM domain family protein; CONTAINS InterPro DOMAIN/s: …
AT2G32210	22.1675	70.0701	12.8493	23.4024	41.2203	30.4507	8.36378	2.92477	0	3.11469	4.24441	0.075562	-3.7262	0.0479347	0.413813			unknown protein; BEST Arabidopsis thaliana protein match is: unknown protein (TAIR:AT2G32190.1); Has 214 Blast hits to 214 proteins in 21 species: Archae - 0; Bacteria - 0; Metazoa - 1; Fungi - 10; Plants - 203; Viruses - 0; Other Eukaryotes - 0 (source: NCBI BLink).
AT4G18750	4.33598	16.562	4.28311	0	8.06268	8.59668	0	2.19358	0	0.609288	1.26646	0.0755689	-3.72606	0.554651	1	Pentatricopeptide repeat (PPR) superfamily protein	Encodes a pentatricopeptide (PPR) protein involved in leaf and root development. dot4 mutants have an aberrant midgap venation pattern in juvenile leaves and cotyledons.	DEFECTIVELY ORGANIZED TRIBUTARIES 4 (DOT4); INVOLVED IN: cotyledon vascular tissue pattern formation, phloem or xylem histogenesis, leaf vascular tissue pattern formation, leaf development; LOCATED IN: chloroplast; EXPRESSED IN: 19 plant structures; EXPRESSED DURING: 11 growth stages; CONTAINS InterPro DOMAIN/s: Pentatricopeptide repeat (InterPro:IPR002885); BEST Arabidopsis thaliana protein matc…
AT1G58370	75.5918	145.236	145.626	71.6256	140.553	42.612	33.4551	5.11835	0	10.6309	18.0204	0.0756362	-3.72478	0.000124585	0.0041879	glycosyl hydrolase family 10 protein / carbohydrate-binding domain-containing protein	Encodes a protein with xylanase activity.	RXF12; FUNCTIONS IN: endo-1,4-beta-xylanase activity, hydrolase activity, hydrolyzing O-glycosyl compounds; INVOLVED IN: carbohydrate metabolic process; LOCATED IN: cell wall; EXPRESSED IN: 24 plant structures; EXPRESSED DURING: 10 growth stages; CONTAINS InterPro DOMAIN/s: Glycoside hydrolase, family 10 (InterPro:IPR001000), Carbohydrate-binding, CenC-like (InterPro:IPR003305), Glycoside hydrola…
AT1G44130	11.8734	30.576	10.7078	15.6016	22.0694	10.3516	0.929309	5.11835	0	1.67748	2.7267	0.0760094	-3.71768	0.180627	0.80954	Eukaryotic aspartyl protease family protein		Eukaryotic aspartyl protease family protein; FUNCTIONS IN: aspartic-type endopeptidase activity; INVOLVED IN: proteolysis; LOCATED IN: plant-type cell wall; EXPRESSED IN: stem, embryo, pedicel, stamen; EXPRESSED DURING: 4 anthesis, C globular stage, petal differentiation and expansion stage; CONTAINS InterPro DOMAIN/s: Peptidase aspartic (InterPro:IPR021109), Peptidase aspartic, catalytic (InterP…
AT1G30860	2.8333	0	2.14155	11.3466	5.26565	6.02862	0	0	1.44288	0.400944	0.833047	0.0761432	-3.71514	0.515335	1	RING/U-box superfamily protein		RING/U-box superfamily protein; FUNCTIONS IN: zinc ion binding; EXPRESSED IN: stem, stamen, pollen tube; EXPRESSED DURING: 4 anthesis; CONTAINS InterPro DOMAIN/s: Zinc finger, RING-type (InterPro:IPR001841); BEST Arabidopsis thaliana protein match is: RING/U-box superfamily protein (TAIR:AT2G34920.1); Has 4912 Blast hits to 4241 proteins in 362 species: Archae - 9; Bacteria - 172; Metazoa - 2090;…
AT2G33530	4.29159	1.274	4.28311	14.8924	7.9739	7.15396	0	2.19358	0	0.609288	1.26646	0.0764103	-3.71009	0.450823	0.995037	serine carboxypeptidase-like 46		serine carboxypeptidase-like 46 (scpl46); FUNCTIONS IN: serine-type carboxypeptidase activity; INVOLVED IN: proteolysis; LOCATED IN: plant-type cell wall; EXPRESSED IN: 21 plant structures; EXPRESSED DURING: 13 growth stages; CONTAINS InterPro DOMAIN/s: Peptidase S10, serine carboxypeptidase (InterPro:IPR001563), Peptidase S10, serine carboxypeptidase, active site (InterPro:IPR018202); BEST Arabi…
AT4G39830	10.4328	0	21.4155	28.3666	19.3834	14.7851	4.64654	0.731193	0	1.48215	2.4985	0.0764651	-3.70905	0.152021	0.767094	Cupredoxin superfamily protein		Cupredoxin superfamily protein; FUNCTIONS IN: oxidoreductase activity, L-ascorbate oxidase activity, copper ion binding; INVOLVED IN: oxidation reduction; LOCATED IN: endomembrane system, extracellular region; EXPRESSED IN: 19 plant structures; EXPRESSED DURING: 12 growth stages; CONTAINS InterPro DOMAIN/s: Multicopper oxidase, type 3 (InterPro:IPR011707), Multicopper oxidase, type 2 (InterPro:IP…
AT5G20940	4.24737	0	9.63699	10.6375	7.89069	5.87407	0	0.731193	1.44288	0.60404	0.721462	0.0765509	-3.70744	0.420673	0.982678	Glycosyl hydrolase family protein		Glycosyl hydrolase family protein; FUNCTIONS IN: hydrolase activity, hydrolyzing O-glycosyl compounds; INVOLVED IN: carbohydrate metabolic process; LOCATED IN: endomembrane system; EXPRESSED IN: 10 plant structures; EXPRESSED DURING: 4 anthesis, petal differentiation and expansion stage; CONTAINS InterPro DOMAIN/s: Glycoside hydrolase, family 3, N-terminal (InterPro:IPR001764), Glycoside hydrolas…
AT5G22860	113.551	231.868	184.174	127.65	210.883	52.1717	35.3137	23.3982	0	16.2199	17.9653	0.0769143	-3.7006	5.018e-06	0.000279393	Serine carboxypeptidase S28 family protein		Serine carboxypeptidase S28 family protein; FUNCTIONS IN: serine-type peptidase activity, peptidase activity; INVOLVED IN: proteolysis; LOCATED IN: endomembrane system; EXPRESSED IN: 22 plant structures; EXPRESSED DURING: 13 growth stages; CONTAINS InterPro DOMAIN/s: Peptidase S28 (InterPro:IPR008758); BEST Arabidopsis thaliana protein match is: alpha/beta-Hydrolases superfamily protein (TAIR:AT2…
AT5G48890	13.5759	45.864	8.56621	10.6375	25.2108	20.9616	5.57585	1.46239	0	1.94106	2.89106	0.0769931	-3.69913	0.144613	0.752815	C2H2-like zinc finger protein		C2H2-like zinc finger protein; FUNCTIONS IN: sequence-specific DNA binding transcription factor activity; INVOLVED IN: regulation of transcription; LOCATED IN: intracellular; CONTAINS InterPro DOMAIN/s: Zinc finger, C2H2-like (InterPro:IPR015880), Zinc finger, C2H2-type (InterPro:IPR007087); BEST Arabidopsis thaliana protein match is: C2H2 and C2HC zinc fingers superfamily protein (TAIR:AT5G14010…
AT1G56210	21.2748	62.4261	20.3448	19.1474	39.5031	24.6486	0	10.9679	0	3.04644	6.33232	0.0771189	-3.69677	0.0718085	0.530153	Heavy metal transport/detoxification superfamily protein		Heavy metal transport/detoxification superfamily protein ; FUNCTIONS IN: metal ion binding; INVOLVED IN: metal ion transport; LOCATED IN: cellular_component unknown; EXPRESSED IN: 22 plant structures; EXPRESSED DURING: 11 growth stages; CONTAINS InterPro DOMAIN/s: Heavy metal transport/detoxification protein (InterPro:IPR006121); BEST Arabidopsis thaliana protein match is: Heavy metal transport/d…
AT1G73590	15.2771	0	46.0434	26.9482	28.365	23.133	2.78793	5.11835	0	2.18911	2.56258	0.0771762	-3.6957	0.0950579	0.612746	Auxin efflux carrier family protein	Encodes an auxin efflux carrier involved in shoot and root development. It is involved in the maintenance of embryonic auxin gradients. Loss of function severely affects organ initiation, pin1 mutants are characterised by an inflorescence meristem that does not initiate any flowers, resulting in the formation of a naked inflorescence stem. PIN1 is involved in the determination of leaf shape by ac…	PIN-FORMED 1 (PIN1); FUNCTIONS IN: transporter activity; INVOLVED IN: in 14 processes; LOCATED IN: apical part of cell, plasma membrane, membrane, basal plasma membrane, cytoplasm; EXPRESSED IN: 25 plant structures; EXPRESSED DURING: 13 growth stages; CONTAINS InterPro DOMAIN/s: Auxin efflux carrier, subgroup (InterPro:IPR014024), Auxin efflux carrier (InterPro:IPR004776); BEST Arabidopsis thalia…
AT5G02460	14.2359	29.302	13.9201	24.8207	26.4252	7.91107	7.43447	0	0	2.04649	4.29229	0.0774446	-3.69069	0.10285	0.639071	Dof-type zinc finger DNA-binding family protein		Dof-type zinc finger DNA-binding family protein; CONTAINS InterPro DOMAIN/s: Zinc finger, Dof-type (InterPro:IPR003851); BEST Arabidopsis thaliana protein match is: DNA binding with one finger 2.4 (TAIR:AT2G37590.1); Has 1212 Blast hits to 1182 proteins in 84 species: Archae - 0; Bacteria - 4; Metazoa - 69; Fungi - 10; Plants - 1097; Viruses - 0; Other Eukaryotes - 32 (source: NCBI BLink).
AT1G24650	20.1045	0	94.2283	2.12749	37.3181	53.7991	0.929309	8.04312	1.44288	2.89081	3.96723	0.077464	-3.69033	0.365892	0.971781	Leucine-rich repeat protein kinase family protein		Leucine-rich repeat protein kinase family protein; FUNCTIONS IN: protein serine/threonine kinase activity, protein kinase activity, ATP binding; INVOLVED IN: protein amino acid phosphorylation; LOCATED IN: endomembrane system; EXPRESSED IN: sperm cell; CONTAINS InterPro DOMAIN/s: Protein kinase, ATP binding site (InterPro:IPR017441), Protein kinase, catalytic domain (InterPro:IPR000719), Leucine-…
AT2G26930	9.82189	47.138	0	0	18.2274	27.2152	0	3.65596	1.44288	1.41642	1.84145	0.0777086	-3.68578	0.433637	0.987874	4-(cytidine 5'-phospho)-2-C-methyl-D-erithritol kinase	Encodes a 4-(cytidine 5'-phospho)-2-C-methyl-D-erithritol kinase.	4-(cytidine 5'-phospho)-2-C-methyl-D-erithritol kinase (CDPMEK); FUNCTIONS IN: 4-(cytidine 5'-diphospho)-2-C-methyl-D-erythritol kinase activity; INVOLVED IN: response to light stimulus; LOCATED IN: chloroplast; EXPRESSED IN: 23 plant structures; EXPRESSED DURING: 13 growth stages; CONTAINS InterPro DOMAIN/s: 4-diphosphocytidyl-2C-methyl-D-erythritol kinase (InterPro:IPR004424), Ribosomal protein…
AT4G13600	9.53881	8.91801	22.4863	14.1833	17.7009	6.84059	2.78793	2.19358	0	1.37672	1.46842	0.0777769	-3.68451	0.216731	0.851537	Carbohydrate-binding X8 domain superfamily protein		Carbohydrate-binding X8 domain superfamily protein; CONTAINS InterPro DOMAIN/s: X8 (InterPro:IPR012946); BEST Arabidopsis thaliana protein match is: plasmodesmata callose-binding protein 3 (TAIR:AT1G18650.1); Has 487 Blast hits to 485 proteins in 21 species: Archae - 0; Bacteria - 4; Metazoa - 1; Fungi - 8; Plants - 474; Viruses - 0; Other Eukaryotes - 0 (source: NCBI BLink).
AT1G04600	18.6475	34.398	40.6895	14.1833	34.602	13.8492	0.929309	8.77432	0	2.69296	4.82003	0.0778268	-3.68359	0.0897676	0.597018	myosin XI A	member of Myosin-like proteins	myosin XI A (XIA); FUNCTIONS IN: motor activity; INVOLVED IN: actin filament-based movement; LOCATED IN: myosin complex; EXPRESSED IN: 18 plant structures; EXPRESSED DURING: 9 growth stages; CONTAINS InterPro DOMAIN/s: Dil domain (InterPro:IPR018444), Dilute (InterPro:IPR002710), Prefoldin (InterPro:IPR009053), Myosin, N-terminal, SH3-like (InterPro:IPR004009), Myosin head, motor domain (InterPro…
AT5G10750	14.4774	66.2481	1.07078	2.12749	26.8633	37.3288	4.64654	2.92477	0	2.09144	2.34908	0.077855	-3.68307	0.378482	0.974589	Protein of unknown function (DUF1336)		Protein of unknown function (DUF1336); CONTAINS InterPro DOMAIN/s: Protein of unknown function DUF1336 (InterPro:IPR009769); BEST Arabidopsis thaliana protein match is: Protein of unknown function (DUF1336) (TAIR:AT5G24990.1); Has 1807 Blast hits to 1807 proteins in 277 species: Archae - 0; Bacteria - 0; Metazoa - 736; Fungi - 347; Plants - 385; Viruses - 0; Other Eukaryotes - 339 (source: NCBI B…
AT1G68230	19.0447	36.946	25.6986	28.3666	35.3282	5.87692	9.29309	0.731193	0	2.76121	5.16724	0.0781589	-3.67745	0.0579314	0.465707	Reticulon family protein		Reticulon family protein; FUNCTIONS IN: molecular_function unknown; INVOLVED IN: biological_process unknown; LOCATED IN: endoplasmic reticulum; EXPRESSED IN: 21 plant structures; EXPRESSED DURING: 10 growth stages; CONTAINS InterPro DOMAIN/s: Reticulon (InterPro:IPR003388); BEST Arabidopsis thaliana protein match is: Reticulon family protein (TAIR:AT3G61560.1); Has 419 Blast hits to 419 proteins …
AT3G01670	780.761	1224.32	1559.05	948.861	1448.1	305.574	169.134	142.583	98.1158	113.426	35.8838	0.0783273	-3.67434	0	0			unknown protein; BEST Arabidopsis thaliana protein match is: unknown protein (TAIR:AT3G01680.1); Has 121 Blast hits to 111 proteins in 12 species: Archae - 0; Bacteria - 0; Metazoa - 0; Fungi - 0; Plants - 121; Viruses - 0; Other Eukaryotes - 0 (source: NCBI BLink).
AT2G28760	37.9574	63.7001	99.5822	18.4383	70.4001	40.6622	14.8689	5.11835	0	5.51465	7.55377	0.078333	-3.67424	0.00937019	0.135154	UDP-XYL synthase 6		UDP-XYL synthase 6 (UXS6); FUNCTIONS IN: coenzyme binding, binding, catalytic activity; INVOLVED IN: cellular metabolic process, nucleotide-sugar metabolic process, metabolic process; LOCATED IN: plasma membrane; EXPRESSED IN: 25 plant structures; EXPRESSED DURING: 13 growth stages; CONTAINS InterPro DOMAIN/s: NAD-dependent epimerase/dehydratase (InterPro:IPR001509), NAD(P)-binding domain (InterP…
AT5G14940	43.9675	48.4121	100.653	60.9881	81.5397	27.2659	23.2327	0	0	6.39528	13.4134	0.0784315	-3.67242	0.00257403	0.0494956	Major facilitator superfamily protein		Major facilitator superfamily protein; FUNCTIONS IN: amino acid transmembrane transporter activity, transporter activity; INVOLVED IN: oligopeptide transport, response to nematode; LOCATED IN: membrane; EXPRESSED IN: 17 plant structures; EXPRESSED DURING: 9 growth stages; CONTAINS InterPro DOMAIN/s: Oligopeptide transporter (InterPro:IPR000109), Major facilitator superfamily, general substrate tr…
AT4G26810	8.71871	17.836	16.0616	7.8008	16.1661	5.35561	0.929309	3.65596	0	1.27129	1.90019	0.0786392	-3.66861	0.281963	0.923597	SWIB/MDM2 domain superfamily protein		SWIB/MDM2 domain superfamily protein; CONTAINS InterPro DOMAIN/s: SWIB/MDM2 domain (InterPro:IPR003121); BEST Arabidopsis thaliana protein match is: SWIB/MDM2 domain superfamily protein (TAIR:AT2G35605.1); Has 1807 Blast hits to 1807 proteins in 277 species: Archae - 0; Bacteria - 0; Metazoa - 736; Fungi - 347; Plants - 385; Viruses - 0; Other Eukaryotes - 339 (source: NCBI BLink)., SWIB/MDM2 dom…
AT2G34190	39.3481	34.398	93.1576	60.2789	72.9412	29.4491	8.36378	12.4303	0	5.75493	6.33773	0.0788983	-3.66386	0.00620291	0.0986523	Xanthine/uracil permease family protein		Xanthine/uracil permease family protein; FUNCTIONS IN: transmembrane transporter activity; INVOLVED IN: transport, transmembrane transport; LOCATED IN: membrane; EXPRESSED IN: 18 plant structures; EXPRESSED DURING: 11 growth stages; CONTAINS InterPro DOMAIN/s: Xanthine/uracil/vitamin C permease (InterPro:IPR006043); BEST Arabidopsis thaliana protein match is: Xanthine/uracil permease family prote…
AT2G40320	36.6688	85.3581	51.3973	38.2949	67.8808	24.2898	13.9396	4.38716	1.44288	5.45669	6.53309	0.0803863	-3.63691	0.00921153	0.133552	TRICHOME BIREFRINGENCE-LIKE 33	Encodes a member of the TBL (TRICHOME BIREFRINGENCE-LIKE) gene family containing a plant-specific DUF231 (domain of unknown function) domain. TBL gene family has 46 members, two of which (TBR/AT5G06700 and TBL3/AT5G01360) have been shown to be involved in the synthesis and deposition of secondary wall cellulose, presumably by influencing the esterification state of pectic polymers. A nomenclature…	TRICHOME BIREFRINGENCE-LIKE 33 (TBL33); CONTAINS InterPro DOMAIN/s: Protein of unknown function DUF231, plant (InterPro:IPR004253); BEST Arabidopsis thaliana protein match is: TRICHOME BIREFRINGENCE-LIKE 32 (TAIR:AT3G11030.1); Has 35333 Blast hits to 34131 proteins in 2444 species: Archae - 798; Bacteria - 22429; Metazoa - 974; Fungi - 991; Plants - 531; Viruses - 0; Other Eukaryotes - 9610 (sour…
AT2G26290	16.5453	8.91801	17.1324	52.4781	30.6007	23.1455	0.929309	8.04312	0	2.48987	4.40003	0.0813662	-3.61943	0.0754287	0.543287	root-specific kinase 1		root-specific kinase 1 (ARSK1); CONTAINS InterPro DOMAIN/s: Protein kinase, catalytic domain (InterPro:IPR000719), Serine-threonine/tyrosine-protein kinase (InterPro:IPR001245), Protein kinase-like domain (InterPro:IPR011009), Serine/threonine-protein kinase, active site (InterPro:IPR008271); BEST Arabidopsis thaliana protein match is: Protein kinase superfamily protein (TAIR:AT2G05940.1); Has 10…
AT3G20440	7.79189	34.398	0	2.83666	14.4102	19.0936	2.78793	1.46239	0	1.17363	1.39452	0.0814443	-3.61804	0.357524	0.967279	Alpha amylase family protein	BE1 ia a putative glycoside hydrolase. It plays vital roles during embryogenesis and in carbohydrate metabolism. Mutation in BE1 has pleotrophic effect on the whole plant development.	EMBRYO DEFECTIVE 2729 (EMB2729); FUNCTIONS IN: cation binding, catalytic activity, alpha-amylase activity; INVOLVED IN: post-embryonic development, carbohydrate metabolic process, embryo development ending in seed dormancy; LOCATED IN: chloroplast, plastid; EXPRESSED IN: 10 plant structures; EXPRESSED DURING: 8 growth stages; CONTAINS InterPro DOMAIN/s: Glycosyl hydrolase, family 13, all-beta (In…
AT3G27640	2.68917	8.91801	1.07078	2.83666	4.97214	4.11664	0	1.46239	0	0.406192	0.844309	0.0816935	-3.61363	0.676059	1	Transducin/WD40 repeat-like superfamily protein		Transducin/WD40 repeat-like superfamily protein; CONTAINS InterPro DOMAIN/s: WD40 repeat 2 (InterPro:IPR019782), WD40 repeat, conserved site (InterPro:IPR019775), WD40 repeat (InterPro:IPR001680), G-protein beta WD-40 repeat, region (InterPro:IPR020472), WD40 repeat-like-containing domain (InterPro:IPR011046), WD40-repeat-containing domain (InterPro:IPR017986), WD40/YVTN repeat-like-containing do…
AT5G50290	13.4291	21.658	37.4772	4.96415	24.8273	16.2585	0	7.31193	0	2.03096	4.22154	0.0818036	-3.61169	0.181243	0.809886			unknown protein; FUNCTIONS IN: molecular_function unknown; INVOLVED IN: biological_process unknown; LOCATED IN: endomembrane system; BEST Arabidopsis thaliana protein match is: unknown protein (TAIR:AT3G17350.1); Has 300 Blast hits to 300 proteins in 14 species: Archae - 0; Bacteria - 0; Metazoa - 0; Fungi - 0; Plants - 300; Viruses - 0; Other Eukaryotes - 0 (source: NCBI BLink).
AT5G64110	1.33313	6.37001	0	0	2.46316	3.67773	0	0.731193	0	0.203096	0.422154	0.0824535	-3.60028	0.861711	1	Peroxidase superfamily protein		Peroxidase superfamily protein; FUNCTIONS IN: peroxidase activity, heme binding; INVOLVED IN: response to oxidative stress, oxidation reduction; LOCATED IN: membrane; EXPRESSED IN: shoot apex, shoot, stamen, leaf; EXPRESSED DURING: 4 anthesis; CONTAINS InterPro DOMAIN/s: Haem peroxidase (InterPro:IPR010255), Plant peroxidase (InterPro:IPR000823), Peroxidases heam-ligand binding site (InterPro:IPR…
AT5G60760	34.3767	29.302	67.4589	66.6614	63.5153	21.8033	6.50516	10.9679	1.44288	5.23806	4.76565	0.0824692	-3.6	0.00980486	0.138756	P-loop containing nucleoside triphosphate hydrolases superfamily protein		P-loop containing nucleoside triphosphate hydrolases superfamily protein; BEST Arabidopsis thaliana protein match is: P-loop containing nucleoside triphosphate hydrolases superfamily protein (TAIR:AT3G45090.1); Has 1216 Blast hits to 969 proteins in 195 species: Archae - 93; Bacteria - 85; Metazoa - 220; Fungi - 67; Plants - 127; Viruses - 43; Other Eukaryotes - 581 (source: NCBI BLink).
AT3G17660	1.65708	2.548	5.35388	0	3.05835	2.67798	0.929309	0	0	0.255811	0.536537	0.0836437	-3.5796	0.787847	1	ARF-GAP domain 15	A member of ARF GAP domain (AGD), A thaliana has 15 members, grouped into four classes; AGD15 belongs to the class 4, together with AGD14.	ARF-GAP domain 15 (AGD15); FUNCTIONS IN: ARF GTPase activator activity, DNA binding, zinc ion binding; INVOLVED IN: regulation of ARF GTPase activity; LOCATED IN: nucleus; CONTAINS InterPro DOMAIN/s: Arf GTPase activating protein (InterPro:IPR001164); BEST Arabidopsis thaliana protein match is: ARF-GAP domain 5 (TAIR:AT5G54310.1); Has 3532 Blast hits to 3530 proteins in 241 species: Archae - 0; B…
AT1G13020	9.90198	0	25.6986	21.2749	18.2691	13.7393	5.57585	0	0	1.53487	3.21922	0.0840145	-3.57322	0.182995	0.812562	eukaryotic initiation factor 4B2	Encodes eIF4B2, eukaryotic initiation factor 4B2.	eukaryotic initiation factor 4B2 (EIF4B2); FUNCTIONS IN: translation initiation factor activity; INVOLVED IN: biological_process unknown; LOCATED IN: cellular_component unknown; EXPRESSED IN: 25 plant structures; EXPRESSED DURING: 13 growth stages; CONTAINS InterPro DOMAIN/s: Plant specific eukaryotic initiation factor 4B (InterPro:IPR010433); BEST Arabidopsis thaliana protein match is: eukaryoti…
AT1G75720	9.77488	22.932	2.14155	21.2749	18.0149	11.5548	5.57585	0	0	1.53487	3.21922	0.0852	-3.553	0.202315	0.835976	Plant protein of unknown function (DUF827)		Plant protein of unknown function (DUF827); CONTAINS InterPro DOMAIN/s: Protein of unknown function DUF827, plant (InterPro:IPR008545); BEST Arabidopsis thaliana protein match is: Plant protein of unknown function (DUF827) (TAIR:AT3G51220.1); Has 102 Blast hits to 102 proteins in 18 species: Archae - 0; Bacteria - 0; Metazoa - 1; Fungi - 0; Plants - 92; Viruses - 0; Other Eukaryotes - 9 (source: …
AT3G03773	97.7688	256.074	171.324	37.5857	180.053	110.156	26.0206	28.5165	1.44288	15.4844	14.9626	0.085999	-3.53954	0.0179071	0.215683	HSP20-like chaperones superfamily protein		HSP20-like chaperones superfamily protein; CONTAINS InterPro DOMAIN/s: CS-like domain (InterPro:IPR007052), HSP20-like chaperone (InterPro:IPR008978), CS domain (InterPro:IPR017447); BEST Arabidopsis thaliana protein match is: HSP20-like chaperones superfamily protein (TAIR:AT4G02450.2); Has 35333 Blast hits to 34131 proteins in 2444 species: Archae - 798; Bacteria - 22429; Metazoa - 974; Fungi -…
AT1G18370	25.8984	42.042	33.1941	47.514	47.6875	7.22598	0.929309	12.4303	1.44288	4.10939	6.49691	0.0861733	-3.53662	0.0345591	0.337267	ATP binding microtubule motor family protein	Encodes a kinesin HINKEL. Required for cytokinesis in pollen. Mutant has cytokinesis defects; seedling lethal.	HINKEL (HIK); FUNCTIONS IN: microtubule motor activity, ATP binding; INVOLVED IN: response to cyclopentenone, cellularization of the embryo sac, gametophyte development, pollen development, cytokinesis; LOCATED IN: chloroplast; EXPRESSED IN: 22 plant structures; EXPRESSED DURING: 13 growth stages; CONTAINS InterPro DOMAIN/s: Protein of unknown function DUF3490 (InterPro:IPR021881), Kinesin, motor…
AT4G26970	418.535	658.659	619.98	705.618	770.643	42.8859	105.941	105.292	28.8576	66.4272	44.318	0.086197	-3.53622	0	0	aconitase 2	Encodes an aconitase that can catalyze the conversion of citrate to isocitrate through a cis-aconitate intermediate, indicating that it may participate in the TCA cycle and other primary metabolic pathways. The protein is believed to accumulate in the mitochondria and the cytosol. It affects CSD2 (At2g28190 - a superoxide dismutase) transcript levels and may play a role in the response to oxidati…	aconitase 2 (ACO2); FUNCTIONS IN: aconitate hydratase activity, copper ion binding; INVOLVED IN: response to oxidative stress, response to cadmium ion, isocitrate metabolic process, citrate metabolic process; LOCATED IN: cytosol, mitochondrion, chloroplast; EXPRESSED IN: 25 plant structures; EXPRESSED DURING: 17 growth stages; CONTAINS InterPro DOMAIN/s: Aconitase family, 4Fe-4S cluster binding s…
AT1G26820	28.4756	33.124	32.1233	69.4981	52.42	21.2953	8.36378	6.58074	1.44288	4.53111	3.59341	0.0864386	-3.53218	0.0175572	0.212465	ribonuclease 3	Encodes ribonuclease RNS3.	ribonuclease 3 (RNS3); FUNCTIONS IN: ribonuclease T2 activity, endoribonuclease activity, RNA binding; INVOLVED IN: aging; LOCATED IN: endomembrane system; EXPRESSED IN: 21 plant structures; EXPRESSED DURING: 12 growth stages; CONTAINS InterPro DOMAIN/s: Ribonuclease T2 (InterPro:IPR001568), Ribonuclease T2, active site (InterPro:IPR018188); BEST Arabidopsis thaliana protein match is: Ribonucleas…
AT5G44010	16.0047	26.754	21.4155	27.6574	29.4514	3.37334	9.29309	0	0	2.55811	5.36537	0.0868589	-3.52518	0.0907054	0.600209			unknown protein; Has 28 Blast hits to 26 proteins in 11 species: Archae - 0; Bacteria - 0; Metazoa - 0; Fungi - 0; Plants - 28; Viruses - 0; Other Eukaryotes - 0 (source: NCBI BLink).
AT1G52700	19.0174	35.672	16.0616	38.2949	34.9859	12.1502	3.71724	5.84954	1.44288	3.04896	2.20371	0.0871483	-3.52038	0.0670091	0.508507	alpha/beta-Hydrolases superfamily protein		alpha/beta-Hydrolases superfamily protein; FUNCTIONS IN: hydrolase activity, carboxylesterase activity; INVOLVED IN: biological_process unknown; EXPRESSED IN: 11 plant structures; EXPRESSED DURING: 7 growth stages; CONTAINS InterPro DOMAIN/s: Phospholipase/carboxylesterase (InterPro:IPR003140); BEST Arabidopsis thaliana protein match is: alpha/beta-Hydrolases superfamily protein (TAIR:AT3G15650.2…
AT4G24060	45.8313	115.934	54.6096	46.8048	84.2752	37.8604	12.081	14.6239	0	7.38746	7.81317	0.0876589	-3.51196	0.00656874	0.103145	Dof-type zinc finger DNA-binding family protein		Dof-type zinc finger DNA-binding family protein; CONTAINS InterPro DOMAIN/s: Zinc finger, Dof-type (InterPro:IPR003851); BEST Arabidopsis thaliana protein match is: Dof-type zinc finger DNA-binding family protein (TAIR:AT1G64620.1); Has 30201 Blast hits to 17322 proteins in 780 species: Archae - 12; Bacteria - 1396; Metazoa - 17338; Fungi - 3422; Plants - 5037; Viruses - 0; Other Eukaryotes - 299…
AT3G16330	68.1367	149.058	18.2032	154.598	125.133	77.198	10.2224	29.9789	0	11.1409	15.24	0.0890324	-3.48953	0.0131612	0.173621			unknown protein; BEST Arabidopsis thaliana protein match is: unknown protein (TAIR:AT1G52140.1); Has 109 Blast hits to 109 proteins in 16 species: Archae - 0; Bacteria - 0; Metazoa - 0; Fungi - 0; Plants - 109; Viruses - 0; Other Eukaryotes - 0 (source: NCBI BLink).
AT2G18060	4.67501	0	10.7078	11.3466	8.58259	6.37456	2.78793	0	0	0.767434	1.60961	0.0894175	-3.4833	0.430089	0.987538	vascular related NAC-domain protein 1	Encodes a NAC-domain transcription factor. Expressed in the vascular tissue.	vascular related NAC-domain protein 1 (VND1); CONTAINS InterPro DOMAIN/s: No apical meristem (NAM) protein (InterPro:IPR003441); BEST Arabidopsis thaliana protein match is: NAC domain containing protein 76 (TAIR:AT4G36160.1); Has 3025 Blast hits to 3020 proteins in 75 species: Archae - 0; Bacteria - 0; Metazoa - 0; Fungi - 0; Plants - 3025; Viruses - 0; Other Eukaryotes - 0 (source: NCBI BLink).
AT2G41410	31.9776	30.576	116.715	4.25498	58.68	58.8215	0	17.5486	1.44288	5.27525	9.74193	0.0898985	-3.47556	0.191237	0.823113	Calcium-binding EF-hand family protein		Calcium-binding EF-hand family protein; FUNCTIONS IN: calcium ion binding; LOCATED IN: plasma membrane; EXPRESSED IN: 23 plant structures; EXPRESSED DURING: 14 growth stages; CONTAINS InterPro DOMAIN/s: EF-Hand 1, calcium-binding site (InterPro:IPR018247), EF-HAND 2 (InterPro:IPR018249), EF-hand-like domain (InterPro:IPR011992), Calcium-binding EF-hand (InterPro:IPR002048), EF-hand (InterPro:IPR0…
AT5G56540	7.69737	2.548	26.7694	7.09164	14.1234	12.8746	0.929309	3.65596	0	1.27129	1.90019	0.0900128	-3.47373	0.331469	0.953458	arabinogalactan protein 14	Encodes arabinogalactan protein (AGP14).	arabinogalactan protein 14 (AGP14); BEST Arabidopsis thaliana protein match is: arabinogalactan protein 12 (TAIR:AT3G13520.1); Has 1807 Blast hits to 1807 proteins in 277 species: Archae - 0; Bacteria - 0; Metazoa - 736; Fungi - 347; Plants - 385; Viruses - 0; Other Eukaryotes - 339 (source: NCBI BLink).
AT1G27920	12.6215	25.48	8.56621	25.5299	23.1515	9.77963	4.64654	2.92477	0	2.09144	2.34908	0.0903371	-3.46854	0.156915	0.777905	microtubule-associated protein 65-8		microtubule-associated protein 65-8 (MAP65-8); CONTAINS InterPro DOMAIN/s: Microtubule-associated protein, MAP65/ASE1-type (InterPro:IPR007145); BEST Arabidopsis thaliana protein match is: microtubule-associated protein 65-2 (TAIR:AT4G26760.1); Has 2013 Blast hits to 1836 proteins in 335 species: Archae - 36; Bacteria - 203; Metazoa - 697; Fungi - 206; Plants - 352; Viruses - 0; Other Eukaryotes …
AT2G23060	8.57814	35.672	0	4.96415	15.7346	19.3223	0	5.11835	0	1.42167	2.95508	0.0903531	-3.46828	0.354058	0.965816	Acyl-CoA N-acyltransferases (NAT) superfamily protein		Acyl-CoA N-acyltransferases (NAT) superfamily protein; FUNCTIONS IN: N-acetyltransferase activity; INVOLVED IN: metabolic process; LOCATED IN: cellular_component unknown; EXPRESSED IN: embryo, leaf whorl, flower, pedicel, seed; EXPRESSED DURING: 4 anthesis, F mature embryo stage, petal differentiation and expansion stage, E expanded cotyledon stage, D bilateral stage; CONTAINS InterPro DOMAIN/s: …
AT5G23420	52.6873	54.7821	110.29	83.6814	96.6073	27.7618	4.64654	19.7422	7.2144	8.76736	8.07691	0.0907526	-3.46192	0.00193889	0.0389897	high-mobility group box 6	Encodes HMGB6, a protein belonging to the subgroup of HMGB (high mobility group B) proteins. Localized in the nucleus. Binds to supercoiled DNA in vitro. HMGB6 is phosphorylated by protein kinase CK2alpha within its acidic C-terminal domain.	high-mobility group box 6 (HMGB6); CONTAINS InterPro DOMAIN/s: High mobility group, superfamily (InterPro:IPR009071), High mobility group, HMG1/HMG2 (InterPro:IPR000910); BEST Arabidopsis thaliana protein match is: HMG-box (high mobility group) DNA-binding family protein (TAIR:AT5G23405.1); Has 30201 Blast hits to 17322 proteins in 780 species: Archae - 12; Bacteria - 1396; Metazoa - 17338; Fungi…
AT1G75250	436.542	466.284	752.756	840.359	800.351	195.649	39.031	123.572	99.5587	72.7324	43.5648	0.0908756	-3.45996	0	2.8e-09	RAD-like 6		RAD-like 6 (RL6); CONTAINS InterPro DOMAIN/s: SANT, DNA-binding (InterPro:IPR001005), Molecular chaperone, heat shock protein, Hsp40, DnaJ (InterPro:IPR015609), Homeodomain-like (InterPro:IPR009057); BEST Arabidopsis thaliana protein match is: RAD-like 5 (TAIR:AT1G19510.1); Has 590 Blast hits to 589 proteins in 66 species: Archae - 0; Bacteria - 0; Metazoa - 121; Fungi - 0; Plants - 466; Viruses …
AT3G15800	34.9179	76.4401	61.0343	27.6574	64.0048	24.9369	20.4448	0.731193	0	5.83094	11.5985	0.0911016	-3.45638	0.0156017	0.194765	Glycosyl hydrolase superfamily protein		Glycosyl hydrolase superfamily protein; FUNCTIONS IN: cation binding, hydrolase activity, hydrolyzing O-glycosyl compounds, catalytic activity; INVOLVED IN: carbohydrate metabolic process; LOCATED IN: anchored to membrane; EXPRESSED IN: root; CONTAINS InterPro DOMAIN/s: Glycoside hydrolase, family 17 (InterPro:IPR000490), Glycoside hydrolase, catalytic core (InterPro:IPR017853), Glycoside hydrola…
AT5G67050	80.797	183.456	82.4498	115.594	148.06	51.4881	14.8689	5.11835	28.8576	13.5335	11.9325	0.0914054	-3.45158	4.2799e-05	0.00176071	alpha/beta-Hydrolases superfamily protein		alpha/beta-Hydrolases superfamily protein; FUNCTIONS IN: triglyceride lipase activity; INVOLVED IN: lipid metabolic process; LOCATED IN: membrane; EXPRESSED IN: sepal, carpel, stamen, leaf; EXPRESSED DURING: petal differentiation and expansion stage; CONTAINS InterPro DOMAIN/s: Lipase, class 3 (InterPro:IPR002921); BEST Arabidopsis thaliana protein match is: alpha/beta-Hydrolases superfamily prot…
AT1G18650	30.0702	72.6181	11.7785	57.4423	55.1002	31.6674	6.50516	11.6991	0	5.04021	5.86178	0.0914737	-3.4505	0.0255568	0.272673	plasmodesmata callose-binding protein 3	Encodes a member of the X8-GPI family of proteins. It localizes to the plasmodesmata and is predicted to bind callose.	plasmodesmata callose-binding protein 3 (PDCB3); CONTAINS InterPro DOMAIN/s: X8 (InterPro:IPR012946); BEST Arabidopsis thaliana protein match is: glucan endo-1,3-beta-glucosidase-like protein 3 (TAIR:AT5G08000.1); Has 1473 Blast hits to 1425 proteins in 72 species: Archae - 4; Bacteria - 6; Metazoa - 5; Fungi - 46; Plants - 1391; Viruses - 0; Other Eukaryotes - 21 (source: NCBI BLink).
AT2G20362	1.21065	0	0	5.67331	2.21821	3.27549	0	0.731193	0	0.203096	0.422154	0.0915585	-3.44916	0.809703	1			unknown protein; FUNCTIONS IN: molecular_function unknown; INVOLVED IN: biological_process unknown; LOCATED IN: cellular_component unknown; BEST Arabidopsis thaliana protein match is: unknown protein (TAIR:AT1G63310.1); Has 30201 Blast hits to 17322 proteins in 780 species: Archae - 12; Bacteria - 1396; Metazoa - 17338; Fungi - 3422; Plants - 5037; Viruses - 0; Other Eukaryotes - 2996 (source: NC…
AT2G25270	2.72494	0	0	12.765	4.99097	7.36985	0.929309	0.731193	0	0.458907	0.489474	0.0919474	-3.44305	0.588817	1			unknown protein; LOCATED IN: plasma membrane; EXPRESSED IN: 18 plant structures; EXPRESSED DURING: 13 growth stages; BEST Arabidopsis thaliana protein match is: unknown protein (TAIR:AT2G12400.1); Has 35333 Blast hits to 34131 proteins in 2444 species: Archae - 798; Bacteria - 22429; Metazoa - 974; Fungi - 991; Plants - 531; Viruses - 0; Other Eukaryotes - 9610 (source: NCBI BLink).
AT1G02950	337.859	723.633	455.08	416.279	618.788	167.378	123.598	70.9257	11.543	56.9308	56.061	0.0920037	-3.44217	1.02e-08	1.254e-06	glutathione S-transferase F4	Encodes glutathione transferase belonging to the phi class of GSTs. Naming convention according to Wagner et al. (2002).	glutathione S-transferase F4 (GSTF4); CONTAINS InterPro DOMAIN/s: Thioredoxin fold (InterPro:IPR012335), Glutathione S-transferase, C-terminal (InterPro:IPR004046), Glutathione S-transferase, C-terminal-like (InterPro:IPR010987), Glutathione S-transferase/chloride channel, C-terminal (InterPro:IPR017933), Glutathione S-transferase, N-terminal (InterPro:IPR004045), Thioredoxin-like fold (InterPro:…
AT3G06680	30.3374	0	143.484	0	55.5586	82.8406	18.5862	0	0	5.11623	10.7307	0.092087	-3.44086	0.387193	0.9759	Ribosomal L29e protein family		Ribosomal L29e protein family; FUNCTIONS IN: structural constituent of ribosome; INVOLVED IN: translation, ribosome biogenesis; LOCATED IN: ribosome, cytosolic large ribosomal subunit; EXPRESSED IN: 22 plant structures; EXPRESSED DURING: 13 growth stages; CONTAINS InterPro DOMAIN/s: Ribosomal protein L29e (InterPro:IPR002673); BEST Arabidopsis thaliana protein match is: Ribosomal L29e protein fam…
AT4G33560	3.60931	6.37001	10.7078	0	6.60932	5.38593	0	2.19358	0	0.609288	1.26646	0.0921861	-3.43931	0.624126	1	Wound-responsive family protein		Wound-responsive family protein; CONTAINS InterPro DOMAIN/s: Protein of unknown function wound-induced (InterPro:IPR022251); BEST Arabidopsis thaliana protein match is: wound-responsive protein-related (TAIR:AT2G14070.1); Has 146 Blast hits to 145 proteins in 15 species: Archae - 0; Bacteria - 0; Metazoa - 0; Fungi - 0; Plants - 146; Viruses - 0; Other Eukaryotes - 0 (source: NCBI BLink).
AT1G72830	29.7054	90.4541	2.14155	47.514	54.3836	44.1619	2.78793	13.8927	1.44288	5.0272	6.83278	0.0924397	-3.43534	0.0794445	0.557796	nuclear factor Y, subunit A3	Encodes a subunit of CCAAT-binding complex, binds to CCAAT box motif present in some plant promoter sequences. One of three members of this class (HAP2A, HAP2B, HAP2C), it is expressed in vegetative and reproductive tissues.	nuclear factor Y, subunit A3 (NF-YA3); FUNCTIONS IN: sequence-specific DNA binding transcription factor activity; INVOLVED IN: regulation of transcription, DNA-dependent; LOCATED IN: CCAAT-binding factor complex; EXPRESSED IN: 16 plant structures; EXPRESSED DURING: 8 growth stages; CONTAINS InterPro DOMAIN/s: CCAAT-binding transcription factor, subunit B (InterPro:IPR001289), CCAAT-binding factor…
AT4G19810	4.50534	12.74	8.56621	0	8.24325	6.49498	2.78793	0	0	0.767434	1.60961	0.0930985	-3.4251	0.531319	1	Glycosyl hydrolase family protein with chitinase insertion domain		Glycosyl hydrolase family protein with chitinase insertion domain; FUNCTIONS IN: cation binding, chitinase activity, hydrolase activity, hydrolyzing O-glycosyl compounds, catalytic activity; INVOLVED IN: carbohydrate metabolic process; LOCATED IN: cell wall; EXPRESSED IN: 10 plant structures; EXPRESSED DURING: LP.04 four leaves visible, 4 anthesis, C globular stage; CONTAINS InterPro DOMAIN/s: Gl…
AT4G04370	8.29053	24.206	14.9909	0	15.1646	12.2173	0	3.65596	1.44288	1.41642	1.84145	0.0934031	-3.42039	0.347727	0.964604	Tetratricopeptide repeat (TPR)-like superfamily protein		Tetratricopeptide repeat (TPR)-like superfamily protein; CONTAINS InterPro DOMAIN/s: Pentatricopeptide repeat (InterPro:IPR002885); BEST Arabidopsis thaliana protein match is: Pentatricopeptide repeat (PPR) superfamily protein (TAIR:AT4G13650.1); Has 51385 Blast hits to 13710 proteins in 213 species: Archae - 0; Bacteria - 0; Metazoa - 41; Fungi - 119; Plants - 50626; Viruses - 0; Other Eukaryote…
AT5G21280	14.8263	20.384	35.3356	14.1833	27.11	10.8737	1.85862	7.31193	0	2.54258	3.80038	0.0937877	-3.41446	0.15595	0.775703	hydroxyproline-rich glycoprotein family protein		hydroxyproline-rich glycoprotein family protein; Has 30201 Blast hits to 17322 proteins in 780 species: Archae - 12; Bacteria - 1396; Metazoa - 17338; Fungi - 3422; Plants - 5037; Viruses - 0; Other Eukaryotes - 2996 (source: NCBI BLink).
AT3G60720	50.9745	118.482	32.1233	89.3547	93.19	43.935	14.8689	15.3551	1.44288	8.75894	7.89561	0.0939901	-3.41135	0.00322686	0.0585959	plasmodesmata-located protein 8	Encodes a plasmodesmal protein that may be involved in the intercellular movement of molecules through the plasmodesmata. The protein has two DUF26 domains and a single transmembrane domain.	plasmodesmata-located protein 8 (PDLP8); CONTAINS InterPro DOMAIN/s: Protein of unknown function DUF26 (InterPro:IPR002902); BEST Arabidopsis thaliana protein match is: plasmodesmata-located protein 6 (TAIR:AT2G01660.1); Has 1563 Blast hits to 1343 proteins in 28 species: Archae - 0; Bacteria - 0; Metazoa - 4; Fungi - 0; Plants - 1557; Viruses - 0; Other Eukaryotes - 2 (source: NCBI BLink).
AT2G37420	18.9029	26.754	41.7603	20.5658	34.5563	10.8987	0	11.6991	0	3.24953	6.75447	0.0940359	-3.41064	0.106166	0.650176	ATP binding microtubule motor family protein		ATP binding microtubule motor family protein; FUNCTIONS IN: microtubule motor activity, ATP binding; INVOLVED IN: microtubule-based movement; LOCATED IN: chloroplast; EXPRESSED IN: 19 plant structures; EXPRESSED DURING: 9 growth stages; CONTAINS InterPro DOMAIN/s: Kinesin, motor region, conserved site (InterPro:IPR019821), Kinesin, motor domain (InterPro:IPR001752); BEST Arabidopsis thaliana prot…
AT5G62960	170.468	173.264	386.55	242.534	311.503	108.804	75.274	25.5918	5.77152	29.4328	35.8045	0.0944866	-3.40375	6.9759e-06	0.000372432			unknown protein; BEST Arabidopsis thaliana protein match is: unknown protein (TAIR:AT1G10660.1); Has 35333 Blast hits to 34131 proteins in 2444 species: Archae - 798; Bacteria - 22429; Metazoa - 974; Fungi - 991; Plants - 531; Viruses - 0; Other Eukaryotes - 9610 (source: NCBI BLink).
AT3G44290	8.21294	1.274	37.4772	0	15.0042	21.2792	0	5.11835	0	1.42167	2.95508	0.0947515	-3.39971	0.420985	0.982678	NAC domain containing protein 60		NAC domain containing protein 60 (NAC060); FUNCTIONS IN: sequence-specific DNA binding transcription factor activity; INVOLVED IN: multicellular organismal development, regulation of transcription; LOCATED IN: cellular_component unknown; CONTAINS InterPro DOMAIN/s: No apical meristem (NAM) protein (InterPro:IPR003441); BEST Arabidopsis thaliana protein match is: NAC domain containing protein 89 (…
AT5G49410	3.50675	16.562	0	0	6.40421	9.56209	0	2.19358	0	0.609288	1.26646	0.0951386	-3.39383	0.665109	1			unknown protein; BEST Arabidopsis thaliana protein match is: unknown protein (TAIR:AT1G73940.1); Has 1807 Blast hits to 1807 proteins in 277 species: Archae - 0; Bacteria - 0; Metazoa - 736; Fungi - 347; Plants - 385; Viruses - 0; Other Eukaryotes - 339 (source: NCBI BLink)., unknown protein; BEST Arabidopsis thaliana protein match is: unknown protein (TAIR:AT1G73940.1); Has 58 Blast hits to 58 p…
AT5G56720	18.6854	28.028	12.8493	46.8048	34.1135	17.0095	3.71724	8.04312	0	3.2573	4.0254	0.0954841	-3.3886	0.0786446	0.555325	Lactate/malate dehydrogenase family protein		Lactate/malate dehydrogenase family protein; FUNCTIONS IN: in 6 functions; INVOLVED IN: in 6 processes; LOCATED IN: membrane; EXPRESSED IN: 8 plant structures; EXPRESSED DURING: 4 anthesis, LP.10 ten leaves visible, petal differentiation and expansion stage; CONTAINS InterPro DOMAIN/s: Malate dehydrogenase, NAD-dependent, cytosolic (InterPro:IPR011274), Lactate/malate dehydrogenase, N-terminal (I…
AT1G73370	162.982	366.912	214.155	185.801	297.448	97.4167	38.1017	51.9147	12.9859	28.5166	19.736	0.0958709	-3.38276	3.134e-06	0.000191374	sucrose synthase 6	Encodes a protein with sucrose synthase activity (SUS6).	sucrose synthase 6 (SUS6); CONTAINS InterPro DOMAIN/s: Sucrose synthase, plant/cyanobacteria (InterPro:IPR012820), Sucrose synthase (InterPro:IPR000368), Glycosyl transferase, group 1 (InterPro:IPR001296); BEST Arabidopsis thaliana protein match is: sucrose synthase 5 (TAIR:AT5G37180.1); Has 8933 Blast hits to 8929 proteins in 1765 species: Archae - 393; Bacteria - 5318; Metazoa - 100; Fungi - 12…
AT3G44220	11.6407	30.576	6.42466	17.7291	21.2428	12.0839	3.71724	3.65596	0	2.03872	2.12868	0.0959727	-3.38123	0.208133	0.842203	Late embryogenesis abundant (LEA) hydroxyproline-rich glycoprotein family		Late embryogenesis abundant (LEA) hydroxyproline-rich glycoprotein family; CONTAINS InterPro DOMAIN/s: Late embryogenesis abundant protein, group 2 (InterPro:IPR004864); BEST Arabidopsis thaliana protein match is: Late embryogenesis abundant (LEA) hydroxyproline-rich glycoprotein family (TAIR:AT5G22200.1); Has 838 Blast hits to 838 proteins in 28 species: Archae - 0; Bacteria - 0; Metazoa - 0; Fu…
AT2G31110	20.1831	2.548	76.0251	16.3108	36.8004	39.06	5.57585	7.31193	0	3.56583	3.82031	0.0968964	-3.36741	0.197898	0.830075	Plant protein of unknown function (DUF828)	Encodes a member of the TBL (TRICHOME BIREFRINGENCE-LIKE) gene family containing a plant-specific DUF231 (domain of unknown function) domain. TBL gene family has 46 members, two of which (TBR/AT5G06700 and TBL3/AT5G01360) have been shown to be involved in the synthesis and deposition of secondary wall cellulose, presumably by influencing the esterification state of pectic polymers. A nomenclature…	TRICHOME BIREFRINGENCE-LIKE 40 (TBL40); CONTAINS InterPro DOMAIN/s: Protein of unknown function DUF231, plant (InterPro:IPR004253); BEST Arabidopsis thaliana protein match is: TRICHOME BIREFRINGENCE-LIKE 39 (TAIR:AT2G42570.1); Has 35333 Blast hits to 34131 proteins in 2444 species: Archae - 798; Bacteria - 22429; Metazoa - 974; Fungi - 991; Plants - 531; Viruses - 0; Other Eukaryotes - 9610 (sour…
AT5G09490	9.18986	20.384	0	22.6932	16.7549	12.4888	0	5.84954	0	1.62477	3.37724	0.0969724	-3.36628	0.272107	0.917529	Ribosomal protein S19 family protein		Ribosomal protein S19 family protein; CONTAINS InterPro DOMAIN/s: Ribosomal protein S15, eukaryotic/archaeal (InterPro:IPR005713), Ribosomal protein S19/S15 (InterPro:IPR002222), Ribosomal protein S19 conserved site (InterPro:IPR020934); BEST Arabidopsis thaliana protein match is: Ribosomal protein S19 family protein (TAIR:AT5G09500.1); Has 9411 Blast hits to 9411 proteins in 3582 species: Archae…
AT5G60250	7.23406	7.64401	21.4155	4.96415	13.1891	8.8269	4.64654	0	0	1.27906	2.68268	0.0969786	-3.36619	0.344701	0.961433	zinc finger (C3HC4-type RING finger) family protein		zinc finger (C3HC4-type RING finger) family protein; FUNCTIONS IN: zinc ion binding, nucleic acid binding; EXPRESSED IN: 14 plant structures; EXPRESSED DURING: 8 growth stages; CONTAINS InterPro DOMAIN/s: Zinc finger, RING-type, conserved site (InterPro:IPR017907), Zinc finger, C6HC-type (InterPro:IPR002867), Zinc finger, RING-type (InterPro:IPR001841), Polynucleotidyl transferase, ribonuclease H…
AT5G65040	3.41164	0	16.0616	0	6.21925	9.2732	0	0.731193	1.44288	0.60404	0.721462	0.0971242	-3.36403	0.579144	1	Protein of unknown function (DUF581)		Protein of unknown function (DUF581); CONTAINS InterPro DOMAIN/s: Protein of unknown function DUF581 (InterPro:IPR007650); BEST Arabidopsis thaliana protein match is: Protein of unknown function (DUF581) (TAIR:AT1G22160.1); Has 1807 Blast hits to 1807 proteins in 277 species: Archae - 0; Bacteria - 0; Metazoa - 736; Fungi - 347; Plants - 385; Viruses - 0; Other Eukaryotes - 339 (source: NCBI BLin…
AT4G37520	10.2961	1.274	23.5571	23.4024	18.7643	12.8207	0	6.58074	0	1.82786	3.79939	0.0974117	-3.35976	0.227701	0.865807	Peroxidase superfamily protein		Peroxidase superfamily protein; FUNCTIONS IN: protein binding, peroxidase activity; INVOLVED IN: oxidation reduction, response to oxidative stress; LOCATED IN: cytoplasm; CONTAINS InterPro DOMAIN/s: Haem peroxidase (InterPro:IPR010255), Plant peroxidase (InterPro:IPR000823), Peroxidases heam-ligand binding site (InterPro:IPR019793), Haem peroxidase, plant/fungal/bacterial (InterPro:IPR002016); BE…
AT3G15260	19.4322	3.822	26.7694	60.2789	35.4118	28.3927	0	12.4303	0	3.45263	7.17663	0.0974994	-3.35846	0.0682316	0.513491	Protein phosphatase 2C family protein		Protein phosphatase 2C family protein; FUNCTIONS IN: protein serine/threonine phosphatase activity, catalytic activity; EXPRESSED IN: 23 plant structures; EXPRESSED DURING: 14 growth stages; CONTAINS InterPro DOMAIN/s: Protein phosphatase 2C-related (InterPro:IPR001932), Protein phosphatase 2C (InterPro:IPR015655), Protein phosphatase 2C, N-terminal (InterPro:IPR014045); BEST Arabidopsis thaliana…
AT3G58720	78.7246	95.5501	110.29	163.108	143.426	35.5223	36.243	10.2367	4.32864	14.0228	16.9792	0.0977701	-3.35446	0.000128728	0.00429537	RING/U-box superfamily protein		RING/U-box superfamily protein; FUNCTIONS IN: zinc ion binding; CONTAINS InterPro DOMAIN/s: Zinc finger, RING-type (InterPro:IPR001841), Zinc finger, C3HC4 RING-type (InterPro:IPR018957); BEST Arabidopsis thaliana protein match is: RING/U-box superfamily protein (TAIR:AT3G13430.3); Has 10692 Blast hits to 10666 proteins in 308 species: Archae - 0; Bacteria - 6; Metazoa - 2818; Fungi - 1012; Plant…
AT1G19770	3.41427	0	16.0616	0	6.21925	9.2732	0	2.19358	0	0.609288	1.26646	0.097968	-3.35154	0.634695	1	purine permease 14	Member of a family of proteins related to PUP1, a purine transporter. May be involved in the transport of purine and purine derivatives such as cytokinins, across the plasma membrane.	purine permease 14 (PUP14); CONTAINS InterPro DOMAIN/s: Protein of unknown function DUF250 (InterPro:IPR004853); BEST Arabidopsis thaliana protein match is: purine permease 15 (TAIR:AT1G75470.1); Has 334 Blast hits to 326 proteins in 20 species: Archae - 0; Bacteria - 6; Metazoa - 1; Fungi - 0; Plants - 321; Viruses - 0; Other Eukaryotes - 6 (source: NCBI BLink).
AT4G24430	29.8023	91.7281	32.1233	16.3108	54.2853	39.7713	18.5862	0.731193	0	5.31932	10.526	0.0979882	-3.35125	0.0570572	0.462691	Rhamnogalacturonate lyase family protein		Rhamnogalacturonate lyase family protein; FUNCTIONS IN: lyase activity; INVOLVED IN: biological_process unknown; LOCATED IN: plasma membrane; EXPRESSED IN: 9 plant structures; EXPRESSED DURING: 4 anthesis, petal differentiation and expansion stage; CONTAINS InterPro DOMAIN/s: Rhamnogalacturonate lyase (InterPro:IPR010325), Carbohydrate-binding-like fold (InterPro:IPR013784), Galactose-binding dom…
AT4G24050	36.5044	59.8781	69.6005	41.8407	66.4631	14.0859	22.3034	1.46239	0	6.54566	12.4762	0.0984857	-3.34394	0.0136666	0.178216	NAD(P)-binding Rossmann-fold superfamily protein		NAD(P)-binding Rossmann-fold superfamily protein; FUNCTIONS IN: oxidoreductase activity, binding, catalytic activity; INVOLVED IN: oxidation reduction, metabolic process; EXPRESSED IN: 15 plant structures; EXPRESSED DURING: 7 growth stages; CONTAINS InterPro DOMAIN/s: NAD(P)-binding domain (InterPro:IPR016040), Glucose/ribitol dehydrogenase (InterPro:IPR002347), Short-chain dehydrogenase/reductas…
AT4G29920	40.927	58.6041	114.573	19.1474	74.5115	47.9503	14.8689	11.6991	0	7.34252	7.83158	0.0985421	-3.34312	0.0287052	0.296954	Double Clp-N motif-containing P-loop nucleoside triphosphate hydrolases superfamily protein		Double Clp-N motif-containing P-loop nucleoside triphosphate hydrolases superfamily protein; INVOLVED IN: protein metabolic process; LOCATED IN: chloroplast; CONTAINS InterPro DOMAIN/s: Clp, N-terminal (InterPro:IPR004176); BEST Arabidopsis thaliana protein match is: Clp amino terminal domain-containing protein (TAIR:AT5G57130.1); Has 2205 Blast hits to 2155 proteins in 769 species: Archae - 7; B…
AT4G30860	17.8338	16.562	10.7078	56.024	32.4552	24.6478	6.50516	5.11835	0	3.21235	3.42632	0.098978	-3.33675	0.0739915	0.536951	SET domain group 4	Encodes a member of the trxG protein family. Contains a SET domain which is known to be involved in modification of histone tails by methylation. Interacts physically with AMS, but the implications of this interaction are unknown.Overexpression results in plieotrophic developmental defects.	SET domain group 4 (SDG4); CONTAINS InterPro DOMAIN/s: SET domain (InterPro:IPR001214), Zinc finger, PHD-type, conserved site (InterPro:IPR019786), Zinc finger, PHD-type (InterPro:IPR001965), Post-SET domain (InterPro:IPR003616), Zinc finger, FYVE/PHD-type (InterPro:IPR011011), AWS (InterPro:IPR006560); BEST Arabidopsis thaliana protein match is: histone-lysine N-methyltransferase ASHH3 (TAIR:AT2…
AT5G05340	2.81737	0	5.35388	7.8008	5.12312	3.98965	1.85862	0	0	0.511623	1.07307	0.0998654	-3.32387	0.606322	1	Peroxidase superfamily protein		Peroxidase superfamily protein; FUNCTIONS IN: protein binding, peroxidase activity; INVOLVED IN: response to oxidative stress, oxidation reduction; LOCATED IN: apoplast, cell wall; EXPRESSED IN: 9 plant structures; EXPRESSED DURING: LP.04 four leaves visible, 4 anthesis, C globular stage, petal differentiation and expansion stage; CONTAINS InterPro DOMAIN/s: Haem peroxidase (InterPro:IPR010255), …
AT5G23240	26.7549	117.208	0	8.50997	48.6494	65.3522	17.6569	0	0	4.86041	10.1942	0.0999069	-3.32327	0.367103	0.971956	DNAJ heat shock N-terminal domain-containing protein		DNAJ heat shock N-terminal domain-containing protein; FUNCTIONS IN: unfolded protein binding, heat shock protein binding; INVOLVED IN: protein folding; LOCATED IN: chloroplast; EXPRESSED IN: 21 plant structures; EXPRESSED DURING: 11 growth stages; CONTAINS InterPro DOMAIN/s: Molecular chaperone, heat shock protein, Hsp40, DnaJ (InterPro:IPR015609), Heat shock protein DnaJ, N-terminal (InterPro:IP…
AT2G17550	6.68697	8.91801	22.4863	0	12.1554	11.323	0	4.38716	0	1.21858	2.53293	0.10025	-3.31833	0.445937	0.992154			unknown protein; Has 264 Blast hits to 258 proteins in 65 species: Archae - 5; Bacteria - 5; Metazoa - 66; Fungi - 16; Plants - 107; Viruses - 0; Other Eukaryotes - 65 (source: NCBI BLink)., unknown protein; FUNCTIONS IN: molecular_function unknown; INVOLVED IN: biological_process unknown; LOCATED IN: cellular_component unknown; EXPRESSED IN: 22 plant structures; EXPRESSED DURING: 13 growth stage…
AT5G40020	8.41297	21.658	12.8493	4.96415	15.2911	8.35119	5.57585	0	0	1.53487	3.21922	0.100377	-3.3165	0.319073	0.945667	Pathogenesis-related thaumatin superfamily protein		Pathogenesis-related thaumatin superfamily protein; FUNCTIONS IN: molecular_function unknown; INVOLVED IN: response to other organism; LOCATED IN: endomembrane system; EXPRESSED IN: 13 plant structures; EXPRESSED DURING: 6 growth stages; CONTAINS InterPro DOMAIN/s: Thaumatin, pathogenesis-related (InterPro:IPR001938); BEST Arabidopsis thaliana protein match is: Pathogenesis-related thaumatin supe…
AT5G61750	12.3259	0	47.1142	10.6375	22.4023	24.7098	7.43447	0.731193	0	2.24959	4.09756	0.100418	-3.31591	0.20838	0.842307	RmlC-like cupins superfamily protein		RmlC-like cupins superfamily protein; FUNCTIONS IN: manganese ion binding, nutrient reservoir activity; INVOLVED IN: response to salt stress; LOCATED IN: endomembrane system, apoplast; EXPRESSED IN: inflorescence meristem, hypocotyl, flower; EXPRESSED DURING: petal differentiation and expansion stage; CONTAINS InterPro DOMAIN/s: Cupin, RmlC-type (InterPro:IPR011051), Cupin 1 (InterPro:IPR006045),…
AT3G55370	56.6064	30.576	91.016	142.542	102.798	56.0421	29.7379	6.58074	1.44288	10.4148	15.0735	0.101313	-3.30311	0.00344472	0.0613827	OBF-binding protein 3	Encodes a nuclear localized Dof domain containing transcription factor expressed primarily in roots. Responsive to salicylic acid. Transgenic overexpressors have yellow leaves and short, defective roots.	OBF-binding protein 3 (OBP3); CONTAINS InterPro DOMAIN/s: Zinc finger, Dof-type (InterPro:IPR003851); BEST Arabidopsis thaliana protein match is: Dof-type zinc finger DNA-binding family protein (TAIR:AT5G02460.1); Has 1095 Blast hits to 1086 proteins in 58 species: Archae - 0; Bacteria - 0; Metazoa - 0; Fungi - 0; Plants - 1086; Viruses - 0; Other Eukaryotes - 9 (source: NCBI BLink)., OBF-binding…
AT3G50900	2.20751	0	9.63699	0.709164	4.00883	5.37092	0	1.46239	0	0.406192	0.844309	0.101324	-3.30295	0.74541	1			unknown protein; BEST Arabidopsis thaliana protein match is: unknown protein (TAIR:AT5G66490.1); Has 45 Blast hits to 45 proteins in 7 species: Archae - 0; Bacteria - 0; Metazoa - 0; Fungi - 0; Plants - 45; Viruses - 0; Other Eukaryotes - 0 (source: NCBI BLink).
AT1G70300	30.8303	39.494	64.2466	40.4223	55.9533	14.0306	14.8689	2.92477	2.88576	5.70725	6.90726	0.102	-3.29336	0.0224757	0.253929	K+ uptake permease 6	potassium transporter	K+ uptake permease 6 (KUP6); FUNCTIONS IN: potassium ion transmembrane transporter activity; INVOLVED IN: potassium ion transport; LOCATED IN: plasma membrane; EXPRESSED IN: 22 plant structures; EXPRESSED DURING: 14 growth stages; CONTAINS InterPro DOMAIN/s: Potassium uptake protein, kup (InterPro:IPR018519), K+ potassium transporter (InterPro:IPR003855); BEST Arabidopsis thaliana protein match i…
AT2G42560	1.37565	0	0	6.38248	2.49549	3.68492	0.929309	0	0	0.255811	0.536537	0.10251	-3.28617	0.776758	1	late embryogenesis abundant domain-containing protein / LEA domain-containing protein		late embryogenesis abundant domain-containing protein / LEA domain-containing protein; FUNCTIONS IN: molecular_function unknown; INVOLVED IN: embryo development ending in seed dormancy; LOCATED IN: cellular_component unknown; EXPRESSED IN: seed; EXPRESSED DURING: seedling growth; CONTAINS InterPro DOMAIN/s: Late embryogenesis abundant protein, group 4 (InterPro:IPR004238); BEST Arabidopsis thalia…
AT5G22355	2.74351	0	12.8493	0	4.9754	7.41856	1.85862	0	0	0.511623	1.07307	0.10283	-3.28166	0.672395	1	Cysteine/Histidine-rich C1 domain family protein		Cysteine/Histidine-rich C1 domain family protein; FUNCTIONS IN: zinc ion binding; INVOLVED IN: intracellular signaling pathway; LOCATED IN: cellular_component unknown; CONTAINS InterPro DOMAIN/s: Protein kinase C-like, phorbol ester/diacylglycerol binding (InterPro:IPR002219), Zinc finger, RING-type (InterPro:IPR001841), DC1 (InterPro:IPR004146), Zinc finger, PHD-type (InterPro:IPR001965), C1-lik…
AT1G78780	6.53061	12.74	12.8493	4.96415	11.8426	4.52128	0	4.38716	0	1.21858	2.53293	0.102897	-3.28072	0.440199	0.989564	pathogenesis-related family protein		pathogenesis-related family protein; Has 199 Blast hits to 198 proteins in 70 species: Archae - 0; Bacteria - 51; Metazoa - 15; Fungi - 40; Plants - 91; Viruses - 0; Other Eukaryotes - 2 (source: NCBI BLink)., pathogenesis-related family protein; Has 201 Blast hits to 200 proteins in 70 species: Archae - 0; Bacteria - 51; Metazoa - 15; Fungi - 40; Plants - 93; Viruses - 0; Other Eukaryotes - 2 (s…
AT5G55125	3.26043	15.288	0	0	5.91158	8.82654	0	2.19358	0	0.609288	1.26646	0.103067	-3.27835	0.697077	1	Ribosomal protein L31		Ribosomal protein L31; FUNCTIONS IN: structural constituent of ribosome; INVOLVED IN: translation; LOCATED IN: ribosome, intracellular; CONTAINS InterPro DOMAIN/s: Ribosomal protein L31 (InterPro:IPR002150); Has 30201 Blast hits to 17322 proteins in 780 species: Archae - 12; Bacteria - 1396; Metazoa - 17338; Fungi - 3422; Plants - 5037; Viruses - 0; Other Eukaryotes - 2996 (source: NCBI BLink).
AT1G77660	16.6065	10.192	37.4772	29.7849	30.0982	14.0685	8.36378	2.92477	0	3.11469	4.24441	0.103484	-3.27252	0.10539	0.6477	Histone H3 K4-specific methyltransferase SET7/9 family protein		Histone H3 K4-specific methyltransferase SET7/9 family protein; CONTAINS InterPro DOMAIN/s: MORN motif (InterPro:IPR003409); BEST Arabidopsis thaliana protein match is: Histone H3 K4-specific methyltransferase SET7/9 family protein (TAIR:AT1G21920.1); Has 25589 Blast hits to 6526 proteins in 562 species: Archae - 0; Bacteria - 3550; Metazoa - 4135; Fungi - 204; Plants - 2355; Viruses - 0; Other E…
AT2G06200	1.35948	6.37001	0	0	2.46316	3.67773	0.929309	0	0	0.255811	0.536537	0.103855	-3.26736	0.859908	1	growth-regulating factor 6	Growth regulating factor encoding transcription activator. One of the nine members of a GRF gene family, containing nuclear targeting domain. Involved in leaf development and expressed in root, shoot and flower	growth-regulating factor 6 (GRF6); CONTAINS InterPro DOMAIN/s: Glutamine-Leucine-Glutamine, QLQ (InterPro:IPR014978), WRC (InterPro:IPR014977); BEST Arabidopsis thaliana protein match is: growth-regulating factor 5 (TAIR:AT3G13960.1); Has 491 Blast hits to 476 proteins in 20 species: Archae - 0; Bacteria - 0; Metazoa - 0; Fungi - 0; Plants - 491; Viruses - 0; Other Eukaryotes - 0 (source: NCBI BL…
AT1G35910	4.86073	3.822	18.2032	0.709164	8.80365	9.33229	1.85862	1.46239	0	0.917814	0.978948	0.104254	-3.26183	0.521811	1	Haloacid dehalogenase-like hydrolase (HAD) superfamily protein		Haloacid dehalogenase-like hydrolase (HAD) superfamily protein; FUNCTIONS IN: catalytic activity, trehalose-phosphatase activity; INVOLVED IN: trehalose biosynthetic process, metabolic process; EXPRESSED IN: 14 plant structures; EXPRESSED DURING: 4 anthesis, C globular stage, F mature embryo stage, petal differentiation and expansion stage, E expanded cotyledon stage; CONTAINS InterPro DOMAIN/s: …
AT3G62690	40.1221	50.9601	51.3973	84.3905	72.6027	19.1761	3.71724	0.731193	23.0861	7.64144	12.1368	0.10525	-3.24811	0.00269228	0.051059	AtL5	Encodes a RING-H2 zinc finger protein related to ATL2. The ATL gene family is represented by fifteen sequences that contain, in addition to the RING, a transmembrane domain which is located in most of them towards the N-terminal end.	AtL5 (ATL5); FUNCTIONS IN: zinc ion binding; INVOLVED IN: protein complex assembly; LOCATED IN: membrane; EXPRESSED IN: 6 plant structures; EXPRESSED DURING: F mature embryo stage, petal differentiation and expansion stage, E expanded cotyledon stage, D bilateral stage; CONTAINS InterPro DOMAIN/s: Zinc finger, RING-type (InterPro:IPR001841), Zinc finger, C3HC4 RING-type (InterPro:IPR018957); BEST…
AT3G12770	4.5419	19.11	2.14155	0	8.21871	10.4699	0.929309	2.19358	0	0.865099	1.10104	0.10526	-3.24797	0.594939	1	mitochondrial editing factor 22	Encodes a pentatricopeptide repeat protein (PPR) protein involved in mitochondrial mRNA editing.	mitochondrial editing factor 22 (MEF22); CONTAINS InterPro DOMAIN/s: Pentatricopeptide repeat (InterPro:IPR002885); BEST Arabidopsis thaliana protein match is: Pentatricopeptide repeat (PPR) superfamily protein (TAIR:AT1G11290.1); Has 43523 Blast hits to 14475 proteins in 290 species: Archae - 0; Bacteria - 15; Metazoa - 148; Fungi - 158; Plants - 42447; Viruses - 0; Other Eukaryotes - 755 (sourc…
AT2G43900	11.7404	1.274	47.1142	6.38248	21.2313	25.1213	7.43447	0.731193	0	2.24959	4.09756	0.105956	-3.23846	0.265011	0.909926	Endonuclease/exonuclease/phosphatase family protein		Endonuclease/exonuclease/phosphatase family protein; FUNCTIONS IN: inositol-polyphosphate 5-phosphatase activity, inositol or phosphatidylinositol phosphatase activity; INVOLVED IN: biological_process unknown; LOCATED IN: CUL4 RING ubiquitin ligase complex; EXPRESSED IN: sperm cell, male gametophyte, flower, cultured cell, pollen tube; EXPRESSED DURING: L mature pollen stage, M germinated pollen …
AT4G00670	8.44086	7.64401	31.0525	0.709164	15.2569	15.8995	0	5.84954	0	1.62477	3.37724	0.106494	-3.23116	0.377603	0.974589	Remorin family protein		Remorin family protein; CONTAINS InterPro DOMAIN/s: Remorin, C-terminal (InterPro:IPR005516); BEST Arabidopsis thaliana protein match is: Remorin family protein (TAIR:AT3G61260.1); Has 353 Blast hits to 353 proteins in 28 species: Archae - 0; Bacteria - 2; Metazoa - 1; Fungi - 8; Plants - 326; Viruses - 0; Other Eukaryotes - 16 (source: NCBI BLink).
AT5G04310	8.41067	3.822	5.35388	29.7849	15.1966	14.5676	0	5.84954	0	1.62477	3.37724	0.106917	-3.22544	0.279501	0.921892	Pectin lyase-like superfamily protein		Pectin lyase-like superfamily protein; CONTAINS InterPro DOMAIN/s: Pectin lyase fold/virulence factor (InterPro:IPR011050), AmbAllergen (InterPro:IPR018082), Pectate lyase/Amb allergen (InterPro:IPR002022), Pectin lyase fold (InterPro:IPR012334); BEST Arabidopsis thaliana protein match is: Pectin lyase-like superfamily protein (TAIR:AT3G54920.1); Has 1753 Blast hits to 1747 proteins in 285 specie…
AT5G48740	18.5372	22.932	42.8311	20.5658	33.493	12.2292	13.0103	0	0	3.58136	7.51151	0.106928	-3.22528	0.0954495	0.614186	Leucine-rich repeat protein kinase family protein		Leucine-rich repeat protein kinase family protein; FUNCTIONS IN: kinase activity; INVOLVED IN: protein amino acid phosphorylation; LOCATED IN: endomembrane system; EXPRESSED IN: 10 plant structures; EXPRESSED DURING: LP.04 four leaves visible, 4 anthesis, petal differentiation and expansion stage; CONTAINS InterPro DOMAIN/s: Protein kinase, ATP binding site (InterPro:IPR017441), Protein kinase, c…
AT1G33800	7.3447	0	34.2648	0	13.2677	19.7828	0	5.11835	0	1.42167	2.95508	0.107153	-3.22226	0.471455	1	Protein of unknown function (DUF579)		Protein of unknown function (DUF579); FUNCTIONS IN: molecular_function unknown; INVOLVED IN: biological_process unknown; LOCATED IN: endomembrane system; EXPRESSED IN: 20 plant structures; EXPRESSED DURING: 12 growth stages; CONTAINS InterPro DOMAIN/s: Protein of unknown function DUF579 (InterPro:IPR021148), Conserved hypothetical protein CHP01627 (InterPro:IPR006514); BEST Arabidopsis thaliana p…
AT5G48690	12.4266	52.2341	0	5.67331	22.4161	28.6603	0	8.77432	0	2.43715	5.06585	0.108723	-3.20127	0.40577	0.978199			CONTAINS InterPro DOMAIN/s: Ubiquitin-associated/translation elongation factor EF1B, N-terminal, eukaryote (InterPro:IPR015940), PUB domain (InterPro:IPR018997), PUG domain (InterPro:IPR006567), UBA-like (InterPro:IPR009060); BEST Arabidopsis thaliana protein match is: ubiquitin-associated (UBA)/TS-N domain-containing protein (TAIR:AT1G04850.1); Has 7001 Blast hits to 5165 proteins in 492 species…
AT1G05835	21.0544	82.8101	3.21233	12.0558	37.9786	43.6276	8.36378	6.58074	0	4.13016	4.40526	0.10875	-3.20092	0.296728	0.935705	PHD finger protein		PHD finger protein; LOCATED IN: endomembrane system; BEST Arabidopsis thaliana protein match is: unknown protein (TAIR:AT1G32583.1); Has 93 Blast hits to 91 proteins in 14 species: Archae - 0; Bacteria - 0; Metazoa - 0; Fungi - 0; Plants - 93; Viruses - 0; Other Eukaryotes - 0 (source: NCBI BLink).
AT4G14010	23.1715	33.124	11.7785	62.4064	41.7695	25.4174	1.85862	14.6239	0	4.57354	7.96098	0.109495	-3.19107	0.0611101	0.48187	ralf-like 32	Member of a diversely expressed predicted peptide family showing sequence similarity to tobacco Rapid Alkalinization Factor (RALF), and is believed to play an essential role in the physiology of Arabidopsis. Consists of a single exon and is characterized by a conserved C-terminal motif and N-terminal signal peptide.	ralf-like 32 (RALFL32); CONTAINS InterPro DOMAIN/s: Rapid ALkalinization Factor (InterPro:IPR008801); BEST Arabidopsis thaliana protein match is: ralf-like 33 (TAIR:AT4G15800.1); Has 30201 Blast hits to 17322 proteins in 780 species: Archae - 12; Bacteria - 1396; Metazoa - 17338; Fungi - 3422; Plants - 5037; Viruses - 0; Other Eukaryotes - 2996 (source: NCBI BLink).
AT1G61600	233.921	709.619	286.968	92.1913	421.559	315.644	89.2136	76.7753	1.44288	46.2839	47.4928	0.109792	-3.18715	0.0819399	0.565972	Protein of unknown function (DUF1262)		Protein of unknown function (DUF1262); FUNCTIONS IN: molecular_function unknown; INVOLVED IN: biological_process unknown; LOCATED IN: membrane; EXPRESSED IN: leaf; CONTAINS InterPro DOMAIN/s: Protein of unknown function DUF1262 (InterPro:IPR010683); BEST Arabidopsis thaliana protein match is: Protein of unknown function (DUF1262) (TAIR:AT1G13540.1); Has 103 Blast hits to 96 proteins in 9 species:…
AT1G78790	2.30903	0	0	10.6375	4.15914	6.14154	0.929309	0.731193	0	0.458907	0.489474	0.110337	-3.18001	0.659151	1			unknown protein; CONTAINS InterPro DOMAIN/s: Protein of unknown function DUF2008 (InterPro:IPR018552); Has 69 Blast hits to 69 proteins in 28 species: Archae - 0; Bacteria - 0; Metazoa - 33; Fungi - 0; Plants - 33; Viruses - 0; Other Eukaryotes - 3 (source: NCBI BLink)., unknown protein; FUNCTIONS IN: molecular_function unknown; INVOLVED IN: biological_process unknown; LOCATED IN: cellular_compon…
AT1G02335	34.428	52.2341	53.5388	53.8965	62.0017	0.875018	24.162	0.731193	0	6.85419	13.7437	0.110548	-3.17725	0.0187541	0.222063	germin-like protein subfamily 2 member 2 precursor		germin-like protein subfamily 2 member 2 precursor (GL22); FUNCTIONS IN: manganese ion binding, nutrient reservoir activity; LOCATED IN: endomembrane system, apoplast; CONTAINS InterPro DOMAIN/s: Cupin, RmlC-type (InterPro:IPR011051), Cupin 1 (InterPro:IPR006045), RmlC-like jelly roll fold (InterPro:IPR014710), Germin (InterPro:IPR001929), Germin, manganese binding site (InterPro:IPR019780); BEST…
AT3G07540	5.60131	6.37001	1.07078	18.4383	10.087	8.90088	1.85862	0.731193	1.44288	1.11566	0.570149	0.110604	-3.17652	0.376807	0.974589	Actin-binding FH2 (formin homology 2) family protein		Actin-binding FH2 (formin homology 2) family protein; FUNCTIONS IN: actin binding; INVOLVED IN: cellular component organization, actin cytoskeleton organization; LOCATED IN: plasma membrane; EXPRESSED IN: 18 plant structures; EXPRESSED DURING: 11 growth stages; CONTAINS InterPro DOMAIN/s: Actin-binding FH2/DRF autoregulatory (InterPro:IPR003104), Actin-binding FH2 (InterPro:IPR015425); BEST Arabi…
AT4G39950	86.6775	132.496	197.023	73.0439	156.083	62.0068	36.243	21.9358	4.32864	17.2723	15.9856	0.110662	-3.17577	0.000440036	0.0118627	cytochrome P450, family 79, subfamily B, polypeptide 2	Belongs to cytochrome P450 and is involved in tryptophan metabolism. Converts Trp to indo-3-acetaldoxime (IAOx), a precursor to IAA and indole glucosinolates.	cytochrome P450, family 79, subfamily B, polypeptide 2 (CYP79B2); FUNCTIONS IN: electron carrier activity, monooxygenase activity, iron ion binding, oxygen binding, heme binding; INVOLVED IN: in 8 processes; LOCATED IN: chloroplast; EXPRESSED IN: 25 plant structures; EXPRESSED DURING: 13 growth stages; CONTAINS InterPro DOMAIN/s: Cytochrome P450 (InterPro:IPR001128), Cytochrome P450, E-class, gro…
AT3G15680	66.7234	142.688	65.3174	101.41	120.117	38.7143	13.0103	35.0973	0	13.33	17.7432	0.110975	-3.17169	0.00237918	0.0462716	Ran BP2/NZF zinc finger-like superfamily protein		Ran BP2/NZF zinc finger-like superfamily protein; FUNCTIONS IN: binding, zinc ion binding; INVOLVED IN: biological_process unknown; LOCATED IN: intracellular; EXPRESSED IN: 21 plant structures; EXPRESSED DURING: 13 growth stages; CONTAINS InterPro DOMAIN/s: Zinc finger, RanBP2-type (InterPro:IPR001876); BEST Arabidopsis thaliana protein match is: Ran BP2/NZF zinc finger-like superfamily protein (…
AT5G50110	11.341	30.576	2.14155	19.8566	20.4161	14.3599	0.929309	1.46239	5.77152	2.26578	2.65518	0.11098	-3.17163	0.177709	0.805125	S-adenosyl-L-methionine-dependent methyltransferases superfamily protein		S-adenosyl-L-methionine-dependent methyltransferases superfamily protein; FUNCTIONS IN: rRNA methyltransferase activity; INVOLVED IN: rRNA processing; LOCATED IN: cytoplasm; EXPRESSED IN: 24 plant structures; EXPRESSED DURING: 14 growth stages; CONTAINS InterPro DOMAIN/s: rRNA small subunit methyltransferase G (InterPro:IPR003682); Has 6840 Blast hits to 6840 proteins in 2435 species: Archae - 0;…
AT1G10000	58.6193	71.3441	106.007	94.3188	105.512	17.635	13.9396	19.7422	8.65728	11.7264	5.5445	0.111138	-3.16957	0.00220814	0.0435044	Ribonuclease H-like superfamily protein		Ribonuclease H-like superfamily protein; FUNCTIONS IN: ribonuclease H activity, nucleic acid binding; INVOLVED IN: biological_process unknown; EXPRESSED IN: 18 plant structures; EXPRESSED DURING: 12 growth stages; CONTAINS InterPro DOMAIN/s: Polynucleotidyl transferase, ribonuclease H fold (InterPro:IPR012337), RNA-directed DNA polymerase (reverse transcriptase), related (InterPro:IPR015706), Rib…
AT1G68740	796.11	732.551	1703.61	1253.09	1432.87	485.948	354.996	136.733	85.1299	159.355	143.253	0.111214	-3.16859	5.46e-06	0.000302167	EXS (ERD1/XPR1/SYG1) family protein	Encodes PHO1;H1, a member of the PHO1 family. Involved in inorganic phosphate (Pi) transport and homeostasis. Complements pho1 mutation.	PHO1;H1; FUNCTIONS IN: molecular_function unknown; INVOLVED IN: cellular response to phosphate starvation, phosphate transport; LOCATED IN: integral to membrane; EXPRESSED IN: 24 plant structures; EXPRESSED DURING: 12 growth stages; CONTAINS InterPro DOMAIN/s: EXS, C-terminal (InterPro:IPR004342), SPX, N-terminal (InterPro:IPR004331); BEST Arabidopsis thaliana protein match is: phosphate 1 (TAIR:…
AT5G64660	10.9635	10.192	12.8493	27.6574	19.7302	9.41081	6.50516	1.46239	0	2.19687	3.41285	0.111345	-3.16689	0.20203	0.83592	CYS, MET, PRO, and GLY protein 2		CYS, MET, PRO, and GLY protein 2 (CMPG2); FUNCTIONS IN: ubiquitin-protein ligase activity, binding; INVOLVED IN: response to chitin; LOCATED IN: ubiquitin ligase complex; EXPRESSED IN: 23 plant structures; EXPRESSED DURING: 11 growth stages; CONTAINS InterPro DOMAIN/s: U box domain (InterPro:IPR003613), Armadillo-like helical (InterPro:IPR011989), Armadillo-type fold (InterPro:IPR016024); BEST Ar…
AT3G18660	24.6107	14.014	82.4498	17.7291	44.2763	38.4838	12.081	4.38716	1.44288	4.94507	5.49294	0.111686	-3.16247	0.109669	0.659175	plant glycogenin-like starch initiation protein 1	Plants expressing an RNAi construct specifically targeting PGSIP1 was shown to have a dramatically reduced amount of starch.	plant glycogenin-like starch initiation protein 1 (PGSIP1); FUNCTIONS IN: transferase activity, transferring glycosyl groups; INVOLVED IN: biosynthetic process, starch metabolic process; LOCATED IN: chloroplast; EXPRESSED IN: 19 plant structures; EXPRESSED DURING: 7 growth stages; CONTAINS InterPro DOMAIN/s: Glycosyl transferase, family 8 (InterPro:IPR002495); BEST Arabidopsis thaliana protein ma…
AT3G05340	1.01009	2.548	0	2.12749	1.81709	1.36598	0	0.731193	0	0.203096	0.422154	0.11177	-3.1614	0.884829	1	Tetratricopeptide repeat (TPR)-like superfamily protein		Tetratricopeptide repeat (TPR)-like superfamily protein; CONTAINS InterPro DOMAIN/s: Pentatricopeptide repeat (InterPro:IPR002885); BEST Arabidopsis thaliana protein match is: Pentatricopeptide repeat (PPR) superfamily protein (TAIR:AT3G25970.1); Has 36706 Blast hits to 13004 proteins in 235 species: Archae - 0; Bacteria - 2; Metazoa - 52; Fungi - 64; Plants - 36145; Viruses - 0; Other Eukaryotes…
AT4G18780	64.1456	66.2481	189.527	41.8407	115.363	79.1674	41.8189	3.65596	1.44288	12.9279	22.6992	0.112063	-3.15762	0.0397859	0.369618	cellulose synthase family protein	Encodes a member of the cellulose synthase family involved in secondary cell wall biosynthesis. Mutants have abnormal xylem formation, reduced cellulose content, and enhanced drought and osmotic stress tolerance. Mediates resistance towards bacterial pathogens via ABA. Confers resistance towards bacterial and fungal pathogens, independent of salicylic acid, ethylene and jasmonate signaling.	IRREGULAR XYLEM 1 (IRX1); FUNCTIONS IN: cellulose synthase activity, transferase activity, transferring glycosyl groups; INVOLVED IN: in 7 processes; LOCATED IN: cell wall, plasma membrane; EXPRESSED IN: 21 plant structures; EXPRESSED DURING: 9 growth stages; CONTAINS InterPro DOMAIN/s: Cellulose synthase (InterPro:IPR005150); BEST Arabidopsis thaliana protein match is: cellulose synthase A4 (TAI…
AT3G12090	216.729	286.65	323.375	392.877	389.667	53.9495	113.376	42.4092	2.88576	43.7904	55.9857	0.112379	-3.15356	1.98e-08	2.1357e-06	tetraspanin6	Member of TETRASPANIN family	tetraspanin6 (TET6); FUNCTIONS IN: molecular_function unknown; INVOLVED IN: aging; LOCATED IN: endomembrane system, integral to membrane; EXPRESSED IN: 8 plant structures; EXPRESSED DURING: LP.04 four leaves visible, 4 anthesis, petal differentiation and expansion stage; CONTAINS InterPro DOMAIN/s: Tetraspanin (InterPro:IPR018499); BEST Arabidopsis thaliana protein match is: tetraspanin5 (TAIR:AT…
AT2G29125	3.01412	14.014	0	0	5.41895	8.091	0	2.19358	0	0.609288	1.26646	0.112437	-3.15282	0.729912	1	ROTUNDIFOLIA like 2		ROTUNDIFOLIA like 2 (RTFL2); FUNCTIONS IN: molecular_function unknown; INVOLVED IN: shoot development; LOCATED IN: chloroplast; CONTAINS InterPro DOMAIN/s: DVL (InterPro:IPR012552); BEST Arabidopsis thaliana protein match is: ROTUNDIFOLIA like 5 (TAIR:AT5G59510.1); Has 16866 Blast hits to 1973 proteins in 272 species: Archae - 2; Bacteria - 875; Metazoa - 2928; Fungi - 1594; Plants - 245; Viruses…
AT3G47180	9.2561	25.48	11.7785	5.67331	16.6316	10.1432	0.929309	5.84954	0	1.88058	3.1435	0.113072	-3.14468	0.358376	0.967619	RING/U-box superfamily protein		RING/U-box superfamily protein; FUNCTIONS IN: zinc ion binding; EXPRESSED IN: root, flower; EXPRESSED DURING: petal differentiation and expansion stage; CONTAINS InterPro DOMAIN/s: Zinc finger, RING-type (InterPro:IPR001841), Zinc finger, C3HC4 RING-type (InterPro:IPR018957); BEST Arabidopsis thaliana protein match is: RING/U-box superfamily protein (TAIR:AT3G19910.1); Has 6899 Blast hits to 6791…
AT1G65910	13.3041	47.138	5.35388	9.21913	23.905	23.0893	8.36378	0	1.44288	2.70325	4.4709	0.113083	-3.14455	0.201233	0.835047	NAC domain containing protein 28		NAC domain containing protein 28 (NAC028); FUNCTIONS IN: sequence-specific DNA binding transcription factor activity; INVOLVED IN: multicellular organismal development, regulation of transcription; LOCATED IN: cellular_component unknown; EXPRESSED IN: 19 plant structures; EXPRESSED DURING: 10 growth stages; CONTAINS InterPro DOMAIN/s: No apical meristem (NAM) protein (InterPro:IPR003441); BEST Ar…
AT3G61460	20.0053	42.042	2.14155	48.2232	35.9409	25.0126	3.71724	10.9679	0	4.06968	5.578	0.113233	-3.14264	0.0931672	0.606988	brassinosteroid-responsive RING-H2	Encodes a novel ring finger protein and forms an N-terminal hydrophobic domain and a C-terminal RING-H2 signature. Expression is down regulated by brassinolide.	brassinosteroid-responsive RING-H2 (BRH1); FUNCTIONS IN: zinc ion binding; INVOLVED IN: response to brassinosteroid stimulus, response to chitin; LOCATED IN: endomembrane system; EXPRESSED IN: 22 plant structures; EXPRESSED DURING: 13 growth stages; CONTAINS InterPro DOMAIN/s: Zinc finger, RING-type (InterPro:IPR001841), Zinc finger, C3HC4 RING-type (InterPro:IPR018957); BEST Arabidopsis thaliana…
AT3G60750	17.6802	48.4121	0	33.3307	31.752	24.7727	0	0	12.9859	3.60849	7.49742	0.113646	-3.13738	0.0606644	0.47933	Transketolase		Transketolase; FUNCTIONS IN: catalytic activity, transketolase activity; INVOLVED IN: response to cadmium ion, response to salt stress; LOCATED IN: chloroplast stroma, chloroplast, chloroplast envelope; EXPRESSED IN: 27 plant structures; EXPRESSED DURING: 17 growth stages; CONTAINS InterPro DOMAIN/s: Transketolase, bacterial-like (InterPro:IPR005478), Transketolase, N-terminal (InterPro:IPR005474…
AT3G11570	8.76078	6.37001	34.2648	0	15.7309	18.2244	6.50516	0	0	1.79068	3.75576	0.113832	-3.13502	0.332344	0.954915	TRICHOME BIREFRINGENCE-LIKE 8	Encodes a member of the TBL (TRICHOME BIREFRINGENCE-LIKE) gene family containing a plant-specific DUF231 (domain of unknown function) domain. TBL gene family has 46 members, two of which (TBR/AT5G06700 and TBL3/AT5G01360) have been shown to be involved in the synthesis and deposition of secondary wall cellulose, presumably by influencing the esterification state of pectic polymers. A nomenclature…	TRICHOME BIREFRINGENCE-LIKE 8 (TBL8); CONTAINS InterPro DOMAIN/s: Protein of unknown function DUF231, plant (InterPro:IPR004253); BEST Arabidopsis thaliana protein match is: TRICHOME BIREFRINGENCE-LIKE 9 (TAIR:AT5G06230.1); Has 1362 Blast hits to 1341 proteins in 32 species: Archae - 0; Bacteria - 0; Metazoa - 0; Fungi - 6; Plants - 1353; Viruses - 0; Other Eukaryotes - 3 (source: NCBI BLink).
AT2G32860	2034.3	3047.41	3185.56	3169.96	3651.28	75.6609	622.637	652.955	232.304	417.31	234.602	0.114291	-3.12921	0	0	beta glucosidase 33		beta glucosidase 33 (BGLU33); FUNCTIONS IN: cation binding, hydrolase activity, hydrolyzing O-glycosyl compounds, catalytic activity; INVOLVED IN: carbohydrate metabolic process; LOCATED IN: endomembrane system; EXPRESSED IN: 20 plant structures; EXPRESSED DURING: 10 growth stages; CONTAINS InterPro DOMAIN/s: Glycoside hydrolase, family 1 (InterPro:IPR001360), Glycoside hydrolase, family 1, activ…
AT5G23660	10110.5	13647.1	15108.7	17946.1	18144.1	2185.89	3879.86	1949.36	1682.4	2076.97	1199.1	0.114471	-3.12695	0	0	homolog of Medicago truncatula MTN3	homolog of the Medicago nodulin MTN3	homolog of Medicago truncatula MTN3 (MTN3); INVOLVED IN: biological_process unknown; LOCATED IN: endomembrane system, integral to membrane, membrane; EXPRESSED IN: 19 plant structures; EXPRESSED DURING: 12 growth stages; CONTAINS InterPro DOMAIN/s: MtN3/saliva-related transmembrane protein, conserved region (InterPro:IPR018169), RAG1-activating protein 1 homologue (InterPro:IPR018179), RAG1-activ…
AT3G14570	110.511	189.826	137.059	183.673	198.288	28.8533	44.6068	8.77432	28.8576	22.735	17.9599	0.114657	-3.12461	1.51866e-05	0.000700563	glucan synthase-like 4	encodes a protein similar to callose synthase	glucan synthase-like 4 (GSL04); FUNCTIONS IN: transferase activity, transferring glycosyl groups, 1,3-beta-glucan synthase activity; INVOLVED IN: 1,3-beta-glucan biosynthetic process; LOCATED IN: 1,3-beta-glucan synthase complex, membrane; EXPRESSED IN: 23 plant structures; EXPRESSED DURING: 15 growth stages; CONTAINS InterPro DOMAIN/s: Glycosyl transferase, family 48 (InterPro:IPR003440); BEST A…
AT4G22620	2.47402	0	0	11.3466	4.43642	6.55098	1.85862	0	0	0.511623	1.07307	0.115323	-3.11624	0.632952	1	SAUR-like auxin-responsive protein family		SAUR-like auxin-responsive protein family ; CONTAINS InterPro DOMAIN/s: Auxin responsive SAUR protein (InterPro:IPR003676); BEST Arabidopsis thaliana protein match is: SAUR-like auxin-responsive protein family (TAIR:AT4G12410.1); Has 1178 Blast hits to 1169 proteins in 26 species: Archae - 0; Bacteria - 0; Metazoa - 0; Fungi - 0; Plants - 1177; Viruses - 0; Other Eukaryotes - 1 (source: NCBI BLin…
AT2G23950	469.891	852.307	767.747	551.73	842.572	155.006	236.044	100.173	15.8717	97.2106	111.088	0.115374	-3.11561	0	2e-10	Leucine-rich repeat protein kinase family protein		Leucine-rich repeat protein kinase family protein; FUNCTIONS IN: kinase activity; INVOLVED IN: protein amino acid phosphorylation; LOCATED IN: endomembrane system; EXPRESSED IN: hypocotyl, flower; EXPRESSED DURING: petal differentiation and expansion stage; CONTAINS InterPro DOMAIN/s: Protein kinase, ATP binding site (InterPro:IPR017441), Protein kinase, catalytic domain (InterPro:IPR000719), Leu…
AT3G49750	6.86238	8.91801	14.9909	7.8008	12.3031	3.86921	0	5.11835	0	1.42167	2.95508	0.115554	-3.11336	0.43063	0.987538	receptor like protein 44		receptor like protein 44 (RLP44); INVOLVED IN: signal transduction; LOCATED IN: plasma membrane; EXPRESSED IN: 21 plant structures; EXPRESSED DURING: 13 growth stages; CONTAINS InterPro DOMAIN/s: Leucine-rich repeat (InterPro:IPR001611); BEST Arabidopsis thaliana protein match is: receptor like protein 57 (TAIR:AT5G65830.1); Has 65414 Blast hits to 15809 proteins in 634 species: Archae - 17; Bact…
AT5G23950	34.611	123.578	11.7785	24.8207	62.0507	61.1314	8.36378	16.0862	1.44288	7.17136	7.32534	0.115572	-3.11313	0.214289	0.847654	Calcium-dependent lipid-binding (CaLB domain) family protein		Calcium-dependent lipid-binding (CaLB domain) family protein; CONTAINS InterPro DOMAIN/s: C2 calcium/lipid-binding domain, CaLB (InterPro:IPR008973), C2 calcium-dependent membrane targeting (InterPro:IPR000008); BEST Arabidopsis thaliana protein match is: Calcium-dependent lipid-binding (CaLB domain) family protein (TAIR:AT1G07310.1); Has 7173 Blast hits to 1801 proteins in 194 species: Archae - …
AT5G62180	1.23442	0	4.28311	1.41833	2.21302	2.18188	0.929309	0	0	0.255811	0.536537	0.115594	-3.11286	0.844964	1	carboxyesterase 20		carboxyesterase 20 (CXE20); INVOLVED IN: metabolic process; LOCATED IN: cellular_component unknown; EXPRESSED IN: root, flower; EXPRESSED DURING: petal differentiation and expansion stage; CONTAINS InterPro DOMAIN/s: Alpha/beta hydrolase fold-3 (InterPro:IPR013094); BEST Arabidopsis thaliana protein match is: alpha/beta-Hydrolases superfamily protein (TAIR:AT2G45600.1); Has 9350 Blast hits to 933…
AT3G61630	2.45786	6.37001	0	4.96415	4.40409	3.34655	1.85862	0	0	0.511623	1.07307	0.11617	-3.10569	0.692121	1	cytokinin response factor 6	CRF6 encodes one of the six cytokinin response factors. CRF5 belongs to the AP2/ERF superfamily of the transcriptional factors. CRF proteins rapidly relocalize to the nucleus in response to cytokinin. Analysis of loos-of-function mutants revealed that the CRFs function redundantly to regulate the development of embryos, cotyledons and leaves.	cytokinin response factor 6 (CRF6); CONTAINS InterPro DOMAIN/s: DNA-binding, integrase-type (InterPro:IPR016177), Pathogenesis-related transcriptional factor/ERF, DNA-binding (InterPro:IPR001471); BEST Arabidopsis thaliana protein match is: cytokinin response factor 5 (TAIR:AT2G46310.1); Has 5693 Blast hits to 5625 proteins in 245 species: Archae - 0; Bacteria - 0; Metazoa - 0; Fungi - 0; Plants …
AT1G32100	41.5663	63.7001	74.9544	53.1873	74.4505	10.8856	24.162	7.31193	0	8.68205	12.3908	0.116615	-3.10017	0.014345	0.185287	pinoresinol reductase 1	Encodes a pinoresinol reductase involved in lignan biosynthesis. Expressed strongly in roots and less strongly in stems. Shows specificity for pinoresinol and not lariciresinol.	pinoresinol reductase 1 (PRR1); CONTAINS InterPro DOMAIN/s: NAD(P)-binding domain (InterPro:IPR016040), NmrA-like (InterPro:IPR008030); BEST Arabidopsis thaliana protein match is: pinoresinol reductase 2 (TAIR:AT4G13660.1); Has 2085 Blast hits to 2085 proteins in 479 species: Archae - 27; Bacteria - 779; Metazoa - 2; Fungi - 496; Plants - 600; Viruses - 0; Other Eukaryotes - 181 (source: NCBI BLi…
AT4G33420	345.175	401.31	593.21	596.407	618.066	111.728	140.326	105.292	15.8717	72.2837	64.177	0.116951	-3.09602	0	7.7e-09	Peroxidase superfamily protein		Peroxidase superfamily protein; FUNCTIONS IN: peroxidase activity, heme binding; INVOLVED IN: response to oxidative stress, oxidation reduction; EXPRESSED IN: 20 plant structures; EXPRESSED DURING: 10 growth stages; CONTAINS InterPro DOMAIN/s: Haem peroxidase (InterPro:IPR010255), Plant peroxidase (InterPro:IPR000823), Peroxidases heam-ligand binding site (InterPro:IPR019793), Haem peroxidase, pl…
AT5G20970	15.6165	8.91801	22.4863	40.4223	27.9601	15.8026	11.1517	0.731193	0	3.27283	6.23809	0.117054	-3.09476	0.11412	0.675492	HSP20-like chaperones superfamily protein		HSP20-like chaperones superfamily protein; CONTAINS InterPro DOMAIN/s: Heat shock protein Hsp20 (InterPro:IPR002068), HSP20-like chaperone (InterPro:IPR008978); BEST Arabidopsis thaliana protein match is: HSP20-like chaperones superfamily protein (TAIR:AT2G27140.1); Has 958 Blast hits to 958 proteins in 129 species: Archae - 8; Bacteria - 64; Metazoa - 1; Fungi - 0; Plants - 877; Viruses - 0; Oth…
AT5G04320	11.6011	2.548	37.4772	13.4741	20.7651	17.8679	0	8.77432	0	2.43715	5.06585	0.117368	-3.09089	0.258873	0.900662	Shugoshin C terminus		Shugoshin C terminus; FUNCTIONS IN: molecular_function unknown; INVOLVED IN: meiotic chromosome segregation; LOCATED IN: chromosome, centromeric region, nucleus; EXPRESSED IN: 22 plant structures; EXPRESSED DURING: 13 growth stages; CONTAINS InterPro DOMAIN/s: HAP1, N-terminal (InterPro:IPR006933), Shugoshin, C-terminal (InterPro:IPR011515); BEST Arabidopsis thaliana protein match is: Shugoshin C…
AT3G15550	35.9662	89.1801	49.2557	27.6574	64.3703	31.2129	0.929309	24.8606	1.44288	7.56202	13.6709	0.117477	-3.08955	0.0433143	0.389278			unknown protein; Has 25732 Blast hits to 16979 proteins in 961 species: Archae - 144; Bacteria - 1801; Metazoa - 12681; Fungi - 1868; Plants - 912; Viruses - 94; Other Eukaryotes - 8232 (source: NCBI BLink).
AT2G31880	4.8664	0	20.3448	2.12749	8.70954	11.1826	3.71724	0	0	1.02325	2.14615	0.117485	-3.08945	0.508726	1	Leucine-rich repeat protein kinase family protein	Encodes a putative leucine rich repeat transmembrane protein that is expressed in response to Pseudomonas syringae. Expression of SRRLK may be required for silencing via lsiRNAs. Regulates cell death and innate immunity.	SUPPRESSOR OF BIR1 1 (SOBIR1); FUNCTIONS IN: protein serine/threonine kinase activity, kinase activity, ATP binding; INVOLVED IN: protein amino acid phosphorylation, transmembrane receptor protein tyrosine kinase signaling pathway, positive regulation of defense response, negative regulation of floral organ abscission, positive regulation of cell death; LOCATED IN: plasma membrane; EXPRESSED IN: …
AT1G05590	39.3781	34.398	69.6005	77.2989	70.4742	22.8727	2.78793	27.0541	0	8.28198	14.8803	0.117518	-3.08905	0.0191011	0.224807	beta-hexosaminidase 2	Encodes a protein with &#946;-hexosaminidase activity (the enzyme is active with p-nitrophenyl-&#946;-N-acetylglucosaminide as substrate but displayed only a minor activity toward p-nitrophenyl-&#946;-N-acetylgalactosaminide). Chitotriose-PA was digested almost completely overnight by a 50% ammonium sulfate fraction of a supernatant yeast expressing AtHEX3.	beta-hexosaminidase 2 (HEXO2); FUNCTIONS IN: UDP-glucosyltransferase activity, hexosaminidase activity, beta-N-acetylhexosaminidase activity, hydrolase activity, hydrolyzing O-glycosyl compounds; INVOLVED IN: carbohydrate metabolic process; LOCATED IN: plasma membrane; EXPRESSED IN: 23 plant structures; EXPRESSED DURING: 13 growth stages; CONTAINS InterPro DOMAIN/s: Glycoside hydrolase, family 20…
AT1G75640	3.85461	17.836	0	0	6.89684	10.2976	0	2.92477	0	0.812384	1.68862	0.117791	-3.0857	0.677751	1	Leucine-rich receptor-like protein kinase family protein		Leucine-rich receptor-like protein kinase family protein; FUNCTIONS IN: protein serine/threonine kinase activity, kinase activity, ATP binding; INVOLVED IN: transmembrane receptor protein tyrosine kinase signaling pathway, protein amino acid phosphorylation; LOCATED IN: plasma membrane; EXPRESSED IN: 18 plant structures; EXPRESSED DURING: 7 growth stages; CONTAINS InterPro DOMAIN/s: Protein kinas…
AT3G45010	74.3494	62.4261	183.103	97.1555	133.025	62.1235	43.6775	11.6991	1.44288	15.6736	22.0287	0.117824	-3.08529	0.0019951	0.0397877	serine carboxypeptidase-like 48		serine carboxypeptidase-like 48 (scpl48); FUNCTIONS IN: serine-type carboxypeptidase activity; INVOLVED IN: proteolysis; LOCATED IN: endomembrane system; EXPRESSED IN: 24 plant structures; EXPRESSED DURING: 13 growth stages; CONTAINS InterPro DOMAIN/s: Peptidase S10, serine carboxypeptidase (InterPro:IPR001563), Peptidase S10, serine carboxypeptidase, active site (InterPro:IPR018202); BEST Arabid…
AT1G05760	140.004	121.03	300.888	222.677	250.372	90.1832	23.2327	51.9147	31.7433	29.6359	14.7308	0.118367	-3.07866	2.31283e-05	0.0010092	Mannose-binding lectin superfamily protein	Specifically restrict the long-distance movement of tobacco etch potyvirus (TEV) without involving either hypersensitive cell death or systemic acquired resistance	restricted tev movement 1 (RTM1); FUNCTIONS IN: sugar binding; INVOLVED IN: response to virus; LOCATED IN: cellular_component unknown; EXPRESSED IN: 22 plant structures; EXPRESSED DURING: 11 growth stages; CONTAINS InterPro DOMAIN/s: Mannose-binding lectin (InterPro:IPR001229); BEST Arabidopsis thaliana protein match is: Mannose-binding lectin superfamily protein (TAIR:AT1G05770.1); Has 829 Blast…
AT3G27050	159.079	410.228	25.6986	296.431	284.48	197.53	0	0	121.202	33.6793	69.9759	0.118389	-3.07839	0.0152546	0.192559			unknown protein; Has 43 Blast hits to 43 proteins in 17 species: Archae - 0; Bacteria - 0; Metazoa - 0; Fungi - 0; Plants - 40; Viruses - 0; Other Eukaryotes - 3 (source: NCBI BLink).
AT1G02520	57.9999	56.0561	100.653	109.92	103.628	28.7986	21.3741	20.4734	2.88576	12.3722	10.424	0.119391	-3.06623	0.00304639	0.0562205	P-glycoprotein 11		P-glycoprotein 11 (PGP11); FUNCTIONS IN: ATPase activity, coupled to transmembrane movement of substances; INVOLVED IN: transport, transmembrane transport; LOCATED IN: plasma membrane; EXPRESSED IN: callus; CONTAINS InterPro DOMAIN/s: ATPase, AAA+ type, core (InterPro:IPR003593), ABC transporter-like (InterPro:IPR003439), ABC transporter, transmembrane domain, type 1 (InterPro:IPR011527), ABC tra…
AT2G16740	77.1238	138.866	84.5913	131.195	137.748	29.3727	26.0206	32.1725	1.44288	16.4999	16.2595	0.119783	-3.0615	0.0010475	0.0238472	ubiquitin-conjugating enzyme 29		ubiquitin-conjugating enzyme 29 (UBC29); CONTAINS InterPro DOMAIN/s: Ubiquitin-conjugating enzyme/RWD-like (InterPro:IPR016135), Ubiquitin-conjugating enzyme, E2 (InterPro:IPR000608); BEST Arabidopsis thaliana protein match is: ubiquitin-conjugating enzyme 10 (TAIR:AT5G53300.4); Has 10587 Blast hits to 10548 proteins in 402 species: Archae - 0; Bacteria - 4; Metazoa - 4577; Fungi - 2332; Plants -…
AT5G22580	188.477	307.034	267.694	292.176	336.616	19.8653	82.7085	35.8285	27.4147	40.3368	29.7935	0.11983	-3.06093	2.127e-07	1.73421e-05	Stress responsive A/B Barrel Domain		Stress responsive A/B Barrel Domain; FUNCTIONS IN: molecular_function unknown; INVOLVED IN: biological_process unknown; LOCATED IN: chloroplast; EXPRESSED IN: 22 plant structures; EXPRESSED DURING: 13 growth stages; CONTAINS InterPro DOMAIN/s: Stress responsive alpha-beta barrel (InterPro:IPR013097), Dimeric alpha-beta barrel (InterPro:IPR011008); BEST Arabidopsis thaliana protein match is: heat …
AT5G01190	38.1969	34.398	116.715	24.8207	68.1989	50.5177	13.0103	0.731193	15.8717	8.19483	8.04361	0.120161	-3.05696	0.0409354	0.37706	laccase 10	putative laccase, a member of laccase family of genes (17 members in Arabidopsis).	laccase 10 (LAC10); FUNCTIONS IN: laccase activity; INVOLVED IN: oxidation reduction, lignin catabolic process; LOCATED IN: endomembrane system, apoplast; EXPRESSED IN: 9 plant structures; EXPRESSED DURING: petal differentiation and expansion stage; CONTAINS InterPro DOMAIN/s: Multicopper oxidase, type 3 (InterPro:IPR011707), Laccase (InterPro:IPR017761), Multicopper oxidase, type 2 (InterPro:IPR…
AT3G20570	114.278	108.29	267.694	149.634	204.033	82.7216	39.031	40.9468	8.65728	24.5231	18.1147	0.120192	-3.05659	0.000355277	0.00991134	early nodulin-like protein 9		early nodulin-like protein 9 (ENODL9); FUNCTIONS IN: electron carrier activity, copper ion binding; LOCATED IN: anchored to membrane; EXPRESSED IN: 22 plant structures; EXPRESSED DURING: 13 growth stages; CONTAINS InterPro DOMAIN/s: Plastocyanin-like (InterPro:IPR003245), Cupredoxin (InterPro:IPR008972); BEST Arabidopsis thaliana protein match is: early nodulin-like protein 14 (TAIR:AT2G25060.1);…
AT3G21460	79.567	85.3581	186.315	94.3188	142.027	55.8807	22.3034	39.4844	0	17.1066	19.7975	0.120446	-3.05354	0.00127408	0.027642	Glutaredoxin family protein		Glutaredoxin family protein; FUNCTIONS IN: electron carrier activity, protein disulfide oxidoreductase activity; INVOLVED IN: cell redox homeostasis; CONTAINS InterPro DOMAIN/s: Glutaredoxin-like, plant II (InterPro:IPR011905), Thioredoxin fold (InterPro:IPR012335), Glutaredoxin (InterPro:IPR002109), Thioredoxin-like fold (InterPro:IPR012336); BEST Arabidopsis thaliana protein match is: Thioredox…
AT4G00467	1.86413	0	0	8.50997	3.32732	4.91323	0	0	1.44288	0.400944	0.833047	0.120501	-3.05289	0.681715	1	Calcium-dependent lipid-binding (CaLB domain) family protein		Calcium-dependent lipid-binding (CaLB domain) family protein; FUNCTIONS IN: molecular_function unknown; INVOLVED IN: biological_process unknown; LOCATED IN: cellular_component unknown; CONTAINS InterPro DOMAIN/s: C2 membrane targeting protein (InterPro:IPR018029), C2 calcium/lipid-binding domain, CaLB (InterPro:IPR008973), C2 calcium-dependent membrane targeting (InterPro:IPR000008); BEST Arabido…
AT2G06667	9.40575	7.64401	29.9817	5.67331	16.7833	13.5016	3.71724	0.731193	2.88576	2.02823	1.5411	0.120848	-3.04873	0.279779	0.921892			unknown protein; Has 30201 Blast hits to 17322 proteins in 780 species: Archae - 12; Bacteria - 1396; Metazoa - 17338; Fungi - 3422; Plants - 5037; Viruses - 0; Other Eukaryotes - 2996 (source: NCBI BLink).
AT1G46264	16.5738	6.37001	57.8219	12.0558	29.5662	28.2081	13.0103	0	0	3.58136	7.51151	0.12113	-3.04537	0.161957	0.78515	heat shock transcription factor B4	Encodes SCHIZORIZA, a member of Heat Shock Transcription Factor (Hsf) family. Functions as a nuclear factor regulating asymmetry of stem cell divisions.	heat shock transcription factor B4 (HSFB4); FUNCTIONS IN: DNA binding, sequence-specific DNA binding transcription factor activity; INVOLVED IN: asymmetric cell division; LOCATED IN: nucleus; EXPRESSED IN: 17 plant structures; EXPRESSED DURING: 8 growth stages; CONTAINS InterPro DOMAIN/s: Winged helix-turn-helix transcription repressor DNA-binding (InterPro:IPR011991), Heat shock factor (HSF)-typ…
AT2G30933	10.2806	16.562	0	30.4941	18.3271	15.2659	0	8.04312	0	2.23405	4.6437	0.121899	-3.03624	0.264717	0.909376	Carbohydrate-binding X8 domain superfamily protein		Carbohydrate-binding X8 domain superfamily protein; FUNCTIONS IN: molecular_function unknown; INVOLVED IN: biological_process unknown; LOCATED IN: endomembrane system; CONTAINS InterPro DOMAIN/s: X8 (InterPro:IPR012946); BEST Arabidopsis thaliana protein match is: Carbohydrate-binding X8 domain superfamily protein (TAIR:AT1G29380.1); Has 35333 Blast hits to 34131 proteins in 2444 species: Archae …
AT2G28970	5.62569	7.64401	1.07078	17.0199	10.025	8.01552	3.71724	0.731193	0	1.22634	1.9693	0.122328	-3.03118	0.420065	0.982678	Leucine-rich repeat protein kinase family protein		Leucine-rich repeat protein kinase family protein; FUNCTIONS IN: protein serine/threonine kinase activity, kinase activity, ATP binding; INVOLVED IN: transmembrane receptor protein tyrosine kinase signaling pathway, protein amino acid phosphorylation; LOCATED IN: endomembrane system; EXPRESSED IN: root; CONTAINS InterPro DOMAIN/s: Protein kinase, ATP binding site (InterPro:IPR017441), Protein kin…
AT4G25835	2.79364	0	10.7078	2.12749	4.978	5.66868	0	2.19358	0	0.609288	1.26646	0.122396	-3.03037	0.703007	1	P-loop containing nucleoside triphosphate hydrolases superfamily protein		P-loop containing nucleoside triphosphate hydrolases superfamily protein; FUNCTIONS IN: nucleoside-triphosphatase activity, ATPase activity, nucleotide binding, ATP binding; INVOLVED IN: biological_process unknown; LOCATED IN: endomembrane system; EXPRESSED IN: 20 plant structures; EXPRESSED DURING: 12 growth stages; CONTAINS InterPro DOMAIN/s: ATPase, AAA-type, core (InterPro:IPR003959), ATPase,…
AT1G62730	4.65391	0	21.4155	0	8.29233	12.3643	0	3.65596	0	1.01548	2.11077	0.12246	-3.02962	0.585362	1	Terpenoid synthases superfamily protein		Terpenoid synthases superfamily protein; FUNCTIONS IN: transferase activity; INVOLVED IN: biosynthetic process; EXPRESSED IN: 24 plant structures; EXPRESSED DURING: 14 growth stages; CONTAINS InterPro DOMAIN/s: Terpenoid synthase (InterPro:IPR008949), Squalene/phytoene synthase (InterPro:IPR002060); Has 1013 Blast hits to 1013 proteins in 466 species: Archae - 0; Bacteria - 638; Metazoa - 104; Fu…
AT1G53590	2.79234	0	12.8493	0	4.9754	7.41856	0	2.19358	0	0.609288	1.26646	0.12246	-3.02962	0.721107	1	Calcium-dependent lipid-binding (CaLB domain) family protein		NTMC2T6.1; LOCATED IN: plasma membrane, vacuole; EXPRESSED IN: 23 plant structures; EXPRESSED DURING: 13 growth stages; CONTAINS InterPro DOMAIN/s: C2 membrane targeting protein (InterPro:IPR018029), C2 calcium/lipid-binding domain, CaLB (InterPro:IPR008973), C2 calcium-dependent membrane targeting (InterPro:IPR000008); BEST Arabidopsis thaliana protein match is: Calcium-dependent lipid-binding (…
AT5G55970	6.05981	0	14.9909	12.765	10.7956	8.08934	1.85862	2.92477	0	1.32401	1.48017	0.122643	-3.02746	0.426949	0.986003	RING/U-box superfamily protein		RING/U-box superfamily protein; FUNCTIONS IN: zinc ion binding; LOCATED IN: chloroplast; EXPRESSED IN: 15 plant structures; EXPRESSED DURING: LP.06 six leaves visible, LP.04 four leaves visible, 4 anthesis, 4 leaf senescence stage, petal differentiation and expansion stage; CONTAINS InterPro DOMAIN/s: Zinc finger, RING-type (InterPro:IPR001841), Zinc finger, C3HC4 RING-type (InterPro:IPR018957); …
AT4G35750	8.14951	8.91801	19.274	9.21913	14.5161	5.89402	2.78793	3.65596	0	1.78291	1.91015	0.122823	-3.02535	0.367637	0.971956	SEC14 cytosolic factor family protein / phosphoglyceride transfer family protein		SEC14 cytosolic factor family protein / phosphoglyceride transfer family protein; CONTAINS InterPro DOMAIN/s: Cellular retinaldehyde-binding/triple function, C-terminal (InterPro:IPR001251); BEST Arabidopsis thaliana protein match is: SEC14 cytosolic factor family protein / phosphoglyceride transfer family protein (TAIR:AT3G10210.1); Has 1807 Blast hits to 1807 proteins in 277 species: Archae - 0…
AT2G27140	101.189	264.992	143.484	56.7331	180.208	104.612	39.9603	40.2156	0	22.1702	23.1451	0.123025	-3.02297	0.0273116	0.286235	HSP20-like chaperones superfamily protein		HSP20-like chaperones superfamily protein; FUNCTIONS IN: molecular_function unknown; INVOLVED IN: response to heat; LOCATED IN: membrane; EXPRESSED IN: 19 plant structures; EXPRESSED DURING: 12 growth stages; CONTAINS InterPro DOMAIN/s: Heat shock protein Hsp20 (InterPro:IPR002068), HSP20-like chaperone (InterPro:IPR008978); BEST Arabidopsis thaliana protein match is: HSP20-like chaperones superf…
AT1G79250	1.16445	0	5.35388	0	2.07308	3.09107	0.929309	0	0	0.255811	0.536537	0.123397	-3.01863	0.873541	1	AGC kinase 1.7		AGC kinase 1.7 (AGC1.7); CONTAINS InterPro DOMAIN/s: Protein kinase, catalytic domain (InterPro:IPR000719), Serine/threonine-protein kinase domain (InterPro:IPR002290), Serine/threonine-protein kinase-like domain (InterPro:IPR017442), Protein kinase-like domain (InterPro:IPR011009), Serine/threonine-protein kinase, active site (InterPro:IPR008271); BEST Arabidopsis thaliana protein match is: root…
AT2G44930	43.6384	126.126	58.8927	15.6016	77.6745	55.6928	29.7379	3.65596	1.44288	9.60238	15.7362	0.123623	-3.01598	0.0742454	0.53806	Plant protein of unknown function (DUF247)		Plant protein of unknown function (DUF247); FUNCTIONS IN: molecular_function unknown; INVOLVED IN: biological_process unknown; LOCATED IN: cellular_component unknown; EXPRESSED IN: leaf apex, flower, cultured cell; EXPRESSED DURING: petal differentiation and expansion stage; CONTAINS InterPro DOMAIN/s: Protein of unknown function DUF247, plant (InterPro:IPR004158); BEST Arabidopsis thaliana prote…
AT5G39380	32.4053	62.4261	21.4155	64.5339	57.6634	24.3088	18.5862	7.31193	0	7.14718	9.36322	0.123947	-3.01221	0.0311995	0.315564	Plant calmodulin-binding protein-related		Plant calmodulin-binding protein-related; FUNCTIONS IN: molecular_function unknown; INVOLVED IN: biological_process unknown; LOCATED IN: plasma membrane; EXPRESSED IN: 7 plant structures; EXPRESSED DURING: L mature pollen stage, M germinated pollen stage, 4 anthesis, petal differentiation and expansion stage; CONTAINS InterPro DOMAIN/s: Calmodulin-binding protein, plant (InterPro:IPR012417); BEST…
AT4G32950	19.6322	10.192	53.5388	26.2391	34.9311	21.9155	8.36378	7.31193	0	4.33326	4.55565	0.124052	-3.01099	0.112339	0.669312	Protein phosphatase 2C family protein		Protein phosphatase 2C family protein; FUNCTIONS IN: protein serine/threonine phosphatase activity, catalytic activity; INVOLVED IN: biological_process unknown; LOCATED IN: cellular_component unknown; EXPRESSED IN: 6 plant structures; EXPRESSED DURING: 4 anthesis, petal differentiation and expansion stage, E expanded cotyledon stage; CONTAINS InterPro DOMAIN/s: Protein phosphatase 2C-related (Int…
AT4G29520	24.8112	36.946	77.0959	0	44.1387	38.559	0	19.7422	0	5.48359	11.3982	0.124235	-3.00885	0.202075	0.83592			LOCATED IN: endoplasmic reticulum, plasma membrane; EXPRESSED IN: 23 plant structures; EXPRESSED DURING: 14 growth stages; CONTAINS InterPro DOMAIN/s: Saposin B (InterPro:IPR008139); Has 137 Blast hits to 137 proteins in 50 species: Archae - 2; Bacteria - 0; Metazoa - 41; Fungi - 10; Plants - 36; Viruses - 0; Other Eukaryotes - 48 (source: NCBI BLink).
AT3G15300	17.723	1.274	29.9817	49.6415	31.5112	24.3244	12.081	2.19358	0	3.93483	6.43589	0.124871	-3.00149	0.094078	0.609462	VQ motif-containing protein		VQ motif-containing protein; FUNCTIONS IN: molecular_function unknown; INVOLVED IN: biological_process unknown; LOCATED IN: chloroplast; EXPRESSED IN: 22 plant structures; EXPRESSED DURING: 11 growth stages; CONTAINS InterPro DOMAIN/s: VQ (InterPro:IPR008889); BEST Arabidopsis thaliana protein match is: VQ motif-containing protein (TAIR:AT5G53830.1); Has 135 Blast hits to 135 proteins in 13 speci…
AT1G52315	9.39513	12.74	5.35388	24.8207	16.7041	9.82732	4.64654	1.46239	1.44288	2.08619	1.84403	0.124891	-3.00126	0.256272	0.898198	Regulator of Vps4 activity in the MVB pathway protein		Regulator of Vps4 activity in the MVB pathway protein; CONTAINS InterPro DOMAIN/s: Protein of unknown function DUF292, eukaryotic (InterPro:IPR005061); BEST Arabidopsis thaliana protein match is: Regulator of Vps4 activity in the MVB pathway protein (TAIR:AT1G79910.1); Has 35333 Blast hits to 34131 proteins in 2444 species: Archae - 798; Bacteria - 22429; Metazoa - 974; Fungi - 991; Plants - 531;…
AT1G27660	40.8097	68.7961	72.8128	45.3865	72.5417	14.8118	24.162	5.84954	2.88576	9.07775	11.524	0.125138	-2.9984	0.0179657	0.215683	basic helix-loop-helix (bHLH) DNA-binding superfamily protein		basic helix-loop-helix (bHLH) DNA-binding superfamily protein; FUNCTIONS IN: sequence-specific DNA binding transcription factor activity; INVOLVED IN: regulation of transcription; LOCATED IN: nucleus; CONTAINS InterPro DOMAIN/s: Helix-loop-helix DNA-binding domain (InterPro:IPR001092), Helix-loop-helix DNA-binding (InterPro:IPR011598); BEST Arabidopsis thaliana protein match is: basic helix-loop-…
AT4G15680	108.655	43.316	133.847	318.415	193.074	140.202	62.2637	22.667	2.88576	24.2372	30.235	0.125534	-2.99385	0.0373942	0.355488	Thioredoxin superfamily protein		Thioredoxin superfamily protein; FUNCTIONS IN: electron carrier activity, arsenate reductase (glutaredoxin) activity, protein disulfide oxidoreductase activity; INVOLVED IN: cell redox homeostasis; LOCATED IN: endomembrane system; EXPRESSED IN: 14 plant structures; EXPRESSED DURING: 8 growth stages; CONTAINS InterPro DOMAIN/s: Glutaredoxin-like, plant II (InterPro:IPR011905), Thioredoxin fold (In…
AT1G33970	780.193	1477.84	1194.99	900.638	1386.31	288.621	259.277	186.454	183.246	174.081	43.0005	0.125572	-2.99342	0	1e-10	P-loop containing nucleoside triphosphate hydrolases superfamily protein		P-loop containing nucleoside triphosphate hydrolases superfamily protein; FUNCTIONS IN: GTP binding; INVOLVED IN: response to bacterium; LOCATED IN: cellular_component unknown; EXPRESSED IN: 22 plant structures; EXPRESSED DURING: 13 growth stages; CONTAINS InterPro DOMAIN/s: AIG1 (InterPro:IPR006703); BEST Arabidopsis thaliana protein match is: P-loop containing nucleoside triphosphate hydrolases…
AT3G58590	2.72204	8.91801	0	3.54582	4.8348	4.49007	0	2.19358	0	0.609288	1.26646	0.126021	-2.98826	0.724894	1	Pentatricopeptide repeat (PPR) superfamily protein		Pentatricopeptide repeat (PPR) superfamily protein; CONTAINS InterPro DOMAIN/s: Pentatricopeptide repeat (InterPro:IPR002885); BEST Arabidopsis thaliana protein match is: Pentatricopeptide repeat (PPR) superfamily protein (TAIR:AT3G02330.1); Has 50517 Blast hits to 13015 proteins in 216 species: Archae - 0; Bacteria - 2; Metazoa - 99; Fungi - 53; Plants - 49733; Viruses - 0; Other Eukaryotes - 63…
AT4G32880	79.4234	152.88	100.653	109.92	141.068	27.8661	31.5965	16.8174	15.8717	17.7792	8.8184	0.126033	-2.98813	0.00071199	0.0174022	homeobox gene 8	member of homeodomain-leucine zipper family, acting as a differentiation-promoting transcription factor of the vascular meristems.	homeobox gene 8 (HB-8); CONTAINS InterPro DOMAIN/s: Basic-leucine zipper (bZIP) transcription factor (InterPro:IPR004827), Homeobox (InterPro:IPR001356), Homeodomain-like (InterPro:IPR009057), Lipid-binding START (InterPro:IPR002913), MEKHLA (InterPro:IPR013978), Homeodomain-related (InterPro:IPR012287); BEST Arabidopsis thaliana protein match is: Homeobox-leucine zipper family protein / lipid-bi…
AT5G40550	3.42467	0	14.9909	0.709164	6.08191	8.4577	2.78793	0	0	0.767434	1.60961	0.126183	-2.98641	0.634123	1	SGF29 tudor-like domain		SGF29 tudor-like domain; CONTAINS InterPro DOMAIN/s: SAGA-associated factor 29 (InterPro:IPR010750); BEST Arabidopsis thaliana protein match is: SGF29 tudor-like domain (TAIR:AT3G27460.1); Has 300 Blast hits to 300 proteins in 142 species: Archae - 0; Bacteria - 0; Metazoa - 120; Fungi - 107; Plants - 46; Viruses - 0; Other Eukaryotes - 27 (source: NCBI BLink)., SGF29 tudor-like domain; FUNCTIONS…
AT5G47500	9.11087	0	37.4772	4.25498	16.1752	20.5197	7.43447	0	0	2.04649	4.29229	0.12652	-2.98256	0.335162	0.956379	Pectin lyase-like superfamily protein		Pectin lyase-like superfamily protein; FUNCTIONS IN: pectinesterase activity; INVOLVED IN: cell wall modification; LOCATED IN: endomembrane system, cell wall, plant-type cell wall; EXPRESSED IN: 18 plant structures; EXPRESSED DURING: 12 growth stages; CONTAINS InterPro DOMAIN/s: Pectinesterase, active site (InterPro:IPR018040), Pectin lyase fold/virulence factor (InterPro:IPR011050), Pectinestera…
AT2G26180	9.03499	29.302	4.28311	7.8008	16.039	13.5439	0	7.31193	0	2.03096	4.22154	0.126626	-2.98135	0.397398	0.976568	IQ-domain 6		IQ-domain 6 (IQD6); CONTAINS InterPro DOMAIN/s: IQ calmodulin-binding region (InterPro:IPR000048); BEST Arabidopsis thaliana protein match is: IQ-domain 8 (TAIR:AT1G72670.1); Has 885 Blast hits to 872 proteins in 51 species: Archae - 0; Bacteria - 0; Metazoa - 22; Fungi - 10; Plants - 828; Viruses - 0; Other Eukaryotes - 25 (source: NCBI BLink).
AT4G01440	103.649	145.236	244.137	85.0997	183.966	80.3022	64.1223	19.011	1.44288	23.3324	32.3326	0.12683	-2.97903	0.00201011	0.0398395	nodulin MtN21 /EamA-like transporter family protein		nodulin MtN21 /EamA-like transporter family protein; LOCATED IN: endomembrane system, membrane; EXPRESSED IN: 21 plant structures; EXPRESSED DURING: 13 growth stages; CONTAINS InterPro DOMAIN/s: Protein of unknown function DUF6, transmembrane (InterPro:IPR000620); BEST Arabidopsis thaliana protein match is: nodulin MtN21 /EamA-like transporter family protein (TAIR:AT4G01450.2); Has 3147 Blast hit…
AT2G30540	685.149	1051.05	890.886	1187.85	1215.82	148.635	350.349	195.96	12.9859	154.479	168.883	0.127058	-2.97645	0	0	Thioredoxin superfamily protein		Thioredoxin superfamily protein; FUNCTIONS IN: electron carrier activity, protein disulfide oxidoreductase activity; INVOLVED IN: cell redox homeostasis; LOCATED IN: endomembrane system; EXPRESSED IN: 15 plant structures; EXPRESSED DURING: 6 growth stages; CONTAINS InterPro DOMAIN/s: Glutaredoxin-like, plant II (InterPro:IPR011905), Glutaredoxin (InterPro:IPR002109), Thioredoxin fold (InterPro:IP…
AT1G75380	44.5526	152.88	19.274	31.9124	79.0563	73.7604	13.0103	14.6239	8.65728	10.0489	3.08633	0.127111	-2.97584	0.17364	0.801878	bifunctional nuclease in basal defense response 1	Encodes a nucleases AtBBD1 involved in ABA-mediated callose deposition.	bifunctional nuclease in basal defense response 1 (BBD1); CONTAINS InterPro DOMAIN/s: Protein of unknown function DUF151 (InterPro:IPR003729), UvrB/UvrC protein (InterPro:IPR001943); BEST Arabidopsis thaliana protein match is: Wound-responsive family protein (TAIR:AT1G19660.2); Has 843 Blast hits to 843 proteins in 291 species: Archae - 44; Bacteria - 501; Metazoa - 0; Fungi - 0; Plants - 105; Vi…
AT1G03840	5.43188	12.74	2.14155	9.9283	9.63742	5.49039	3.71724	0.731193	0	1.22634	1.9693	0.127248	-2.97429	0.477533	1	C2H2 and C2HC zinc fingers superfamily protein	MGP is a nuclear-localized putative transcription factor with three zinc finger domains. MGP can interact with three proteins implicated in root patterning: SCR, SHR, and JKD in Y2H assays, and these interactions depend on the first zinc finger in MGP. MGP appears to be a direct transcriptional target of SHR and SCR, based on promoter binding assays, though it is not expressed in the QC, based on…	Magpie (MGP); CONTAINS InterPro DOMAIN/s: Zinc finger, C2H2-type (InterPro:IPR007087); BEST Arabidopsis thaliana protein match is: C2H2-like zinc finger protein (TAIR:AT5G44160.1); Has 50307 Blast hits to 19551 proteins in 373 species: Archae - 0; Bacteria - 2; Metazoa - 47709; Fungi - 273; Plants - 826; Viruses - 4; Other Eukaryotes - 1493 (source: NCBI BLink)., Magpie (MGP); CONTAINS InterPro D…
AT5G18700	15.943	16.562	34.2648	21.9841	28.2675	9.07016	6.50516	6.58074	0	3.61854	3.77776	0.128011	-2.96566	0.169537	0.795654	Protein kinase family protein with ARM repeat domain	Encodes a microtubule-associated kinase-like protein RUNKEL (RUK). Contains a putative serine/threonine kinase domain and a microtubule-binding domain. RUK directly binds to microtubules in vitro and colocalizes with mitotic preprophase band, spindle, and phragmoplast in vivo. Required for cell plate expansion in cytokinesis.	Protein kinase family protein with ARM repeat domain; CONTAINS InterPro DOMAIN/s: Serine/threonine-protein kinase domain (InterPro:IPR002290), Armadillo-like helical (InterPro:IPR011989), Serine/threonine-protein kinase-like domain (InterPro:IPR017442), Protein kinase-like domain (InterPro:IPR011009), Serine/threonine-protein kinase, active site (InterPro:IPR008271), Protein kinase, catalytic dom…
AT5G58690	162.306	256.074	251.632	233.315	287.678	12.0641	73.4154	24.1294	36.072	36.9348	25.7108	0.12839	-2.9614	1.6807e-06	0.000107927	phosphatidylinositol-speciwc phospholipase C5		phosphatidylinositol-speciwc phospholipase C5 (PLC5); FUNCTIONS IN: phosphoinositide phospholipase C activity, phospholipase C activity, phosphoric diester hydrolase activity, calcium ion binding; INVOLVED IN: signal transduction, intracellular signaling pathway, lipid metabolic process; LOCATED IN: cellular_component unknown; EXPRESSED IN: 16 plant structures; EXPRESSED DURING: 11 growth stages;…
AT3G21510	53.3751	59.8781	87.8037	95.7371	94.5845	18.8355	39.031	5.11835	0	12.1657	21.2119	0.128623	-2.95878	0.00507556	0.0838576	histidine-containing phosphotransmitter 1	Encodes AHP1, one of the six Arabidopsis thaliana histidine phosphotransfer proteins (AHPs). AHPs function as redundant positive regulators of cytokinin signaling. Members of the AHP gene family include: AT3G21510 (AHP1), AT3G29350 (AHP2), AT5G39340 (AHP3), AT3G16360 (AHP4), AT1G03430 (AHP5) and AT1G80100 (AHP6).	histidine-containing phosphotransmitter 1 (AHP1); CONTAINS InterPro DOMAIN/s: Signal transduction histidine kinase, phosphotransfer (Hpt) domain (InterPro:IPR008207); BEST Arabidopsis thaliana protein match is: histidine-containing phosphotransfer factor 5 (TAIR:AT1G03430.1); Has 358 Blast hits to 357 proteins in 69 species: Archae - 2; Bacteria - 42; Metazoa - 0; Fungi - 41; Plants - 268; Viruse…
AT3G18260	19.4788	21.658	50.3265	17.0199	34.5163	18.0403	13.9396	0.731193	1.44288	4.44121	7.42898	0.12867	-2.95826	0.113301	0.672104	Reticulon family protein		Reticulon family protein; FUNCTIONS IN: molecular_function unknown; INVOLVED IN: biological_process unknown; LOCATED IN: endoplasmic reticulum; EXPRESSED IN: 13 plant structures; EXPRESSED DURING: LP.06 six leaves visible, LP.04 four leaves visible, 4 anthesis, petal differentiation and expansion stage, LP.12 twelve leaves visible; CONTAINS InterPro DOMAIN/s: Reticulon (InterPro:IPR003388); BEST …
AT4G14020	279.895	309.582	336.224	629.028	495.843	177.243	120.81	61.4202	49.0579	63.9476	38.3588	0.128967	-2.95492	2.21959e-05	0.000975141	Rapid alkalinization factor (RALF) family protein		Rapid alkalinization factor (RALF) family protein; CONTAINS InterPro DOMAIN/s: Rapid ALkalinization Factor (InterPro:IPR008801); Has 30201 Blast hits to 17322 proteins in 780 species: Archae - 12; Bacteria - 1396; Metazoa - 17338; Fungi - 3422; Plants - 5037; Viruses - 0; Other Eukaryotes - 2996 (source: NCBI BLink).
AT5G61480	113.439	315.952	108.148	94.3188	200.927	124.161	32.5258	43.8716	17.3146	25.9505	13.3253	0.129154	-2.95284	0.031417	0.317058	Leucine-rich repeat protein kinase family protein		PHLOEM INTERCALATED WITH XYLEM (PXY); FUNCTIONS IN: protein serine/threonine kinase activity, protein kinase activity, ATP binding; INVOLVED IN: protein amino acid phosphorylation; LOCATED IN: plasma membrane; EXPRESSED IN: 20 plant structures; EXPRESSED DURING: 13 growth stages; CONTAINS InterPro DOMAIN/s: Protein kinase, ATP binding site (InterPro:IPR017441), Protein kinase, catalytic domain (I…
AT2G23530	6.44186	10.192	14.9909	4.25498	11.4093	5.37799	0.929309	4.38716	0	1.47439	2.31183	0.129226	-2.95203	0.486681	1	Zinc-finger domain of monoamine-oxidase A repressor R1		Zinc-finger domain of monoamine-oxidase A repressor R1; CONTAINS InterPro DOMAIN/s: Cell division cycle-associated protein (InterPro:IPR018866); BEST Arabidopsis thaliana protein match is: Zinc-finger domain of monoamine-oxidase A repressor R1 (TAIR:AT4G37110.1); Has 512 Blast hits to 506 proteins in 112 species: Archae - 0; Bacteria - 4; Metazoa - 144; Fungi - 73; Plants - 256; Viruses - 0; Othe…
AT3G47510	1.77387	3.822	0	4.25498	3.14155	2.34165	0	1.46239	0	0.406192	0.844309	0.129297	-2.95124	0.793958	1			unknown protein; FUNCTIONS IN: molecular_function unknown; INVOLVED IN: biological_process unknown; LOCATED IN: endomembrane system; EXPRESSED IN: 19 plant structures; EXPRESSED DURING: 11 growth stages; Has 15 Blast hits to 15 proteins in 7 species: Archae - 0; Bacteria - 0; Metazoa - 0; Fungi - 0; Plants - 15; Viruses - 0; Other Eukaryotes - 0 (source: NCBI BLink).
AT4G01420	30.9409	52.2341	53.5388	35.4582	54.7925	10.0833	17.6569	6.58074	1.44288	7.08922	8.28625	0.129383	-2.95028	0.0463405	0.403118	calcineurin B-like protein 5	Encodes calcineurin B-like protein 5 (CBL5). Overexpression confers tolerance to drought and salt stress.	calcineurin B-like protein 5 (CBL5); FUNCTIONS IN: calcium ion binding; INVOLVED IN: response to salt stress, response to water deprivation, N-terminal protein myristoylation, calcium-mediated signaling, response to osmotic stress; LOCATED IN: cellular_component unknown; EXPRESSED IN: stem, flower, leaf; CONTAINS InterPro DOMAIN/s: Recoverin (InterPro:IPR001125), EF-HAND 2 (InterPro:IPR018249), C…
AT4G35730	17.8476	2.548	18.2032	60.2789	31.6022	29.8561	14.8689	0	0	4.09298	8.58459	0.129516	-2.9488	0.115692	0.681894	Regulator of Vps4 activity in the MVB pathway protein		Regulator of Vps4 activity in the MVB pathway protein; CONTAINS InterPro DOMAIN/s: Protein of unknown function DUF292, eukaryotic (InterPro:IPR005061); BEST Arabidopsis thaliana protein match is: Regulator of Vps4 activity in the MVB pathway protein (TAIR:AT1G34220.2); Has 794 Blast hits to 754 proteins in 186 species: Archae - 0; Bacteria - 4; Metazoa - 200; Fungi - 205; Plants - 312; Viruses - …
AT5G60150	21.0727	26.754	58.8927	10.6375	37.3083	24.5669	6.50516	10.9679	0	4.83712	5.51555	0.129653	-2.94728	0.138249	0.74041			unknown protein; Has 1807 Blast hits to 1807 proteins in 277 species: Archae - 0; Bacteria - 0; Metazoa - 736; Fungi - 347; Plants - 385; Viruses - 0; Other Eukaryotes - 339 (source: NCBI BLink).
AT1G76040	11.128	16.562	12.8493	21.2749	19.6979	4.22268	9.29309	0	0	2.55811	5.36537	0.129867	-2.94489	0.236042	0.874642	calcium-dependent protein kinase 29	member of Calcium Dependent Protein Kinase	calcium-dependent protein kinase 29 (CPK29); FUNCTIONS IN: calmodulin-dependent protein kinase activity, protein kinase activity, kinase activity, calcium ion binding, ATP binding; INVOLVED IN: protein amino acid phosphorylation; LOCATED IN: nucleus, plasma membrane, cytoplasm; EXPRESSED IN: 23 plant structures; EXPRESSED DURING: 13 growth stages; CONTAINS InterPro DOMAIN/s: EF-Hand 1, calcium-bi…
AT5G18240	39.3434	0	95.2991	83.6814	69.6195	51.9927	24.162	2.92477	5.77152	9.06725	11.5278	0.13024	-2.94075	0.0438377	0.391756	myb-related protein 1	Encodes MYR1 (MYR1).	myb-related protein 1 (MYR1); FUNCTIONS IN: sequence-specific DNA binding transcription factor activity; INVOLVED IN: regulation of transcription; EXPRESSED IN: 21 plant structures; EXPRESSED DURING: 10 growth stages; CONTAINS InterPro DOMAIN/s: Homeodomain-like (InterPro:IPR009057), Myb, DNA-binding (InterPro:IPR014778), Myb-like DNA-binding domain, SHAQKYF class (InterPro:IPR006447), HTH transc…
AT4G35785	4.40304	16.562	0	3.54582	7.79059	8.72061	0	3.65596	0	1.01548	2.11077	0.130347	-2.93957	0.626001	1	RNA-binding (RRM/RBD/RNP motifs) family protein		RNA-binding (RRM/RBD/RNP motifs) family protein; FUNCTIONS IN: nucleotide binding, nucleic acid binding; INVOLVED IN: biological_process unknown; LOCATED IN: ribonucleoprotein complex, chloroplast; EXPRESSED IN: cultured cell; CONTAINS InterPro DOMAIN/s: RNA recognition motif, RNP-1 (InterPro:IPR000504), Nucleotide-binding, alpha-beta plait (InterPro:IPR012677); BEST Arabidopsis thaliana protein …
AT1G23360	14.0749	0	44.9726	19.1474	24.9004	22.5688	0	11.6991	0	3.24953	6.75447	0.130502	-2.93786	0.219042	0.855011	S-adenosyl-L-methionine-dependent methyltransferases superfamily protein	Encodes a 2-phytyl-1,4-naphthoquinone methyltransferase that catalyzes the final step in phylloquinone (vitamin K1) biosynthesis.	MENG; CONTAINS InterPro DOMAIN/s: UbiE/COQ5 methyltransferase (InterPro:IPR004033); BEST Arabidopsis thaliana protein match is: S-adenosyl-L-methionine-dependent methyltransferases superfamily protein (TAIR:AT5G57300.3); Has 15509 Blast hits to 15504 proteins in 2608 species: Archae - 581; Bacteria - 10386; Metazoa - 311; Fungi - 448; Plants - 417; Viruses - 0; Other Eukaryotes - 3366 (source: NC…
AT1G01190	75.4697	68.7961	104.936	169.49	133.504	51.0108	39.031	21.2046	2.88576	17.4357	18.0732	0.130601	-2.93676	0.000816445	0.019398	cytochrome P450, family 78, subfamily A, polypeptide 8	member of CYP78A	cytochrome P450, family 78, subfamily A, polypeptide 8 (CYP78A8); FUNCTIONS IN: electron carrier activity, monooxygenase activity, iron ion binding, oxygen binding, heme binding; INVOLVED IN: oxidation reduction; LOCATED IN: endomembrane system; EXPRESSED IN: 6 plant structures; EXPRESSED DURING: LP.10 ten leaves visible, LP.02 two leaves visible, LP.12 twelve leaves visible; CONTAINS InterPro DO…
AT2G36650	20.9267	42.042	36.4064	17.0199	37.0084	13.1257	10.2224	7.31193	0	4.84488	5.26676	0.130913	-2.93332	0.130525	0.721933			unknown protein; Has 35333 Blast hits to 34131 proteins in 2444 species: Archae - 798; Bacteria - 22429; Metazoa - 974; Fungi - 991; Plants - 531; Viruses - 0; Other Eukaryotes - 9610 (source: NCBI BLink).
AT4G10270	10.3384	0	14.9909	31.9124	18.2821	15.9659	6.50516	0.731193	1.44288	2.39472	3.14833	0.130987	-2.9325	0.213434	0.847654	Wound-responsive family protein		Wound-responsive family protein; CONTAINS InterPro DOMAIN/s: Protein of unknown function wound-induced (InterPro:IPR022251); BEST Arabidopsis thaliana protein match is: Wound-responsive family protein (TAIR:AT4G10265.1); Has 183 Blast hits to 182 proteins in 16 species: Archae - 0; Bacteria - 0; Metazoa - 0; Fungi - 0; Plants - 183; Viruses - 0; Other Eukaryotes - 0 (source: NCBI BLink).
AT2G45700	13.3749	8.91801	34.2648	17.7291	23.6481	12.8681	4.64654	5.11835	1.44288	3.10167	1.9998	0.13116	-2.9306	0.208338	0.842307	sterile alpha motif (SAM) domain-containing protein		sterile alpha motif (SAM) domain-containing protein; FUNCTIONS IN: hydrolase activity; INVOLVED IN: biological_process unknown; LOCATED IN: cellular_component unknown; EXPRESSED IN: 22 plant structures; EXPRESSED DURING: 13 growth stages; CONTAINS InterPro DOMAIN/s: Sterile alpha motif-type (InterPro:IPR013761), Sterile alpha motif (InterPro:IPR001660), Sterile alpha motif homology (InterPro:IPR0…
AT3G14890	8.9697	33.124	0	7.8008	15.8585	17.3172	4.64654	0	2.88576	2.08094	2.34586	0.13122	-2.92994	0.327141	0.95112	phosphoesterase		phosphoesterase; FUNCTIONS IN: DNA binding, catalytic activity, zinc ion binding; EXPRESSED IN: 24 plant structures; EXPRESSED DURING: 15 growth stages; CONTAINS InterPro DOMAIN/s: HAD-superfamily hydrolase, subfamily IIIA (InterPro:IPR006549), Polynucleotide kinase 3 phosphatase, central region (InterPro:IPR013954), Zinc finger, PARP-type (InterPro:IPR001510), Polynucleotide kinase 3, phosphatas…
AT3G20240	44.5578	45.864	80.3082	76.5897	78.7768	18.9046	17.6569	18.2798	1.44288	10.3388	9.54607	0.131241	-2.92971	0.0143992	0.185672	Mitochondrial substrate carrier family protein		Mitochondrial substrate carrier family protein; FUNCTIONS IN: binding, transporter activity; INVOLVED IN: transport, mitochondrial transport, transmembrane transport; LOCATED IN: mitochondrial inner membrane, membrane; EXPRESSED IN: 19 plant structures; EXPRESSED DURING: 12 growth stages; CONTAINS InterPro DOMAIN/s: Mitochondrial carrier protein (InterPro:IPR002067), Mitochondrial substrate carri…
AT3G48900	1.72549	0	0	7.8008	3.05004	4.5038	0	0	1.44288	0.400944	0.833047	0.131455	-2.92736	0.710211	1	single-stranded DNA endonuclease family protein		single-stranded DNA endonuclease family protein; FUNCTIONS IN: chromatin binding, DNA binding, catalytic activity, nuclease activity; INVOLVED IN: DNA repair, chromatin assembly or disassembly; LOCATED IN: chromatin, endomembrane system, nucleus; EXPRESSED IN: 6 plant structures; EXPRESSED DURING: F mature embryo stage, petal differentiation and expansion stage, E expanded cotyledon stage, D bila…
AT5G63990	22.6556	1.274	81.379	20.5658	40.0445	41.8076	17.6569	1.46239	0	5.26661	9.79936	0.131519	-2.92666	0.211115	0.844584	Inositol monophosphatase family protein		Inositol monophosphatase family protein; FUNCTIONS IN: 3'(2'),5'-bisphosphate nucleotidase activity, inositol or phosphatidylinositol phosphatase activity; INVOLVED IN: sulfur metabolic process; LOCATED IN: cellular_component unknown; EXPRESSED IN: 17 plant structures; EXPRESSED DURING: 6 growth stages; CONTAINS InterPro DOMAIN/s: Inositol monophosphatase (InterPro:IPR000760), 3(2),5 -bisphosphat…
AT2G31220	1.09837	0	0	4.96415	1.94093	2.86605	0.929309	0	0	0.255811	0.536537	0.131798	-2.9236	0.837692	1	basic helix-loop-helix (bHLH) DNA-binding superfamily protein		basic helix-loop-helix (bHLH) DNA-binding superfamily protein; FUNCTIONS IN: DNA binding, sequence-specific DNA binding transcription factor activity; INVOLVED IN: regulation of transcription; LOCATED IN: nucleus; CONTAINS InterPro DOMAIN/s: Helix-loop-helix DNA-binding domain (InterPro:IPR001092), Helix-loop-helix DNA-binding (InterPro:IPR011598); BEST Arabidopsis thaliana protein match is: basi…
AT3G25830	18.6282	0	66.3881	18.4383	32.9154	34.2699	12.081	3.65596	0	4.34103	6.19541	0.131884	-2.92266	0.21333	0.847654	terpene synthase-like sequence-1,8-cineole	Encodes the monoterpene 1,8-cineole synthase, atTPS-Cin. This polypeptide was also shown to synthesize other monoterpenes albeit in minor quantities. The same polypeptide is encoded at two different loci, the result of gene duplication: at3g25820 and at3g25830.	terpene synthase-like sequence-1,8-cineole (TPS-CIN); CONTAINS InterPro DOMAIN/s: Terpene synthase, metal-binding domain (InterPro:IPR005630), Terpenoid synthase (InterPro:IPR008949), Terpenoid cylases/protein prenyltransferase alpha-alpha toroid (InterPro:IPR008930), Terpene synthase-like (InterPro:IPR001906); BEST Arabidopsis thaliana protein match is: terpene synthase-like sequence-1,8-cineole…
AT2G44050	31.5335	71.3441	11.7785	60.2789	55.7166	31.6827	18.5862	8.04312	0	7.35028	9.32107	0.131923	-2.92224	0.0412443	0.378114	6,7-dimethyl-8-ribityllumazine synthase / DMRL synthase / lumazine synthase / riboflavin synthase	6,7-dimethyl-8-ribityllumazine synthase / DMRL synthase / lumazine synthase / riboflavin synthase [Arabidopsis thaliana]. Acts in the jasmonic acid signaling pathway.	COI1 SUPPRESSOR1 (COS1); FUNCTIONS IN: 6,7-dimethyl-8-ribityllumazine synthase activity; INVOLVED IN: riboflavin biosynthetic process, jasmonic acid mediated signaling pathway; LOCATED IN: chloroplast stroma, chloroplast; EXPRESSED IN: 23 plant structures; EXPRESSED DURING: 13 growth stages; CONTAINS InterPro DOMAIN/s: 6,7-dimethyl-8-ribityllumazine synthase (InterPro:IPR002180), 6,7-dimethyl-8-r…
AT1G75130	31.6389	35.672	40.6895	67.3706	55.8904	17.0384	12.081	14.6239	0	7.38746	7.81317	0.132178	-2.91945	0.0392513	0.368021	cytochrome P450, family 721, subfamily A, polypeptide 1	member of CYP721A	cytochrome P450, family 721, subfamily A, polypeptide 1 (CYP721A1); FUNCTIONS IN: electron carrier activity, monooxygenase activity, iron ion binding, oxygen binding, heme binding; INVOLVED IN: oxidation reduction; LOCATED IN: endomembrane system; EXPRESSED IN: 12 plant structures; EXPRESSED DURING: 8 growth stages; CONTAINS InterPro DOMAIN/s: Cytochrome P450 (InterPro:IPR001128), Cytochrome P450…
AT1G71930	6.57207	0	29.9817	0	11.6093	17.31	5.57585	0	0	1.53487	3.21922	0.132211	-2.91909	0.46022	0.997682	vascular related NAC-domain protein 7	Encodes a NAC-domain transcription factor with transcriptional activation activity that is involved in xylem formation. Induces transdifferentiation of various cells into protoxylem vessel elements. Located in the nucleus. Expression induced in the presence of auxin, cytokinin and brassinosteroids.	vascular related NAC-domain protein 7 (VND7); CONTAINS InterPro DOMAIN/s: No apical meristem (NAM) protein (InterPro:IPR003441); BEST Arabidopsis thaliana protein match is: vascular related NAC-domain protein 1 (TAIR:AT2G18060.1); Has 3020 Blast hits to 3015 proteins in 84 species: Archae - 0; Bacteria - 0; Metazoa - 2; Fungi - 0; Plants - 3006; Viruses - 0; Other Eukaryotes - 12 (source: NCBI BL…
AT4G08300	491.964	652.289	690.651	893.547	869.023	129.643	183.074	155.744	76.4726	114.904	55.3695	0.132222	-2.91896	0	1e-10	nodulin MtN21 /EamA-like transporter family protein		nodulin MtN21 /EamA-like transporter family protein; LOCATED IN: membrane; EXPRESSED IN: 13 plant structures; EXPRESSED DURING: 7 growth stages; CONTAINS InterPro DOMAIN/s: Protein of unknown function DUF6, transmembrane (InterPro:IPR000620); BEST Arabidopsis thaliana protein match is: nodulin MtN21 /EamA-like transporter family protein (TAIR:AT1G44800.1); Has 3616 Blast hits to 3605 proteins in …
AT3G27730	3.05237	0	13.9201	0	5.39002	8.03677	1.85862	0.731193	0	0.714718	0.936322	0.1326	-2.91484	0.688699	1	ATP binding;ATP-dependent helicases;DNA helicases	DNA helicase required for interference-sensitive meiotic crossover events.	ROCK-N-ROLLERS (RCK); CONTAINS InterPro DOMAIN/s: ATPase, AAA+ type, core (InterPro:IPR003593), DNA/RNA helicase, DEAD/DEAH box type, N-terminal (InterPro:IPR011545), Sec63 domain (InterPro:IPR004179), DEAD-like helicase, N-terminal (InterPro:IPR014001), DNA/RNA helicase, C-terminal (InterPro:IPR001650), Helicase, superfamily 1/2, ATP-binding domain (InterPro:IPR014021); BEST Arabidopsis thaliana…
AT4G13840	8.53047	38.22	0	0.709164	15.0562	21.8645	0	0	7.2144	2.00472	4.16523	0.133149	-2.90889	0.39602	0.976568	HXXXD-type acyl-transferase family protein		HXXXD-type acyl-transferase family protein; FUNCTIONS IN: transferase activity, transferring acyl groups other than amino-acyl groups, transferase activity; INVOLVED IN: biological_process unknown; EXPRESSED IN: 13 plant structures; EXPRESSED DURING: 8 growth stages; CONTAINS InterPro DOMAIN/s: Transferase (InterPro:IPR003480); BEST Arabidopsis thaliana protein match is: HXXXD-type acyl-transfera…
AT2G46630	72.1799	94.2761	148.838	85.0997	127.36	34.4571	49.2534	9.50551	2.88576	17.0001	25.0788	0.133481	-2.90529	0.00199955	0.039798			unknown protein; LOCATED IN: chloroplast; EXPRESSED IN: 22 plant structures; EXPRESSED DURING: 13 growth stages; Has 110095 Blast hits to 59224 proteins in 2216 species: Archae - 177; Bacteria - 15429; Metazoa - 38345; Fungi - 18843; Plants - 13341; Viruses - 3084; Other Eukaryotes - 20876 (source: NCBI BLink).
AT3G61850	2.58633	0	9.63699	2.12749	4.56338	5.06278	0	2.19358	0	0.609288	1.26646	0.133517	-2.90491	0.732344	1	Dof-type zinc finger DNA-binding family protein	Zinc finger transcription factor of the Dof family involved in the control of seed germination.	dof affecting germination 1 (DAG1); CONTAINS InterPro DOMAIN/s: Zinc finger, Dof-type (InterPro:IPR003851); BEST Arabidopsis thaliana protein match is: Dof-type zinc finger DNA-binding family protein (TAIR:AT2G46590.2); Has 1148 Blast hits to 1141 proteins in 61 species: Archae - 0; Bacteria - 0; Metazoa - 2; Fungi - 0; Plants - 1095; Viruses - 0; Other Eukaryotes - 51 (source: NCBI BLink)., dof …
AT3G60840	68.9103	77.7141	88.8745	146.088	121.583	36.6808	46.4654	10.9679	1.44288	16.2379	23.727	0.133555	-2.9045	0.00148693	0.0311433	microtubule-associated protein 65-4		microtubule-associated protein 65-4 (MAP65-4); INVOLVED IN: anaphase; LOCATED IN: nucleus, vacuole, preprophase band, phragmoplast, spindle; EXPRESSED IN: 23 plant structures; EXPRESSED DURING: 13 growth stages; CONTAINS InterPro DOMAIN/s: Microtubule-associated protein, MAP65/ASE1-type (InterPro:IPR007145); BEST Arabidopsis thaliana protein match is: Microtubule associated protein (MAP65/ASE1) f…
AT3G17611	15.5028	15.288	41.7603	13.4741	27.3499	15.8334	0	13.1615	0	3.65573	7.59878	0.133665	-2.9033	0.223888	0.860305	RHOMBOID-like protein 14		RHOMBOID-like protein 14 (RBL14); FUNCTIONS IN: zinc ion binding; INVOLVED IN: biological_process unknown; LOCATED IN: intracellular; EXPRESSED IN: 23 plant structures; EXPRESSED DURING: 13 growth stages; CONTAINS InterPro DOMAIN/s: Zinc finger, RanBP2-type (InterPro:IPR001876); BEST Arabidopsis thaliana protein match is: RHOMBOID-like protein 15 (TAIR:AT3G58460.1); Has 871 Blast hits to 869 prot…
AT3G52490	70.6372	169.442	101.724	50.3506	124.595	59.7324	29.7379	20.4734	10.1002	16.6793	9.82408	0.133868	-2.90112	0.00522369	0.0858881	Double Clp-N motif-containing P-loop nucleoside triphosphate hydrolases superfamily protein		Double Clp-N motif-containing P-loop nucleoside triphosphate hydrolases superfamily protein; INVOLVED IN: protein metabolic process; LOCATED IN: cellular_component unknown; EXPRESSED IN: 21 plant structures; EXPRESSED DURING: 10 growth stages; CONTAINS InterPro DOMAIN/s: Clp, N-terminal (InterPro:IPR004176); BEST Arabidopsis thaliana protein match is: Double Clp-N motif-containing P-loop nucleosi…
AT1G65810	17.8655	0	81.379	0	31.5109	46.9842	2.78793	12.4303	0	4.22006	6.52252	0.133924	-2.90051	0.488692	1	P-loop containing nucleoside triphosphate hydrolases superfamily protein		P-loop containing nucleoside triphosphate hydrolases superfamily protein; BEST Arabidopsis thaliana protein match is: P-loop containing nucleoside triphosphate hydrolases superfamily protein (TAIR:AT1G65780.1); Has 6257 Blast hits to 5371 proteins in 1056 species: Archae - 197; Bacteria - 1787; Metazoa - 1336; Fungi - 1200; Plants - 672; Viruses - 106; Other Eukaryotes - 959 (source: NCBI BLink).…
AT5G05240	38.0018	82.8101	67.4589	22.6932	67.0147	31.2348	0.929309	31.4413	0	8.98894	17.8904	0.134134	-2.89826	0.0572042	0.463283	Uncharacterised conserved protein (UCP030365)		Uncharacterised conserved protein (UCP030365); CONTAINS InterPro DOMAIN/s: Uncharacterised conserved protein UCP030365 (InterPro:IPR016953); BEST Arabidopsis thaliana protein match is: Uncharacterised conserved protein (UCP030365) (TAIR:AT2G40630.1); Has 61 Blast hits to 59 proteins in 16 species: Archae - 0; Bacteria - 0; Metazoa - 0; Fungi - 2; Plants - 59; Viruses - 0; Other Eukaryotes - 0 (so…
AT5G18860	4.32352	0	1.07078	18.4383	7.6238	10.3501	3.71724	0	0	1.02325	2.14615	0.134217	-2.89736	0.480748	1	inosine-uridine preferring nucleoside hydrolase family protein		inosine-uridine preferring nucleoside hydrolase family protein; FUNCTIONS IN: hydrolase activity; INVOLVED IN: biological_process unknown; LOCATED IN: cell wall; CONTAINS InterPro DOMAIN/s: Inosine/uridine-preferring nucleoside hydrolase (InterPro:IPR001910); BEST Arabidopsis thaliana protein match is: Inosine-uridine preferring nucleoside hydrolase family protein (TAIR:AT5G18890.1); Has 1807 Bla…
AT2G27880	46.5683	121.03	43.9018	46.8048	82.0995	43.7161	33.4551	6.58074	0	11.0371	17.7237	0.134435	-2.89502	0.0182935	0.21808	Argonaute family protein		ARGONAUTE 5 (AGO5); FUNCTIONS IN: nucleic acid binding; INVOLVED IN: biological_process unknown; LOCATED IN: cellular_component unknown; EXPRESSED IN: 10 plant structures; EXPRESSED DURING: 6 growth stages; CONTAINS InterPro DOMAIN/s: Domain of unknown function DUF1785 (InterPro:IPR014811), Stem cell self-renewal protein Piwi (InterPro:IPR003165), Polynucleotidyl transferase, ribonuclease H fold …
AT3G06420	1.7039	3.822	1.07078	2.83666	3.00162	1.39394	0	1.46239	0	0.406192	0.844309	0.135324	-2.88551	0.818359	1	Ubiquitin-like superfamily protein		autophagy 8h (ATG8H); CONTAINS InterPro DOMAIN/s: Light chain 3 (LC3) (InterPro:IPR004241); BEST Arabidopsis thaliana protein match is: Ubiquitin-like superfamily protein (TAIR:AT3G15580.1); Has 1476 Blast hits to 1474 proteins in 273 species: Archae - 0; Bacteria - 0; Metazoa - 722; Fungi - 178; Plants - 301; Viruses - 3; Other Eukaryotes - 272 (source: NCBI BLink).
AT5G40030	5.32669	6.37001	10.7078	7.09164	9.38209	2.32427	0.929309	3.65596	0	1.27129	1.90019	0.135502	-2.88361	0.52811	1	Protein kinase superfamily protein		Protein kinase superfamily protein; FUNCTIONS IN: kinase activity; INVOLVED IN: protein amino acid phosphorylation; LOCATED IN: chloroplast; EXPRESSED IN: shoot apex, embryo, root, flower, seed; EXPRESSED DURING: F mature embryo stage, petal differentiation and expansion stage, E expanded cotyledon stage, D bilateral stage; CONTAINS InterPro DOMAIN/s: Protein kinase, catalytic domain (InterPro:IP…
AT5G58710	3.37845	0	9.63699	5.67331	5.94976	4.8437	0	1.46239	1.44288	0.807135	0.838735	0.135658	-2.88195	0.606539	1	rotamase CYP 7	Encodes cyclophilin ROC7.	rotamase CYP 7 (ROC7); FUNCTIONS IN: peptidyl-prolyl cis-trans isomerase activity; INVOLVED IN: protein folding, root development; LOCATED IN: chloroplast; EXPRESSED IN: 22 plant structures; EXPRESSED DURING: 13 growth stages; CONTAINS InterPro DOMAIN/s: Cyclophilin-like (InterPro:IPR015891), Peptidyl-prolyl cis-trans isomerase, cyclophilin-type (InterPro:IPR002130), Peptidyl-prolyl cis-trans iso…
AT3G50430	20.9563	24.206	63.1758	7.8008	36.8724	28.4434	6.50516	11.6991	0	5.04021	5.86178	0.136693	-2.87099	0.154315	0.77152			unknown protein; Has 54 Blast hits to 54 proteins in 22 species: Archae - 0; Bacteria - 0; Metazoa - 29; Fungi - 0; Plants - 24; Viruses - 0; Other Eukaryotes - 1 (source: NCBI BLink).
AT5G42210	40.5038	24.206	54.6096	104.247	71.2651	40.4039	21.3741	13.8927	0	9.74248	10.8461	0.136708	-2.87083	0.0151937	0.192559	Major facilitator superfamily protein		Major facilitator superfamily protein; FUNCTIONS IN: molecular_function unknown; INVOLVED IN: transmembrane transport; LOCATED IN: endomembrane system; CONTAINS InterPro DOMAIN/s: Major facilitator superfamily MFS-1 (InterPro:IPR011701), Major facilitator superfamily, general substrate transporter (InterPro:IPR016196); BEST Arabidopsis thaliana protein match is: Major facilitator superfamily prot…
AT5G55820	21.9528	52.2341	16.0616	31.2032	38.6173	18.1659	3.71724	15.3551	0	5.28826	8.01077	0.13694	-2.86838	0.131422	0.724069			CONTAINS InterPro DOMAIN/s: Inner centromere protein, ARK-binding region (InterPro:IPR005635); Has 1807 Blast hits to 1807 proteins in 277 species: Archae - 0; Bacteria - 0; Metazoa - 736; Fungi - 347; Plants - 385; Viruses - 0; Other Eukaryotes - 339 (source: NCBI BLink).
AT5G67410	9.2284	16.562	11.7785	13.4741	16.2332	2.42527	0	5.11835	2.88576	2.22356	2.56611	0.136976	-2.86801	0.327161	0.95112			unknown protein; BEST Arabidopsis thaliana protein match is: unknown protein (TAIR:AT2G14850.1); Has 1807 Blast hits to 1807 proteins in 277 species: Archae - 0; Bacteria - 0; Metazoa - 736; Fungi - 347; Plants - 385; Viruses - 0; Other Eukaryotes - 339 (source: NCBI BLink).
AT3G16410	489.37	642.097	666.023	907.021	860.814	146.536	148.689	171.83	105.33	117.926	33.7584	0.136994	-2.86782	0	2e-10	nitrile specifier protein 4	Encodes a nitrile-specifier protein NSP4. NSP4 is one out of five (At3g16400/NSP1, At2g33070/NSP2, At3g16390/NSP3, At3g16410/NSP4 and At5g48180/NSP5) A. thaliana epithiospecifier protein (ESP) homologues that promote simple nitrile, but not epithionitrile or thiocyanate formation.	nitrile specifier protein 4 (NSP4); CONTAINS InterPro DOMAIN/s: Galactose oxidase/kelch, beta-propeller (InterPro:IPR011043), Kelch repeat type 1 (InterPro:IPR006652), Mannose-binding lectin (InterPro:IPR001229), Kelch-type beta propeller (InterPro:IPR015915); BEST Arabidopsis thaliana protein match is: nitrile specifier protein 1 (TAIR:AT3G16400.2); Has 13279 Blast hits to 7146 proteins in 431 s…
AT1G55210	8.25046	15.288	0	21.9841	14.5071	11.2684	6.50516	0.731193	0	1.99377	3.56348	0.137434	-2.86319	0.326875	0.95112	Disease resistance-responsive (dirigent-like protein) family protein		Disease resistance-responsive (dirigent-like protein) family protein; FUNCTIONS IN: molecular_function unknown; INVOLVED IN: lignan biosynthetic process, defense response; LOCATED IN: endomembrane system; EXPRESSED IN: 22 plant structures; EXPRESSED DURING: 13 growth stages; CONTAINS InterPro DOMAIN/s: Plant disease resistance response protein (InterPro:IPR004265); BEST Arabidopsis thaliana prote…
AT2G47500	339.632	572.027	541.813	424.789	597.076	77.767	118.952	91.3991	86.5728	82.1875	17.4681	0.13765	-2.86092	7e-10	1.073e-07	P-loop nucleoside triphosphate hydrolases superfamily protein with CH (Calponin Homology) domain		P-loop nucleoside triphosphate hydrolases superfamily protein with CH (Calponin Homology) domain; FUNCTIONS IN: microtubule motor activity, ATP binding; INVOLVED IN: microtubule-based movement; EXPRESSED IN: 21 plant structures; EXPRESSED DURING: 12 growth stages; CONTAINS InterPro DOMAIN/s: Calponin-homology (InterPro:IPR016146), Calponin-like actin-binding (InterPro:IPR001715), Kinesin, motor d…
AT3G26610	10.72	14.014	18.2032	16.3108	18.8448	2.09784	2.78793	6.58074	0	2.5953	3.30313	0.13772	-2.86019	0.304553	0.93891	Pectin lyase-like superfamily protein		Pectin lyase-like superfamily protein; FUNCTIONS IN: polygalacturonase activity; INVOLVED IN: carbohydrate metabolic process; LOCATED IN: endomembrane system; EXPRESSED IN: root; CONTAINS InterPro DOMAIN/s: Pectin lyase fold/virulence factor (InterPro:IPR011050), Glycoside hydrolase, family 28 (InterPro:IPR000743), Pectin lyase fold (InterPro:IPR012334), Parallel beta-helix repeat (InterPro:IPR00…
AT3G06590	34.0294	25.48	84.5913	43.9682	59.7985	30.2385	16.7276	13.1615	0	8.26033	8.81053	0.138136	-2.85584	0.0420046	0.381879	basic helix-loop-helix (bHLH) DNA-binding superfamily protein		basic helix-loop-helix (bHLH) DNA-binding superfamily protein; FUNCTIONS IN: sequence-specific DNA binding transcription factor activity; INVOLVED IN: regulation of transcription; LOCATED IN: nucleus, chloroplast; EXPRESSED IN: 22 plant structures; EXPRESSED DURING: 13 growth stages; CONTAINS InterPro DOMAIN/s: Helix-loop-helix DNA-binding domain (InterPro:IPR001092), Helix-loop-helix DNA-binding…
AT3G49710	4.57315	0	8.56621	12.0558	8.03063	6.20348	1.85862	0.731193	1.44288	1.11566	0.570149	0.138926	-2.84761	0.488163	1	Pentatricopeptide repeat (PPR) superfamily protein		Pentatricopeptide repeat (PPR) superfamily protein; CONTAINS InterPro DOMAIN/s: Pentatricopeptide repeat (InterPro:IPR002885); BEST Arabidopsis thaliana protein match is: pentatricopeptide (PPR) repeat-containing protein (TAIR:AT2G22070.1); Has 44619 Blast hits to 14217 proteins in 272 species: Archae - 0; Bacteria - 17; Metazoa - 134; Fungi - 114; Plants - 43678; Viruses - 0; Other Eukaryotes - …
AT5G24470	6.47277	0	2.14155	26.9482	11.3657	14.9787	2.78793	2.92477	0	1.57982	1.65053	0.138998	-2.84686	0.375525	0.97416	pseudo-response regulator 5	Encodes a pseudo-response regulator whose mutation affects various circadian-associated biological events such as flowering time in the long-day photoperiod conditions, red light sensitivity of seedlings during early photomorphogenesis, and the period of free-running rhythms of certain clock-controlled genes including CCA1 and APRR1/TOC1 in constant white light. Acts as transcriptional repressor …	pseudo-response regulator 5 (PRR5); CONTAINS InterPro DOMAIN/s: CheY-like (InterPro:IPR011006), Signal transduction response regulator, receiver domain (InterPro:IPR001789), CCT domain (InterPro:IPR010402); BEST Arabidopsis thaliana protein match is: pseudo-response regulator 9 (TAIR:AT2G46790.1); Has 30201 Blast hits to 17322 proteins in 780 species: Archae - 12; Bacteria - 1396; Metazoa - 17338…
AT2G39050	7.71502	8.91801	18.2032	7.8008	13.5469	5.7107	4.64654	0.731193	1.44288	1.8831	2.08566	0.139005	-2.84679	0.377323	0.974589	hydroxyproline-rich glycoprotein family protein		hydroxyproline-rich glycoprotein family protein; CONTAINS InterPro DOMAIN/s: Ricin B-related lectin (InterPro:IPR008997), Ricin B lectin (InterPro:IPR000772); Has 1708 Blast hits to 1449 proteins in 222 species: Archae - 0; Bacteria - 47; Metazoa - 514; Fungi - 386; Plants - 615; Viruses - 5; Other Eukaryotes - 141 (source: NCBI BLink).
AT3G20640	27.5417	50.9601	39.6187	34.0399	48.3553	8.62208	14.8689	8.04312	1.44288	6.72798	6.71335	0.139136	-2.84543	0.0719386	0.530267	basic helix-loop-helix (bHLH) DNA-binding superfamily protein		basic helix-loop-helix (bHLH) DNA-binding superfamily protein; FUNCTIONS IN: sequence-specific DNA binding transcription factor activity; INVOLVED IN: regulation of transcription; LOCATED IN: nucleus, chloroplast; CONTAINS InterPro DOMAIN/s: Helix-loop-helix DNA-binding domain (InterPro:IPR001092), Helix-loop-helix DNA-binding (InterPro:IPR011598); BEST Arabidopsis thaliana protein match is: basi…
AT4G39810	11.9182	34.398	1.07078	18.4383	20.9249	16.6686	8.36378	2.19358	0	2.91159	4.33659	0.139145	-2.84534	0.265134	0.91012	Polynucleotidyl transferase, ribonuclease H-like superfamily protein		Polynucleotidyl transferase, ribonuclease H-like superfamily protein; FUNCTIONS IN: exonuclease activity, nucleic acid binding; INVOLVED IN: biological_process unknown; LOCATED IN: intracellular; CONTAINS InterPro DOMAIN/s: Exonuclease (InterPro:IPR006055), Polynucleotidyl transferase, ribonuclease H fold (InterPro:IPR012337), Exonuclease, RNase T/DNA polymerase III (InterPro:IPR013520); BEST Ara…
AT3G04030	269.617	267.54	528.964	421.953	473.253	131.426	169.134	49.7211	20.2003	65.9814	78.8588	0.139421	-2.84248	1.3566e-06	8.96564e-05	Homeodomain-like superfamily protein		Homeodomain-like superfamily protein; FUNCTIONS IN: sequence-specific DNA binding transcription factor activity; INVOLVED IN: regulation of transcription; EXPRESSED IN: 9 plant structures; EXPRESSED DURING: 4 anthesis, 4 leaf senescence stage, petal differentiation and expansion stage; CONTAINS InterPro DOMAIN/s: Homeodomain-like (InterPro:IPR009057), Myb, DNA-binding (InterPro:IPR014778), HTH tr…
AT3G14730	9.53402	6.37001	7.49544	29.0757	16.7338	12.7966	1.85862	5.11835	1.44288	2.33424	2.01278	0.139492	-2.84174	0.277647	0.921241	Pentatricopeptide repeat (PPR) superfamily protein		Pentatricopeptide repeat (PPR) superfamily protein; CONTAINS InterPro DOMAIN/s: Pentatricopeptide repeat (InterPro:IPR002885); BEST Arabidopsis thaliana protein match is: Tetratricopeptide repeat (TPR)-like superfamily protein (TAIR:AT3G57430.1); Has 39287 Blast hits to 13376 proteins in 233 species: Archae - 0; Bacteria - 3; Metazoa - 52; Fungi - 106; Plants - 38683; Viruses - 0; Other Eukaryote…
AT2G01300	4.97185	0	7.49544	14.8924	8.72512	7.44628	0	4.38716	0	1.21858	2.53293	0.139663	-2.83998	0.507911	1			unknown protein; BEST Arabidopsis thaliana protein match is: unknown protein (TAIR:AT1G15010.1); Has 73 Blast hits to 73 proteins in 12 species: Archae - 0; Bacteria - 0; Metazoa - 0; Fungi - 0; Plants - 73; Viruses - 0; Other Eukaryotes - 0 (source: NCBI BLink).
AT4G06744	43.5221	113.386	46.0434	37.5857	76.3684	41.5377	30.6672	8.04312	0	10.6758	15.9008	0.139794	-2.83863	0.0277312	0.289076	Leucine-rich repeat (LRR) family protein		Leucine-rich repeat (LRR) family protein; BEST Arabidopsis thaliana protein match is: Leucine-rich repeat (LRR) family protein (TAIR:AT3G19320.1); Has 45026 Blast hits to 12967 proteins in 516 species: Archae - 11; Bacteria - 711; Metazoa - 1155; Fungi - 115; Plants - 40928; Viruses - 0; Other Eukaryotes - 2106 (source: NCBI BLink).
AT1G63930	1.65425	0	7.49544	0	2.90232	4.32749	0	1.46239	0	0.406192	0.844309	0.139954	-2.83697	0.843217	1	from the Czech 'roh' meaning 'corner'		from the Czech 'roh' meaning 'corner' (ROH1); CONTAINS InterPro DOMAIN/s: Protein BYPASS related (InterPro:IPR008511); BEST Arabidopsis thaliana protein match is: Protein of unknown function (DUF793) (TAIR:AT4G23530.1); Has 150 Blast hits to 147 proteins in 21 species: Archae - 0; Bacteria - 0; Metazoa - 3; Fungi - 1; Plants - 145; Viruses - 0; Other Eukaryotes - 1 (source: NCBI BLink).
AT1G31280	38.5352	42.042	80.3082	51.769	67.5943	19.8889	20.4448	10.9679	2.88576	9.47617	8.78875	0.140192	-2.83452	0.0275037	0.287746	Argonaute family protein	An Argonaute gene	argonaute 2 (AGO2); FUNCTIONS IN: nucleic acid binding; INVOLVED IN: biological_process unknown; LOCATED IN: cellular_component unknown; EXPRESSED IN: 21 plant structures; EXPRESSED DURING: 12 growth stages; CONTAINS InterPro DOMAIN/s: Domain of unknown function DUF1785 (InterPro:IPR014811), Stem cell self-renewal protein Piwi (InterPro:IPR003165), Argonaute/Dicer protein, PAZ (InterPro:IPR003100…
[truncated: 12,929 more rows]
