# Supplementary material for: Deep Evolutionary Comparison of Gene Expression Identifies Parallel Recruitment of Trans-Factors in Two Independent Origins of C4 Photosynthesis
Source: PLoS Genet. 2014 Jun 5;10(6):e1004365. doi: 10.1371/journal.pgen.1004365 (PMC4046924; doi:10.1371/journal.pgen.1004365)
Supplement: Table S13 — List of genes overlapping between C. gynandra BS and M fractions and Z. mays BS and M fractions (data from Li et al., [12], Chang et al. [35]). (XLSX) [file pgen.1004365.s027.xlsx]

## Sheet: legend
	Table S13: List of genes overlapping between C. gynandra BS and M fractions and Z. mays BS and M fractions (data from Li et al., 2010, Chang et al., 2012)

## Sheet: Cleome_Maize_overlap_results
Accession	Maize accession	Cleome cell type	Maize cell type	Cleome gradient	Maize gradient (Li et al)	Cleome BS1	Cleome BS2	Cleome BS3	Cleome ME1	Cleome ME2	Cleome ME3	Maize (Li et al) BS1	Maize (Li et al) BS2	Maize (Li et al) ME1	Maize (Li et al) ME2	Maize (Chang et al) BS1	Maize (Chang et al) BS2	Maize (Chang et al) ME1	Maize (Chang et al) ME2	Annotation	GO terms
AT4G30110	GRMZM2G099191	BS	BS	A6	A7	164	408	622	91	199	111	329	781	79	74	7637	7196	12	12	HMA2; cadmium-transporting ATPase	GO:0016020:membrane, GO:0005524:ATP binding, GO:0030001:metal ion transport, GO:0006754:ATP biosynthetic process, GO:0000166:nucleotide binding, GO:0016021:integral to membrane, GO:0055069:zinc ion homeostasis, GO:0005886:plasma membrane, GO:0046873:metal ion transmembrane transporter activity, GO:0008152:metabolic process, GO:0015662:ATPase activity, coupled to transmembrane movement of ions, ph…
AT1G75280	AC226235.2_FG001	BS	BS	D3	U	543	948	522	253	174	37	169	404	28	3	247	268	41	29	isoflavone reductase, putative	GO:0006979:response to oxidative stress, GO:0046686:response to cadmium ion, GO:0000166:nucleotide binding, GO:0005886:plasma membrane,
AT1G61660	GRMZM2G440529	BS	BS	D6	A7	849	1378	1764	368	532	161	31	41	3	3	580	565	6	3	basic helix-loop-helix (bHLH) family protein	GO:0003677:DNA binding, GO:0003700:sequence-specific DNA binding transcription factor activity,
AT5G04590	GRMZM2G090338	BS	BS	F	A7	2165	2612	5548	2678	4062	2085	2337	3046	590	550	16687	15921	1175	1109	SIR; sulfite reductase (ferredoxin)/ sulfite reductase	GO:0016020:membrane, GO:0048046:apoplast, GO:0055114:oxidation-reduction process, GO:0005507:copper ion binding, GO:0050311:sulfite reductase (ferredoxin) activity, GO:0051539:4 iron, 4 sulfur cluster binding, GO:0009651:response to salt stress, GO:0009941:chloroplast envelope, GO:0019419:sulfate reduction, GO:0016491:oxidoreductase activity, GO:0009507:chloroplast, GO:0020037:heme binding, GO:00…
AT1G16880	GRMZM2G120579	BS	BS	F	A2	2303	2881	5621	2801	2595	1580	2303	3748	495	562	9808	8590	418	421	uridylyltransferase-related	GO:0009535:chloroplast thylakoid membrane, GO:0009409:response to cold, GO:0009416:response to light stimulus, GO:0009744:response to sucrose stimulus, GO:0009941:chloroplast envelope, GO:0010319:stromule, GO:0009507:chloroplast, GO:0009570:chloroplast stroma,
AT2G17710	GRMZM2G133018	BS	BS	A13	A3	136	202	310	166	118	52	183	250	28	39	1010	1052	10	17	unknown protein	GO:0003674:molecular_function, GO:0005575:cellular_component, GO:0008150:biological_process,
AT4G01440	GRMZM2G168214	BS	BS	D8	A7	114	228	120	69	26	1	40	54	14	17	888	827	6	11	nodulin MtN21 family protein	GO:0012505:endomembrane system, GO:0016020:membrane,
AT5G46800	GRMZM2G024823	BS	BS	A10	U	551	672	865	652	855	289	461	610	77	88	1647	1436	92	57	BOU (A BOUT DE SOUFFLE); binding / transporter	GO:0006810:transport, GO:0055085:transmembrane transport, GO:0015822:ornithine transport, GO:0006839:mitochondrial transport, GO:0005743:mitochondrial inner membrane, GO:0005739:mitochondrion, GO:0009536:plastid, GO:0009507:chloroplast, GO:0005215:transporter activity,
AT5G44070	GRMZM2G091228	BS	BS	D8	A7	126	211	474	156	227	95	15	22	4	2	629	602	3	4	CAD1 (CADMIUM SENSITIVE 1); cadmium ion binding / copper ion binding / glutathione gamma-glutamylcysteinyltransferase	GO:0046870:cadmium ion binding, GO:0071992:phytochelatin transmembrane transporter activity, GO:0042742:defense response to bacterium, GO:0042344:indole glucosinolate catabolic process, GO:0046872:metal ion binding, GO:0046686:response to cadmium ion, GO:0005507:copper ion binding, GO:0005829:cytosol, GO:0015700:arsenite transport, GO:0046685:response to arsenic-containing substance, GO:0015446:a…
AT5G37600	GRMZM2G024104	BS	BS	A8	A2	1156	1223	2039	737	617	60	451	1601	75	32	1970	1675	25	19	ATGSR1; copper ion binding / glutamate-ammonia ligase	GO:0009506:plasmodesma, GO:0004356:glutamate-ammonia ligase activity, GO:0006542:glutamine biosynthetic process, GO:0003824:catalytic activity, GO:0042128:nitrate assimilation, GO:0006807:nitrogen compound metabolic process, GO:0005515:protein binding, GO:0005618:cell wall, GO:0005507:copper ion binding, GO:0005829:cytosol, GO:0005886:plasma membrane, GO:0022626:cytosolic ribosome,
AT5G37600	GRMZM2G050514	BS	BS	A8	A7	1156	1223	2039	737	617	60	1483	2834	261	243	14846	12961	83	80	ATGSR1; copper ion binding / glutamate-ammonia ligase	GO:0009506:plasmodesma, GO:0004356:glutamate-ammonia ligase activity, GO:0006542:glutamine biosynthetic process, GO:0003824:catalytic activity, GO:0042128:nitrate assimilation, GO:0006807:nitrogen compound metabolic process, GO:0005515:protein binding, GO:0005618:cell wall, GO:0005507:copper ion binding, GO:0005829:cytosol, GO:0005886:plasma membrane, GO:0022626:cytosolic ribosome,
AT5G24400	GRMZM2G148769	BS	BS	D10	D9	94	163	298	77	69	10	269	437	178	169	1514	1149	524	435	emb2024 (embryo defective 2024); 6-phosphogluconolactonase/ catalytic	GO:0017057:6-phosphogluconolactonase activity, GO:0042742:defense response to bacterium, GO:0005777:peroxisome, GO:0003824:catalytic activity, GO:0002229:defense response to oomycetes, GO:0006098:pentose-phosphate shunt, GO:0005975:carbohydrate metabolic process, GO:0071461:cellular response to redox state, GO:0009507:chloroplast, GO:0009793:embryo development ending in seed dormancy, GO:0009570:…
AT3G25570	GRMZM2G366392	BS	BS	F	A1	1219	1102	877	869	428	198	869	827	478	286	19707	17846	1294	1293	adenosylmethionine decarboxylase family protein	GO:0005575:cellular_component, GO:0004014:adenosylmethionine decarboxylase activity, GO:0006597:spermine biosynthetic process, GO:0008295:spermidine biosynthetic process,
AT5G64700	GRMZM2G070500	BS	BS	A8	A3	13	71	20	1	0	1	22	13	4	4	172	153	0	0	nodulin MtN21 family protein	GO:0016020:membrane, GO:0003674:molecular_function,
AT5G64700	GRMZM2G102737	BS	BS	A8	A1	13	71	20	1	0	1	751	768	276	351	14930	12430	7	6	nodulin MtN21 family protein	GO:0016020:membrane, GO:0003674:molecular_function,
AT5G61410	GRMZM2G178960	BS	BS	A3	A3	5024	5391	10095	4734	4910	2380	197	209	51	72	2441	2307	414	439	RPE; catalytic/ ribulose-phosphate 3-epimerase	GO:0048046:apoplast, GO:0008152:metabolic process, GO:0009409:response to cold, GO:0009624:response to nematode, GO:0003824:catalytic activity, GO:0009579:thylakoid, GO:0005975:carbohydrate metabolic process, GO:0009941:chloroplast envelope, GO:0010319:stromule, GO:0009507:chloroplast, GO:0009570:chloroplast stroma, GO:0009793:embryo development ending in seed dormancy, GO:0004750:ribulose-phosph…
AT5G61410	GRMZM2G026807	BS	BS	A3	A2	5024	5391	10095	4734	4910	2380	20446	27062	4609	3495	96396	88557	8166	8225	RPE; catalytic/ ribulose-phosphate 3-epimerase	GO:0048046:apoplast, GO:0008152:metabolic process, GO:0009409:response to cold, GO:0009624:response to nematode, GO:0003824:catalytic activity, GO:0009579:thylakoid, GO:0005975:carbohydrate metabolic process, GO:0009941:chloroplast envelope, GO:0010319:stromule, GO:0009507:chloroplast, GO:0009570:chloroplast stroma, GO:0009793:embryo development ending in seed dormancy, GO:0004750:ribulose-phosph…
AT3G54110	GRMZM2G000510	BS	BS	A3	A7	14952	15078	28942	18491	19250	11802	236	332	53	84	2046	1696	76	63	PUMP1 (PLANT UNCOUPLING MITOCHONDRIAL PROTEIN 1); binding / oxidative phosphorylation uncoupler	GO:0006810:transport, GO:0009506:plasmodesma, GO:0006839:mitochondrial transport, GO:0017077:oxidative phosphorylation uncoupler activity, GO:0005774:vacuolar membrane, GO:0005743:mitochondrial inner membrane, GO:0009853:photorespiration, GO:0031966:mitochondrial membrane, GO:0005739:mitochondrion, GO:0009507:chloroplast, GO:0015979:photosynthesis,
AT1G63440	GRMZM2G029951	BS	BS	A9	A3	699	792	1055	329	264	169	58	119	43	47	2275	2164	435	482	HMA5 (HEAVY METAL ATPASE 5); ATPase, coupled to transmembrane movement of ions, phosphorylative mechanism	GO:0016020:membrane, GO:0046034:ATP metabolic process, GO:0005524:ATP binding, GO:0015662:ATPase activity, coupled to transmembrane movement of ions, phosphorylative mechanism, GO:0008152:metabolic process, GO:0010273:detoxification of copper ion, GO:0006812:cation transport, GO:0003824:catalytic activity, GO:0030001:metal ion transport, GO:0046688:response to copper ion, GO:0006754:ATP biosynthe…
AT1G63440	GRMZM2G144083	BS	BS	A9	A2	699	792	1055	329	264	169	23	20	6	2	1173	974	4	7	HMA5 (HEAVY METAL ATPASE 5); ATPase, coupled to transmembrane movement of ions, phosphorylative mechanism	GO:0016020:membrane, GO:0046034:ATP metabolic process, GO:0005524:ATP binding, GO:0015662:ATPase activity, coupled to transmembrane movement of ions, phosphorylative mechanism, GO:0008152:metabolic process, GO:0010273:detoxification of copper ion, GO:0006812:cation transport, GO:0003824:catalytic activity, GO:0030001:metal ion transport, GO:0046688:response to copper ion, GO:0006754:ATP biosynthe…
AT3G05970	GRMZM2G176546	BS	BS	U	A3	426	449	811	591	639	183	158	188	95	71	1927	1692	595	540	LACS6 (long-chain acyl-CoA synthetase 6); long-chain-fatty-acid-CoA ligase	GO:0016020:membrane, GO:0008152:metabolic process, GO:0004467:long-chain fatty acid-CoA ligase activity, GO:0003824:catalytic activity, GO:0005777:peroxisome, GO:0010193:response to ozone, GO:0001676:long-chain fatty acid metabolic process, GO:0006631:fatty acid metabolic process,
AT5G23660	GRMZM2G173669	BS	BS	A10	A1	10712	14110	25306	4175	2666	1166	1195	1071	395	388	51795	58772	60	68	MTN3 (Arabidopsis homolog of Medicago truncatula MTN3)	GO:0016020:membrane, GO:0005887:integral to plasma membrane, GO:0015770:sucrose transport, GO:0051119:sugar transmembrane transporter activity, GO:0008515:sucrose transmembrane transporter activity, GO:0005886:plasma membrane,
AT4G39800	GRMZM2G004528	BS	BS	A1	A2	3517	5119	8742	3074	2864	1645	16554	24199	9881	9646	181997	167286	37556	33586	MIPS1 (MYO-INOSITOL-1-PHOSTPATE SYNTHASE 1); inositol-3-phosphate synthase	GO:0010264:myo-inositol hexakisphosphate biosynthetic process, GO:0005737:cytoplasm, GO:0008654:phospholipid biosynthetic process, GO:0006021:inositol biosynthetic process, GO:0009791:post-embryonic development, GO:0005515:protein binding, GO:0004512:inositol-3-phosphate synthase activity, GO:0000166:nucleotide binding, GO:0006659:phosphatidylserine biosynthetic process, GO:0009793:embryo develop…
AT3G54050	GRMZM2G306732	BS	BS	A4	A2	8380	9701	22732	9841	9000	3860	9473	17218	1911	1903	34617	33784	2424	2351	fructose-1,6-bisphosphatase, putative / D-fructose-1,6-bisphosphate 1-phosphohydrolase, putative / FBPase, putative	GO:0009773:photosynthetic electron transport in photosystem I, GO:0048046:apoplast, GO:0006000:fructose metabolic process, GO:0009409:response to cold, GO:0005985:sucrose metabolic process, GO:0042578:phosphoric ester hydrolase activity, GO:0005975:carbohydrate metabolic process, GO:0010319:stromule, GO:0042132:fructose 1,6-bisphosphate 1-phosphatase activity, GO:0009570:chloroplast stroma, GO:00…
AT1G70300	GRMZM2G443728	BS	BS	F	A3	31	60	57	16	4	2	164	272	17	37	5982	5708	360	334	KUP6; potassium ion transmembrane transporter	GO:0016020:membrane, GO:0006813:potassium ion transport, GO:0071805:potassium ion transmembrane transport, GO:0005886:plasma membrane, GO:0015079:potassium ion transmembrane transporter activity,
AT5G09830	GRMZM5G854473	BS	BS	A3	U	63	0	41	0	0	0	122	159	45	8	2800	2136	20	21	BolA-like family protein	GO:0005575:cellular_component, GO:0008150:biological_process,
AT1G17710	GRMZM2G021106	BS	BS	D3	A2	144	252	217	92	92	1	18	49	9	0	54	59	0	0	phosphatase	GO:0008152:metabolic process, GO:0052732:phosphoethanolamine phosphatase activity, GO:0052731:phosphocholine phosphatase activity, GO:0016791:phosphatase activity,
AT4G35090	GRMZM2G088212	BS	BS	A11	D7	9074	14085	27488	11695	19052	7983	529	723	363	303	5781	4830	478	431	CAT2 (CATALASE 2); catalase	GO:0009416:response to light stimulus, GO:0005777:peroxisome, GO:0055114:oxidation-reduction process, GO:0045454:cell redox homeostasis, GO:0009970:cellular response to sulfate starvation, GO:0009648:photoperiodism, GO:0005515:protein binding, GO:0004096:catalase activity, GO:0005739:mitochondrion, GO:0009507:chloroplast, GO:0020037:heme binding, GO:0016036:cellular response to phosphate starvati…
AT4G35090	GRMZM2G090568	BS	BS	A11	A1	9074	14085	27488	11695	19052	7983	5568	9161	2370	2187	30564	28559	5634	4736	CAT2 (CATALASE 2); catalase	GO:0009416:response to light stimulus, GO:0005777:peroxisome, GO:0055114:oxidation-reduction process, GO:0045454:cell redox homeostasis, GO:0009970:cellular response to sulfate starvation, GO:0009648:photoperiodism, GO:0005515:protein binding, GO:0004096:catalase activity, GO:0005739:mitochondrion, GO:0009507:chloroplast, GO:0020037:heme binding, GO:0016036:cellular response to phosphate starvati…
AT5G54660	GRMZM2G013970	BS	BS	A10	A1	0	86	140	0	0	0	673	768	77	57	6184	5737	42	45	heat shock protein-related	GO:0003674:molecular_function, GO:0005575:cellular_component, GO:0008150:biological_process,
AT2G05710	GRMZM2G467338	BS	BS	F	D3	1399	2204	3393	1187	1559	403	138	138	82	46	2856	2532	484	438	aconitate hydratase, cytoplasmic, putative / citrate hydro-lyase/aconitase, putative	GO:0005524:ATP binding, GO:0003994:aconitate hydratase activity, GO:0005507:copper ion binding, GO:0005829:cytosol, GO:0006102:isocitrate metabolic process, GO:0009651:response to salt stress, GO:0051539:4 iron, 4 sulfur cluster binding, GO:0005739:mitochondrion, GO:0009507:chloroplast, GO:0006101:citrate metabolic process, GO:0008152:metabolic process, GO:0009737:response to abscisic acid stimul…
AT2G05710	GRMZM2G020801	BS	BS	F	D7	1399	2204	3393	1187	1559	403	446	557	332	369	3231	3046	619	637	aconitate hydratase, cytoplasmic, putative / citrate hydro-lyase/aconitase, putative	GO:0005524:ATP binding, GO:0003994:aconitate hydratase activity, GO:0005507:copper ion binding, GO:0005829:cytosol, GO:0006102:isocitrate metabolic process, GO:0009651:response to salt stress, GO:0051539:4 iron, 4 sulfur cluster binding, GO:0005739:mitochondrion, GO:0009507:chloroplast, GO:0006101:citrate metabolic process, GO:0008152:metabolic process, GO:0009737:response to abscisic acid stimul…
AT1G28520	GRMZM2G156016	BS	BS	D6	A7	477	628	953	563	415	76	56	84	49	22	1401	1318	111	72	VOZ1 (VASCULAR PLANT ONE ZINC FINGER PROTEIN); transcription activator	GO:0005575:cellular_component, GO:0008150:biological_process, GO:0045893:positive regulation of transcription, DNA-dependent,
AT3G25500	GRMZM2G044055	BS	BS	A9	D7	418	558	1052	446	405	172	39	57	18	19	1373	1284	18	17	AFH1 (FORMIN HOMOLOGY 1); actin binding / actin filament binding / protein binding	GO:0051015:actin filament binding, GO:0016020:membrane, GO:0016043:cellular component organization, GO:0030036:actin cytoskeleton organization, GO:0003779:actin binding, GO:0005515:protein binding, GO:0005618:cell wall, GO:0005886:plasma membrane,
AT5G10180	GRMZM2G042171	BS	BS	A6	A5	1099	1774	1873	777	450	282	291	574	198	52	19070	15674	2363	1762	AST68; sulfate transmembrane transporter	GO:0006810:transport, GO:0016020:membrane, GO:0055085:transmembrane transport, GO:0008272:sulfate transport, GO:0015116:sulfate transmembrane transporter activity, GO:0016021:integral to membrane, GO:0008271:secondary active sulfate transmembrane transporter activity, GO:0005215:transporter activity,
AT1G18650	GRMZM2G162768	BS	BS	D2	A7	57	11	81	7	16	0	41	71	8	2	343	411	1	1	PDCB3 (PLASMODESMATA CALLOSE-BINDING PROTEIN 3); callose binding / polysaccharide binding	GO:0001872:(1->3)-beta-D-glucan binding, GO:0009506:plasmodesma, GO:0030247:polysaccharide binding, GO:0008150:biological_process, GO:0031225:anchored to membrane,
AT2G42910	GRMZM2G065030	BS	BS	D3	A7	154	262	368	124	51	0	20	34	2	4	684	659	3	7	ribose-phosphate pyrophosphokinase 4 / phosphoribosyl diphosphate synthetase 4 (PRS4)	GO:0000287:magnesium ion binding, GO:0004749:ribose phosphate diphosphokinase activity, GO:0009506:plasmodesma, GO:0005829:cytosol, GO:0009165:nucleotide biosynthetic process, GO:0005886:plasma membrane, GO:0005737:cytoplasm,
AT5G03650	GRMZM2G073054	BS	BS	F	A2	1895	2908	4529	3235	3763	1690	2192	4119	639	614	17596	16099	439	449	SBE2.2 (starch branching enzyme 2.2); 1,4-alpha-glucan branching enzyme	GO:0005982:starch metabolic process, GO:0003844:1,4-alpha-glucan branching enzyme activity, GO:0003824:catalytic activity, GO:0004553:hydrolase activity, hydrolyzing O-glycosyl compounds, GO:0043169:cation binding, GO:0010021:amylopectin biosynthetic process, GO:0005975:carbohydrate metabolic process, GO:0009507:chloroplast, GO:0009570:chloroplast stroma,
AT1G11860	GRMZM5G876898	BS	BS	A3	A7	657	1290	2622	667	936	270	4398	5516	881	810	20647	16508	2495	2054	aminomethyltransferase, putative	GO:0016020:membrane, GO:0048046:apoplast, GO:0006546:glycine catabolic process, GO:0009534:chloroplast thylakoid, GO:0005737:cytoplasm, GO:0046686:response to cadmium ion, GO:0004047:aminomethyltransferase activity, GO:0009941:chloroplast envelope, GO:0005739:mitochondrion, GO:0009507:chloroplast, GO:0022626:cytosolic ribosome, GO:0009570:chloroplast stroma,
AT5G59780	GRMZM2G047626	BS	BS	A8	A2	268	334	624	181	134	61	635	854	46	29	2105	1917	7	3	MYB59 (MYB DOMAIN PROTEIN 59); DNA binding / transcription factor	GO:0005634:nucleus, GO:0003677:DNA binding, GO:0006355:regulation of transcription, DNA-dependent, GO:0009753:response to jasmonic acid stimulus, GO:0009739:response to gibberellin stimulus, GO:0009723:response to ethylene stimulus, GO:0009751:response to salicylic acid stimulus, GO:0046686:response to cadmium ion, GO:0005515:protein binding, GO:0010200:response to chitin, GO:0003700:sequence-spe…
AT5G59780	GRMZM2G130149	BS	BS	A8	A1	268	334	624	181	134	61	1937	2216	100	65	9005	8032	23	23	MYB59 (MYB DOMAIN PROTEIN 59); DNA binding / transcription factor	GO:0005634:nucleus, GO:0003677:DNA binding, GO:0006355:regulation of transcription, DNA-dependent, GO:0009753:response to jasmonic acid stimulus, GO:0009739:response to gibberellin stimulus, GO:0009723:response to ethylene stimulus, GO:0009751:response to salicylic acid stimulus, GO:0046686:response to cadmium ion, GO:0005515:protein binding, GO:0010200:response to chitin, GO:0003700:sequence-spe…
AT5G59780	GRMZM2G048136	BS	BS	A8	A5	268	334	624	181	134	61	1707	1456	114	94	8537	6406	13	14	MYB59 (MYB DOMAIN PROTEIN 59); DNA binding / transcription factor	GO:0005634:nucleus, GO:0003677:DNA binding, GO:0006355:regulation of transcription, DNA-dependent, GO:0009753:response to jasmonic acid stimulus, GO:0009739:response to gibberellin stimulus, GO:0009723:response to ethylene stimulus, GO:0009751:response to salicylic acid stimulus, GO:0046686:response to cadmium ion, GO:0005515:protein binding, GO:0010200:response to chitin, GO:0003700:sequence-spe…
AT1G16310	AC182482.3_FG003	BS	BS	A4	A7	649	1043	1366	636	672	192	49	80	4	4	2393	1689	11	17	cation efflux family protein	GO:0016020:membrane, GO:0055085:transmembrane transport, GO:0016021:integral to membrane, GO:0006812:cation transport, GO:0008324:cation transmembrane transporter activity,
AT5G66530	GRMZM2G047592	BS	BS	A11	A2	758	747	1198	1078	772	454	2931	3175	431	288	37591	34132	1735	1699	aldose 1-epimerase family protein	GO:0048046:apoplast, GO:0016853:isomerase activity, GO:0003824:catalytic activity, GO:0030246:carbohydrate binding, GO:0004034:aldose 1-epimerase activity, GO:0005975:carbohydrate metabolic process, GO:0006012:galactose metabolic process, GO:0009507:chloroplast, GO:0009570:chloroplast stroma,
AT5G14940	GRMZM2G057611	BS	BS	A12	A6	38	94	86	25	0	0	148	421	36	50	2939	3006	40	32	proton-dependent oligopeptide transport (POT) family protein	GO:0016020:membrane, GO:0006857:oligopeptide transport, GO:0009624:response to nematode, GO:0015171:amino acid transmembrane transporter activity, GO:0005215:transporter activity,
AT1G10630	GRMZM2G157596	BS	BS	F	U	1242	1321	2944	1532	2416	1399	74	64	38	9	822	635	16	13	ATARFA1F (ARABIDOPSIS THALIANA ADP-RIBOSYLATION FACTOR A1F); GTP binding / copper ion binding / phospholipase activator/ protein binding	GO:0016020:membrane, GO:0006499:N-terminal protein myristoylation, GO:0005622:intracellular, GO:0005774:vacuolar membrane, GO:0005794:Golgi apparatus, GO:0007264:small GTPase mediated signal transduction, GO:0005507:copper ion binding, GO:0005829:cytosol, GO:0016004:phospholipase activator activity, GO:0005525:GTP binding, GO:0005886:plasma membrane,
AT1G09240	GRMZM2G478568	BS	BS	A5	A2	444	488	1059	243	101	85	734	654	164	54	24528	27226	40	63	NAS3 (NICOTIANAMINE SYNTHASE 3); nicotianamine synthase	GO:0030410:nicotianamine synthase activity, GO:0030418:nicotianamine biosynthetic process,
AT1G09240	GRMZM2G439195	BS	BS	A5	A2	444	488	1059	243	101	85	69	57	28	6	3225	3534	25	13	NAS3 (NICOTIANAMINE SYNTHASE 3); nicotianamine synthase	GO:0030410:nicotianamine synthase activity, GO:0030418:nicotianamine biosynthetic process,
AT3G22890	GRMZM2G051270	BS	BS	U	A5	557	930	1806	613	694	506	1207	2123	291	177	7030	6125	717	658	APS1 (ATP SULFURYLASE 1); sulfate adenylyltransferase (ATP)	GO:0000103:sulfate assimilation, GO:0046686:response to cadmium ion, GO:0001887:selenium compound metabolic process, GO:0005886:plasma membrane, GO:0004781:sulfate adenylyltransferase (ATP) activity, GO:0009507:chloroplast, GO:0009570:chloroplast stroma,
AT2G29630	GRMZM2G027663	BS	BS	D12	A2	283	544	596	312	548	190	2777	3458	1004	714	9544	8452	4585	4515	THIC (ThiaminC); ADP-ribose pyrophosphohydrolase/ catalytic/ iron-sulfur cluster binding	GO:0080041:ADP-ribose pyrophosphohydrolase activity, GO:0003824:catalytic activity, GO:0051536:iron-sulfur cluster binding, GO:0009228:thiamine biosynthetic process, GO:0016045:detection of bacterium, GO:0009536:plastid, GO:0010266:response to vitamin B1, GO:0009570:chloroplast stroma, GO:0009507:chloroplast,
AT2G20900	GRMZM2G106578	BS	BS	F	A7	242	292	346	342	205	65	82	81	21	10	806	622	73	81	diacylglycerol kinase, putative	GO:0004143:diacylglycerol kinase activity, GO:0007205:protein kinase C-activating G-protein coupled receptor signaling pathway,
AT5G08170	GRMZM2G064159	BS	BS	A8	A7	213	270	690	258	108	75	913	1229	607	620	5031	4155	901	746	EMB1873 (EMBRYO DEFECTIVE 1873); agmatine deiminase	GO:0005575:cellular_component, GO:0009446:putrescine biosynthetic process, GO:0006596:polyamine biosynthetic process, GO:0047632:agmatine deiminase activity, GO:0009793:embryo development ending in seed dormancy,
AT5G22580	GRMZM2G050730	BS	BS	D13	U	241	250	412	89	49	19	3419	5440	1624	827	1447	958	55	40		GO:0003674:molecular_function, GO:0008150:biological_process, GO:0009507:chloroplast,
AT5G20190	GRMZM2G056093	BS	BS	A6	A9	1319	1674	1999	927	1000	164	7188	10307	1012	890	20381	17522	1961	1670	binding	GO:0005515:protein binding, GO:0005488:binding, GO:0008150:biological_process, GO:0009507:chloroplast,
AT3G55800	AC147602.5_FG004	BS	BS	A13	U	1303	924	2789	133	386	1407	106	107	10	9	10098	5074	322	171	SBPASE (sedoheptulose-bisphosphatase); phosphoric ester hydrolase/ sedoheptulose-bisphosphatase	GO:0005986:sucrose biosynthetic process, GO:0048046:apoplast, GO:0016051:carbohydrate biosynthetic process, GO:0042578:phosphoric ester hydrolase activity, GO:0042742:defense response to bacterium, GO:0009579:thylakoid, GO:0019252:starch biosynthetic process, GO:0050278:sedoheptulose-bisphosphatase activity, GO:0019253:reductive pentose-phosphate cycle, GO:0005975:carbohydrate metabolic process, …
AT4G10120	GRMZM2G008507	BS	BS	A1	A7	1362	2440	2677	1910	1886	880	519	563	260	209	7854	7316	1098	1040	ATSPS4F; sucrose-phosphate synthase/ transferase, transferring glycosyl groups, ATSPS4F; transferase, transferring glycosyl groups	GO:0009058:biosynthetic process, GO:0016757:transferase activity, transferring glycosyl groups, GO:0005985:sucrose metabolic process, GO:0005886:plasma membrane, GO:0046524:sucrose-phosphate synthase activity,
AT4G08290	GRMZM2G168502	BS	BS	A6	A5	294	491	900	239	135	8	58	122	28	29	10078	8901	0	3	nodulin MtN21 family protein	GO:0012505:endomembrane system, GO:0016020:membrane,
AT1G59900	GRMZM2G361693	BS	BS	A6	D3	310	468	809	377	559	281	42	32	21	13	435	309	103	95	AT-E1 ALPHA; oxidoreductase, acting on the aldehyde or oxo group of donors, disulfide as acceptor / pyruvate dehydrogenase (acetyl-transferring)	GO:0043231:intracellular membrane-bounded organelle, GO:0005634:nucleus, GO:0008152:metabolic process, GO:0006096:glycolysis, GO:0055114:oxidation-reduction process, GO:0046686:response to cadmium ion, GO:0005829:cytosol, GO:0004739:pyruvate dehydrogenase (acetyl-transferring) activity, GO:0005739:mitochondrion, GO:0016624:oxidoreductase activity, acting on the aldehyde or oxo group of donors, di…
AT3G46970	GRMZM2G085577	BS	BS	D8	A7	65	107	194	80	50	21	1656	2188	568	477	7917	7155	565	548	PHS2 (ALPHA-GLUCAN PHOSPHORYLASE 2); phosphorylase/ transferase, transferring glycosyl groups	GO:0009414:response to water deprivation, GO:0004645:phosphorylase activity, GO:0046686:response to cadmium ion, GO:0016757:transferase activity, transferring glycosyl groups, GO:0005829:cytosol, GO:0005975:carbohydrate metabolic process, GO:0030170:pyridoxal phosphate binding, GO:0009507:chloroplast,
AT5G13490	GRMZM2G135186	BS	BS	A6	D3	3909	4862	8373	5433	8226	4037	762	1097	454	374	5092	4922	1378	1381	AAC2 (ADP/ATP carrier 2); ATP:ADP antiporter/ binding	GO:0006810:transport, GO:0016020:membrane, GO:0005740:mitochondrial envelope, GO:0055085:transmembrane transport, GO:0015865:purine nucleotide transport, GO:0005488:binding, GO:0005774:vacuolar membrane, GO:0005515:protein binding, GO:0005471:ATP:ADP antiporter activity, GO:0005507:copper ion binding, GO:0005743:mitochondrial inner membrane, GO:0009941:chloroplast envelope, GO:0005739:mitochondri…
AT5G13490	GRMZM5G837108	BS	BS	A6	D9	3909	4862	8373	5433	8226	4037	931	1274	847	529	8093	7260	2795	2648	AAC2 (ADP/ATP carrier 2); ATP:ADP antiporter/ binding	GO:0006810:transport, GO:0016020:membrane, GO:0005740:mitochondrial envelope, GO:0055085:transmembrane transport, GO:0015865:purine nucleotide transport, GO:0005488:binding, GO:0005774:vacuolar membrane, GO:0005515:protein binding, GO:0005471:ATP:ADP antiporter activity, GO:0005507:copper ion binding, GO:0005743:mitochondrial inner membrane, GO:0009941:chloroplast envelope, GO:0005739:mitochondri…
AT1G78870	GRMZM2G115828	BS	BS	F	U	201	297	490	293	296	117	185	243	165	112	1674	1328	708	504	UBC35 (UBIQUITIN-CONJUGATING ENZYME 35); protein binding / ubiquitin-protein ligase	GO:0010039:response to iron ion, GO:0004842:ubiquitin-protein ligase activity, GO:0046686:response to cadmium ion, GO:0005515:protein binding, GO:0006511:ubiquitin-dependent protein catabolic process, GO:0016881:acid-amino acid ligase activity, GO:0031372:UBC13-MMS2 complex, GO:0006301:postreplication repair, GO:0010053:root epidermal cell differentiation,
ATCG00490	GRMZM5G815453	BS	BS	F	A7	266247	337221	382907	258569	327370	138529	7694	9410	438	669	3317	1811	497	53		GO:0000287:magnesium ion binding, GO:0016020:membrane, GO:0009535:chloroplast thylakoid membrane, GO:0048046:apoplast, GO:0009941:chloroplast envelope, GO:0009507:chloroplast, GO:0010287:plastoglobule, GO:0009579:thylakoid, GO:0018119:peptidyl-cysteine S-nitrosylation, GO:0016984:ribulose-bisphosphate carboxylase activity, GO:0009737:response to abscisic acid stimulus, GO:0046686:response to cadm…
AT3G24180	GRMZM2G105922	BS	BS	D4	A3	193	406	495	409	277	109	32	74	23	17	342	330	66	58	catalytic/ glucosylceramidase	GO:0016020:membrane, GO:0006665:sphingolipid metabolic process, GO:0016021:integral to membrane, GO:0006680:glucosylceramide catabolic process, GO:0003824:catalytic activity, GO:0004348:glucosylceramidase activity, GO:0005886:plasma membrane,
AT1G56000	GRMZM2G058261	BS	BS	F	A12	470	390	1103	617	741	336	357	403	59	55	2801	2389	198	178	amine oxidase-related	GO:0055114:oxidation-reduction process, GO:0016491:oxidoreductase activity,
AT4G18010	GRMZM2G054936	BS	BS	A3	A5	438	1053	1377	613	652	277	258	461	36	24	4180	4021	23	6	AT5PTASE2 (MYO-INOSITOL POLYPHOSPHATE 5-PHOSPHATASE 2); inositol-polyphosphate 5-phosphatase	GO:0046855:inositol phosphate dephosphorylation, GO:0004445:inositol-polyphosphate 5-phosphatase activity, GO:0009845:seed germination, GO:0032957:inositol trisphosphate metabolic process, GO:0009737:response to abscisic acid stimulus, GO:0046854:phosphatidylinositol phosphorylation,
AT3G14420	GRMZM2G129246	BS	BS	A3	A2	13529	15673	29118	10815	12621	5836	3759	4643	1383	1078	36666	34294	1938	1842	(S)-2-hydroxy-acid oxidase, peroxisomal, putative / glycolate oxidase, putative / short chain alpha-hydroxy acid oxidase, putative	GO:0016020:membrane, GO:0048046:apoplast, GO:0005634:nucleus, GO:0009506:plasmodesma, GO:0003824:catalytic activity, GO:0005777:peroxisome, GO:0055114:oxidation-reduction process, GO:0008891:glycolate oxidase activity, GO:0010181:FMN binding, GO:0016491:oxidoreductase activity, GO:0022626:cytosolic ribosome, GO:0009507:chloroplast, GO:0009570:chloroplast stroma,
AT5G59870	GRMZM2G305046	BS	BS	U	D2	154	84	263	109	170	3	48	81	23	25	214	181	16	12	HTA6; DNA binding	GO:0003677:DNA binding, GO:0005634:nucleus, GO:0009506:plasmodesma, GO:0005730:nucleolus, GO:0006334:nucleosome assembly, GO:0000786:nucleosome,
AT1G09340	GRMZM2G080546	BS	BS	A13	A3	6479	7672	14883	7114	6424	3446	3201	5149	423	391	22116	18272	492	251	CRB (CHLOROPLAST RNA BINDING); binding / catalytic/ coenzyme binding	GO:0016020:membrane, GO:0005840:ribosome, GO:0048046:apoplast, GO:0042742:defense response to bacterium, GO:0005777:peroxisome, GO:0009658:chloroplast organization, GO:0000166:nucleotide binding, GO:0044237:cellular metabolic process, GO:0009941:chloroplast envelope, GO:0009507:chloroplast, GO:0007623:circadian rhythm, GO:0010287:plastoglobule, GO:0009506:plasmodesma, GO:0009409:response to cold,…
AT1G09340	GRMZM2G165655	BS	BS	A13	A2	6479	7672	14883	7114	6424	3446	251	551	85	139	2025	3820	37	154	CRB (CHLOROPLAST RNA BINDING); binding / catalytic/ coenzyme binding	GO:0016020:membrane, GO:0005840:ribosome, GO:0048046:apoplast, GO:0042742:defense response to bacterium, GO:0005777:peroxisome, GO:0009658:chloroplast organization, GO:0000166:nucleotide binding, GO:0044237:cellular metabolic process, GO:0009941:chloroplast envelope, GO:0009507:chloroplast, GO:0007623:circadian rhythm, GO:0010287:plastoglobule, GO:0009506:plasmodesma, GO:0009409:response to cold,…
AT2G24280	GRMZM5G848603	BS	BS	A8	U	339	251	676	252	344	73	74	131	16	19	1581	1328	49	34	serine carboxypeptidase S28 family protein	GO:0012505:endomembrane system, GO:0006508:proteolysis, GO:0004185:serine-type carboxypeptidase activity, GO:0005764:lysosome, GO:0008236:serine-type peptidase activity,
AT1G61800	GRMZM2G125850	BS	BS	A4	A10	3514	4434	7919	2836	3184	1589	1928	3090	209	60	24753	21291	155	139	GPT2; antiporter/ glucose-6-phosphate transmembrane transporter	GO:0035436:triose phosphate transmembrane transport, GO:0015120:phosphoglycerate transmembrane transporter activity, GO:0015714:phosphoenolpyruvate transport, GO:0015760:glucose-6-phosphate transport, GO:0009749:response to glucose stimulus, GO:0016021:integral to membrane, GO:0015152:glucose-6-phosphate transmembrane transporter activity, GO:0015297:antiporter activity, GO:0006810:transport, GO:…
AT1G61800	GRMZM2G009223	BS	BS	A4	A5	3514	4434	7919	2836	3184	1589	5298	8238	1757	617	25120	20413	1821	1380	GPT2; antiporter/ glucose-6-phosphate transmembrane transporter	GO:0035436:triose phosphate transmembrane transport, GO:0015120:phosphoglycerate transmembrane transporter activity, GO:0015714:phosphoenolpyruvate transport, GO:0015760:glucose-6-phosphate transport, GO:0009749:response to glucose stimulus, GO:0016021:integral to membrane, GO:0015152:glucose-6-phosphate transmembrane transporter activity, GO:0015297:antiporter activity, GO:0006810:transport, GO:…
AT4G19840	GRMZM2G073693	BS	BS	A4	A7	243	444	656	174	141	19	65	76	11	5	2504	2304	15	15	ATPP2-A1; carbohydrate binding	GO:0005575:cellular_component, GO:0030246:carbohydrate binding, GO:0009625:response to insect, GO:0043394:proteoglycan binding,
AT2G23950	GRMZM2G151955	BS	BS	U	U	669	717	778	254	137	11	74	99	13	7	691	700	3	1	leucine-rich repeat family protein / protein kinase family protein	GO:0005524:ATP binding, GO:0016301:kinase activity, GO:0006468:protein phosphorylation, GO:0012505:endomembrane system, GO:0004674:protein serine/threonine kinase activity, GO:0005515:protein binding, GO:0004672:protein kinase activity, GO:0016772:transferase activity, transferring phosphorus-containing groups,
AT3G43660	GRMZM2G434557	BS	BS	U	A7	153	85	173	24	26	1	147	202	28	46	2198	1509	1	2	nodulin, putative	GO:0003674:molecular_function, GO:0005575:cellular_component, GO:0008150:biological_process,
AT3G16000	GRMZM2G142413	BS	BS	A8	U	7504	9516	12289	12883	10965	6543	78	115	54	53	1090	1157	160	157	MFP1 (MAR BINDING FILAMENT-LIKE PROTEIN 1); DNA binding	GO:0042646:plastid nucleoid, GO:0003677:DNA binding, GO:0009535:chloroplast thylakoid membrane, GO:0009534:chloroplast thylakoid, GO:0009507:chloroplast,
AT4G26970	GRMZM2G364988	BS	BS	U	U	517	579	995	114	144	20	72	83	33	14	128	137	50	50	aconitate hydratase/ copper ion binding	GO:0006101:citrate metabolic process, GO:0008152:metabolic process, GO:0003994:aconitate hydratase activity, GO:0006979:response to oxidative stress, GO:0046686:response to cadmium ion, GO:0005829:cytosol, GO:0005507:copper ion binding, GO:0006102:isocitrate metabolic process, GO:0051539:4 iron, 4 sulfur cluster binding, GO:0005739:mitochondrion, GO:0009507:chloroplast,
AT2G27030	GRMZM2G036099	BS	BS	A11	A1	1504	1852	3389	1450	2159	1221	53	53	22	2	2111	1768	22	15	CAM5 (CALMODULIN 5); calcium ion binding	GO:0005774:vacuolar membrane, GO:0005509:calcium ion binding, GO:0005886:plasma membrane,
AT2G27030	GRMZM2G152891	BS	BS	A11	U	1504	1852	3389	1450	2159	1221	453	801	416	286	3351	2728	1877	1455	CAM5 (CALMODULIN 5); calcium ion binding	GO:0005774:vacuolar membrane, GO:0005509:calcium ion binding, GO:0005886:plasma membrane,
AT4G10040	GRMZM2G081883	BS	BS	A6	A5	958	786	1651	947	1164	863	79	109	41	7	469	383	77	49	CYTC-2 (cytochrome c-2); electron carrier/ heme binding / iron ion binding	GO:0009055:electron carrier activity, GO:0020037:heme binding, GO:0005506:iron ion binding, GO:0005507:copper ion binding,
AT5G22620	GRMZM2G051697	BS	BS	D6	A1	278	190	488	196	348	31	743	1115	147	145	6320	5437	625	594	phosphoglycerate/bisphosphoglycerate mutase family protein	GO:0008152:metabolic process, GO:0003824:catalytic activity, GO:0009507:chloroplast,
AT2G33510	GRMZM2G168807	BS	BS	D6	D3	117	273	120	40	116	5	72	116	17	16	602	580	20	11	protein binding	GO:0005575:cellular_component, GO:0005515:protein binding, GO:0008150:biological_process,
AT4G02380	GRMZM2G099003	BS	BS	A2	A5	579	551	1371	270	296	187	6367	7406	190	121	10848	6998	38	25	SAG21 (SENESCENCE-ASSOCIATED GENE 21)	GO:0003674:molecular_function, GO:0006979:response to oxidative stress, GO:0009409:response to cold, GO:0009790:embryo development, GO:0006950:response to stress, GO:0000302:response to reactive oxygen species, GO:0042631:cellular response to water deprivation,
AT1G75270	GRMZM2G005710	BS	BS	F	U	475	820	1360	533	737	320	67	82	37	47	75	64	20	10	DHAR2 (DEHYDROASCORBATE REDUCTASE 2); glutathione binding / glutathione dehydrogenase (ascorbate)	GO:0005515:protein binding, GO:0043295:glutathione binding, GO:0005829:cytosol, GO:0045174:glutathione dehydrogenase (ascorbate) activity, GO:0005886:plasma membrane, GO:0010731:protein glutathionylation,
AT3G22440	GRMZM2G011742	BS	BS	D4	D3	475	757	1141	726	901	296	227	271	176	173	3560	4478	907	721	hydroxyproline-rich glycoprotein family protein	GO:0005575:cellular_component, GO:0003674:molecular_function, GO:0008150:biological_process,
AT3G22200	GRMZM5G817886	BS	BS	F	A7	41	89	159	54	51	14	885	1232	606	577	12061	10801	1553	1349	POP2 (POLLEN-PISTIL INCOMPATIBILITY 2); 4-aminobutyrate transaminase/ 4-aminobutyrate:pyruvate transaminase	GO:0010154:fruit development, GO:0009865:pollen tube adhesion, GO:0009860:pollen tube growth, GO:0010033:response to organic substance, GO:0008270:zinc ion binding, GO:0022621:shoot system development, GO:0005739:mitochondrion, GO:0030170:pyridoxal phosphate binding, GO:0010183:pollen tube guidance, GO:0003824:catalytic activity, GO:0050897:cobalt ion binding, GO:0019484:beta-alanine catabolic pr…
AT1G52080	GRMZM2G350802	BS	BS	A2	A2	309	476	863	407	366	156	270	545	251	146	7673	7382	396	357	AR791; actin binding	GO:0012505:endomembrane system, GO:0003779:actin binding,
AT5G26570	GRMZM2G040968	BS	BS	F	A2	144	213	372	150	249	87	576	844	257	224	7428	7180	2523	2747	ATGWD3; carbohydrate kinase/ catalytic/ phosphoglucan, water dikinase	GO:2001070:starch binding, GO:0016310:phosphorylation, GO:0005524:ATP binding, GO:0019200:carbohydrate kinase activity, GO:0005982:starch metabolic process, GO:0016301:kinase activity, GO:0051752:phosphoglucan, water dikinase activity, GO:0003824:catalytic activity, GO:0046777:protein autophosphorylation, GO:0030246:carbohydrate binding, GO:0005975:carbohydrate metabolic process, GO:0009536:plast…
AT4G24060	GRMZM2G171852	BS	BS	D3	U	91	51	66	13	20	0	257	302	29	9	889	694	3	5	Dof-type zinc finger domain-containing protein	GO:0005575:cellular_component, GO:0003677:DNA binding, GO:0006355:regulation of transcription, DNA-dependent, GO:0008270:zinc ion binding, GO:0003700:sequence-specific DNA binding transcription factor activity,
AT4G24060	GRMZM2G114998	BS	BS	D3	U	91	51	66	13	20	0	217	231	16	29	1735	1539	7	10	Dof-type zinc finger domain-containing protein	GO:0005575:cellular_component, GO:0003677:DNA binding, GO:0006355:regulation of transcription, DNA-dependent, GO:0008270:zinc ion binding, GO:0003700:sequence-specific DNA binding transcription factor activity,
AT5G19760	GRMZM2G042146	BS	BS	A8	U	7139	7574	14561	6920	7739	4725	838	1071	407	382	3487	2911	791	716	dicarboxylate/tricarboxylate carrier (DTC)	GO:0005310:dicarboxylic acid transmembrane transporter activity, GO:0015142:tricarboxylic acid transmembrane transporter activity, GO:0006839:mitochondrial transport, GO:0035674:tricarboxylic acid transmembrane transport, GO:0009941:chloroplast envelope, GO:0005739:mitochondrion, GO:0009507:chloroplast, GO:0006810:transport, GO:0055085:transmembrane transport, GO:0009506:plasmodesma, GO:0005488:b…
AT5G19760	GRMZM2G051630	BS	BS	A8	A7	7139	7574	14561	6920	7739	4725	741	980	185	163	4157	3998	1045	1046	dicarboxylate/tricarboxylate carrier (DTC)	GO:0005310:dicarboxylic acid transmembrane transporter activity, GO:0015142:tricarboxylic acid transmembrane transporter activity, GO:0006839:mitochondrial transport, GO:0035674:tricarboxylic acid transmembrane transport, GO:0009941:chloroplast envelope, GO:0005739:mitochondrion, GO:0009507:chloroplast, GO:0006810:transport, GO:0055085:transmembrane transport, GO:0009506:plasmodesma, GO:0005488:b…
AT2G03500	GRMZM2G173882	BS	BS	A3	A9	175	218	368	95	29	26	123	141	33	22	1527	1244	77	50	myb family transcription factor	GO:0003677:DNA binding, GO:0005515:protein binding, GO:0006355:regulation of transcription, DNA-dependent, GO:0003700:sequence-specific DNA binding transcription factor activity,
AT1G53240	GRMZM2G154595	BS	BS	F	D3	4896	4552	9682	5581	7755	4158	1644	2485	440	415	4619	4073	1090	1081	malate dehydrogenase (NAD), mitochondrial	GO:0042742:defense response to bacterium, GO:0055114:oxidation-reduction process, GO:0000166:nucleotide binding, GO:0005507:copper ion binding, GO:0005975:carbohydrate metabolic process, GO:0009651:response to salt stress, GO:0005739:mitochondrion, GO:0009507:chloroplast, GO:0016491:oxidoreductase activity, GO:0016616:oxidoreductase activity, acting on the CH-OH group of donors, NAD or NADP as ac…
AT2G37170	GRMZM2G178693	BS	BS	A3	A1	1836	2364	4857	1572	2896	1552	3181	5940	1189	866	1332	1509	6	9	PIP2B (PLASMA MEMBRANE INTRINSIC PROTEIN 2); water channel	GO:0016020:membrane, GO:0006833:water transport, GO:0006810:transport, GO:0055085:transmembrane transport, GO:0009506:plasmodesma, GO:0009414:response to water deprivation, GO:0009737:response to abscisic acid stimulus, GO:0015250:water channel activity, GO:0016021:integral to membrane, GO:0009651:response to salt stress, GO:0005886:plasma membrane, GO:0005215:transporter activity, GO:0009507:chl…
AT2G37170	GRMZM2G092125	BS	BS	A3	A5	1836	2364	4857	1572	2896	1552	5050	5796	1229	1293	10281	10643	539	535	PIP2B (PLASMA MEMBRANE INTRINSIC PROTEIN 2); water channel	GO:0016020:membrane, GO:0006833:water transport, GO:0006810:transport, GO:0055085:transmembrane transport, GO:0009506:plasmodesma, GO:0009414:response to water deprivation, GO:0009737:response to abscisic acid stimulus, GO:0015250:water channel activity, GO:0016021:integral to membrane, GO:0009651:response to salt stress, GO:0005886:plasma membrane, GO:0005215:transporter activity, GO:0009507:chl…
AT2G37170	GRMZM2G047368	BS	BS	A3	A5	1836	2364	4857	1572	2896	1552	2769	3350	1565	633	891	1052	27	24	PIP2B (PLASMA MEMBRANE INTRINSIC PROTEIN 2); water channel	GO:0016020:membrane, GO:0006833:water transport, GO:0006810:transport, GO:0055085:transmembrane transport, GO:0009506:plasmodesma, GO:0009414:response to water deprivation, GO:0009737:response to abscisic acid stimulus, GO:0015250:water channel activity, GO:0016021:integral to membrane, GO:0009651:response to salt stress, GO:0005886:plasma membrane, GO:0005215:transporter activity, GO:0009507:chl…
AT3G55370	AC233935.1_FG005	BS	BS	D11	A2	24	85	201	32	9	1	156	155	14	6	1971	1666	8	4	OBP3 (OBF-BINDING PROTEIN 3); DNA binding / transcription factor	GO:0003677:DNA binding, GO:0005634:nucleus, GO:0006355:regulation of transcription, DNA-dependent, GO:0008270:zinc ion binding, GO:0009640:photomorphogenesis, GO:0003700:sequence-specific DNA binding transcription factor activity, GO:0045893:positive regulation of transcription, DNA-dependent,
AT5G38410	GRMZM2G098520	BS	BS	F	A2	2184	1597	4022	1321	1689	730	97287	191355	11889	9628	237013	284376	4912	5390	ribulose bisphosphate carboxylase small chain 3B / RuBisCO small subunit 3B (RBCS-3B) (ATS3B)	GO:0016020:membrane, GO:0048046:apoplast, GO:0009637:response to blue light, GO:0010218:response to far red light, GO:0080158:chloroplast ribulose bisphosphate carboxylase complex biogenesis, GO:0009941:chloroplast envelope, GO:0010114:response to red light, GO:0009507:chloroplast, GO:0009573:chloroplast ribulose bisphosphate carboxylase complex, GO:0009579:thylakoid, GO:0016984:ribulose-bisphosp…
AT5G53300	GRMZM2G102471	BS	BS	A2	A7	2697	3027	5586	3189	4622	1418	5968	9094	3355	2813	20842	17823	10233	8890	UBC10 (ubiquitin-conjugating enzyme 10); ubiquitin-protein ligase	GO:0005575:cellular_component, GO:0006511:ubiquitin-dependent protein catabolic process, GO:0031625:ubiquitin protein ligase binding, GO:0016881:acid-amino acid ligase activity, GO:0004842:ubiquitin-protein ligase activity,
AT4G16370	GRMZM2G421491	BS	BS	U	A7	529	527	1112	415	432	250	68	66	47	24	38331	40873	3282	3138	ATOPT3 (OLIGOPEPTIDE TRANSPORTER); oligopeptide transporter	GO:0016020:membrane, GO:0055085:transmembrane transport, GO:0006857:oligopeptide transport, GO:0009506:plasmodesma, GO:0006875:cellular metal ion homeostasis, GO:0015198:oligopeptide transporter activity,
AT2G46950	GRMZM2G020761	BS	BS	A12	A7	315	481	674	533	391	204	285	528	255	167	4259	3790	1170	1016	CYP709B2; electron carrier/ heme binding / iron ion binding / monooxygenase/ oxygen binding	GO:0009055:electron carrier activity, GO:0012505:endomembrane system, GO:0020037:heme binding, GO:0016705:oxidoreductase activity, acting on paired donors, with incorporation or reduction of molecular oxygen, GO:0005506:iron ion binding, GO:0055114:oxidation-reduction process, GO:0019825:oxygen binding,
AT3G52720	GRMZM5G807267	BS	BS	A12	A2	628	886	1021	401	250	20	4336	6129	535	625	4336	5501	11	9	ACA1 (ALPHA CARBONIC ANHYDRASE 1); carbonate dehydratase/ zinc ion binding	GO:0008270:zinc ion binding, GO:0004089:carbonate dehydratase activity, GO:0006730:one-carbon metabolic process, GO:0009570:chloroplast stroma,
AT4G02940	GRMZM2G060079	BS	BS	A3	A2	1883	1406	2644	1134	1282	888	1234	2005	504	442	17712	17948	716	697	oxidoreductase, 2OG-Fe(II) oxygenase family protein	GO:0016706:oxidoreductase activity, acting on paired donors, with incorporation or reduction of molecular oxygen, 2-oxoglutarate as one donor, and incorporation of one atom each of oxygen into both donors, GO:0080167:response to karrikin, GO:0055114:oxidation-reduction process, GO:0016491:oxidoreductase activity,
AT1G32060	GRMZM2G162529	BS	BS	A10	A2	19803	21789	43291	25373	27055	15288	14439	20511	1855	1822	177561	170065	1259	1204	PRK (PHOSPHORIBULOKINASE); ATP binding / phosphoribulokinase/ protein binding	GO:0016020:membrane, GO:0048046:apoplast, GO:0009535:chloroplast thylakoid membrane, GO:0005524:ATP binding, GO:0042742:defense response to bacterium, GO:0009058:biosynthetic process, GO:0005515:protein binding, GO:0005975:carbohydrate metabolic process, GO:0009941:chloroplast envelope, GO:0009507:chloroplast, GO:0008974:phosphoribulokinase activity, GO:0008152:metabolic process, GO:0009409:respo…
AT1G32060	GRMZM2G026024	BS	BS	A10	A2	19803	21789	43291	25373	27055	15288	2031	2038	180	245	11675	10627	69	82	PRK (PHOSPHORIBULOKINASE); ATP binding / phosphoribulokinase/ protein binding	GO:0016020:membrane, GO:0048046:apoplast, GO:0009535:chloroplast thylakoid membrane, GO:0005524:ATP binding, GO:0042742:defense response to bacterium, GO:0009058:biosynthetic process, GO:0005515:protein binding, GO:0005975:carbohydrate metabolic process, GO:0009941:chloroplast envelope, GO:0009507:chloroplast, GO:0008974:phosphoribulokinase activity, GO:0008152:metabolic process, GO:0009409:respo…
AT2G46660	GRMZM2G104783	BS	BS	A8	A9	28	127	154	37	38	2	496	283	58	75	4546	5066	6	7	CYP78A6; electron carrier/ heme binding / iron ion binding / monooxygenase/ oxygen binding	GO:0009055:electron carrier activity, GO:0012505:endomembrane system, GO:0020037:heme binding, GO:0016705:oxidoreductase activity, acting on paired donors, with incorporation or reduction of molecular oxygen, GO:0005506:iron ion binding, GO:0019825:oxygen binding, GO:0055114:oxidation-reduction process,
AT2G46660	GRMZM2G093286	BS	BS	A8	A7	28	127	154	37	38	2	116	207	64	9	47	50	1	0	CYP78A6; electron carrier/ heme binding / iron ion binding / monooxygenase/ oxygen binding	GO:0009055:electron carrier activity, GO:0012505:endomembrane system, GO:0020037:heme binding, GO:0016705:oxidoreductase activity, acting on paired donors, with incorporation or reduction of molecular oxygen, GO:0005506:iron ion binding, GO:0019825:oxygen binding, GO:0055114:oxidation-reduction process,
AT2G47710	GRMZM2G036427	BS	BS	F	A6	2507	2549	2539	1307	651	358	110	95	80	50	4664	3591	184	140	universal stress protein (USP) family protein	GO:0003674:molecular_function, GO:0005794:Golgi apparatus, GO:0006950:response to stress, GO:0005773:vacuole,
AT1G49230	GRMZM2G059110	BS	BS	A3	A7	220	157	483	171	98	2	34	88	11	11	509	551	37	27	zinc finger (C3HC4-type RING finger) family protein	GO:0005515:protein binding, GO:0008270:zinc ion binding,
AT4G29100	GRMZM2G072238	BS	BS	D6	U	846	994	1270	628	574	38	40	104	5	28	855	690	10	2	ethylene-responsive family protein	GO:0006355:regulation of transcription, DNA-dependent, GO:0003700:sequence-specific DNA binding transcription factor activity,
AT4G29100	GRMZM2G105494	BS	BS	D6	U	846	994	1270	628	574	38	14	23	2	6	650	575	1	3	ethylene-responsive family protein	GO:0006355:regulation of transcription, DNA-dependent, GO:0003700:sequence-specific DNA binding transcription factor activity,
AT3G19450	GRMZM5G844562	BS	BS	F	U	583	751	1358	592	467	326	1234	1477	351	378	6917	7643	922	920	ATCAD4; cinnamyl-alcohol dehydrogenase	GO:0005575:cellular_component, GO:0045551:cinnamyl-alcohol dehydrogenase activity, GO:0055114:oxidation-reduction process, GO:0009809:lignin biosynthetic process, GO:0000166:nucleotide binding, GO:0080167:response to karrikin, GO:0008270:zinc ion binding, GO:0016491:oxidoreductase activity,
AT2G16700	GRMZM2G147775	BS	BS	F	U	88	82	222	40	98	20	203	164	77	28	591	673	8	5	ADF5 (ACTIN DEPOLYMERIZING FACTOR 5); actin binding	GO:0003779:actin binding, GO:0005622:intracellular, GO:0008150:biological_process,
AT4G00630	GRMZM2G093643	BS	BS	A6	A2	815	1518	2021	1281	1383	519	114	179	44	37	2714	2547	1222	1318	KEA2; potassium ion transmembrane transporter/ potassium:hydrogen antiporter	GO:0016020:membrane, GO:0006813:potassium ion transport, GO:0015386:potassium:hydrogen antiporter activity, GO:0055085:transmembrane transport, GO:0006812:cation transport, GO:0015299:solute:hydrogen antiporter activity, GO:0000166:nucleotide binding, GO:0016021:integral to membrane, GO:0009941:chloroplast envelope, GO:0008324:cation transmembrane transporter activity, GO:0015079:potassium ion tr…
AT5G15070	GRMZM2G022997	BS	BS	D6	A7	872	981	1273	680	843	494	335	427	44	68	4548	4218	15	12	acid phosphatase/ oxidoreductase/ transition metal ion binding	GO:0005575:cellular_component, GO:0003993:acid phosphatase activity, GO:0046914:transition metal ion binding, GO:0055114:oxidation-reduction process, GO:0016491:oxidoreductase activity,
AT2G26690	GRMZM2G064091	BS	BS	A2	A6	1156	1766	2983	961	826	459	1221	2142	104	110	3899	3857	4	0	nitrate transporter (NTP2)	GO:0009611:response to wounding, GO:0016020:membrane, GO:0006857:oligopeptide transport, GO:0009753:response to jasmonic acid stimulus, GO:0005215:transporter activity,
AT5G36700	GRMZM2G018441	BS	BS	A3	A12	6252	6702	10578	5388	5831	3696	1467	2739	836	685	9151	7653	5036	4207	PGLP1 (2-PHOSPHOGLYCOLATE PHOSPHATASE 1); phosphoglycolate phosphatase	GO:0008152:metabolic process, GO:0016787:hydrolase activity, GO:0016791:phosphatase activity, GO:0009507:chloroplast, GO:0008967:phosphoglycolate phosphatase activity, GO:0009570:chloroplast stroma,
AT3G62150	GRMZM2G014089	BS	BS	D10	A2	64	51	12	1	13	1	58	75	19	12	415	344	49	18	PGP21 (P-GLYCOPROTEIN 21); ATPase, coupled to transmembrane movement of substances	GO:0006810:transport, GO:0055085:transmembrane transport, GO:0005524:ATP binding, GO:0042626:ATPase activity, coupled to transmembrane movement of substances, GO:0005774:vacuolar membrane, GO:0000166:nucleotide binding, GO:0016021:integral to membrane, GO:0017111:nucleoside-triphosphatase activity, GO:0005886:plasma membrane, GO:0016887:ATPase activity,
AT1G23820	GRMZM2G051771	BS	BS	A4	U	2014	1953	5262	2736	3276	2101	151	261	118	118	1497	1532	460	455	SPDS1 (spermidine synthase 1); spermidine synthase	GO:0005515:protein binding, GO:0008295:spermidine biosynthetic process, GO:0005829:cytosol, GO:0004766:spermidine synthase activity, GO:0003824:catalytic activity,
AT1G23820	GRMZM2G064163	BS	BS	A4	A7	2014	1953	5262	2736	3276	2101	190	236	109	27	3950	3705	71	91	SPDS1 (spermidine synthase 1); spermidine synthase	GO:0005515:protein binding, GO:0008295:spermidine biosynthetic process, GO:0005829:cytosol, GO:0004766:spermidine synthase activity, GO:0003824:catalytic activity,
AT2G21320	GRMZM2G143718	BS	BS	U	A7	8236	9690	19553	9866	10356	3729	172	166	106	109	2059	1845	367	390	zinc finger (B-box type) family protein	GO:0012505:endomembrane system, GO:0006355:regulation of transcription, DNA-dependent, GO:0005622:intracellular, GO:0008270:zinc ion binding, GO:0003700:sequence-specific DNA binding transcription factor activity,
AT3G43600	GRMZM2G141473	BS	BS	D6	A10	935	1582	2340	1649	1931	1005	722	1222	190	150	3483	3305	176	144	AAO2 (ALDEHYDE OXIDASE 2); aldehyde oxidase	GO:0016614:oxidoreductase activity, acting on CH-OH group of donors, GO:0009055:electron carrier activity, GO:0051537:2 iron, 2 sulfur cluster binding, GO:0005506:iron ion binding, GO:0050660:flavin adenine dinucleotide binding, GO:0003824:catalytic activity, GO:0055114:oxidation-reduction process, GO:0051536:iron-sulfur cluster binding, GO:0004031:aldehyde oxidase activity, GO:0046872:metal ion …
AT2G26170	GRMZM2G018612	BS	BS	F	A5	153	213	297	38	55	116	4	12	1	0	541	531	0	0	CYP711A1; electron carrier/ heme binding / iron ion binding / monooxygenase/ oxygen binding	GO:0010223:secondary shoot formation, GO:0009055:electron carrier activity, GO:0020037:heme binding, GO:0005506:iron ion binding, GO:0019825:oxygen binding, GO:0055114:oxidation-reduction process, GO:0012505:endomembrane system, GO:0016705:oxidoreductase activity, acting on paired donors, with incorporation or reduction of molecular oxygen, GO:0009926:auxin polar transport, GO:0009934:regulation …
AT4G34050	GRMZM2G004138	BS	BS	A6	A3	1572	1978	3680	1085	610	267	29	37	10	2	119	148	26	36	caffeoyl-CoA 3-O-methyltransferase, putative	GO:0046686:response to cadmium ion, GO:0008171:O-methyltransferase activity, GO:0005829:cytosol, GO:0042409:caffeoyl-CoA O-methyltransferase activity, GO:0009805:coumarin biosynthetic process,
AT3G07340	GRMZM2G030762	BS	BS	U	D7	85	70	192	51	52	29	34	54	22	9	765	815	63	81	basic helix-loop-helix (bHLH) family protein	GO:0003677:DNA binding, GO:0006355:regulation of transcription, DNA-dependent, GO:0003700:sequence-specific DNA binding transcription factor activity, GO:0009507:chloroplast,
AT5G49630	AC205362.4_FG002	BS	BS	A13	A6	291	486	669	274	232	170	30	52	6	1	7014	7409	2	3	AAP6 (AMINO ACID PERMEASE 6); acidic amino acid transmembrane transporter/ amino acid transmembrane transporter/ neutral amino acid transmembrane transporter	GO:0016020:membrane, GO:0015175:neutral amino acid transmembrane transporter activity, GO:0009414:response to water deprivation, GO:0015827:tryptophan transport, GO:0015810:aspartate transport, GO:0015172:acidic amino acid transmembrane transporter activity, GO:0009651:response to salt stress, GO:0005886:plasma membrane, GO:0015171:amino acid transmembrane transporter activity,
AT1G78580	GRMZM2G001304	BS	BS	A2	A2	459	505	1115	299	345	63	153	371	82	75	3102	2777	271	303	ATTPS1 (TREHALOSE-6-PHOSPHATE SYNTHASE); alpha,alpha-trehalose-phosphate synthase (UDP-forming)/ transferase, transferring glycosyl groups	GO:0005992:trehalose biosynthetic process, GO:0003824:catalytic activity, GO:0005737:cytoplasm, GO:0010182:sugar mediated signaling pathway, GO:0016757:transferase activity, transferring glycosyl groups, GO:0003825:alpha,alpha-trehalose-phosphate synthase (UDP-forming) activity, GO:0051301:cell division, GO:0009790:embryo development, GO:0005991:trehalose metabolic process, GO:0009832:plant-type …
AT1G78580	GRMZM2G068943	BS	BS	A2	A2	459	505	1115	299	345	63	38	61	11	4	7994	7496	120	133	ATTPS1 (TREHALOSE-6-PHOSPHATE SYNTHASE); alpha,alpha-trehalose-phosphate synthase (UDP-forming)/ transferase, transferring glycosyl groups	GO:0005992:trehalose biosynthetic process, GO:0003824:catalytic activity, GO:0005737:cytoplasm, GO:0010182:sugar mediated signaling pathway, GO:0016757:transferase activity, transferring glycosyl groups, GO:0003825:alpha,alpha-trehalose-phosphate synthase (UDP-forming) activity, GO:0051301:cell division, GO:0009790:embryo development, GO:0005991:trehalose metabolic process, GO:0009832:plant-type …
AT1G80830	GRMZM2G069198	BS	BS	U	A7	365	581	1033	248	154	106	202	264	59	50	6478	6219	313	355	NRAMP1 (NATURAL RESISTANCE-ASSOCIATED MACROPHAGE PROTEIN 1); inorganic anion transmembrane transporter/ manganese ion transmembrane transporter/ metal ion transmembrane transporter	GO:0016020:membrane, GO:0071421:manganese ion transmembrane transport, GO:0034755:iron ion transmembrane transport, GO:0005384:manganese ion transmembrane transporter activity, GO:0030001:metal ion transport, GO:0006828:manganese ion transport, GO:0005886:plasma membrane, GO:0015103:inorganic anion transmembrane transporter activity, GO:0070574:cadmium ion transmembrane transport, GO:0006810:tran…
AT5G65700	GRMZM2G169681	BS	BS	F	D3	868	971	1557	715	940	559	22	23	5	9	218	254	0	5	BAM1 (BARELY ANY MERISTEM 1); ATP binding / kinase/ protein serine/threonine kinase	GO:0048653:anther development, GO:0048437:floral organ development, GO:0005524:ATP binding, GO:0043621:protein self-association, GO:0007169:transmembrane receptor protein tyrosine kinase signaling pathway, GO:0005515:protein binding, GO:0048229:gametophyte development, GO:0004672:protein kinase activity, GO:0005886:plasma membrane, GO:0033612:receptor serine/threonine kinase binding, GO:0016301:k…
AT1G55090	GRMZM2G049588	BS	BS	F	A7	279	714	923	490	661	30	86	110	40	32	2351	2263	267	304	carbon-nitrogen hydrolase family protein	GO:0006807:nitrogen compound metabolic process, GO:0005524:ATP binding, GO:0005829:cytosol, GO:0003952:NAD+ synthase (glutamine-hydrolyzing) activity, GO:0016810:hydrolase activity, acting on carbon-nitrogen (but not peptide) bonds, GO:0009435:NAD biosynthetic process,
AT3G60720	GRMZM2G062471	BS	BS	F	A5	93	30	126	16	21	1	62	62	31	15	1082	795	20	23	PDLP8 (PLASMODESMATA-LOCATED PROTEIN 8)	GO:0003674:molecular_function, GO:0008150:biological_process,
AT5G43330	GRMZM2G415359	BS	BS	F	A7	2081	1893	3712	1914	2411	1093	7815	9895	2891	2565	34465	29865	12152	12497	malate dehydrogenase, cytosolic, putative	GO:0016616:oxidoreductase activity, acting on the CH-OH group of donors, NAD or NADP as acceptor, GO:0009506:plasmodesma, GO:0044262:cellular carbohydrate metabolic process, GO:0003824:catalytic activity, GO:0055114:oxidation-reduction process, GO:0006108:malate metabolic process, GO:0005829:cytosol, GO:0016615:malate dehydrogenase activity, GO:0000166:nucleotide binding, GO:0005975:carbohydrate …
AT1G32540	GRMZM2G055135	BS	BS	A6	U	482	544	904	329	262	50	906	1367	460	314	2331	1963	1208	1102	LOL1 (LSD ONE LIKE 1); DNA binding	GO:0012505:endomembrane system, GO:0003677:DNA binding, GO:0009814:defense response, incompatible interaction, GO:2000121:regulation of removal of superoxide radicals, GO:0034052:positive regulation of plant-type hypersensitive response, GO:0043068:positive regulation of programmed cell death,
AT5G55190	GRMZM2G157334	BS	BS	D13	A7	4674	5816	11609	5568	5729	2815	880	1404	487	480	4593	3580	2068	1826	RAN3 (RAN GTPASE 3); GTP binding / GTPase/ protein binding	GO:0009506:plasmodesma, GO:0007165:signal transduction, GO:0006184:GTP catabolic process, GO:0003924:GTPase activity, GO:0006886:intracellular protein transport, GO:0006913:nucleocytoplasmic transport, GO:0005515:protein binding, GO:0005794:Golgi apparatus, GO:0007264:small GTPase mediated signal transduction, GO:0006606:protein import into nucleus, GO:0005525:GTP binding,
AT1G11910	GRMZM2G153977	BS	BS	D6	U	154	309	403	210	278	92	67	112	41	43	1337	1225	15	19	aspartyl protease family protein	GO:0004175:endopeptidase activity, GO:0009506:plasmodesma, GO:0004190:aspartic-type endopeptidase activity, GO:0005773:vacuole, GO:0006508:proteolysis, GO:0005829:cytosol, GO:0009651:response to salt stress, GO:0006629:lipid metabolic process,
AT1G11910	GRMZM2G065757	BS	BS	D6	D9	154	309	403	210	278	92	752	1079	541	348	6307	5954	486	425	aspartyl protease family protein	GO:0004175:endopeptidase activity, GO:0009506:plasmodesma, GO:0004190:aspartic-type endopeptidase activity, GO:0005773:vacuole, GO:0006508:proteolysis, GO:0005829:cytosol, GO:0009651:response to salt stress, GO:0006629:lipid metabolic process,
AT5G09220	GRMZM2G332505	BS	BS	F	A7	689	796	1062	538	460	232	48	118	25	12	2522	3027	0	0	AAP2 (AMINO ACID PERMEASE 2); amino acid transmembrane transporter	GO:0016020:membrane, GO:0006865:amino acid transport, GO:0005887:integral to plasma membrane, GO:0015804:neutral amino acid transport, GO:0015800:acidic amino acid transport, GO:0015171:amino acid transmembrane transporter activity,
AT5G09220	GRMZM2G082434	BS	BS	F	A2	689	796	1062	538	460	232	1213	1844	426	240	4156	4623	8	16	AAP2 (AMINO ACID PERMEASE 2); amino acid transmembrane transporter	GO:0016020:membrane, GO:0006865:amino acid transport, GO:0005887:integral to plasma membrane, GO:0015804:neutral amino acid transport, GO:0015800:acidic amino acid transport, GO:0015171:amino acid transmembrane transporter activity,
AT5G09220	GRMZM2G161641	BS	BS	F	A2	689	796	1062	538	460	232	155	156	14	10	337	291	1	0	AAP2 (AMINO ACID PERMEASE 2); amino acid transmembrane transporter	GO:0016020:membrane, GO:0006865:amino acid transport, GO:0005887:integral to plasma membrane, GO:0015804:neutral amino acid transport, GO:0015800:acidic amino acid transport, GO:0015171:amino acid transmembrane transporter activity,
AT5G09220	GRMZM2G173597	BS	BS	F	A7	689	796	1062	538	460	232	115	200	71	78	1008	999	114	86	AAP2 (AMINO ACID PERMEASE 2); amino acid transmembrane transporter	GO:0016020:membrane, GO:0006865:amino acid transport, GO:0005887:integral to plasma membrane, GO:0015804:neutral amino acid transport, GO:0015800:acidic amino acid transport, GO:0015171:amino acid transmembrane transporter activity,
AT5G09220	GRMZM2G433162	BS	BS	F	A1	689	796	1062	538	460	232	407	407	157	37	7300	8522	243	245	AAP2 (AMINO ACID PERMEASE 2); amino acid transmembrane transporter	GO:0016020:membrane, GO:0006865:amino acid transport, GO:0005887:integral to plasma membrane, GO:0015804:neutral amino acid transport, GO:0015800:acidic amino acid transport, GO:0015171:amino acid transmembrane transporter activity,
AT5G09220	GRMZM2G076593	BS	BS	F	A2	689	796	1062	538	460	232	33	24	17	3	3108	3213	55	73	AAP2 (AMINO ACID PERMEASE 2); amino acid transmembrane transporter	GO:0016020:membrane, GO:0006865:amino acid transport, GO:0005887:integral to plasma membrane, GO:0015804:neutral amino acid transport, GO:0015800:acidic amino acid transport, GO:0015171:amino acid transmembrane transporter activity,
AT3G12090	GRMZM2G015314	BS	BS	A10	A1	225	302	554	122	58	2	24	19	9	0	1221	1257	0	1	TET6 (TETRASPANIN6)	GO:0012505:endomembrane system, GO:0003674:molecular_function, GO:0016021:integral to membrane, GO:0007568:aging,
AT1G02520	GRMZM2G014089	BS	BS	F	A2	44	94	155	23	28	2	58	75	19	12	415	344	49	18	PGP11 (P-GLYCOPROTEIN 11); ATPase, coupled to transmembrane movement of substances	GO:0006810:transport, GO:0055085:transmembrane transport, GO:0005524:ATP binding, GO:0009506:plasmodesma, GO:0042626:ATPase activity, coupled to transmembrane movement of substances, GO:0000166:nucleotide binding, GO:0017111:nucleoside-triphosphatase activity, GO:0016021:integral to membrane, GO:0005886:plasma membrane, GO:0016887:ATPase activity,
AT3G20500	GRMZM2G174549	BS	BS	U	A2	123	243	277	167	195	58	44	30	16	10	2578	2202	1033	890	PAP18 (PURPLE ACID PHOSPHATASE 18); acid phosphatase/ protein serine/threonine phosphatase	GO:0046872:metal ion binding, GO:0016787:hydrolase activity, GO:0003993:acid phosphatase activity, GO:0004722:protein serine/threonine phosphatase activity,
AT5G16150	GRMZM2G153704	BS	BS	D11	D5	923	1225	1175	781	972	603	42	32	18	14	792	736	45	47	PGLCT (PLASTIDIC GLC TRANSLOCATOR); carbohydrate transmembrane transporter/ sugar:hydrogen symporter	GO:0006810:transport, GO:0016020:membrane, GO:0055085:transmembrane transport, GO:0015144:carbohydrate transmembrane transporter activity, GO:0010353:response to trehalose stimulus, GO:0005351:sugar:hydrogen symporter activity, GO:0016021:integral to membrane, GO:0009941:chloroplast envelope, GO:0022891:substrate-specific transmembrane transporter activity, GO:0005215:transporter activity, GO:002…
AT1G75820	GRMZM2G300133	BS	BS	F	A7	163	295	465	158	165	38	31	46	4	3	5401	6278	4	2	CLV1 (CLAVATA 1); ATP binding / kinase/ protein serine/threonine kinase/ receptor signaling protein serine/threonine kinase	GO:0016020:membrane, GO:0005524:ATP binding, GO:0043621:protein self-association, GO:0007172:signal complex assembly, GO:0004713:protein tyrosine kinase activity, GO:0007169:transmembrane receptor protein tyrosine kinase signaling pathway, GO:0005515:protein binding, GO:0004672:protein kinase activity, GO:0016021:integral to membrane, GO:0004702:receptor signaling protein serine/threonine kinase …
AT5G53850	GRMZM2G574782	BS	BS	D3	A7	228	209	464	216	194	158	370	337	118	99	10182	10307	611	572	haloacid dehalogenase-like hydrolase family protein	GO:0008152:metabolic process, GO:0003824:catalytic activity, GO:0019509:L-methionine salvage from methylthioadenosine, GO:0005737:cytoplasm, GO:0043167:ion binding, GO:0046872:metal ion binding, GO:0016787:hydrolase activity, GO:0005829:cytosol, GO:0071267:L-methionine salvage, GO:0043874:acireductone synthase activity, GO:0008967:phosphoglycolate phosphatase activity, GO:0009570:chloroplast stro…
AT2G39730	GRMZM2G162282	BS	BS	D6	A1	36798	42915	87376	40697	40798	17091	218	221	48	44	13994	13964	11	11	RCA (RUBISCO ACTIVASE); ADP binding / ATP binding / enzyme regulator/ ribulose-1,5-bisphosphate carboxylase/oxygenase activator	GO:0016020:membrane, GO:0048046:apoplast, GO:0009535:chloroplast thylakoid membrane, GO:0005524:ATP binding, GO:0010150:leaf senescence, GO:0009416:response to light stimulus, GO:0042742:defense response to bacterium, GO:0009941:chloroplast envelope, GO:0046863:ribulose-1,5-bisphosphate carboxylase/oxygenase activator activity, GO:0009507:chloroplast, GO:0005634:nucleus, GO:0010287:plastoglobule,…
AT2G39730	GRMZM2G162200	BS	BS	D6	A1	36798	42915	87376	40697	40798	17091	33829	52260	5194	4807	343566	309877	2116	1772	RCA (RUBISCO ACTIVASE); ADP binding / ATP binding / enzyme regulator/ ribulose-1,5-bisphosphate carboxylase/oxygenase activator	GO:0016020:membrane, GO:0048046:apoplast, GO:0009535:chloroplast thylakoid membrane, GO:0005524:ATP binding, GO:0010150:leaf senescence, GO:0009416:response to light stimulus, GO:0042742:defense response to bacterium, GO:0009941:chloroplast envelope, GO:0046863:ribulose-1,5-bisphosphate carboxylase/oxygenase activator activity, GO:0009507:chloroplast, GO:0005634:nucleus, GO:0010287:plastoglobule,…
AT1G71870	GRMZM2G148937	BS	BS	D13	U	21	29	22	0	0	0	107	155	12	30	611	771	5	1	MATE efflux family protein	GO:0016020:membrane, GO:0055085:transmembrane transport, GO:0015238:drug transmembrane transporter activity, GO:0015297:antiporter activity, GO:0006855:drug transmembrane transport, GO:0005215:transporter activity,
AT4G27960	AC233922.1_FG008	BS	BS	A8	A1	4028	3867	7388	4559	4613	3103	136	169	42	21	3613	3009	90	65	UBC9 (UBIQUITIN CONJUGATING ENZYME 9); ubiquitin-protein ligase	GO:0006511:ubiquitin-dependent protein catabolic process, GO:0016881:acid-amino acid ligase activity, GO:0004842:ubiquitin-protein ligase activity,
AT5G49660	GRMZM2G080503	BS	BS	A3	A7	779	868	1981	456	180	92	52	62	6	12	2900	2995	1	0	leucine-rich repeat transmembrane protein kinase, putative	GO:0010051:xylem and phloem pattern formation, GO:0005524:ATP binding, GO:0016301:kinase activity, GO:0006468:protein phosphorylation, GO:0012505:endomembrane system, GO:0005515:protein binding, GO:0004674:protein serine/threonine kinase activity, GO:0004672:protein kinase activity, GO:0016772:transferase activity, transferring phosphorus-containing groups,
AT4G37930	GRMZM2G135283	BS	BS	A8	A4	12726	11367	24265	10194	9579	3306	2526	3469	422	340	38284	33969	549	559	SHM1 (SERINE TRANSHYDROXYMETHYLTRANSFERASE 1); glycine hydroxymethyltransferase/ poly(U) binding	GO:0016020:membrane, GO:0005759:mitochondrial matrix, GO:0048046:apoplast, GO:0009534:chloroplast thylakoid, GO:0019464:glycine decarboxylation via glycine cleavage system, GO:0005515:protein binding, GO:0006544:glycine metabolic process, GO:0005739:mitochondrion, GO:0005886:plasma membrane, GO:0030170:pyridoxal phosphate binding, GO:0009507:chloroplast, GO:0005634:nucleus, GO:0009409:response to…
AT2G22010	GRMZM2G310283	BS	BS	F	A3	972	1062	1191	837	944	304	157	177	107	83	1855	1845	304	313	RKP (Related to KPC1); protein binding / zinc ion binding	GO:0060154:cellular process regulating host cell cycle in response to virus, GO:0051603:proteolysis involved in cellular protein catabolic process, GO:0016567:protein ubiquitination, GO:0030163:protein catabolic process, GO:0004842:ubiquitin-protein ligase activity, GO:0005515:protein binding, GO:0008270:zinc ion binding, GO:0051726:regulation of cell cycle, GO:0009615:response to virus,
AT1G23090	GRMZM2G395114	BS	BS	A2	A2	5159	6370	12561	3244	3012	1406	5145	5842	560	545	55514	54864	193	220	AST91 (SULFATE TRANSPORTER 91); sulfate transmembrane transporter	GO:0016020:membrane, GO:0006810:transport, GO:0055085:transmembrane transport, GO:0008272:sulfate transport, GO:0015116:sulfate transmembrane transporter activity, GO:0016021:integral to membrane, GO:0008271:secondary active sulfate transmembrane transporter activity, GO:0005215:transporter activity,
AT3G55440	GRMZM2G030784	BS	BS	A6	A7	1093	1189	1957	1220	1861	996	914	1862	175	115	6924	5545	274	224	TPI (TRIOSEPHOSPHATE ISOMERASE); triose-phosphate isomerase	GO:0048046:apoplast, GO:0006096:glycolysis, GO:0005829:cytosol, GO:0005507:copper ion binding, GO:0009651:response to salt stress, GO:0005739:mitochondrion, GO:0005886:plasma membrane, GO:0009507:chloroplast, GO:0009506:plasmodesma, GO:0008152:metabolic process, GO:0004807:triose-phosphate isomerase activity, GO:0003824:catalytic activity, GO:0044262:cellular carbohydrate metabolic process, GO:00…
AT3G55440	GRMZM2G018177	BS	BS	A6	A3	1093	1189	1957	1220	1861	996	781	1125	379	334	3917	3250	1790	1662	TPI (TRIOSEPHOSPHATE ISOMERASE); triose-phosphate isomerase	GO:0048046:apoplast, GO:0006096:glycolysis, GO:0005829:cytosol, GO:0005507:copper ion binding, GO:0009651:response to salt stress, GO:0005739:mitochondrion, GO:0005886:plasma membrane, GO:0009507:chloroplast, GO:0009506:plasmodesma, GO:0008152:metabolic process, GO:0004807:triose-phosphate isomerase activity, GO:0003824:catalytic activity, GO:0044262:cellular carbohydrate metabolic process, GO:00…
AT1G65930	GRMZM2G432128	BS	BS	D3	A9	770	1576	2060	891	1131	368	298	473	157	108	12234	11098	1540	1468	isocitrate dehydrogenase, putative / NADP+ isocitrate dehydrogenase, putative	GO:0000287:magnesium ion binding, GO:0006739:NADP metabolic process, GO:0048046:apoplast, GO:0042742:defense response to bacterium, GO:0055114:oxidation-reduction process, GO:0005507:copper ion binding, GO:0005829:cytosol, GO:0006102:isocitrate metabolic process, GO:0009651:response to salt stress, GO:0005886:plasma membrane, GO:0016616:oxidoreductase activity, acting on the CH-OH group of donors…
AT5G16000	GRMZM2G019317	BS	BS	D4	A3	419	459	495	366	370	152	237	405	21	26	792	751	4	2	NIK1 (NSP-INTERACTING KINASE 1); kinase	GO:0005524:ATP binding, GO:0016301:kinase activity, GO:0051607:defense response to virus, GO:0006468:protein phosphorylation, GO:0005515:protein binding, GO:0004674:protein serine/threonine kinase activity, GO:0004672:protein kinase activity, GO:0005886:plasma membrane, GO:0016772:transferase activity, transferring phosphorus-containing groups,
AT5G16000	GRMZM2G349665	BS	BS	D4	A7	419	459	495	366	370	152	14	9	2	0	3289	3208	2	8	NIK1 (NSP-INTERACTING KINASE 1); kinase	GO:0005524:ATP binding, GO:0016301:kinase activity, GO:0051607:defense response to virus, GO:0006468:protein phosphorylation, GO:0005515:protein binding, GO:0004674:protein serine/threonine kinase activity, GO:0004672:protein kinase activity, GO:0005886:plasma membrane, GO:0016772:transferase activity, transferring phosphorus-containing groups,
AT5G16000	GRMZM2G151955	BS	BS	D4	U	419	459	495	366	370	152	74	99	13	7	691	700	3	1	NIK1 (NSP-INTERACTING KINASE 1); kinase	GO:0005524:ATP binding, GO:0016301:kinase activity, GO:0051607:defense response to virus, GO:0006468:protein phosphorylation, GO:0005515:protein binding, GO:0004674:protein serine/threonine kinase activity, GO:0004672:protein kinase activity, GO:0005886:plasma membrane, GO:0016772:transferase activity, transferring phosphorus-containing groups,
AT5G50210	GRMZM2G061732	BS	BS	F	A10	376	649	1103	379	299	32	47	74	22	19	409	342	152	144	QS (QUINOLINATE SYNTHASE); 4 iron, 4 sulfur cluster binding / enzyme activator/ protein homodimerization/ quinolinate synthetase A	GO:0051176:positive regulation of sulfur metabolic process, GO:0008987:quinolinate synthetase A activity, GO:0042803:protein homodimerization activity, GO:0009060:aerobic respiration, GO:0016226:iron-sulfur cluster assembly, GO:0051347:positive regulation of transferase activity, GO:0051539:4 iron, 4 sulfur cluster binding, GO:0008047:enzyme activator activity, GO:0009435:NAD biosynthetic process…
AT5G14040	GRMZM2G015401	BS	BS	A10	D3	3695	4057	6953	4260	4967	2617	441	577	160	107	1171	1071	246	241	mitochondrial phosphate transporter	GO:0016020:membrane, GO:0006810:transport, GO:0005774:vacuolar membrane, GO:0005618:cell wall, GO:0005743:mitochondrial inner membrane, GO:0005739:mitochondrion, GO:0009507:chloroplast,
AT5G14040	GRMZM2G152827	BS	BS	A10	U	3695	4057	6953	4260	4967	2617	691	1165	312	213	1649	1494	451	446	mitochondrial phosphate transporter	GO:0016020:membrane, GO:0006810:transport, GO:0005774:vacuolar membrane, GO:0005618:cell wall, GO:0005743:mitochondrial inner membrane, GO:0005739:mitochondrion, GO:0009507:chloroplast,
AT5G56460	GRMZM2G076423	BS	BS	D6	A2	196	296	326	133	227	153	1312	2268	197	159	10284	8807	263	226	protein kinase, putative	GO:0005524:ATP binding, GO:0009506:plasmodesma, GO:0016301:kinase activity, GO:0006499:N-terminal protein myristoylation, GO:0006468:protein phosphorylation, GO:0004674:protein serine/threonine kinase activity, GO:0004672:protein kinase activity, GO:0005886:plasma membrane, GO:0016772:transferase activity, transferring phosphorus-containing groups,
AT1G13950	GRMZM2G144030	BS	BS	A6	A7	6762	6130	11051	7438	10896	4429	10133	16823	2191	1641	22259	15765	8370	6371	ELF5A-1 (EUKARYOTIC ELONGATION FACTOR 5A-1); translation initiation factor	GO:0043022:ribosome binding, GO:0003723:RNA binding, GO:0003746:translation elongation factor activity, GO:0045905:positive regulation of translational termination, GO:0008612:peptidyl-lysine modification to hypusine, GO:0006413:translational initiation, GO:0010089:xylem development, GO:0003743:translation initiation factor activity, GO:0006452:translational frameshifting, GO:0045901:positive reg…
AT2G18960	GRMZM2G006894	BS	BS	A6	A3	4185	5462	10040	4147	5151	2464	1199	1527	419	264	16188	15574	1638	1488	AHA1 (ARABIDOPSIS H+ ATPASE 1); ATPase/ hydrogen-exporting ATPase, phosphorylative mechanism / protein binding	GO:0016020:membrane, GO:0000287:magnesium ion binding, GO:0005524:ATP binding, GO:0009414:response to water deprivation, GO:0006754:ATP biosynthetic process, GO:0005515:protein binding, GO:0000166:nucleotide binding, GO:0016021:integral to membrane, GO:0015992:proton transport, GO:0005886:plasma membrane, GO:0016887:ATPase activity, GO:0005634:nucleus, GO:0008152:metabolic process, GO:0009506:pla…
AT2G18960	GRMZM2G019404	BS	BS	A6	A2	4185	5462	10040	4147	5151	2464	1703	2733	600	332	101819	98950	2157	2152	AHA1 (ARABIDOPSIS H+ ATPASE 1); ATPase/ hydrogen-exporting ATPase, phosphorylative mechanism / protein binding	GO:0016020:membrane, GO:0000287:magnesium ion binding, GO:0005524:ATP binding, GO:0009414:response to water deprivation, GO:0006754:ATP biosynthetic process, GO:0005515:protein binding, GO:0000166:nucleotide binding, GO:0016021:integral to membrane, GO:0015992:proton transport, GO:0005886:plasma membrane, GO:0016887:ATPase activity, GO:0005634:nucleus, GO:0008152:metabolic process, GO:0009506:pla…
AT4G34200	GRMZM2G073814	BS	BS	D2	D2	502	447	843	385	650	419	46	60	28	16	161	167	6	9	EDA9 (embryo sac development arrest 9); ATP binding	GO:0016020:membrane, GO:0016616:oxidoreductase activity, acting on the CH-OH group of donors, NAD or NADP as acceptor, GO:0008152:metabolic process, GO:0016597:amino acid binding, GO:0005524:ATP binding, GO:0051287:NAD binding, GO:0055114:oxidation-reduction process, GO:0004617:phosphoglycerate dehydrogenase activity, GO:0009561:megagametogenesis, GO:0000166:nucleotide binding, GO:0005739:mitocho…
AT4G37650	GRMZM2G132794	BS	BS	D8	D3	103	65	216	99	73	17	15	9	0	0	183	157	0	2	SHR (SHORT ROOT); protein binding / sequence-specific DNA binding / transcription factor	GO:0032350:regulation of hormone metabolic process, GO:0005634:nucleus, GO:0008356:asymmetric cell division, GO:0009956:radial pattern formation, GO:0055072:iron ion homeostasis, GO:0005515:protein binding, GO:0043565:sequence-specific DNA binding, GO:0003700:sequence-specific DNA binding transcription factor activity, GO:0007049:cell cycle, GO:0048366:leaf development,
AT2G16430	GRMZM2G073860	BS	BS	F	A10	307	324	729	169	160	47	35	42	16	5	3275	3022	11	18	PAP10 (PURPLE ACID PHOSPHATASE 10); acid phosphatase/ protein serine/threonine phosphatase	GO:0009506:plasmodesma, GO:0003993:acid phosphatase activity, GO:0004722:protein serine/threonine phosphatase activity, GO:0009505:plant-type cell wall, GO:0046872:metal ion binding, GO:0005618:cell wall, GO:0016787:hydrolase activity, GO:0005829:cytosol,
AT2G22240	GRMZM2G004528	BS	BS	A3	A2	10491	15215	25459	17424	20633	9232	16554	24199	9881	9646	181997	167286	37556	33586	MIPS2 (MYO-INOSITOL-1-PHOSTPATE SYNTHASE 2); binding / catalytic/ inositol-3-phosphate synthase	GO:0009733:response to auxin stimulus, GO:0042742:defense response to bacterium, GO:0005737:cytoplasm, GO:0006021:inositol biosynthetic process, GO:0008654:phospholipid biosynthetic process, GO:0005515:protein binding, GO:0000166:nucleotide binding, GO:0004512:inositol-3-phosphate synthase activity, GO:0050832:defense response to fungus, GO:0009644:response to high light intensity, GO:0010264:myo…
AT5G13000	GRMZM5G840560	BS	BS	D3	A3	542	722	1107	500	753	307	256	283	126	117	3892	3595	276	290	ATGSL12 (glucan synthase-like 12); 1,3-beta-glucan synthase/ transferase, transferring glycosyl groups	GO:0016020:membrane, GO:0016757:transferase activity, transferring glycosyl groups, GO:0006075:(1->3)-beta-D-glucan biosynthetic process, GO:0003843:1,3-beta-D-glucan synthase activity, GO:0000148:1,3-beta-D-glucan synthase complex, GO:0005886:plasma membrane,
AT1G32900	GRMZM2G008263	BS	BS	A10	A7	11027	13890	25806	14631	16478	7830	12646	18244	1691	1778	109710	97128	7470	7355	starch synthase, putative	GO:0009058:biosynthetic process, GO:0016757:transferase activity, transferring glycosyl groups, GO:0005515:protein binding, GO:0009011:starch synthase activity, GO:0009507:chloroplast, GO:0009250:glucan biosynthetic process,
AT4G38970	GRMZM2G155253	BS	BS	A6	A2	3210	3335	6905	3869	4029	1962	11966	20121	1141	1305	57009	56973	456	362	fructose-bisphosphate aldolase, putative	GO:0016020:membrane, GO:0010287:plastoglobule, GO:0048046:apoplast, GO:0004332:fructose-bisphosphate aldolase activity, GO:0006096:glycolysis, GO:0003824:catalytic activity, GO:0009579:thylakoid, GO:0009737:response to abscisic acid stimulus, GO:0006098:pentose-phosphate shunt, GO:0046686:response to cadmium ion, GO:0009941:chloroplast envelope, GO:0009570:chloroplast stroma, GO:0009507:chloropla…
AT4G38970	GRMZM2G046284	BS	BS	A6	A2	3210	3335	6905	3869	4029	1962	67170	101357	8384	8410	904621	1111094	3224	3132	fructose-bisphosphate aldolase, putative	GO:0016020:membrane, GO:0010287:plastoglobule, GO:0048046:apoplast, GO:0004332:fructose-bisphosphate aldolase activity, GO:0006096:glycolysis, GO:0003824:catalytic activity, GO:0009579:thylakoid, GO:0009737:response to abscisic acid stimulus, GO:0006098:pentose-phosphate shunt, GO:0046686:response to cadmium ion, GO:0009941:chloroplast envelope, GO:0009570:chloroplast stroma, GO:0009507:chloropla…
AT5G18240	AC234155.1_FG002	BS	BS	A8	A2	0	89	118	26	4	4	19	14	2	1	511	460	0	0	MYR1 (MYb-related protein 1); transcription factor	GO:0005515:protein binding, GO:0003700:sequence-specific DNA binding transcription factor activity,
AT3G18830	GRMZM2G102683	BS	BS	F	D3	1314	1638	2041	1528	2088	502	5	21	1	0	89	81	3	1	ATPLT5 (POLYOL TRANSPORTER 5); D-ribose transmembrane transporter/ D-xylose transmembrane transporter/ carbohydrate transmembrane transporter/ galactose transmembrane transporter/ glucose transmembrane transporter/ glycerol transmembrane transporter/ mann	GO:0016020:membrane, GO:0015148:D-xylose transmembrane transporter activity, GO:0015168:glycerol transmembrane transporter activity, GO:0005355:glucose transmembrane transporter activity, GO:0005365:myo-inositol transmembrane transporter activity, GO:0015576:sorbitol transmembrane transporter activity, GO:0015145:monosaccharide transmembrane transporter activity, GO:0016021:integral to membrane, …
AT3G18830	GRMZM2G153920	BS	BS	F	A7	1314	1638	2041	1528	2088	502	213	288	114	53	875	734	65	42	ATPLT5 (POLYOL TRANSPORTER 5); D-ribose transmembrane transporter/ D-xylose transmembrane transporter/ carbohydrate transmembrane transporter/ galactose transmembrane transporter/ glucose transmembrane transporter/ glycerol transmembrane transporter/ mann	GO:0016020:membrane, GO:0015148:D-xylose transmembrane transporter activity, GO:0015168:glycerol transmembrane transporter activity, GO:0005355:glucose transmembrane transporter activity, GO:0005365:myo-inositol transmembrane transporter activity, GO:0015576:sorbitol transmembrane transporter activity, GO:0015145:monosaccharide transmembrane transporter activity, GO:0016021:integral to membrane, …
AT3G18830	GRMZM2G096683	BS	BS	F	A1	1314	1638	2041	1528	2088	502	73	50	12	1	1229	1267	52	53	ATPLT5 (POLYOL TRANSPORTER 5); D-ribose transmembrane transporter/ D-xylose transmembrane transporter/ carbohydrate transmembrane transporter/ galactose transmembrane transporter/ glucose transmembrane transporter/ glycerol transmembrane transporter/ mann	GO:0016020:membrane, GO:0015148:D-xylose transmembrane transporter activity, GO:0015168:glycerol transmembrane transporter activity, GO:0005355:glucose transmembrane transporter activity, GO:0005365:myo-inositol transmembrane transporter activity, GO:0015576:sorbitol transmembrane transporter activity, GO:0015145:monosaccharide transmembrane transporter activity, GO:0016021:integral to membrane, …
AT1G31340	GRMZM2G116689	BS	BS	F	A5	1383	1266	1674	853	1192	281	2344	3513	2057	1317	16722	13982	3096	2565	RUB1 (RELATED TO UBIQUITIN 1); protein binding	GO:0045116:protein neddylation, GO:0009733:response to auxin stimulus, GO:0009693:ethylene biosynthetic process, GO:0006464:cellular protein modification process, GO:0005515:protein binding, GO:0005829:cytosol, GO:0009790:embryo development, GO:0005886:plasma membrane,
AT1G72300	GRMZM2G177570	BS	BS	F	U	85	98	188	38	92	2	15	51	6	5	531	510	29	45	leucine-rich repeat transmembrane protein kinase, putative	GO:0009611:response to wounding, GO:0005575:cellular_component, GO:0005524:ATP binding, GO:0006468:protein phosphorylation, GO:0004713:protein tyrosine kinase activity, GO:0007169:transmembrane receptor protein tyrosine kinase signaling pathway, GO:0005515:protein binding, GO:0004674:protein serine/threonine kinase activity, GO:0004672:protein kinase activity, GO:0004888:transmembrane signaling r…
AT1G80230	GRMZM2G064753	BS	BS	D8	D3	192	337	196	56	150	66	176	311	75	48	459	382	174	163	cytochrome c oxidase family protein	GO:0005740:mitochondrial envelope, GO:0004129:cytochrome-c oxidase activity, GO:0005739:mitochondrion,
AT5G09570	GRMZM2G031501	BS	BS	U	A7	1626	1685	3248	2041	2996	1374	672	1323	587	360	1966	1630	795	630		GO:0003674:molecular_function, GO:0008150:biological_process,
AT2G21520	GRMZM2G073571	BS	BS	F	U	742	979	1222	887	1011	654	77	113	47	42	1390	1342	537	415	transporter	GO:0006810:transport, GO:0005622:intracellular, GO:0005215:transporter activity,
AT2G21520	GRMZM2G171354	BS	BS	F	U	742	979	1222	887	1011	654	82	166	64	48	1604	1490	635	622	transporter	GO:0006810:transport, GO:0005622:intracellular, GO:0005215:transporter activity,
AT5G13180	GRMZM2G083347	BS	BS	A12	A3	283	209	495	214	308	65	103	145	50	54	173	134	43	26	ANAC083 (ARABIDOPSIS NAC DOMAIN CONTAINING PROTEIN 83); transcription factor	GO:0005575:cellular_component, GO:0045892:negative regulation of transcription, DNA-dependent, GO:0003677:DNA binding, GO:0010150:leaf senescence, GO:0006355:regulation of transcription, DNA-dependent, GO:0009737:response to abscisic acid stimulus, GO:0010089:xylem development, GO:0005515:protein binding, GO:0007275:multicellular organismal development, GO:0009651:response to salt stress, GO:0003…
AT2G22780	GRMZM2G072744	BS	BS	D9	A2	9841	9985	18299	11989	12047	5650	3044	3670	1994	1679	15819	14947	5385	5141	PMDH1 (PEROXISOMAL NAD-MALATE DEHYDROGENASE 1); L-malate dehydrogenase/ binding / catalytic/ malate dehydrogenase/ oxidoreductase/ oxidoreductase, acting on the CH-OH group of donors, NAD or NADP as acceptor	GO:0016616:oxidoreductase activity, acting on the CH-OH group of donors, NAD or NADP as acceptor, GO:0031998:regulation of fatty acid beta-oxidation, GO:0080093:regulation of photorespiration, GO:0003824:catalytic activity, GO:0044262:cellular carbohydrate metabolic process, GO:0005777:peroxisome, GO:0055114:oxidation-reduction process, GO:0006108:malate metabolic process, GO:0016615:malate dehyd…
AT1G69040	GRMZM2G083538	BS	BS	F	A9	1096	1684	2528	1752	1499	783	123	288	23	27	859	633	9	11	ACR4 (ACT REPEAT 4); amino acid binding	GO:0016597:amino acid binding, GO:0008152:metabolic process, GO:0005829:cytosol, GO:0009735:response to cytokinin stimulus, GO:0006521:regulation of cellular amino acid metabolic process,
AT1G69040	GRMZM2G129304	BS	BS	F	U	1096	1684	2528	1752	1499	783	105	141	11	11	567	485	26	27	ACR4 (ACT REPEAT 4); amino acid binding	GO:0016597:amino acid binding, GO:0008152:metabolic process, GO:0005829:cytosol, GO:0009735:response to cytokinin stimulus, GO:0006521:regulation of cellular amino acid metabolic process,
AT3G18440	GRMZM2G057983	BS	BS	F	A7	85	45	101	36	20	3	239	237	168	127	2626	2457	1179	1097	AtALMT9 (aluminum-activated malate transporter 9); anion channel	GO:0010044:response to aluminum ion, GO:0005253:anion channel activity, GO:0009705:plant-type vacuole membrane, GO:0015743:malate transport,
AT4G27030	GRMZM2G175401	ME	ME	A2	A7	754	839	1156	1590	2678	1467	72	70	152	154	1048	934	2368	1600	small conjugating protein ligase	GO:0046471:phosphatidylglycerol metabolic process, GO:0006636:unsaturated fatty acid biosynthetic process, GO:0080167:response to karrikin, GO:0016881:acid-amino acid ligase activity, GO:0052637:delta 3-trans-hexadecenoic acid phosphatidylglycerol desaturase activity, GO:0009507:chloroplast,
AT5G19980	GRMZM2G088849	ME	ME	A6	A2	12	16	26	89	120	148	181	205	400	372	1130	1032	1983	1784	integral membrane family protein	GO:0016020:membrane, GO:0015780:nucleotide-sugar transport, GO:0005794:Golgi apparatus,
AT4G33580	GRMZM2G414528	ME	ME	F	A13	305	250	243	691	899	461	237	190	639	716	1481	1272	3167	2936	carbonic anhydrase family protein / carbonate dehydratase family protein	GO:0015976:carbon utilization, GO:4444444:C4 genes, GO:0008270:zinc ion binding, GO:0004089:carbonate dehydratase activity, GO:0009507:chloroplast,
AT1G65060	GRMZM2G054013	ME	ME	A6	U	188	230	282	2317	4319	2400	263	377	658	745	509	511	6207	5184	4CL3; 4-coumarate-CoA ligase	GO:0005575:cellular_component, GO:0016207:4-coumarate-CoA ligase activity, GO:0008152:metabolic process, GO:0009411:response to UV, GO:0003824:catalytic activity, GO:0009698:phenylpropanoid metabolic process, GO:0010584:pollen exine formation,
AT1G30260	GRMZM2G101818	ME	ME	A6	A7	42	9	57	570	595	85	495	278	1689	1300	470	452	2273	2104		GO:0003674:molecular_function, GO:0009735:response to cytokinin stimulus,
AT3G24503	GRMZM2G071021	ME	ME	U	D9	177	289	165	1631	2735	1170	125	139	386	310	215	161	2177	1947	ALDH2C4; 3-chloroallyl aldehyde dehydrogenase/ aldehyde dehydrogenase (NAD)/ coniferyl-aldehyde dehydrogenase	GO:0004028:3-chloroallyl aldehyde dehydrogenase activity, GO:0008152:metabolic process, GO:0009699:phenylpropanoid biosynthetic process, GO:0050269:coniferyl-aldehyde dehydrogenase activity, GO:0055114:oxidation-reduction process, GO:0004029:aldehyde dehydrogenase (NAD) activity, GO:0016491:oxidoreductase activity,
AT3G04870	GRMZM2G454952	ME	ME	F	A2	884	977	1313	1936	2743	1882	327	290	788	665	2804	2520	5988	5765	ZDS (ZETA-CAROTENE DESATURASE); carotene 7,8-desaturase	GO:0016120:carotene biosynthetic process, GO:0016719:carotene 7,8-desaturase activity, GO:0009941:chloroplast envelope, GO:0016117:carotenoid biosynthetic process, GO:0055114:oxidation-reduction process, GO:0016491:oxidoreductase activity, GO:0009507:chloroplast,
AT2G24270	GRMZM2G035268	ME	ME	F	U	2928	3478	5480	7044	11342	5984	232	194	475	501	5078	4573	6104	5406	ALDH11A3; 3-chloroallyl aldehyde dehydrogenase/ glyceraldehyde-3-phosphate dehydrogenase (NADP+)	GO:0004028:3-chloroallyl aldehyde dehydrogenase activity, GO:0008886:glyceraldehyde-3-phosphate dehydrogenase (NADP+) (non-phosphorylating) activity, GO:0008152:metabolic process, GO:0055114:oxidation-reduction process, GO:0016491:oxidoreductase activity,
AT4G15545	GRMZM2G086464	ME	ME	A13	A2	662	644	1002	3398	4020	1945	598	541	1450	999	3505	2764	12402	10884	unknown protein
AT5G04130	GRMZM2G111014	ME	ME	A6	U	697	678	858	2351	2816	2086	87	94	194	212	87	74	593	562	DNA topoisomerase, ATP-hydrolyzing, putative / DNA topoisomerase II, putative / DNA gyrase, putative	GO:0003677:DNA binding, GO:0007059:chromosome segregation, GO:0005524:ATP binding, GO:0003918:DNA topoisomerase (ATP-hydrolyzing) activity, GO:0005694:chromosome, GO:0009330:DNA topoisomerase complex (ATP-hydrolyzing), GO:0003916:DNA topoisomerase activity, GO:0006259:DNA metabolic process, GO:0006200:ATP catabolic process, GO:0006261:DNA-dependent DNA replication, GO:0005739:mitochondrion, GO:00…
AT5G13720	GRMZM2G327686	ME	ME	A3	A2	731	419	878	1542	1859	1012	1233	771	3377	2920	2011	1594	6629	5647		GO:0009941:chloroplast envelope, GO:0009507:chloroplast, GO:0009706:chloroplast inner membrane,
AT5G57800	GRMZM2G114642	ME	ME	A6	U	266	250	377	1473	1859	1771	13	7	61	53	404	382	728	719	CER3 (ECERIFERUM 3); binding / catalytic/ iron ion binding / oxidoreductase	GO:0016020:membrane, GO:0042335:cuticle development, GO:0005506:iron ion binding, GO:0048235:pollen sperm cell differentiation, GO:0010025:wax biosynthetic process, GO:0003824:catalytic activity, GO:0006723:cuticle hydrocarbon biosynthetic process, GO:0055114:oxidation-reduction process, GO:0000166:nucleotide binding, GO:0006633:fatty acid biosynthetic process, GO:0005886:plasma membrane, GO:0016…
AT5G05270	GRMZM2G175076	ME	ME	F	A13	71	84	90	1179	2057	1378	29	32	143	80	46	26	738	710	chalcone-flavanone isomerase family protein	GO:0005575:cellular_component, GO:0016872:intramolecular lyase activity, GO:0042398:cellular modified amino acid biosynthetic process, GO:0045430:chalcone isomerase activity, GO:0080167:response to karrikin, GO:0009813:flavonoid biosynthetic process,
AT5G06530	GRMZM5G813886	ME	ME	F	A2	329	382	471	2520	3641	1534	764	351	2232	2011	1859	1827	6115	6251	ABC transporter family protein	GO:0016020:membrane, GO:0009414:response to water deprivation, GO:0005524:ATP binding, GO:0042626:ATPase activity, coupled to transmembrane movement of substances, GO:0010148:transpiration, GO:0000166:nucleotide binding, GO:0017111:nucleoside-triphosphatase activity, GO:0005886:plasma membrane, GO:0016887:ATPase activity,
AT5G03760	GRMZM2G108600	ME	ME	A6	A7	823	928	952	2047	2879	1575	135	66	528	261	247	210	288	232	ATCSLA09; mannan synthase/ transferase, transferring glycosyl groups	GO:0016757:transferase activity, transferring glycosyl groups, GO:0009294:DNA mediated transformation, GO:0051753:mannan synthase activity, GO:0009617:response to bacterium,
AT4G23820	GRMZM2G174598	ME	ME	A6	D3	19	59	129	460	986	318	2	0	19	25	14	9	103	108	glycoside hydrolase family 28 protein / polygalacturonase (pectinase) family protein	GO:0012505:endomembrane system, GO:0005975:carbohydrate metabolic process, GO:0004650:polygalacturonase activity,
AT5G36880	GRMZM2G157269	ME	ME	A6	A2	352	544	697	1695	2213	615	615	372	1634	1095	3474	3211	7800	7469	acetyl-CoA synthetase, putative / acetate-CoA ligase, putative	GO:0003987:acetate-CoA ligase activity, GO:0008152:metabolic process, GO:0016208:AMP binding, GO:0003824:catalytic activity, GO:0005829:cytosol, GO:0006083:acetate metabolic process, GO:0009507:chloroplast, GO:0009570:chloroplast stroma,
AT1G77760	GRMZM2G568636	ME	ME	A10	A7	33	47	131	248	508	247	2716	1112	8885	5771	11011	10886	17100	15695	NIA1 (NITRATE REDUCTASE 1); nitrate reductase	GO:0005506:iron ion binding, GO:0050660:flavin adenine dinucleotide binding, GO:0009416:response to light stimulus, GO:0055114:oxidation-reduction process, GO:0043546:molybdopterin cofactor binding, GO:0005515:protein binding, GO:0005829:cytosol, GO:0046857:oxidoreductase activity, acting on other nitrogenous compounds as donors, with NAD or NADP as acceptor, GO:0016491:oxidoreductase activity, G…
AT4G15415	GRMZM2G009661	ME	ME	U	A3	291	307	442	797	1331	332	40	24	190	157	785	720	995	918	ATB' GAMMA; poly(U) binding / protein phosphatase type 2A regulator	GO:0007165:signal transduction, GO:0008601:protein phosphatase type 2A regulator activity, GO:0010090:trichome morphogenesis, GO:0090342:regulation of cell aging, GO:0006555:methionine metabolic process, GO:0008266:poly(U) RNA binding, GO:0000159:protein phosphatase type 2A complex, GO:0031348:negative regulation of defense response,
AT4G16710	GRMZM2G050705	ME	ME	D3	U	48	7	6	284	58	232	6	5	20	35	248	166	384	375	glycosyltransferase family protein 28	GO:0005575:cellular_component, GO:0030246:carbohydrate binding, GO:0009058:biosynthetic process, GO:0016757:transferase activity, transferring glycosyl groups, GO:0030259:lipid glycosylation, GO:0016758:transferase activity, transferring hexosyl groups, GO:0005975:carbohydrate metabolic process,
AT2G15620	GRMZM2G079381	ME	ME	A4	A7	2468	3688	5456	11574	17054	6263	423	314	1428	1135	7556	7305	29721	27128	NIR1 (NITRITE REDUCTASE 1); ferredoxin-nitrate reductase/ nitrite reductase (NO-forming)	GO:0016020:membrane, GO:0020037:heme binding, GO:0048046:apoplast, GO:0010167:response to nitrate, GO:0051536:iron-sulfur cluster binding, GO:0055114:oxidation-reduction process, GO:0050421:nitrite reductase (NO-forming) activity, GO:0047889:ferredoxin-nitrate reductase activity, GO:0005739:mitochondrion, GO:0016491:oxidoreductase activity, GO:0009570:chloroplast stroma, GO:0009507:chloroplast,
AT2G22590	GRMZM2G180283	ME	ME	F	A12	115	74	177	799	1754	857	13	6	62	39	55	35	1404	1005	transferase, transferring glycosyl groups	GO:0005575:cellular_component, GO:0008152:metabolic process, GO:0016757:transferase activity, transferring glycosyl groups, GO:0016758:transferase activity, transferring hexosyl groups,
AT1G08510	GRMZM2G406603	ME	ME	D3	U	363	371	533	966	1330	956	58	46	315	170	1248	1026	1170	916	FATB (fatty acyl-ACP thioesterases B); acyl carrier/ acyl-[acyl-carrier-protein] hydrolase	GO:0016297:acyl-[acyl-carrier-protein] hydrolase activity, GO:0016790:thiolester hydrolase activity, GO:0009536:plastid, GO:0006633:fatty acid biosynthetic process, GO:0000036:acyl carrier activity,
AT5G12860	GRMZM2G383088	ME	ME	A6	A12	1404	1456	2503	2959	5302	3352	2327	1380	5939	5827	1322	1277	27252	22937	DiT1 (dicarboxylate transporter 1); oxoglutarate:malate antiporter	GO:0016020:membrane, GO:0015139:alpha-ketoglutarate transmembrane transporter activity, GO:0009534:chloroplast thylakoid, GO:0009941:chloroplast envelope, GO:0005739:mitochondrion, GO:0006814:sodium ion transport, GO:0009507:chloroplast, GO:0055085:transmembrane transport, GO:0006499:N-terminal protein myristoylation, GO:0015367:oxoglutarate:malate antiporter activity, GO:0015131:oxaloacetate tra…
AT1G76980	GRMZM2G356545	ME	ME	D6	U	1	0	2	41	20	69	9	3	37	21	55	39	307	304		GO:0003674:molecular_function, GO:0005575:cellular_component, GO:0008150:biological_process,
AT5G58330	GRMZM2G129513	ME	ME	D9	A12	842	909	1339	2365	3057	2085	2794	1595	10218	8839	5401	4514	129556	117714	malate dehydrogenase (NADP), chloroplast, putative	GO:0048046:apoplast, GO:0055114:oxidation-reduction process, GO:0000166:nucleotide binding, GO:0005975:carbohydrate metabolic process, GO:0005739:mitochondrion, GO:0009941:chloroplast envelope, GO:0009507:chloroplast, GO:0016491:oxidoreductase activity, GO:0016616:oxidoreductase activity, acting on the CH-OH group of donors, NAD or NADP as acceptor, GO:0003824:catalytic activity, GO:0044262:cellu…
AT2G21170	GRMZM5G852968	ME	ME	A3	A12	2262	1797	2732	8983	12554	8373	1769	868	5486	6721	1541	1462	53842	55236	TIM (TRIOSEPHOSPHATE ISOMERASE); catalytic/ triose-phosphate isomerase	GO:0048046:apoplast, GO:0006642:triglyceride mobilization, GO:0019563:glycerol catabolic process, GO:0009658:chloroplast organization, GO:0080022:primary root development, GO:0005829:cytosol, GO:0005739:mitochondrion, GO:0009941:chloroplast envelope, GO:0009507:chloroplast, GO:0032504:multicellular organism reproduction, GO:0008152:metabolic process, GO:0004807:triose-phosphate isomerase activity…
AT4G26530	GRMZM2G345493	ME	ME	A11	A2	1692	1017	1219	8135	9777	3870	2261	1035	9588	9215	5146	5989	42882	46727	fructose-bisphosphate aldolase, putative	GO:0004332:fructose-bisphosphate aldolase activity, GO:0006096:glycolysis, GO:0003824:catalytic activity, GO:0009507:chloroplast,
AT1G52827	GRMZM2G152041	ME	ME	D11	U	1	0	2	21	43	89	1077	1028	2568	2573	2054	1533	2329	1684	unknown protein	GO:0016020:membrane, GO:0003674:molecular_function, GO:0071585:detoxification of cadmium ion,
AT5G49740	GRMZM2G068557	ME	ME	A4	A1	2122	3396	4985	6870	9550	4025	822	425	2500	2371	13928	13506	19262	18872	ATFRO7 (FERRIC REDUCTION OXIDASE 7); ferric-chelate reductase/ oxidoreductase	GO:0009055:electron carrier activity, GO:0016020:membrane, GO:0005506:iron ion binding, GO:0050660:flavin adenine dinucleotide binding, GO:0055114:oxidation-reduction process, GO:0000293:ferric-chelate reductase activity, GO:0016021:integral to membrane, GO:0009767:photosynthetic electron transport chain, GO:0016491:oxidoreductase activity, GO:0009507:chloroplast,
AT2G39130	GRMZM2G097802	ME	ME	A3	D4	231	302	496	833	1204	530	7	1	65	60	90	86	451	416	amino acid transporter family protein	GO:0005774:vacuolar membrane, GO:0008150:biological_process, GO:0015171:amino acid transmembrane transporter activity,
AT4G07960	GRMZM2G028286	ME	ME	A9	D10	346	378	584	1256	1946	1050	5	8	38	18	83	67	313	295	ATCSLC12 (CELLULOSE-SYNTHASE LIKE C12); cellulose synthase/ transferase, transferring glycosyl groups	GO:0016759:cellulose synthase activity, GO:0009506:plasmodesma, GO:0016757:transferase activity, transferring glycosyl groups,
AT4G33950	GRMZM2G035809	ME	ME	D4	A2	17	46	63	196	221	189	354	427	814	756	3036	2488	4436	4126	OST1 (OPEN STOMATA 1); calcium-dependent protein serine/threonine kinase/ kinase/ protein kinase	GO:0009738:abscisic acid mediated signaling pathway, GO:0009414:response to water deprivation, GO:0005524:ATP binding, GO:0010118:stomatal movement, GO:0006970:response to osmotic stress, GO:0042742:defense response to bacterium, GO:0005737:cytoplasm, GO:0004713:protein tyrosine kinase activity, GO:0006636:unsaturated fatty acid biosynthetic process, GO:0005515:protein binding, GO:0004672:protein…
AT3G55120	GRMZM2G155329	ME	ME	D6	A3	3	6	9	273	380	165	15	7	56	47	504	456	470	457	TT5 (TRANSPARENT TESTA 5); chalcone isomerase	GO:0009733:response to auxin stimulus, GO:0005783:endoplasmic reticulum, GO:0005634:nucleus, GO:0045430:chalcone isomerase activity, GO:0009411:response to UV, GO:0009813:flavonoid biosynthetic process, GO:0010224:response to UV-B, GO:0016872:intramolecular lyase activity, GO:0009705:plant-type vacuole membrane, GO:0042406:extrinsic to endoplasmic reticulum membrane, GO:0042398:cellular modified …
AT2G40610	GRMZM2G361064	ME	ME	A3	U	505	324	519	1132	1273	656	21	9	157	90	9	11	111	80	ATEXPA8 (ARABIDOPSIS THALIANA EXPANSIN A8)	GO:0012505:endomembrane system, GO:0009664:plant-type cell wall organization, GO:0009826:unidimensional cell growth, GO:0009831:plant-type cell wall modification involved in multidimensional cell growth, GO:0009828:plant-type cell wall loosening, GO:0005576:extracellular region, GO:0006949:syncytium formation,
AT2G40890	GRMZM2G138074	ME	ME	A6	U	158	253	489	785	1321	877	142	183	341	347	344	347	2471	2441	CYP98A3 (cytochrome P450, family 98, subfamily A, polypeptide 3); monooxygenase/ p-coumarate 3-hydroxylase	GO:0009055:electron carrier activity, GO:0005783:endoplasmic reticulum, GO:0005792:microsome, GO:0046409:p-coumarate 3-hydroxylase activity, GO:0020037:heme binding, GO:0009813:flavonoid biosynthetic process, GO:0005506:iron ion binding, GO:0055114:oxidation-reduction process, GO:0016705:oxidoreductase activity, acting on paired donors, with incorporation or reduction of molecular oxygen, GO:0009…
AT2G36530	GRMZM2G064302	ME	ME	A6	A7	3376	4048	6005	15703	24494	10197	1492	564	5255	4525	6078	5685	16208	16471	LOS2; copper ion binding / phosphopyruvate hydratase	GO:0016020:membrane, GO:0000287:magnesium ion binding, GO:0048046:apoplast, GO:0003677:DNA binding, GO:0004634:phosphopyruvate hydratase activity, GO:0009416:response to light stimulus, GO:0006096:glycolysis, GO:0005737:cytoplasm, GO:0005507:copper ion binding, GO:0005829:cytosol, GO:0009651:response to salt stress, GO:0005739:mitochondrion, GO:0005886:plasma membrane, GO:0009507:chloroplast, GO:…
AT1G01630	GRMZM2G089952	ME	ME	D3	A3	58	71	87	681	798	951	44	15	85	65	194	134	833	700	SEC14 cytosolic factor, putative / phosphoglyceride transfer protein, putative	GO:0005575:cellular_component, GO:0006810:transport, GO:0005215:transporter activity,
AT1G01630	GRMZM2G142315	ME	ME	D3	A3	58	71	87	681	798	951	53	10	167	108	123	84	343	298	SEC14 cytosolic factor, putative / phosphoglyceride transfer protein, putative	GO:0005575:cellular_component, GO:0006810:transport, GO:0005215:transporter activity,
AT2G30490	GRMZM2G139874	ME	ME	F	D6	1136	1415	1851	5296	8341	5984	21	13	102	37	1404	1472	2432	2228	C4H (CINNAMATE-4-HYDROXYLASE); trans-cinnamate 4-monooxygenase	GO:0032502:developmental process, GO:0016020:membrane, GO:0005783:endoplasmic reticulum, GO:0009555:pollen development, GO:0005506:iron ion binding, GO:0009416:response to light stimulus, GO:0055114:oxidation-reduction process, GO:0016705:oxidoreductase activity, acting on paired donors, with incorporation or reduction of molecular oxygen, GO:0009699:phenylpropanoid biosynthetic process, GO:00096…
AT5G13930	GRMZM2G422750	ME	ME	A4	A13	486	480	906	4241	8543	4782	49	50	287	123	588	600	3627	2892	TT4 (TRANSPARENT TESTA 4); naringenin-chalcone synthase	GO:0009733:response to auxin stimulus, GO:0005783:endoplasmic reticulum, GO:0009813:flavonoid biosynthetic process, GO:0009629:response to gravity, GO:0009705:plant-type vacuole membrane, GO:0009058:biosynthetic process, GO:0009926:auxin polar transport, GO:0005515:protein binding, GO:0009715:chalcone biosynthetic process, GO:0016747:transferase activity, transferring acyl groups other than amino…
AT2G37040	GRMZM2G029048	ME	ME	A8	A3	1431	1981	2774	6988	11032	7523	28	32	118	106	2456	2385	2405	1991	pal1 (Phe ammonia lyase 1); phenylalanine ammonia-lyase	GO:0009555:pollen development, GO:0045548:phenylalanine ammonia-lyase activity, GO:0005737:cytoplasm, GO:0009699:phenylpropanoid biosynthetic process, GO:0009058:biosynthetic process, GO:0006559:L-phenylalanine catabolic process, GO:0009611:response to wounding, GO:0046274:lignin catabolic process, GO:0003824:catalytic activity, GO:0046244:salicylic acid catabolic process, GO:0016841:ammonia-lyas…
AT4G26760	GRMZM2G112337	ME	ME	U	A3	132	170	149	329	466	418	26	39	273	141	777	762	7201	6177	MAP65-2	GO:0003674:molecular_function, GO:0009524:phragmoplast, GO:0055028:cortical microtubule, GO:0051302:regulation of cell division, GO:0051322:anaphase, GO:0009574:preprophase band,
AT4G17100	AC212835.3_FG007	ME	ME	D6	D6	134	188	266	462	540	490	70	59	190	166	1285	1133	1505	1361	unknown protein	GO:0016788:hydrolase activity, acting on ester bonds,
AT1G80380	GRMZM2G018786	ME	ME	A3	A12	107	209	325	1163	1613	989	682	272	2260	2143	1170	1074	20864	19227	phosphoribulokinase/uridine kinase-related	GO:0005524:ATP binding, GO:0008152:metabolic process, GO:0016301:kinase activity, GO:0008887:glycerate kinase activity, GO:0009941:chloroplast envelope, GO:0009853:photorespiration, GO:0009570:chloroplast stroma, GO:0009507:chloroplast,
AT5G20630	GRMZM2G064096	ME	ME	D8	D6	118	15	9	189	297	276	750	495	4018	1552	254	211	6162	4568	GER3 (GERMIN 3); oxalate oxidase	GO:0031012:extracellular matrix, GO:0005634:nucleus, GO:0048046:apoplast, GO:0009409:response to cold, GO:0018119:peptidyl-cysteine S-nitrosylation, GO:0009505:plant-type cell wall, GO:0005618:cell wall, GO:0045735:nutrient reservoir activity, GO:0030145:manganese ion binding,
AT4G27600	GRMZM2G121128	ME	ME	F	A2	1682	1481	2976	4576	5583	3028	1543	1425	2920	2648	7422	6624	15810	15325	pfkB-type carbohydrate kinase family protein	GO:0016301:kinase activity, GO:0016773:phosphotransferase activity, alcohol group as acceptor, GO:0009507:chloroplast, GO:0015979:photosynthesis,
AT5G11260	GRMZM2G137046	ME	ME	D6	A7	46	37	161	360	344	278	187	232	503	466	1176	973	1245	982	HY5 (ELONGATED HYPOCOTYL 5); DNA binding / double-stranded DNA binding / transcription factor	GO:0010017:red or far-red light signaling pathway, GO:0003677:DNA binding, GO:0006355:regulation of transcription, DNA-dependent, GO:0003690:double-stranded DNA binding, GO:0009640:photomorphogenesis, GO:0046983:protein dimerization activity, GO:0005515:protein binding, GO:0010218:response to far red light, GO:0043565:sequence-specific DNA binding, GO:0009963:positive regulation of flavonoid bios…
AT2G23910	GRMZM2G068917	ME	ME	U	A3	268	325	369	1150	1866	1137	16	7	54	48	170	170	475	355	cinnamoyl-CoA reductase-related	GO:0005575:cellular_component, GO:0003824:catalytic activity, GO:0016621:cinnamoyl-CoA reductase activity, GO:0009809:lignin biosynthetic process, GO:0000166:nucleotide binding, GO:0080167:response to karrikin, GO:0044237:cellular metabolic process, GO:0050662:coenzyme binding,
AT4G32410	GRMZM2G039454	ME	ME	F	D6	935	1239	1796	2846	4742	2554	19	8	80	44	210	197	209	222	CESA1 (CELLULOSE SYNTHASE 1); cellulose synthase/ transferase, transferring glycosyl groups	GO:0016020:membrane, GO:0016759:cellulose synthase activity, GO:0042538:hyperosmotic salinity response, GO:0016760:cellulose synthase (UDP-forming) activity, GO:0005515:protein binding, GO:0016757:transferase activity, transferring glycosyl groups, GO:0005794:Golgi apparatus, GO:0008270:zinc ion binding, GO:0009833:primary cell wall biogenesis, GO:0030244:cellulose biosynthetic process, GO:000588…
AT1G74690	GRMZM2G406674	ME	ME	D8	D5	542	723	909	1267	2252	1273	4	1	34	44	61	49	303	318	IQD31 (IQ-domain 31); calmodulin binding	GO:0005515:protein binding, GO:0005829:cytosol, GO:0005516:calmodulin binding, GO:0008150:biological_process, GO:0005886:plasma membrane,
AT5G64740	GRMZM2G113137	ME	ME	F	D5	1397	1702	2497	3926	5985	3044	62	83	259	162	1066	1065	1015	1016	CESA6 (CELLULOSE SYNTHASE 6); cellulose synthase/ transferase, transferring glycosyl groups	GO:0016020:membrane, GO:0016759:cellulose synthase activity, GO:0043622:cortical microtubule organization, GO:0016049:cell growth, GO:0010330:cellulose synthase complex, GO:0010005:cortical microtubule, transverse to long axis, GO:0005515:protein binding, GO:0008270:zinc ion binding, GO:0005886:plasma membrane, GO:0009832:plant-type cell wall biogenesis, GO:0010583:response to cyclopentenone, GO:…
AT2G42600	GRMZM2G083841	ME	ME	A10	A12	51065	68141	115528	219719	357401	216736	29629	12601	98118	93203	46616	47196	947351	874593	ATPPC2 (PHOSPHOENOLPYRUVATE CARBOXYLASE 2); catalytic/ phosphoenolpyruvate carboxylase	GO:0048046:apoplast, GO:0009506:plasmodesma, GO:0008964:phosphoenolpyruvate carboxylase activity, GO:0003824:catalytic activity, GO:0006099:tricarboxylic acid cycle, GO:0015977:carbon fixation, GO:4444444:C4 genes, GO:0005829:cytosol, GO:0005886:plasma membrane, GO:0009507:chloroplast,
AT5G48930	GRMZM2G131165	ME	ME	A6	A2	1323	1625	2615	8526	16434	8026	456	294	1537	1801	2997	2899	11915	10415	HCT (HYDROXYCINNAMOYL-COA SHIKIMATE/QUINATE HYDROXYCINNAMOYL TRANSFERASE); quinate O-hydroxycinnamoyltransferase/ shikimate O-hydroxycinnamoyltransferase/ transferase	GO:0047172:shikimate O-hydroxycinnamoyltransferase activity, GO:0010252:auxin homeostasis, GO:0047205:quinate O-hydroxycinnamoyltransferase activity, GO:0009809:lignin biosynthetic process, GO:0005829:cytosol, GO:0016747:transferase activity, transferring acyl groups other than amino-acyl groups, GO:0009963:positive regulation of flavonoid biosynthetic process, GO:0016740:transferase activity,
AT4G15530	GRMZM2G306345	ME	ME	A6	A2	47959	58417	92999	205419	277074	165923	87903	65528	210633	195744	282025	251193	918002	790151	PPDK (pyruvate orthophosphate dikinase); kinase/ pyruvate, phosphate dikinase	GO:0005634:nucleus, GO:0016310:phosphorylation, GO:0005524:ATP binding, GO:0016301:kinase activity, GO:0003824:catalytic activity, GO:0016874:ligase activity, GO:4444444:C4 genes, GO:0005829:cytosol, GO:0050242:pyruvate, phosphate dikinase activity, GO:0016772:transferase activity, transferring phosphorus-containing groups, GO:0009570:chloroplast stroma, GO:0009507:chloroplast,
AT2G45140	GRMZM2G006219	ME	ME	D3	A7	1	0	89	278	249	190	131	78	453	255	672	549	2628	2316	PVA12 (PLANT VAP HOMOLOG 12); structural molecule	GO:0006605:protein targeting, GO:0005634:nucleus, GO:0005783:endoplasmic reticulum, GO:0005515:protein binding, GO:0005829:cytosol, GO:0005198:structural molecule activity, GO:0005886:plasma membrane,
AT3G12700	GRMZM2G050364	ME	ME	D8	U	2	34	4	47	153	121	0	2	19	14	35	29	354	264	aspartyl protease family protein	GO:0005575:cellular_component, GO:0006508:proteolysis, GO:0004190:aspartic-type endopeptidase activity,
AT2G22170	GRMZM2G087245	ME	ME	U	D1	0	0	0	56	114	0	6	4	28	23	9	7	24	27	lipid-associated family protein	GO:0016020:membrane, GO:0003674:molecular_function, GO:0005515:protein binding, GO:0009579:thylakoid, GO:0008150:biological_process, GO:0009507:chloroplast,
AT1G36160	GRMZM2G377341	ME	ME	F	A13	825	953	1240	7625	12645	8906	127	80	514	377	1412	1328	1823	1578	ACC1 (ACETYL-COENZYME A CARBOXYLASE 1); acetyl-CoA carboxylase	GO:0005524:ATP binding, GO:0016874:ligase activity, GO:0009735:response to cytokinin stimulus, GO:0006633:fatty acid biosynthetic process, GO:0005886:plasma membrane, GO:0003989:acetyl-CoA carboxylase activity, GO:0004075:biotin carboxylase activity, GO:0008152:metabolic process, GO:0003824:catalytic activity, GO:0048364:root development, GO:0009933:meristem structural organization, GO:0010072:pr…
AT3G01930	GRMZM2G479546	ME	ME	F	U	118	88	85	473	583	359	6	5	36	24	10	10	54	47	nodulin family protein
AT3G01930	GRMZM2G179106	ME	ME	F	A3	118	88	85	473	583	359	20	18	54	76	978	865	1082	1045	nodulin family protein
AT2G41705	GRMZM2G116327	ME	ME	D10	A7	51	27	48	251	336	159	166	88	371	247	876	905	1699	1783	camphor resistance CrcB family protein	GO:0016020:membrane, GO:0005886:plasma membrane,
AT4G35790	GRMZM2G140811	ME	ME	D3	D9	362	275	264	781	1097	491	7	23	56	55	97	117	149	183	ATPLDDELTA; phospholipase D	GO:0009789:positive regulation of abscisic acid mediated signaling pathway, GO:0090333:regulation of stomatal closure, GO:0016020:membrane, GO:0009506:plasmodesma, GO:0015630:microtubule cytoskeleton, GO:0009409:response to cold, GO:0003824:catalytic activity, GO:0005773:vacuole, GO:0004630:phospholipase D activity, GO:0005515:protein binding, GO:0012501:programmed cell death, GO:0046473:phosphat…
AT1G47480	GRMZM2G003246	ME	ME	A6	A7	1	15	13	217	235	48	246	123	727	941	1354	1158	6210	5302	hydrolase	GO:0005575:cellular_component, GO:0016787:hydrolase activity, GO:0008152:metabolic process,
AT1G62400	GRMZM2G171677	ME	ME	D3	U	100	22	104	305	343	197	13	7	38	45	8	11	37	33	HT1 (high leaf temperature 1); kinase/ protein serine/threonine/tyrosine kinase	GO:0004712:protein serine/threonine/tyrosine kinase activity, GO:0005524:ATP binding, GO:0016301:kinase activity, GO:0006468:protein phosphorylation, GO:0004713:protein tyrosine kinase activity, GO:0004674:protein serine/threonine kinase activity, GO:0004672:protein kinase activity, GO:0010119:regulation of stomatal movement, GO:0016772:transferase activity, transferring phosphorus-containing gro…
AT2G02080	GRMZM2G179677	ME	ME	D6	A7	560	148	673	1632	2276	1299	61	27	211	207	149	123	911	805	AtIDD4 (Arabidopsis thaliana Indeterminate(ID)-Domain 4); transcription factor	GO:0005622:intracellular, GO:0008270:zinc ion binding, GO:0003700:sequence-specific DNA binding transcription factor activity, GO:0009507:chloroplast,
AT2G02080	GRMZM2G042666	ME	ME	D6	A7	560	148	673	1632	2276	1299	82	45	389	391	156	114	1240	1021	AtIDD4 (Arabidopsis thaliana Indeterminate(ID)-Domain 4); transcription factor	GO:0005622:intracellular, GO:0008270:zinc ion binding, GO:0003700:sequence-specific DNA binding transcription factor activity, GO:0009507:chloroplast,
AT5G62720	GRMZM2G133684	ME	ME	A3	A2	477	368	797	1253	1871	1232	228	153	605	343	517	687	6354	5559	integral membrane HPP family protein	GO:0003674:molecular_function, GO:0016021:integral to membrane, GO:0009941:chloroplast envelope, GO:0008150:biological_process, GO:0009706:chloroplast inner membrane,
AT4G27270	GRMZM2G159643	ME	ME	A6	A3	248	352	529	741	1145	704	144	153	411	264	799	811	890	888	quinone reductase family protein	GO:0045892:negative regulation of transcription, DNA-dependent, GO:0009506:plasmodesma, GO:0010181:FMN binding, GO:0005886:plasma membrane, GO:0016491:oxidoreductase activity,
AT4G12320	GRMZM2G089528	ME	ME	U	U	100	299	160	581	941	584	525	395	997	718	2085	2360	3561	3394	CYP706A6; electron carrier/ heme binding / iron ion binding / monooxygenase/ oxygen binding	GO:0009055:electron carrier activity, GO:0012505:endomembrane system, GO:0016705:oxidoreductase activity, acting on paired donors, with incorporation or reduction of molecular oxygen, GO:0020037:heme binding, GO:0005506:iron ion binding, GO:0055114:oxidation-reduction process, GO:0019825:oxygen binding,
AT2G06925	GRMZM2G105362	ME	ME	D6	A2	386	267	378	684	1352	480	17	14	106	58	11	7	394	341	PLA2-ALPHA; phospholipase A2	GO:0016042:lipid catabolic process, GO:0006644:phospholipid metabolic process, GO:0005509:calcium ion binding, GO:0005773:vacuole, GO:0004623:phospholipase A2 activity,
AT5G58140	GRMZM2G032351	ME	ME	F	A12	482	711	1033	1542	2632	1653	285	201	612	622	3612	3604	4830	4734	PHOT2 (PHOTOTROPIN 2); FMN binding / blue light photoreceptor/ kinase/ protein serine/threonine kinase	GO:0009882:blue light photoreceptor activity, GO:0016020:membrane, GO:0005524:ATP binding, GO:0009637:response to blue light, GO:0006355:regulation of transcription, DNA-dependent, GO:0010118:stomatal movement, GO:0009902:chloroplast relocation, GO:0004713:protein tyrosine kinase activity, GO:0000160:two-component signal transduction system (phosphorelay), GO:0004672:protein kinase activity, GO:0…
AT1G20080	GRMZM2G050193	ME	ME	F	D9	51	108	98	679	1364	629	90	38	343	314	2012	1816	3917	4049	SYTB	GO:0003674:molecular_function, GO:0009306:protein secretion, GO:0005515:protein binding, GO:0005794:Golgi apparatus,
AT5G54630	GRMZM2G139160	ME	ME	A6	D3	10	7	29	135	288	116	27	13	65	92	4	6	20	19	zinc finger protein-related	GO:0006355:regulation of transcription, DNA-dependent, GO:0008270:zinc ion binding, GO:0005622:intracellular, GO:0003700:sequence-specific DNA binding transcription factor activity,
AT1G06620	AC148152.3_FG005	ME	ME	A6	D11	2022	2250	2722	13185	23308	13261	6	4	38	20	22	59	286	432	2-oxoglutarate-dependent dioxygenase, putative	GO:0005575:cellular_component, GO:0016706:oxidoreductase activity, acting on paired donors, with incorporation or reduction of molecular oxygen, 2-oxoglutarate as one donor, and incorporation of one atom each of oxygen into both donors, GO:0008150:biological_process, GO:0055114:oxidation-reduction process, GO:0016491:oxidoreductase activity,
AT1G04760	GRMZM2G104505	ME	ME	F	D9	146	211	238	872	783	469	107	82	210	219	549	444	625	524	ATVAMP726	GO:0016020:membrane, GO:0006810:transport, GO:0016192:vesicle-mediated transport, GO:0003674:molecular_function, GO:0005768:endosome, GO:0016021:integral to membrane, GO:0005886:plasma membrane, GO:0009507:chloroplast,
AT5G11150	GRMZM5G846196	ME	ME	D10	D3	169	142	252	708	776	317	139	177	363	298	948	808	1295	1179	ATVAMP713 (VESICLE-ASSOCIATED MEMBRANE PROTEIN 713)	GO:0016020:membrane, GO:0006810:transport, GO:0016192:vesicle-mediated transport, GO:0005773:vacuole, GO:0005774:vacuolar membrane, GO:0003674:molecular_function, GO:0005794:Golgi apparatus, GO:0016021:integral to membrane, GO:0009651:response to salt stress,
AT5G07990	GRMZM2G085845	ME	ME	F	A10	92	57	160	356	925	805	46	39	162	258	293	325	802	650	TT7 (TRANSPARENT TESTA 7); flavonoid 3'-monooxygenase/ oxygen binding	GO:0009055:electron carrier activity, GO:0020037:heme binding, GO:0009733:response to auxin stimulus, GO:0005506:iron ion binding, GO:0009813:flavonoid biosynthetic process, GO:0009411:response to UV, GO:0019825:oxygen binding, GO:0055114:oxidation-reduction process, GO:0016705:oxidoreductase activity, acting on paired donors, with incorporation or reduction of molecular oxygen, GO:0016711:flavon…
AT5G07990	GRMZM2G102079	ME	ME	F	A9	92	57	160	356	925	805	44	17	244	168	131	97	444	373	TT7 (TRANSPARENT TESTA 7); flavonoid 3'-monooxygenase/ oxygen binding	GO:0009055:electron carrier activity, GO:0020037:heme binding, GO:0009733:response to auxin stimulus, GO:0005506:iron ion binding, GO:0009813:flavonoid biosynthetic process, GO:0009411:response to UV, GO:0019825:oxygen binding, GO:0055114:oxidation-reduction process, GO:0016705:oxidoreductase activity, acting on paired donors, with incorporation or reduction of molecular oxygen, GO:0016711:flavon…
AT5G07990	GRMZM2G025832	ME	ME	F	A2	92	57	160	356	925	805	15	22	69	41	106	110	753	742	TT7 (TRANSPARENT TESTA 7); flavonoid 3'-monooxygenase/ oxygen binding	GO:0009055:electron carrier activity, GO:0020037:heme binding, GO:0009733:response to auxin stimulus, GO:0005506:iron ion binding, GO:0009813:flavonoid biosynthetic process, GO:0009411:response to UV, GO:0019825:oxygen binding, GO:0055114:oxidation-reduction process, GO:0016705:oxidoreductase activity, acting on paired donors, with incorporation or reduction of molecular oxygen, GO:0016711:flavon…
AT5G33370	GRMZM2G148867	ME	ME	D2	A7	8	14	44	387	603	430	299	211	1227	1009	1048	883	3257	2651	GDSL-motif lipase/hydrolase family protein	GO:0012505:endomembrane system, GO:0004091:carboxylesterase activity, GO:0016788:hydrolase activity, acting on ester bonds, GO:0006629:lipid metabolic process,
AT3G61440	GRMZM2G036708	ME	ME	A4	A2	1647	1688	2132	5935	4393	2946	411	295	1117	680	1613	1606	9648	8832	CYSC1 (CYSTEINE SYNTHASE C1); L-3-cyanoalanine synthase/ cysteine synthase	GO:0008152:metabolic process, GO:0004124:cysteine synthase activity, GO:0003824:catalytic activity, GO:0051410:detoxification of nitrogen compound, GO:0080147:root hair cell development, GO:0019500:cyanide catabolic process, GO:0005507:copper ion binding, GO:0006535:cysteine biosynthetic process from serine, GO:0019344:cysteine biosynthetic process, GO:0019499:cyanide metabolic process, GO:000573…
AT1G43670	GRMZM5G836250	ME	ME	A10	A2	1012	1434	2750	4242	4772	2454	3386	3680	8465	6959	8721	7657	56223	51345	fructose-1,6-bisphosphatase, putative / D-fructose-1,6-bisphosphate 1-phosphohydrolase, putative / FBPase, putative	GO:0005986:sucrose biosynthetic process, GO:0005634:nucleus, GO:0006000:fructose metabolic process, GO:0042578:phosphoric ester hydrolase activity, GO:0005737:cytoplasm, GO:0009750:response to fructose stimulus, GO:0009737:response to abscisic acid stimulus, GO:0005829:cytosol, GO:0005975:carbohydrate metabolic process, GO:0005983:starch catabolic process, GO:0042132:fructose 1,6-bisphosphate 1-p…
AT4G31990	GRMZM5G836910	ME	ME	F	A2	316	308	580	1559	2204	1252	3993	2636	12519	10487	2762	2300	85554	81160	ASP5 (ASPARTATE AMINOTRANSFERASE 5); L-aspartate:2-oxoglutarate aminotransferase	GO:0048046:apoplast, GO:0009058:biosynthetic process, GO:0009941:chloroplast envelope, GO:0030170:pyridoxal phosphate binding, GO:0009507:chloroplast, GO:0006520:cellular amino acid metabolic process, GO:0009409:response to cold, GO:0004069:L-aspartate:2-oxoglutarate aminotransferase activity, GO:0003824:catalytic activity, GO:0046686:response to cadmium ion, GO:4444444:C4 genes, GO:0008483:trans…
AT3G23390	GRMZM2G160351	ME	ME	D12	D7	228	389	566	1136	1255	619	54	84	183	138	257	199	1089	886	60S ribosomal protein L36a/L44 (RPL36aA)	GO:0005840:ribosome, GO:0006412:translation, GO:0005622:intracellular, GO:0022625:cytosolic large ribosomal subunit, GO:0003735:structural constituent of ribosome,
AT1G12110	GRMZM2G161459	ME	ME	A1	U	31	21	40	496	663	338	92	43	235	191	298	291	587	516	NRT1.1; nitrate transmembrane transporter/ transporter	GO:0016020:membrane, GO:0015112:nitrate transmembrane transporter activity, GO:0009414:response to water deprivation, GO:0010167:response to nitrate, GO:0015706:nitrate transport, GO:0006857:oligopeptide transport, GO:0005515:protein binding, GO:0005886:plasma membrane, GO:0005215:transporter activity,
AT5G33320	GRMZM2G174107	ME	ME	A11	A12	4832	7005	9347	15614	23579	15775	5705	5812	11969	9468	14194	13464	79435	77006	CUE1 (CAB UNDEREXPRESSED 1); antiporter/ triose-phosphate transmembrane transporter	GO:0006810:transport, GO:0016020:membrane, GO:0015120:phosphoglycerate transmembrane transporter activity, GO:0015714:phosphoenolpyruvate transport, GO:0015121:phosphoenolpyruvate:phosphate antiporter activity, GO:0015713:phosphoglycerate transport, GO:4444444:C4 genes, GO:0009528:plastid inner membrane, GO:0016021:integral to membrane, GO:0009941:chloroplast envelope, GO:0009536:plastid, GO:0005…
AT5G23940	GRMZM2G179703	ME	ME	D2	D3	20	14	24	128	423	270	40	33	122	70	19	11	65	42	EMB3009 (embryo defective 3009); transferase/ transferase, transferring acyl groups other than amino-acyl groups	GO:0010090:trichome morphogenesis, GO:0005737:cytoplasm, GO:0010143:cutin biosynthetic process, GO:0048730:epidermis morphogenesis, GO:0051179:localization, GO:0016747:transferase activity, transferring acyl groups other than amino-acyl groups, GO:0016740:transferase activity, GO:0009793:embryo development ending in seed dormancy,
AT4G00730	GRMZM2G026643	ME	ME	D10	D3	46	5	2	179	365	189	90	29	281	243	133	137	725	548	ANL2 (ANTHOCYANINLESS 2); transcription factor/ transcription regulator	GO:0005634:nucleus, GO:0006355:regulation of transcription, DNA-dependent, GO:0048364:root development, GO:0048765:root hair cell differentiation, GO:0043481:anthocyanin accumulation in tissues in response to UV light, GO:0005515:protein binding, GO:0043565:sequence-specific DNA binding, GO:0003700:sequence-specific DNA binding transcription factor activity,
AT4G00730	GRMZM2G116658	ME	ME	D10	U	46	5	2	179	365	189	30	18	97	64	100	112	337	287	ANL2 (ANTHOCYANINLESS 2); transcription factor/ transcription regulator	GO:0005634:nucleus, GO:0006355:regulation of transcription, DNA-dependent, GO:0048364:root development, GO:0048765:root hair cell differentiation, GO:0043481:anthocyanin accumulation in tissues in response to UV light, GO:0005515:protein binding, GO:0043565:sequence-specific DNA binding, GO:0003700:sequence-specific DNA binding transcription factor activity,
AT5G24120	GRMZM2G077436	ME	ME	A10	A5	933	882	1612	2708	3653	1406	206	190	583	462	4039	4446	4972	4813	SIGE (SIGMA FACTOR E); DNA binding / DNA-directed RNA polymerase/ sigma factor/ transcription factor	GO:0003677:DNA binding, GO:0009637:response to blue light, GO:0006355:regulation of transcription, DNA-dependent, GO:0009658:chloroplast organization, GO:0045893:positive regulation of transcription, DNA-dependent, GO:0006352:transcription initiation, DNA-dependent, GO:0003899:DNA-directed RNA polymerase activity, GO:0010218:response to far red light, GO:0003700:sequence-specific DNA binding tran…
AT2G32530	GRMZM2G074546	ME	ME	A10	A2	425	478	740	1612	2410	1390	688	348	2943	1965	357	407	2442	2539	ATCSLB03; cellulose synthase/ transferase/ transferase, transferring glycosyl groups	GO:0016020:membrane, GO:0016760:cellulose synthase (UDP-forming) activity, GO:0016759:cellulose synthase activity, GO:0016757:transferase activity, transferring glycosyl groups, GO:0030244:cellulose biosynthetic process, GO:0000271:polysaccharide biosynthetic process, GO:0016740:transferase activity,
AT2G28930	GRMZM2G087459	ME	ME	D4	A7	0	0	0	53	44	0	143	113	422	284	745	731	797	629	APK1B; ATP binding / kinase/ protein kinase/ protein serine/threonine kinase, APK1B; ATP binding / kinase/ protein kinase/ protein serine/threonine kinase/ protein tyrosine kinase	GO:0005524:ATP binding, GO:0016301:kinase activity, GO:0006499:N-terminal protein myristoylation, GO:0006468:protein phosphorylation, GO:0004713:protein tyrosine kinase activity, GO:0004674:protein serine/threonine kinase activity, GO:0004672:protein kinase activity, GO:0005886:plasma membrane, GO:0016772:transferase activity, transferring phosphorus-containing groups,
AT3G12345	GRMZM2G162451	ME	ME	A3	A2	382	503	656	996	1720	746	496	424	1382	1658	296	282	4930	3357	unknown protein	GO:0009507:chloroplast,
AT3G61220	GRMZM2G053977	ME	ME	A3	D7	211	340	486	1094	1649	715	32	24	82	63	46	32	134	134	short-chain dehydrogenase/reductase (SDR) family protein	GO:0008152:metabolic process, GO:0055114:oxidation-reduction process, GO:0008106:alcohol dehydrogenase (NADP+) activity, GO:0080167:response to karrikin, GO:0006952:defense response, GO:0005829:cytosol, GO:0047504:(-)-menthol dehydrogenase activity, GO:0047501:(+)-neomenthol dehydrogenase activity, GO:0000166:nucleotide binding, GO:0005886:plasma membrane, GO:0016491:oxidoreductase activity,
AT2G41870	GRMZM2G004511	ME	ME	A2	A2	29	11	32	247	392	58	784	814	2086	1803	5266	4604	9341	7725	remorin family protein	GO:0005575:cellular_component, GO:0003677:DNA binding, GO:0008150:biological_process,
AT4G08810	GRMZM2G099207	ME	ME	F	D5	105	149	197	409	587	427	15	12	53	38	57	47	121	111	SUB1; calcium ion binding	GO:0042175:nuclear outer membrane-endoplasmic reticulum membrane network, GO:0005509:calcium ion binding, GO:0005794:Golgi apparatus, GO:0008150:biological_process,
AT5G14740	GRMZM2G348512	ME	ME	F	A12	1616	2384	3450	8527	13369	8549	2585	1793	8828	7591	2607	1936	62042	45334	CA2 (CARBONIC ANHYDRASE 2); carbonate dehydratase/ zinc ion binding	GO:0048046:apoplast, GO:0009535:chloroplast thylakoid membrane, GO:0042742:defense response to bacterium, GO:0005737:cytoplasm, GO:0015976:carbon utilization, GO:4444444:C4 genes, GO:0005829:cytosol, GO:0004089:carbonate dehydratase activity, GO:0008270:zinc ion binding, GO:0009941:chloroplast envelope, GO:0009507:chloroplast, GO:0009570:chloroplast stroma,
AT5G14740	GRMZM2G121878	ME	ME	F	A12	1616	2384	3450	8527	13369	8549	15742	11266	63005	61523	14627	16026	295709	306953	CA2 (CARBONIC ANHYDRASE 2); carbonate dehydratase/ zinc ion binding	GO:0048046:apoplast, GO:0009535:chloroplast thylakoid membrane, GO:0042742:defense response to bacterium, GO:0005737:cytoplasm, GO:0015976:carbon utilization, GO:4444444:C4 genes, GO:0005829:cytosol, GO:0004089:carbonate dehydratase activity, GO:0008270:zinc ion binding, GO:0009941:chloroplast envelope, GO:0009507:chloroplast, GO:0009570:chloroplast stroma,
AT1G32060	GRMZM2G463280	BS	ME	A10	A2	19803	21789	43291	25373	27055	15288	203	190	528	570	220	216	1847	1756	PRK (PHOSPHORIBULOKINASE); ATP binding / phosphoribulokinase/ protein binding	GO:0016020:membrane, GO:0048046:apoplast, GO:0009535:chloroplast thylakoid membrane, GO:0005524:ATP binding, GO:0042742:defense response to bacterium, GO:0009058:biosynthetic process, GO:0005515:protein binding, GO:0005975:carbohydrate metabolic process, GO:0009941:chloroplast envelope, GO:0009507:chloroplast, GO:0008974:phosphoribulokinase activity, GO:0008152:metabolic process, GO:0009409:respo…
ATCG00280	GRMZM5G856777	BS	ME	A3	A2	790549	1060938	1291878	693760	1038194	475925	2686	2663	7695	9407	1059	1101	29584	40408		GO:0016020:membrane, GO:0009535:chloroplast thylakoid membrane, GO:0009523:photosystem II, GO:0045156:electron transporter, transferring electrons within the cyclic electron transport pathway of photosynthesis activity, GO:0009534:chloroplast thylakoid, GO:0019684:photosynthesis, light reaction, GO:0030076:light-harvesting complex, GO:0016168:chlorophyll binding, GO:0009507:chloroplast, GO:000977…
AT1G75280	GRMZM2G114588	BS	ME	D3	U	543	948	522	253	174	37	596	420	1824	1051	1362	1107	8664	7874	isoflavone reductase, putative	GO:0006979:response to oxidative stress, GO:0046686:response to cadmium ion, GO:0000166:nucleotide binding, GO:0005886:plasma membrane,
AT2G26800	GRMZM2G175071	ME	BS	D6	U	132	246	172	473	651	365	36	64	18	21	266	233	80	60	hydroxymethylglutaryl-CoA lyase, putative / 3-hydroxy-3-methylglutarate-CoA lyase, putative / HMG-CoA lyase, putative	GO:0004419:hydroxymethylglutaryl-CoA lyase activity, GO:0006551:leucine metabolic process, GO:0005739:mitochondrion, GO:0003824:catalytic activity,
AT2G36630	GRMZM2G149576	ME	BS	A4	A12	983	1221	1817	3713	4076	1291	1602	2305	442	479	10244	9170	763	680	unknown protein	GO:0006499:N-terminal protein myristoylation, GO:0016021:integral to membrane,
AT3G21250	GRMZM2G113203	BS	ME	D6	U	315	559	541	304	256	163	15	8	53	41	91	101	299	257	ATMRP6; ATPase, coupled to transmembrane movement of substances	GO:0006810:transport, GO:0055085:transmembrane transport, GO:0005524:ATP binding, GO:0042626:ATPase activity, coupled to transmembrane movement of substances, GO:0005774:vacuolar membrane, GO:0000166:nucleotide binding, GO:0016021:integral to membrane, GO:0017111:nucleoside-triphosphatase activity, GO:0000325:plant-type vacuole, GO:0016887:ATPase activity,
AT5G13690	GRMZM2G033592	ME	BS	D3	U	52	55	70	189	361	199	48	44	28	16	517	536	146	160	alpha-N-acetylglucosaminidase family / NAGLU family	GO:0048316:seed development, GO:0004561:alpha-N-acetylglucosaminidase activity, GO:0005773:vacuole,
AT1G73100	GRMZM2G117458	BS	ME	F	U	1451	1428	2999	1821	2231	1137	67	87	182	148	817	780	845	872	SUVH3 (SU(VAR)3-9 HOMOLOG 3); histone methyltransferase	GO:0042393:histone binding, GO:0005634:nucleus, GO:0040029:regulation of gene expression, epigenetic, GO:0005694:chromosome, GO:0042054:histone methyltransferase activity, GO:0034968:histone lysine methylation, GO:0005515:protein binding, GO:0008270:zinc ion binding, GO:0018024:histone-lysine N-methyltransferase activity,
AT4G01150	GRMZM2G177508	BS	ME	A3	A2	6074	6323	13689	9046	11652	5887	5397	4710	14699	11908	2045	2173	17936	15652	unknown protein	GO:0009535:chloroplast thylakoid membrane, GO:0010287:plastoglobule, GO:0009579:thylakoid, GO:0009534:chloroplast thylakoid, GO:0003674:molecular_function, GO:0009941:chloroplast envelope, GO:0008150:biological_process, GO:0009507:chloroplast,
AT5G37600	GRMZM2G036464	BS	ME	A8	D6	1156	1223	2039	737	617	60	140	171	440	458	2060	1872	1932	1716	ATGSR1; copper ion binding / glutamate-ammonia ligase	GO:0009506:plasmodesma, GO:0004356:glutamate-ammonia ligase activity, GO:0006542:glutamine biosynthetic process, GO:0003824:catalytic activity, GO:0042128:nitrate assimilation, GO:0006807:nitrogen compound metabolic process, GO:0005515:protein binding, GO:0005618:cell wall, GO:0005507:copper ion binding, GO:0005829:cytosol, GO:0005886:plasma membrane, GO:0022626:cytosolic ribosome,
AT5G37600	GRMZM5G872068	BS	ME	A8	A7	1156	1223	2039	737	617	60	179	167	431	437	2293	2102	2963	2357	ATGSR1; copper ion binding / glutamate-ammonia ligase	GO:0009506:plasmodesma, GO:0004356:glutamate-ammonia ligase activity, GO:0006542:glutamine biosynthetic process, GO:0003824:catalytic activity, GO:0042128:nitrate assimilation, GO:0006807:nitrogen compound metabolic process, GO:0005515:protein binding, GO:0005618:cell wall, GO:0005507:copper ion binding, GO:0005829:cytosol, GO:0005886:plasma membrane, GO:0022626:cytosolic ribosome,
AT4G03390	GRMZM2G335638	ME	BS	D4	D1	72	159	244	404	546	345	25	29	6	7	267	292	20	9	SRF3 (STRUBBELIG-RECEPTOR FAMILY 3); ATP binding / kinase/ protein serine/threonine kinase	GO:0007623:circadian rhythm, GO:0005524:ATP binding, GO:0016301:kinase activity, GO:0006468:protein phosphorylation, GO:0004713:protein tyrosine kinase activity, GO:0007169:transmembrane receptor protein tyrosine kinase signaling pathway, GO:0004674:protein serine/threonine kinase activity, GO:0005515:protein binding, GO:0004672:protein kinase activity, GO:0005886:plasma membrane, GO:0016772:tran…
AT4G03390	GRMZM2G085246	ME	BS	D4	A13	72	159	244	404	546	345	141	300	60	57	1891	1779	339	366	SRF3 (STRUBBELIG-RECEPTOR FAMILY 3); ATP binding / kinase/ protein serine/threonine kinase	GO:0007623:circadian rhythm, GO:0005524:ATP binding, GO:0016301:kinase activity, GO:0006468:protein phosphorylation, GO:0004713:protein tyrosine kinase activity, GO:0007169:transmembrane receptor protein tyrosine kinase signaling pathway, GO:0004674:protein serine/threonine kinase activity, GO:0005515:protein binding, GO:0004672:protein kinase activity, GO:0005886:plasma membrane, GO:0016772:tran…
AT5G54130	GRMZM2G048205	BS	ME	A3	A5	319	499	1123	460	725	269	795	778	1939	1740	6087	5567	7536	7673	calcium-binding EF hand family protein	GO:0005509:calcium ion binding,
AT5G02230	GRMZM2G151992	BS	ME	A1	U	2195	2589	4086	2728	3672	1494	13	10	60	47	218	187	1130	1030	haloacid dehalogenase-like hydrolase family protein	GO:0008152:metabolic process, GO:0016787:hydrolase activity, GO:0003824:catalytic activity,
AT5G02230	GRMZM2G179432	BS	ME	A1	A7	2195	2589	4086	2728	3672	1494	1630	2228	4458	4125	8283	6740	8462	6666	haloacid dehalogenase-like hydrolase family protein	GO:0008152:metabolic process, GO:0016787:hydrolase activity, GO:0003824:catalytic activity,
AT3G09470	GRMZM2G007146	BS	ME	D6	A2	285	272	540	284	218	238	112	57	289	230	750	674	1122	1001		GO:0003674:molecular_function, GO:0005575:cellular_component, GO:0008150:biological_process,
AT3G25570	GRMZM2G154397	BS	ME	F	A7	1219	1102	877	869	428	198	5155	4719	11712	9994	110377	96197	103079	93973	adenosylmethionine decarboxylase family protein	GO:0005575:cellular_component, GO:0004014:adenosylmethionine decarboxylase activity, GO:0006597:spermine biosynthetic process, GO:0008295:spermidine biosynthetic process,
AT1G80270	GRMZM2G130366	BS	ME	D2	A6	206	230	469	226	226	134	31	31	85	87	98	82	354	376	DNA-binding protein, putative	GO:0003677:DNA binding, GO:0009941:chloroplast envelope, GO:0005739:mitochondrion, GO:0008150:biological_process,
ATCG00020	GRMZM2G427369	BS	ME	A3	A7	193	454	503	284	205	209	3073	1694	8752	12997	396	472	937	939		GO:0016020:membrane, GO:0009772:photosynthetic electron transport in photosystem II, GO:0010287:plastoglobule, GO:0009535:chloroplast thylakoid membrane, GO:0009523:photosystem II, GO:0045156:electron transporter, transferring electrons within the cyclic electron transport pathway of photosynthesis activity, GO:0009579:thylakoid, GO:0009534:chloroplast thylakoid, GO:0019684:photosynthesis, light …
ATCG00020	GRMZM5G844143	BS	ME	A3	A2	193	454	503	284	205	209	3922	3285	15448	18247	469	302	1196	915		GO:0016020:membrane, GO:0009772:photosynthetic electron transport in photosystem II, GO:0010287:plastoglobule, GO:0009535:chloroplast thylakoid membrane, GO:0009523:photosystem II, GO:0045156:electron transporter, transferring electrons within the cyclic electron transport pathway of photosynthesis activity, GO:0009579:thylakoid, GO:0009534:chloroplast thylakoid, GO:0019684:photosynthesis, light …
AT2G16500	GRMZM2G374302	BS	ME	D8	A12	1872	1955	3012	1081	1552	936	1138	276	4617	1833	18	15	288	246	ADC1 (ARGININE DECARBOXYLASE 1); arginine decarboxylase	GO:0009409:response to cold, GO:0003824:catalytic activity, GO:0008792:arginine decarboxylase activity, GO:0006979:response to oxidative stress, GO:0048316:seed development, GO:0008295:spermidine biosynthetic process, GO:0009651:response to salt stress, GO:0006527:arginine catabolic process,
AT1G07110	GRMZM5G824405	ME	BS	A3	D7	2035	2701	3459	7885	10341	4943	31	27	9	7	427	454	13	8	F2KP (FRUCTOSE-2,6-BISPHOSPHATASE); fructose-2,6-bisphosphate 2-phosphatase	GO:2001070:starch binding, GO:0043609:regulation of carbon utilization, GO:0004331:fructose-2,6-bisphosphate 2-phosphatase activity, GO:0008152:metabolic process, GO:0005524:ATP binding, GO:0006499:N-terminal protein myristoylation, GO:0006000:fructose metabolic process, GO:0003824:catalytic activity, GO:0003873:6-phosphofructo-2-kinase activity, GO:0006003:fructose 2,6-bisphosphate metabolic pro…
AT2G21530	GRMZM2G177895	BS	ME	A4	A2	304	414	669	282	367	105	713	374	1697	1535	363	355	9077	7390	forkhead-associated domain-containing protein / FHA domain-containing protein	GO:0009535:chloroplast thylakoid membrane, GO:0005515:protein binding, GO:0008150:biological_process, GO:0009507:chloroplast, GO:0009570:chloroplast stroma,
AT5G04740	GRMZM2G109785	ME	BS	F	A2	291	155	405	744	974	715	75	112	0	17	5068	4893	2457	2351	ACT domain-containing protein	GO:0009535:chloroplast thylakoid membrane, GO:0008152:metabolic process, GO:0016597:amino acid binding, GO:0009507:chloroplast, GO:0009570:chloroplast stroma,
AT5G04740	GRMZM2G066496	ME	BS	F	A7	291	155	405	744	974	715	703	641	400	243	7237	8188	1087	1139	ACT domain-containing protein	GO:0009535:chloroplast thylakoid membrane, GO:0008152:metabolic process, GO:0016597:amino acid binding, GO:0009507:chloroplast, GO:0009570:chloroplast stroma,
AT2G26170	GRMZM2G070508	BS	ME	F	A2	153	213	297	38	55	116	23	1	64	46	118	107	211	196	CYP711A1; electron carrier/ heme binding / iron ion binding / monooxygenase/ oxygen binding	GO:0010223:secondary shoot formation, GO:0009055:electron carrier activity, GO:0020037:heme binding, GO:0005506:iron ion binding, GO:0019825:oxygen binding, GO:0055114:oxidation-reduction process, GO:0012505:endomembrane system, GO:0016705:oxidoreductase activity, acting on paired donors, with incorporation or reduction of molecular oxygen, GO:0009926:auxin polar transport, GO:0009934:regulation …
AT1G77020	GRMZM2G119566	ME	BS	A13	D3	10	34	57	302	355	158	7	7	0	0	49	60	1	2	DNAJ heat shock N-terminal domain-containing protein	GO:0005575:cellular_component, GO:0006457:protein folding, GO:0031072:heat shock protein binding, GO:0051082:unfolded protein binding,
AT5G19855	AC210013.4_FG018	ME	BS	A13	A1	1620	1904	2137	8668	6745	2214	4397	7686	3486	4188	16077	14282	7975	7145	unknown protein	GO:0044183:protein binding involved in protein folding, GO:0009570:chloroplast stroma, GO:0061077:chaperone-mediated protein folding,
AT3G21690	GRMZM2G170128	BS	ME	D10	A1	139	196	309	170	111	56	170	92	503	414	1113	981	1091	847	MATE efflux family protein	GO:0016020:membrane, GO:0005774:vacuolar membrane, GO:0055085:transmembrane transport, GO:0015238:drug transmembrane transporter activity, GO:0015297:antiporter activity, GO:0005215:transporter activity, GO:0006855:drug transmembrane transport,
AT2G36750	GRMZM2G056335	ME	BS	U	A2	123	135	182	360	592	395	740	1199	639	503	538	492	104	77	UGT73C1 (UDP-GLUCOSYL TRANSFERASE 73C1); UDP-glucosyltransferase/ UDP-glycosyltransferase/ cis-zeatin O-beta-D-glucosyltransferase/ trans-zeatin O-beta-D-glucosyltransferase/ transferase, transferring glycosyl groups	GO:0008152:metabolic process, GO:0016758:transferase activity, transferring hexosyl groups, GO:0050502:cis-zeatin O-beta-D-glucosyltransferase activity, GO:0010224:response to UV-B, GO:0035251:UDP-glucosyltransferase activity, GO:0008194:UDP-glycosyltransferase activity, GO:0016757:transferase activity, transferring glycosyl groups, GO:0050403:trans-zeatin O-beta-D-glucosyltransferase activity,
AT2G47460	GRMZM2G051528	ME	BS	D8	U	0	0	0	36	48	20	8	11	0	0	30	20	1	0	MYB12 (MYB DOMAIN PROTEIN 12); DNA binding / transcription activator/ transcription factor	GO:0009733:response to auxin stimulus, GO:0003677:DNA binding, GO:0009813:flavonoid biosynthetic process, GO:0006355:regulation of transcription, DNA-dependent, GO:0009723:response to ethylene stimulus, GO:0045893:positive regulation of transcription, DNA-dependent, GO:0005515:protein binding, GO:0003700:sequence-specific DNA binding transcription factor activity,
AT3G23920	GRMZM2G450125	ME	BS	D6	A9	869	938	1545	2912	3648	1903	930	1165	631	237	6769	7085	1381	1081	BAM1 (BETA-AMYLASE 1); beta-amylase	GO:0005634:nucleus, GO:0009414:response to water deprivation, GO:0016161:beta-amylase activity, GO:0003824:catalytic activity, GO:0043169:cation binding, GO:0005829:cytosol, GO:0000272:polysaccharide catabolic process, GO:0005975:carbohydrate metabolic process, GO:0005983:starch catabolic process,
AT2G03810	GRMZM2G050435	ME	BS	A6	U	79	130	172	521	992	688	110	219	41	27	948	984	50	62	18S pre-ribosomal assembly protein gar2-related	GO:0003674:molecular_function, GO:0006499:N-terminal protein myristoylation, GO:0005886:plasma membrane,
AT4G22380	GRMZM5G868062	BS	ME	U	U	282	262	358	196	279	155	277	324	688	590	508	407	2440	2067	ribosomal protein L7Ae/L30e/S12e/Gadd45 family protein	GO:0042254:ribosome biogenesis, GO:0003723:RNA binding, GO:0005730:nucleolus, GO:0030529:ribonucleoprotein complex,
AT5G66600	GRMZM2G469304	BS	ME	D11	D3	726	792	919	754	443	231	0	1	11	20	9	7	41	68	unknown protein	GO:0003674:molecular_function, GO:0005575:cellular_component, GO:0008150:biological_process,
AT4G34980	GRMZM2G147942	ME	BS	U	D3	26	29	85	172	239	202	89	117	31	46	779	702	9	6	SLP2; serine-type peptidase	GO:0016020:membrane, GO:0004252:serine-type endopeptidase activity, GO:0008152:metabolic process, GO:0042802:identical protein binding, GO:0008236:serine-type peptidase activity, GO:0006508:proteolysis, GO:0005618:cell wall, GO:0009827:plant-type cell wall modification, GO:0043086:negative regulation of catalytic activity, GO:0048196:plant extracellular matrix,
AT3G01440	GRMZM2G436986	ME	BS	A3	A2	1661	1695	1353	3524	5061	2834	1973	3533	919	969	5415	4791	1188	961	oxygen evolving enhancer 3 (PsbQ) family protein	GO:0009535:chloroplast thylakoid membrane, GO:0030095:chloroplast photosystem II, GO:0009523:photosystem II, GO:0019898:extrinsic to membrane, GO:0009344:nitrite reductase complex [NAD(P)H], GO:0045156:electron transporter, transferring electrons within the cyclic electron transport pathway of photosynthesis activity, GO:0009534:chloroplast thylakoid, GO:0009654:oxygen evolving complex, GO:001968…
AT1G05010	GRMZM2G007249	ME	BS	F	U	23	57	34	285	241	136	64	96	7	4	15054	14672	51	76	EFE (ETHYLENE-FORMING ENZYME); 1-aminocyclopropane-1-carboxylate oxidase	GO:0009693:ethylene biosynthetic process, GO:0009815:1-aminocyclopropane-1-carboxylate oxidase activity, GO:0009620:response to fungus, GO:0016706:oxidoreductase activity, acting on paired donors, with incorporation or reduction of molecular oxygen, 2-oxoglutarate as one donor, and incorporation of one atom each of oxygen into both donors, GO:0055114:oxidation-reduction process, GO:0071398:cellul…
AT4G33420	GRMZM2G394500	BS	ME	A2	A13	315	554	841	151	144	11	10	4	53	62	47	28	198	132	peroxidase, putative	GO:0006979:response to oxidative stress, GO:0020037:heme binding, GO:0004601:peroxidase activity, GO:0055114:oxidation-reduction process,
AT2G38410	GRMZM2G118363	BS	ME	D6	U	303	412	621	363	379	210	38	29	121	79	639	582	1122	1001	VHS domain-containing protein / GAT domain-containing protein	GO:0006886:intracellular protein transport, GO:0005795:Golgi stack, GO:0008565:protein transporter activity, GO:0005622:intracellular, GO:0005886:plasma membrane, GO:0006891:intra-Golgi vesicle-mediated transport,
AT3G16910	GRMZM2G013783	BS	ME	A7	U	291	186	509	174	254	205	58	68	176	112	803	827	1110	1060	AAE7 (ACYL-ACTIVATING ENZYME 7); AMP binding / acetate-CoA ligase	GO:0019605:butyrate metabolic process, GO:0006097:glyoxylate cycle, GO:0003987:acetate-CoA ligase activity, GO:0008152:metabolic process, GO:0016208:AMP binding, GO:0003824:catalytic activity, GO:0005777:peroxisome, GO:0047760:butyrate-CoA ligase activity, GO:0006083:acetate metabolic process,
AT4G33950	GRMZM2G081915	ME	BS	D4	U	17	46	63	196	221	189	54	50	17	5	202	179	0	1	OST1 (OPEN STOMATA 1); calcium-dependent protein serine/threonine kinase/ kinase/ protein kinase	GO:0009738:abscisic acid mediated signaling pathway, GO:0009414:response to water deprivation, GO:0005524:ATP binding, GO:0010118:stomatal movement, GO:0006970:response to osmotic stress, GO:0042742:defense response to bacterium, GO:0005737:cytoplasm, GO:0004713:protein tyrosine kinase activity, GO:0006636:unsaturated fatty acid biosynthetic process, GO:0005515:protein binding, GO:0004672:protein…
AT4G33950	GRMZM2G066867	ME	BS	D4	U	17	46	63	196	221	189	222	294	92	38	479	425	30	25	OST1 (OPEN STOMATA 1); calcium-dependent protein serine/threonine kinase/ kinase/ protein kinase	GO:0009738:abscisic acid mediated signaling pathway, GO:0009414:response to water deprivation, GO:0005524:ATP binding, GO:0010118:stomatal movement, GO:0006970:response to osmotic stress, GO:0042742:defense response to bacterium, GO:0005737:cytoplasm, GO:0004713:protein tyrosine kinase activity, GO:0006636:unsaturated fatty acid biosynthetic process, GO:0005515:protein binding, GO:0004672:protein…
AT3G55120	GRMZM2G119186	ME	BS	D6	A5	3	6	9	273	380	165	55	94	11	4	3008	3458	37	38	TT5 (TRANSPARENT TESTA 5); chalcone isomerase	GO:0009733:response to auxin stimulus, GO:0005783:endoplasmic reticulum, GO:0005634:nucleus, GO:0045430:chalcone isomerase activity, GO:0009411:response to UV, GO:0009813:flavonoid biosynthetic process, GO:0010224:response to UV-B, GO:0016872:intramolecular lyase activity, GO:0009705:plant-type vacuole membrane, GO:0042406:extrinsic to endoplasmic reticulum membrane, GO:0042398:cellular modified …
AT5G47820	GRMZM2G026218	ME	BS	D4	D9	523	756	838	1393	2014	1417	316	383	171	181	4408	4267	169	148	FRA1 (FRAGILE FIBER 1); microtubule motor	GO:0007018:microtubule-based movement, GO:0005524:ATP binding, GO:0010215:cellulose microfibril organization, GO:0003777:microtubule motor activity, GO:0005737:cytoplasm,
AT1G71830	GRMZM2G384439	ME	BS	D4	U	22	48	67	218	248	125	113	160	87	43	1657	1497	171	188	SERK1 (SOMATIC EMBRYOGENESIS RECEPTOR-LIKE KINASE 1); kinase/ transmembrane receptor protein serine/threonine kinase	GO:0005524:ATP binding, GO:0010152:pollen maturation, GO:0010227:floral organ abscission, GO:0005515:protein binding, GO:0004672:protein kinase activity, GO:0005886:plasma membrane, GO:0033612:receptor serine/threonine kinase binding, GO:0016301:kinase activity, GO:0042802:identical protein binding, GO:0006468:protein phosphorylation, GO:0007030:Golgi organization, GO:0009742:brassinosteroid medi…
AT2G39570	GRMZM2G083847	ME	BS	D6	A7	39	65	89	265	255	160	175	230	106	100	1663	1508	687	558	ACT domain-containing protein	GO:0016597:amino acid binding, GO:0008152:metabolic process,
AT1G17840	GRMZM2G308860	ME	BS	D3	A7	160	119	181	1505	2205	1948	387	918	61	37	2546	2505	27	36	WBC11 (WHITE-BROWN COMPLEX HOMOLOG PROTEIN 11); ATPase, coupled to transmembrane movement of substances / fatty acid transporter	GO:0009611:response to wounding, GO:0016020:membrane, GO:0005524:ATP binding, GO:0015908:fatty acid transport, GO:0009897:external side of plasma membrane, GO:0042626:ATPase activity, coupled to transmembrane movement of substances, GO:0009737:response to abscisic acid stimulus, GO:0080051:cutin transport, GO:0015245:fatty acid transporter activity, GO:0000166:nucleotide binding, GO:0009651:respo…
AT2G04039	GRMZM2G009320	ME	BS	A12	A2	970	1105	2027	3089	3819	2045	12745	16103	5626	5311	59219	43072	17269	12997	unknown protein	GO:0003674:molecular_function, GO:0009507:chloroplast,
AT1G33970	GRMZM2G136178	BS	ME	A2	A3	1160	1116	1270	279	255	127	24	16	58	59	68	65	311	273	avirulence-responsive protein, putative / avirulence induced gene protein, putative / AIG protein, putative	GO:0005575:cellular_component, GO:0005525:GTP binding, GO:0009617:response to bacterium,
AT5G40950	GRMZM2G145496	BS	ME	D9	A13	578	818	2146	464	673	185	2351	2012	5063	5799	5063	2542	44225	26741	RPL27 (RIBOSOMAL PROTEIN LARGE SUBUNIT 27); structural constituent of ribosome	GO:0005840:ribosome, GO:0005622:intracellular, GO:0009579:thylakoid, GO:0006412:translation, GO:0003735:structural constituent of ribosome, GO:0009941:chloroplast envelope, GO:0009570:chloroplast stroma, GO:0009507:chloroplast,
AT4G27960	GRMZM5G814314	BS	ME	A8	A2	4028	3867	7388	4559	4613	3103	4677	6260	11112	9367	19094	17392	19692	18389	UBC9 (UBIQUITIN CONJUGATING ENZYME 9); ubiquitin-protein ligase	GO:0006511:ubiquitin-dependent protein catabolic process, GO:0016881:acid-amino acid ligase activity, GO:0004842:ubiquitin-protein ligase activity,
AT1G47510	GRMZM2G043191	ME	BS	F	A2	1	5	22	245	178	46	102	179	70	50	1051	818	353	320	5PTASE11 (INOSITOL POLYPHOSPHATE 5-PHOSPHATASE 11); hydrolase/ phosphatidylinositol-3,4,5-trisphosphate 5-phosphatase/ phosphatidylinositol-3,5-bisphosphate 5-phosphatase/ phosphatidylinositol-4,5-bisphosphate 5-phosphatase	GO:0009733:response to auxin stimulus, GO:0006499:N-terminal protein myristoylation, GO:0034485:phosphatidylinositol-3,4,5-trisphosphate 5-phosphatase activity, GO:0009753:response to jasmonic acid stimulus, GO:0009737:response to abscisic acid stimulus, GO:0046854:phosphatidylinositol phosphorylation, GO:0016787:hydrolase activity, GO:0043813:phosphatidylinositol-3,5-bisphosphate 5-phosphatase a…
AT3G22400	GRMZM2G040095	BS	ME	D4	U	37	86	116	18	48	0	455	160	1134	830	1195	1053	4998	4274	LOX5; electron carrier/ iron ion binding / lipoxygenase/ metal ion binding / oxidoreductase, acting on single donors with incorporation of molecular oxygen, incorporation of two atoms of oxygen	GO:0016702:oxidoreductase activity, acting on single donors with incorporation of molecular oxygen, incorporation of two atoms of oxygen, GO:0010386:lateral root primordium development, GO:0005506:iron ion binding, GO:1900366:negative regulation of defense response to insect, GO:0055114:oxidation-reduction process, GO:0048364:root development, GO:0046872:metal ion binding, GO:0005515:protein bind…
AT4G33080	GRMZM2G167554	ME	BS	F	U	473	713	667	1443	1810	762	193	329	135	119	1048	909	219	203	protein kinase, putative	GO:0005575:cellular_component, GO:0005524:ATP binding, GO:0004674:protein serine/threonine kinase activity, GO:0016301:kinase activity, GO:0004672:protein kinase activity, GO:0006468:protein phosphorylation, GO:0016772:transferase activity, transferring phosphorus-containing groups,
AT4G39330	GRMZM2G700188	ME	BS	D4	A7	27	61	14	316	580	474	436	631	334	320	4040	3681	1508	1209	CAD9 (CINNAMYL ALCOHOL DEHYDROGENASE 9); binding / catalytic/ oxidoreductase/ zinc ion binding	GO:0048046:apoplast, GO:0045551:cinnamyl-alcohol dehydrogenase activity, GO:0055114:oxidation-reduction process, GO:0000166:nucleotide binding, GO:0009809:lignin biosynthetic process, GO:0008270:zinc ion binding, GO:0016747:transferase activity, transferring acyl groups other than amino-acyl groups, GO:0016491:oxidoreductase activity,
AT3G17850	GRMZM2G113771	ME	BS	A6	U	729	734	1135	1598	2552	1276	50	96	17	16	283	332	20	24	protein kinase, putative	GO:0005524:ATP binding, GO:0016301:kinase activity, GO:0006468:protein phosphorylation, GO:0046777:protein autophosphorylation, GO:0004713:protein tyrosine kinase activity, GO:0004674:protein serine/threonine kinase activity, GO:0005829:cytosol, GO:0004672:protein kinase activity, GO:0005886:plasma membrane, GO:0016772:transferase activity, transferring phosphorus-containing groups,
AT1G28220	GRMZM2G009344	ME	BS	F	A2	6	0	0	134	140	52	297	427	70	56	1714	1403	98	97	ATPUP3; purine transmembrane transporter	GO:0016020:membrane, GO:0006863:purine base transport, GO:0005345:purine base transmembrane transporter activity,
AT1G28590	GRMZM2G048904	ME	BS	U	A5	62	79	54	599	766	284	50	62	10	3	7697	7700	1	7	lipase, putative	GO:0012505:endomembrane system, GO:0004091:carboxylesterase activity, GO:0016788:hydrolase activity, acting on ester bonds, GO:0006629:lipid metabolic process,
AT4G39950	GRMZM2G138248	BS	ME	A6	A2	104	184	103	39	30	3	34	11	186	161	80	96	207	190	CYP79B2; electron carrier/ heme binding / iron ion binding / monooxygenase/ oxygen binding	GO:0009055:electron carrier activity, GO:0010120:camalexin biosynthetic process, GO:0020037:heme binding, GO:0005506:iron ion binding, GO:0042742:defense response to bacterium, GO:0006569:tryptophan catabolic process, GO:0019825:oxygen binding, GO:0055114:oxidation-reduction process, GO:0002229:defense response to oomycetes, GO:0016705:oxidoreductase activity, acting on paired donors, with incorp…
ATCG00680	GRMZM5G808939	BS	ME	A3	A2	1247046	1517320	1446876	987407	1322884	538796	458	380	1243	1904	486	431	2509	2530		GO:0016020:membrane, GO:0009539:photosystem II reaction center, GO:0009521:photosystem, GO:0010287:plastoglobule, GO:0009535:chloroplast thylakoid membrane, GO:0009523:photosystem II, GO:0009579:thylakoid, GO:0009534:chloroplast thylakoid, GO:0019684:photosynthesis, light reaction, GO:0010207:photosystem II assembly, GO:0009767:photosynthetic electron transport chain, GO:0016168:chlorophyll bindi…
AT3G54400	GRMZM2G036134	BS	ME	F	D2	542	619	1055	333	370	335	12	7	60	70	20	13	65	50	aspartyl protease family protein	GO:0009505:plant-type cell wall, GO:0048046:apoplast, GO:0006508:proteolysis, GO:0005618:cell wall, GO:0004190:aspartic-type endopeptidase activity, GO:0009507:chloroplast,
AT5G25770	AC195587.4_FG004	ME	BS	D6	A7	15	6	36	220	246	327	32	56	4	1	447	338	3	0	unknown protein	GO:0008150:biological_process,
AT1G45474	GRMZM2G103101	ME	BS	A3	A2	1366	1380	2465	3245	4633	2854	5208	7736	1423	1384	21826	18896	10479	8315	LHCA5; pigment binding	GO:0009768:photosynthesis, light harvesting in photosystem I, GO:0016020:membrane, GO:0009535:chloroplast thylakoid membrane, GO:0009765:photosynthesis, light harvesting, GO:0031409:pigment binding, GO:0009782:photosystem I antenna complex, GO:0030076:light-harvesting complex, GO:0009507:chloroplast, GO:0015979:photosynthesis,
AT3G09390	GRMZM2G161154	BS	ME	A8	A7	969	1012	1688	718	535	237	2584	2127	5378	3882	296	209	3417	2543	MT2A (METALLOTHIONEIN 2A); copper ion binding	GO:0046872:metal ion binding, GO:0006878:cellular copper ion homeostasis, GO:0005507:copper ion binding,
AT3G04910	GRMZM2G021416	ME	BS	F	A2	188	235	339	1098	1002	1107	575	742	130	138	11858	11224	186	174	WNK1 (WITH NO LYSINE (K) 1); kinase/ protein kinase/ protein serine/threonine kinase	GO:0007623:circadian rhythm, GO:0016020:membrane, GO:0005524:ATP binding, GO:0016301:kinase activity, GO:0006468:protein phosphorylation, GO:0004713:protein tyrosine kinase activity, GO:0004674:protein serine/threonine kinase activity, GO:0004672:protein kinase activity, GO:0016772:transferase activity, transferring phosphorus-containing groups,
AT5G66190	GRMZM2G059191	BS	ME	A3	A2	6968	7465	15716	11267	13361	4816	2708	1259	8255	7383	5607	4024	61585	50518	FNR1 (FERREDOXIN-NADP(+)-OXIDOREDUCTASE 1); NADPH dehydrogenase/ electron transporter, transferring electrons within the cyclic electron transport pathway of photosynthesis/ electron transporter, transferring electrons within the noncyclic electron transp	GO:0048046:apoplast, GO:0009535:chloroplast thylakoid membrane, GO:0045156:electron transporter, transferring electrons within the cyclic electron transport pathway of photosynthesis activity, GO:0050660:flavin adenine dinucleotide binding, GO:0042742:defense response to bacterium, GO:0009534:chloroplast thylakoid, GO:0055114:oxidation-reduction process, GO:0042651:thylakoid membrane, GO:0031977:…
AT5G66190	GRMZM2G059083	BS	ME	A3	A2	6968	7465	15716	11267	13361	4816	5434	3079	19934	16869	7613	5952	139643	110628	FNR1 (FERREDOXIN-NADP(+)-OXIDOREDUCTASE 1); NADPH dehydrogenase/ electron transporter, transferring electrons within the cyclic electron transport pathway of photosynthesis/ electron transporter, transferring electrons within the noncyclic electron transp	GO:0048046:apoplast, GO:0009535:chloroplast thylakoid membrane, GO:0045156:electron transporter, transferring electrons within the cyclic electron transport pathway of photosynthesis activity, GO:0050660:flavin adenine dinucleotide binding, GO:0042742:defense response to bacterium, GO:0009534:chloroplast thylakoid, GO:0055114:oxidation-reduction process, GO:0042651:thylakoid membrane, GO:0031977:…
AT3G22104	GRMZM2G444075	ME	BS	D6	U	12	15	75	421	423	486	92	131	59	33	1399	1318	47	38	phototropic-responsive NPH3 protein-related	GO:0005515:protein binding, GO:0009416:response to light stimulus, GO:0004871:signal transducer activity,
AT4G38810	GRMZM2G102483	ME	BS	D6	A2	39	100	60	844	966	661	211	311	143	157	4006	4033	718	637	calcium-binding EF hand family protein	GO:0005575:cellular_component, GO:0005509:calcium ion binding,
AT3G08940	GRMZM2G033885	BS	ME	U	A12	2557	3184	6806	4058	5901	2846	23950	14812	49604	37397	20787	22857	213168	213938	LHCB4.2 (light harvesting complex PSII); chlorophyll binding	GO:0016020:membrane, GO:0009535:chloroplast thylakoid membrane, GO:0009637:response to blue light, GO:0009579:thylakoid, GO:0009534:chloroplast thylakoid, GO:0009765:photosynthesis, light harvesting, GO:0010218:response to far red light, GO:0016168:chlorophyll binding, GO:0009941:chloroplast envelope, GO:0010114:response to red light, GO:0009507:chloroplast,
AT1G07350	GRMZM2G073567	ME	BS	D6	A5	0	0	116	298	234	266	1182	2336	911	804	12480	11427	3406	3133	transformer serine/arginine-rich ribonucleoprotein, putative	GO:0009644:response to high light intensity, GO:0043484:regulation of RNA splicing, GO:0003723:RNA binding, GO:0000166:nucleotide binding, GO:0008380:RNA splicing, GO:0003676:nucleic acid binding,
AT5G48930	GRMZM2G158083	ME	BS	A6	U	1323	1625	2615	8526	16434	8026	195	206	64	41	1224	1246	177	147	HCT (HYDROXYCINNAMOYL-COA SHIKIMATE/QUINATE HYDROXYCINNAMOYL TRANSFERASE); quinate O-hydroxycinnamoyltransferase/ shikimate O-hydroxycinnamoyltransferase/ transferase	GO:0047172:shikimate O-hydroxycinnamoyltransferase activity, GO:0010252:auxin homeostasis, GO:0047205:quinate O-hydroxycinnamoyltransferase activity, GO:0009809:lignin biosynthetic process, GO:0005829:cytosol, GO:0016747:transferase activity, transferring acyl groups other than amino-acyl groups, GO:0009963:positive regulation of flavonoid biosynthetic process, GO:0016740:transferase activity,
AT5G65380	GRMZM2G043075	BS	ME	F	A2	742	871	1391	1085	1165	328	245	124	998	747	164	184	833	924	ripening-responsive protein, putative	GO:0016020:membrane, GO:0009835:fruit ripening, GO:0055085:transmembrane transport, GO:0015238:drug transmembrane transporter activity, GO:0015297:antiporter activity, GO:0005215:transporter activity, GO:0006855:drug transmembrane transport,
AT5G23060	GRMZM2G122715	BS	ME	A4	A12	4957	5269	9145	5819	5600	4159	761	453	1747	2164	1460	1548	33559	33622	CaS (Calcium sensing receptor)	GO:0090333:regulation of stomatal closure, GO:0009535:chloroplast thylakoid membrane, GO:0009579:thylakoid, GO:0009534:chloroplast thylakoid, GO:0071277:cellular response to calcium ion, GO:0005739:mitochondrion, GO:0009507:chloroplast, GO:0009704:de-etiolation,
AT5G45920	GRMZM2G102572	ME	BS	F	U	14	131	64	281	332	240	277	253	91	68	1114	894	121	88	carboxylesterase/ hydrolase/ hydrolase, acting on ester bonds	GO:0005575:cellular_component, GO:0004091:carboxylesterase activity, GO:0016787:hydrolase activity, GO:0006629:lipid metabolic process, GO:0016788:hydrolase activity, acting on ester bonds,
AT4G37560	GRMZM2G424857	ME	BS	U	A7	38	165	146	560	362	501	91	127	6	5	107	90	3	6	formamidase, putative / formamide amidohydrolase, putative	GO:0005575:cellular_component, GO:0008152:metabolic process, GO:0016811:hydrolase activity, acting on carbon-nitrogen (but not peptide) bonds, in linear amides, GO:0004328:formamidase activity,
AT1G47480	GRMZM2G079949	ME	BS	A6	D7	1	15	13	217	235	48	161	377	119	102	1095	997	554	464	hydrolase	GO:0005575:cellular_component, GO:0016787:hydrolase activity, GO:0008152:metabolic process,
AT2G47800	GRMZM2G142870	BS	ME	A12	U	487	773	1645	578	681	288	448	224	1429	1021	2135	1864	3627	3438	ATMRP4 (ARABIDOPSIS THALIANA MULTIDRUG RESISTANCE-ASSOCIATED PROTEIN 4); ATPase, coupled to transmembrane movement of substances / folic acid transporter	GO:0005524:ATP binding, GO:0009414:response to water deprivation, GO:0010118:stomatal movement, GO:0000166:nucleotide binding, GO:0016021:integral to membrane, GO:0017111:nucleoside-triphosphatase activity, GO:0005886:plasma membrane, GO:0016887:ATPase activity, GO:0006810:transport, GO:0009611:response to wounding, GO:0055085:transmembrane transport, GO:0009506:plasmodesma, GO:0042626:ATPase act…
AT3G55470	GRMZM2G082199	BS	ME	D10	A3	222	159	343	50	91	50	7	2	66	40	43	26	277	198	C2 domain-containing protein	GO:0003674:molecular_function, GO:0005575:cellular_component, GO:0005515:protein binding, GO:0008150:biological_process,
AT4G27270	GRMZM2G082792	ME	BS	A6	A9	248	352	529	741	1145	704	151	230	21	42	170	139	22	13	quinone reductase family protein	GO:0045892:negative regulation of transcription, DNA-dependent, GO:0009506:plasmodesma, GO:0010181:FMN binding, GO:0005886:plasma membrane, GO:0016491:oxidoreductase activity,
AT5G03040	GRMZM2G155954	ME	BS	A6	D3	294	733	789	2237	3323	2017	97	131	35	19	3391	3229	164	173	iqd2 (IQ-domain 2); calmodulin binding	GO:0005515:protein binding, GO:0005516:calmodulin binding, GO:0008150:biological_process, GO:0005886:plasma membrane,
AT3G18850	GRMZM2G014981	ME	BS	D11	D3	87	46	37	219	221	313	84	136	53	32	177	178	7	9	LPAT5; acyltransferase	GO:0016746:transferase activity, transferring acyl groups, GO:0008152:metabolic process,
AT5G16370	GRMZM2G157113	ME	BS	U	A7	2	0	5	35	72	32	43	s	7	7	1714	1561	250	184	AAE5 (ACYL ACTIVATING ENZYME 5); catalytic	GO:0008152:metabolic process, GO:0003824:catalytic activity, GO:0005777:peroxisome,
AT4G13930	GRMZM2G039238	ME	BS	A6	A7	1452	1592	2539	4245	5839	3369	1133	1302	807	746	8449	8164	3348	3149	SHM4 (serine hydroxymethyltransferase 4); catalytic/ glycine hydroxymethyltransferase/ pyridoxal phosphate binding	GO:0016020:membrane, GO:0009506:plasmodesma, GO:0003824:catalytic activity, GO:0006563:L-serine metabolic process, GO:0004372:glycine hydroxymethyltransferase activity, GO:0046686:response to cadmium ion, GO:0005829:cytosol, GO:0006544:glycine metabolic process, GO:0005886:plasma membrane, GO:0030170:pyridoxal phosphate binding,
AT1G72820	GRMZM2G000741	BS	ME	D4	U	115	249	122	82	112	47	15	2	40	42	96	62	149	118	mitochondrial substrate carrier family protein	GO:0006810:transport, GO:0055085:transmembrane transport, GO:0005743:mitochondrial inner membrane, GO:0005488:binding, GO:0006839:mitochondrial transport,
AT5G23210	GRMZM2G393673	BS	ME	D8	A2	658	959	1391	852	940	354	11	1	43	44	551	453	1255	1121	SCPL34; serine-type carboxypeptidase	GO:0009505:plant-type cell wall, GO:0004185:serine-type carboxypeptidase activity, GO:0006508:proteolysis, GO:0005773:vacuole,
AT3G17510	GRMZM2G099002	ME	BS	A3	A3	111	216	380	1067	1621	807	104	215	81	37	1194	1097	176	164	CIPK1 (CBL-INTERACTING PROTEIN KINASE 1); kinase/ protein binding	GO:0005524:ATP binding, GO:0007165:signal transduction, GO:0006970:response to osmotic stress, GO:0016301:kinase activity, GO:0006468:protein phosphorylation, GO:0009737:response to abscisic acid stimulus, GO:0004713:protein tyrosine kinase activity, GO:0005515:protein binding, GO:0004674:protein serine/threonine kinase activity, GO:0004672:protein kinase activity, GO:0009651:response to salt str…
AT1G61260	GRMZM2G008309	BS	ME	D3	U	96	90	170	68	88	13	14	13	90	64	288	243	431	374	unknown protein	GO:0012505:endomembrane system, GO:0003674:molecular_function, GO:0008150:biological_process,
AT1G07890	GRMZM2G054300	BS	ME	D3	D13	1102	1112	1780	1326	1440	747	588	814	1438	1255	3891	3661	3609	3196	APX1 (ascorbate peroxidase 1); L-ascorbate peroxidase	GO:0016688:L-ascorbate peroxidase activity, GO:0055114:oxidation-reduction process, GO:0000302:response to reactive oxygen species, GO:0005829:cytosol, GO:0009651:response to salt stress, GO:0005886:plasma membrane, GO:0009507:chloroplast, GO:0020037:heme binding, GO:0009506:plasmodesma, GO:0009408:response to heat, GO:0006979:response to oxidative stress, GO:0046686:response to cadmium ion, GO:0…
AT3G18830	GRMZM2G062156	BS	ME	F	U	1314	1638	2041	1528	2088	502	13	5	44	21	126	135	600	532	ATPLT5 (POLYOL TRANSPORTER 5); D-ribose transmembrane transporter/ D-xylose transmembrane transporter/ carbohydrate transmembrane transporter/ galactose transmembrane transporter/ glucose transmembrane transporter/ glycerol transmembrane transporter/ mann	GO:0016020:membrane, GO:0015148:D-xylose transmembrane transporter activity, GO:0015168:glycerol transmembrane transporter activity, GO:0005355:glucose transmembrane transporter activity, GO:0005365:myo-inositol transmembrane transporter activity, GO:0015576:sorbitol transmembrane transporter activity, GO:0015145:monosaccharide transmembrane transporter activity, GO:0016021:integral to membrane, …
AT4G38660	GRMZM2G138896	ME	BS	D2	U	5	13	26	127	76	77	43	48	3	9	280	276	3	5	thaumatin, putative	GO:0003674:molecular_function, GO:0051707:response to other organism, GO:0031225:anchored to membrane,
AT4G38660	GRMZM2G049057	ME	BS	D2	A7	5	13	26	127	76	77	157	z	31	35	740	672	28	28	thaumatin, putative	GO:0003674:molecular_function, GO:0051707:response to other organism, GO:0031225:anchored to membrane,
AT3G19850	GRMZM2G040115	ME	BS	U	D3	27	27	59	177	307	140	15	23	1	5	49	50	12	7	phototropic-responsive NPH3 family protein	GO:0012505:endomembrane system, GO:0005515:protein binding, GO:0009416:response to light stimulus, GO:0004871:signal transducer activity,
AT4G00330	GRMZM2G043799	ME	BS	F	U	27	20	52	142	324	368	12	10	3	0	276	263	36	19	CRCK2; ATP binding / kinase/ protein kinase/ protein serine/threonine kinase	GO:0005524:ATP binding, GO:0009555:pollen development, GO:0004674:protein serine/threonine kinase activity, GO:0004672:protein kinase activity, GO:0016301:kinase activity, GO:0006468:protein phosphorylation, GO:0016772:transferase activity, transferring phosphorus-containing groups,
AT1G77280	GRMZM2G148962	ME	BS	F	U	90	87	52	349	677	337	27	43	15	6	1107	1006	98	108	protein kinase family protein	GO:0005575:cellular_component, GO:0005524:ATP binding, GO:0016301:kinase activity, GO:0006468:protein phosphorylation, GO:0006950:response to stress, GO:0004713:protein tyrosine kinase activity, GO:0004674:protein serine/threonine kinase activity, GO:0004672:protein kinase activity, GO:0016772:transferase activity, transferring phosphorus-containing groups,
AT3G52870	GRMZM2G439311	ME	BS	A6	A2	112	143	231	1205	1601	1003	454	608	164	150	1776	1597	146	161	calmodulin-binding family protein	GO:0005575:cellular_component, GO:0005515:protein binding, GO:0005516:calmodulin binding, GO:0008150:biological_process,
AT1G15820	GRMZM2G092427	BS	ME	F	A12	5148	5335	11380	4481	8015	6316	6913	3099	18369	16991	4788	4707	148905	127838	LHCB6 (LIGHT HARVESTING COMPLEX PSII SUBUNIT 6); chlorophyll binding	GO:0016020:membrane, GO:0010196:nonphotochemical quenching, GO:0010287:plastoglobule, GO:0009535:chloroplast thylakoid membrane, GO:0009579:thylakoid, GO:0009534:chloroplast thylakoid, GO:0009765:photosynthesis, light harvesting, GO:0016168:chlorophyll binding, GO:0009941:chloroplast envelope, GO:0009783:photosystem II antenna complex, GO:0009507:chloroplast, GO:0015979:photosynthesis,
AT5G53300	GRMZM2G173756	BS	ME	A2	U	2697	3027	5586	3189	4622	1418	29	5	55	47	82	73	138	151	UBC10 (ubiquitin-conjugating enzyme 10); ubiquitin-protein ligase	GO:0005575:cellular_component, GO:0006511:ubiquitin-dependent protein catabolic process, GO:0031625:ubiquitin protein ligase binding, GO:0016881:acid-amino acid ligase activity, GO:0004842:ubiquitin-protein ligase activity,
AT5G33320	GRMZM2G066413	ME	BS	A11	A2	4832	7005	9347	15614	23579	15775	1476	2801	241	209	6350	5615	268	205	CUE1 (CAB UNDEREXPRESSED 1); antiporter/ triose-phosphate transmembrane transporter	GO:0006810:transport, GO:0016020:membrane, GO:0015120:phosphoglycerate transmembrane transporter activity, GO:0015714:phosphoenolpyruvate transport, GO:0015121:phosphoenolpyruvate:phosphate antiporter activity, GO:0015713:phosphoglycerate transport, GO:4444444:C4 genes, GO:0009528:plastid inner membrane, GO:0016021:integral to membrane, GO:0009941:chloroplast envelope, GO:0009536:plastid, GO:0005…
AT1G67090	GRMZM2G113033	ME	BS	A13	A2	82	56	127	199	440	203	70989	139181	9899	7919	172343	172022	3215	2946	RBCS1A (RIBULOSE BISPHOSPHATE CARBOXYLASE SMALL CHAIN 1A); copper ion binding / ribulose-bisphosphate carboxylase	GO:0016020:membrane, GO:0048046:apoplast, GO:0009535:chloroplast thylakoid membrane, GO:0009637:response to blue light, GO:0031977:thylakoid lumen, GO:0010218:response to far red light, GO:0005507:copper ion binding, GO:0080158:chloroplast ribulose bisphosphate carboxylase complex biogenesis, GO:0009941:chloroplast envelope, GO:0010114:response to red light, GO:0009507:chloroplast, GO:0009573:chl…
AT3G15820	GRMZM2G015040	BS	ME	A8	A7	390	618	1208	418	644	10	23	25	113	74	124	104	160	158	phosphatidic acid phosphatase-related / PAP2-related	GO:0046470:phosphatidylcholine metabolic process, GO:0004142:diacylglycerol cholinephosphotransferase activity,
AT5G03170	GRMZM2G022931	BS	ME	F	D7	52	204	98	8	9	0	16	15	63	56	32	35	373	323	FLA11	GO:0009834:secondary cell wall biogenesis, GO:0031225:anchored to membrane, GO:0005886:plasma membrane,
AT2G46950	GRMZM2G084407	BS	ME	A12	U	315	481	674	533	391	204	63	21	256	125	82	62	164	166	CYP709B2; electron carrier/ heme binding / iron ion binding / monooxygenase/ oxygen binding	GO:0009055:electron carrier activity, GO:0012505:endomembrane system, GO:0020037:heme binding, GO:0016705:oxidoreductase activity, acting on paired donors, with incorporation or reduction of molecular oxygen, GO:0005506:iron ion binding, GO:0055114:oxidation-reduction process, GO:0019825:oxygen binding,
AT1G80300	GRMZM2G359038	BS	ME	F	D7	418	582	891	397	447	292	55	46	134	102	521	448	1642	1534	NTT1 (NUCLEOTIDE TRANSPORTER 1); ATP:ADP antiporter	GO:0016020:membrane, GO:0005471:ATP:ADP antiporter activity, GO:0005524:ATP binding, GO:0016021:integral to membrane, GO:0009941:chloroplast envelope,
AT4G29250	GRMZM2G128564	ME	BS	A6	D2	1	3	1	70	144	133	39	42	6	12	339	220	13	11	transferase family protein	GO:0005575:cellular_component, GO:0016740:transferase activity, GO:0016747:transferase activity, transferring acyl groups other than amino-acyl groups,
AT4G13395	GRMZM2G426469	BS	ME	D11	U	51	13	118	39	0	0	9	2	25	35	18	14	42	30	RTFL12 (ROTUNDIFOLIA LIKE 12)	GO:0003674:molecular_function, GO:0005575:cellular_component, GO:0048367:shoot development,
AT3G16250	GRMZM2G032253	ME	BS	A8	A2	1714	1586	2729	4317	5258	3464	8407	12595	2495	2290	23674	20269	5002	4109	NDF4 (NDH-DEPENDENT CYCLIC ELECTRON FLOW 1); electron carrier/ iron-sulfur cluster binding	GO:0010598:NAD(P)H dehydrogenase complex (plastoquinone), GO:0009055:electron carrier activity, GO:0009773:photosynthetic electron transport in photosystem I, GO:0009535:chloroplast thylakoid membrane, GO:0051536:iron-sulfur cluster binding, GO:0009507:chloroplast,
