# Supplementary material for: Deep Evolutionary Comparison of Gene Expression Identifies Parallel Recruitment of Trans-Factors in Two Independent Origins of C4 Photosynthesis
Source: PLoS Genet. 2014 Jun 5;10(6):e1004365. doi: 10.1371/journal.pgen.1004365 (PMC4046924; doi:10.1371/journal.pgen.1004365)
Supplement: Table S14 — Homologous transcription factors expressed in C4-genes clusters in both Cleome gynandra and maize. Data from Pick et al. [11]. (XLSX) [file pgen.1004365.s028.xlsx]

## Sheet: legend
	Table S14: Common Transcription factors expressed in C4-genes clusters between Cleome gynandra and maize. Data from Pick et al., 2011.

## Sheet: compar Pick
Common TF expressed in C4-genes clusters between Cleome gynandra and Zea mays. Data from Pick et al., 2011
		V base	Base	Mid	Tip	GO terms
GRMZM2G148090		1809.74	2281.63	6040.3	7785.39	GO:0008270:zinc ion binding, GO:0003676:nucleic acid binding,
		V base	Base	Mid	Tip
GRMZM2G041991		1441.59	1075.25	1090.75	1556.92	GO:0005622:intracellular, GO:0008270:zinc ion binding,
		V base	Base	Mid	Tip
GRMZM2G114137		3094.2	2827.88	5814.26	9352.14	GO:0005622:intracellular, GO:0008270:zinc ion binding,
		V base	Base	Mid	Tip
GRMZM2G144346		1262.01	1549.48	1744.89	2001.68	GO:0005622:intracellular, GO:0008270:zinc ion binding,
		V base	Base	Mid	Tip
GRMZM2G012717		1267.18	1395.53	848.522	406.063	GO:0005622:intracellular, GO:0008270:zinc ion binding,
		V base	Base	Mid	Tip
GRMZM2G127139		1032.24	530.796	1870.76	4514.66	GO:0016020:membrane, GO:0009540:zeaxanthin epoxidase [overall] activity, GO:0008152:metabolic process, GO:0055114:oxidation-reduction process, GO:0009688:abscisic acid biosynthetic process, GO:0004497:monooxygenase activity, GO:0009507:chloroplast, GO:0016491:oxidoreductase activity,
		V base	Base	Mid	Tip
GRMZM2G006736		2015.76	1824.28	2704.28	5016.84	GO:0003677:DNA binding, GO:0006355:regulation of transcription, DNA-dependent, GO:0003700:sequence-specific DNA binding transcription factor activity, GO:0016987:sigma factor activity, GO:0006352:transcription initiation, DNA-dependent,
		V base	Base	Mid	Tip
GRMZM2G150260		407.579	546.47	1346.61	1775.85	GO:0003677:DNA binding,
		V base	Base	Mid	Tip
GRMZM2G171468		1759.44	1258.86	854.793	717.539
		V base	Base	Mid	Tip
GRMZM2G064466		664.545	669.441	540.749	652.451	GO:0005634:nucleus, GO:0006355:regulation of transcription, DNA-dependent, GO:0030528:transcription regulator activity, GO:0043565:sequence-specific DNA binding, GO:0003700:sequence-specific DNA binding transcription factor activity,
		V base	Base	Mid	Tip
GRMZM2G013617		2195.3	2469.79	1979.47	1955.33	GO:0005634:nucleus, GO:0005524:ATP binding, GO:0008152:metabolic process, GO:0006355:regulation of transcription, DNA-dependent, GO:0016301:kinase activity, GO:0030528:transcription regulator activity, GO:0043565:sequence-specific DNA binding, GO:0003700:sequence-specific DNA binding transcription factor activity,
		V base	Base	Mid	Tip
GRMZM2G003182		2860.68	2518.27	3921.04	4617.93	GO:0005840:ribosome, GO:0003677:DNA binding, GO:0006355:regulation of transcription, DNA-dependent, GO:0005622:intracellular, GO:0006352:transcription initiation, DNA-dependent, GO:0043565:sequence-specific DNA binding, GO:0006412:translation, GO:0003735:structural constituent of ribosome, GO:0003700:sequence-specific DNA binding transcription factor activity, GO:0016987:sigma factor activity,
		V base	Base	Mid	Tip
GRMZM2G138455		1154.88	682.299	943.969	2464.04	GO:0003677:DNA binding, GO:0008270:zinc ion binding, GO:0045449:,
		V base	Base	Mid	Tip
GRMZM2G136344		16919.2	13296.9	26703.8	50874.8
		V base	Base	Mid	Tip
GRMZM2G143392		32044.9	20068	8912.84	7246.04	GO:0003677:DNA binding, GO:0006355:regulation of transcription, DNA-dependent, GO:0005622:intracellular, GO:0043565:sequence-specific DNA binding, GO:0003700:sequence-specific DNA binding transcription factor activity, GO:0016987:sigma factor activity, GO:0006352:transcription initiation, DNA-dependent,
