# Supplementary material for: Deep Evolutionary Comparison of Gene Expression Identifies Parallel Recruitment of Trans-Factors in Two Independent Origins of C4 Photosynthesis
Source: PLoS Genet. 2014 Jun 5;10(6):e1004365. doi: 10.1371/journal.pgen.1004365 (PMC4046924; doi:10.1371/journal.pgen.1004365)
Supplement: Table S15 — Expression of transcription factors in rice BS or M cells that are homologous to those defined in maize and C. gynandra (Fig. 5C). Data from Jiao et al. [36]. (XLSX) [file pgen.1004365.s029.xlsx]

## Sheet: LCM-related TF
Transcription factors overlaping Cg, Zm and Os LCM dataset for BS cells and Mesophyll cells. (from Fig 5C). Data from Jiao te al., 2008 Nat. Genetics
Arabidopis AGI	Rice annotation	BsC	Mc	BS/M	log2(BS/M)
AT1G61660		nd	nd
AT1G28520		nd	nd
AT5G59780	Os11g47460	32726.1	43583.4	0.750884	-0.413337
AT4G24060	Os04g47990	112.266	105.974	1.05938	0.0832177
AT2G03500		nd	nd
AT3G55370		nd	nd
AT2G21320		nd	nd
AT3G07340	Os11g25560	131.586	196.752	0.668792	-0.58037
AT4G37650	Os03g31880	1735.44	1107.74	1.56664	0.647678
AT5G18240		nd	nd
AT5G13180	Os08g42400	101	184.642	0.550616	-0.860883
AT5G11260		nd	nd
AT2G02080		nd	nd
AT4G00730		nd	nd
AT5G24120		nd	nd
